# Supplementary material for: Full-length transcriptome sequencing reveals the low-temperature-tolerance mechanism of Medicago falcata roots
Source: BMC Plant Biol. 2019 Dec 21;19:575. doi: 10.1186/s12870-019-2192-1 (PMC6925873; doi:10.1186/s12870-019-2192-1)
Supplement: Supplementary file 2 — Additional file 2: Table S2. Statistics of AS. The QueryName and SubjectName are the IDs of the identified AS events. QhspStart1, QhspEnd1, QhspStart2, QhspEnd2, ShspStart, ShspEnd1, ShspStart2 and ShspEnd2 indicate the start and end positions of the 2 HSPs for these two AS events. [file 12870_2019_2192_MOESM2_ESM.xlsx]

## Sheet: Sheet1
Additional file 2: Table S2. Statistics of AS. The QueryName and SubjectName are the IDs of the identified AS events. QhspStart1, QhspEnd1, QhspStart2, QhspEnd2, ShspStart, ShspEnd1, ShspStart2 and ShspEnd2 indicate the start and end positions of the 2 HSPs for these two AS events.
QueryName	SubjectName	QhspStart1	QhspEnd1	QhspStart2	QhspEnd2	ShspStart1	ShspEnd1	ShspStart2	ShspEnd2
F01.PB60554	F01.PB61349	117	2684	1	119	230	2801	1	119
F01.PB51376	F01.PB104964	1	1328	1328	2504	1491	2818	2948	4124
F01.PB44091	F01.PB84196	232	2850	12	233	669	3289	1	222
F01.PB113603	F01.PB81997	21	3282	3283	3845	113	3373	3481	4040
F01.PB41221	F01.PB69070	1	2167	2168	2504	686	2852	3093	3429
F01.PB113612	F01.PB113474	1	1997	1995	3261	29	2025	2126	3391
F01.PB46929	F01.PB92231	1	1147	1148	1997	432	1578	1845	2693
F01.PB48020	F01.PB76687	176	2116	1	172	1520	3457	1162	1333
F01.PB61952	F01.PB82743	13	2427	2424	2636	17	2428	3016	3228
F01.PB52228	F01.PB76450	1274	2599	1	1277	2239	3565	533	1811
F01.PB15716	F01.PB54157	292	1025	40	294	1507	2240	1	255
F01.PB94375	F01.PB65893	1	1224	1222	2168	1949	3170	3271	4217
F01.PB58767	F01.PB75774	1	1787	1787	2066	714	2499	2986	3265
F01.PB21136	F01.PB80179	1	1018	1017	1639	519	1536	3714	4335
F01.PB81159	F01.PB71214	1	3054	3052	3642	160	3213	3395	3988
F01.PB35713	F01.PB54567	317	1786	34	316	701	2176	307	591
F01.PB107300	F01.PB69648	10	2808	2807	3081	13	2804	3066	3340
F01.PB34758	F01.PB93236	1	1121	1123	1899	265	1384	1512	2289
F01.PB52711	F01.PB108115	1	1464	1465	2185	968	2431	2682	3398
F01.PB22066	F01.PB84753	593	1270	7	594	2904	3581	1	587
F01.PB54894	F01.PB65893	1	1516	1514	2458	1656	3170	3271	4218
F01.PB57254	F01.PB108102	1	2170	2167	2404	1272	3442	3543	3780
F01.PB73417	F01.PB76686	1	2931	2929	3831	151	3063	3442	4344
F01.PB38477	F01.PB64978	1	2210	2208	2893	554	2763	2885	3570
F01.PB34923	F01.PB96256	1	1196	1194	1687	99	1294	1554	2047
F01.PB80067	F01.PB104697	1	2741	2741	3855	110	2851	2967	4083
F01.PB98177	F01.PB103864	1	1375	1373	2231	939	2313	2466	3324
F01.PB25150	F01.PB42863	243	1623	58	243	881	2267	74	259
F01.PB61360	F01.PB68585	1262	2868	1	1261	1766	3374	28	1274
F01.PB73247	F01.PB61349	117	2773	1	119	230	2880	1	119
F01.PB75743	F01.PB81195	130	3103	1	131	461	3435	173	303
F01.PB81685	F01.PB112318	1601	3419	1	1603	2359	4177	482	2082
F01.PB94993	F01.PB92597	1	1587	1588	2261	69	1655	1918	2591
F01.PB66312	F01.PB67882	31	3435	3434	3686	11	3415	3523	3775
F01.PB16132	F01.PB40690	1	1060	1058	1353	1	1060	2017	2311
F01.PB60758	F01.PB63398	271	2156	39	272	437	2316	39	272
F01.PB71745	F01.PB71672	1	2730	2731	3740	15	2746	2886	3906
F01.PB33843	F01.PB99654	186	995	10	186	1883	2693	1142	1318
F01.PB102966	F01.PB73481	1	1578	1573	3023	189	1756	2017	3451
F01.PB38414	F01.PB107101	1	2066	2064	2716	339	2405	2947	3599
F01.PB82122	F01.PB85324	129	3428	3425	3706	172	3455	4085	4348
F01.PB54494	F01.PB68789	222	2337	1	223	1208	3328	641	863
F01.PB104883	F01.PB78602	1	2558	2558	3285	409	2981	3091	3818
F01.PB88203	F01.PB103926	1	1211	1210	1443	905	2115	2528	2761
F01.PB82110	F01.PB76797	1217	3006	1	1219	2056	3851	296	1514
F01.PB25986	F01.PB61850	233	1189	9	233	1651	2607	6	234
F01.PB58932	F01.PB73867	22	2324	2323	2699	1	2301	4043	4417
F01.PB73413	F01.PB108919	1	2219	2219	3963	46	2257	2450	4195
F01.PB70343	F01.PB108872	1357	3211	1	1358	1496	3347	1	1358
F01.PB44124	F01.PB66457	11	1569	1567	2853	1	1557	2583	3869
F01.PB18362	F01.PB57885	116	1104	12	117	1046	2034	13	119
F01.PB83034	F01.PB80082	144	2823	2821	3357	1	2679	3149	3684
F01.PB65385	F01.PB84849	144	2879	2877	3323	3	2738	3150	3596
F01.PB92089	F01.PB78675	1	1945	1942	2247	468	2396	3491	3793
F01.PB46123	F01.PB84798	202	2164	1	197	1256	3214	273	469
F01.PB48135	F01.PB74657	1	1297	1295	2519	499	1797	2450	3674
F01.PB71864	F01.PB85447	1	3419	3416	3674	20	3434	3562	3820
F01.PB97548	F01.PB61253	1005	2013	1	1007	1914	2919	692	1694
F01.PB36674	F01.PB73556	1	1468	1466	1658	1	1472	2324	2516
F01.PB112212	F01.PB73534	1886	4362	1	1888	2057	4531	1	1887
F01.PB85771	F01.PB76661	150	1831	1829	3416	1	1681	1805	3391
F01.PB41793	F01.PB98956	1	1242	1242	2428	123	1363	1494	2678
F01.PB98790	F01.PB65394	1	1710	1708	2033	921	2630	3133	3458
F01.PB36257	F01.PB45873	1	1255	1253	1883	1	1259	1936	2564
F01.PB32280	F01.PB92613	1219	164	164	24	70	1136	1657	1797
F01.PB80525	F01.PB70748	1490	3239	1	1493	2378	4126	218	1707
F01.PB79066	F01.PB108045	1	2256	2256	3453	716	2973	3141	4337
F01.PB64166	F01.PB78280	123	2223	1	123	1187	3291	406	528
F01.PB9300	F01.PB74150	241	1109	9	245	2254	3118	1619	1855
F01.PB105040	F01.PB67563	132	3053	1	128	579	3501	1	128
F01.PB92916	F01.PB65609	1	2453	2457	2843	614	3066	3297	3697
F01.PB60290	F01.PB105385	205	2626	1	203	1161	3585	810	1012
F01.PB53371	F01.PB69242	1	1753	1751	2670	1060	2813	2963	3883
F01.PB68120	F01.PB71034	1322	3194	1	1324	1810	3679	3	1326
F01.PB64830	F01.PB99746	1	1264	1264	2318	83	1349	1510	2564
F01.PB97351	F01.PB63044	1	1755	1756	2413	1	1743	1904	2557
F01.PB64034	F01.PB102847	1	1186	1185	1980	1313	2499	2787	3584
F01.PB40498	F01.PB95659	1	1195	1194	2325	20	1214	1494	2625
F01.PB55054	F01.PB47101	1147	2542	1	1148	1311	2707	8	1182
F01.PB62867	F01.PB81166	1	1864	1866	2620	8	1879	2474	3231
F01.PB100457	F01.PB103536	114	2189	2187	2625	22	2097	2467	2917
F01.PB42952	F01.PB71015	1	2432	2431	2851	467	2889	3084	3500
F01.PB42643	F01.PB70364	1	1447	1451	2068	1006	2448	2731	3347
F01.PB39432	F01.PB104668	1	2060	2058	2783	337	2396	2939	3664
F01.PB89382	F01.PB96731	1	1096	1094	1968	93	1188	1759	2633
F01.PB9714	F01.PB91446	1	1031	1028	1727	13	1043	1302	2001
F01.PB48248	F01.PB74342	1	2124	2122	2267	787	2912	3512	3654
F01.PB21786	F01.PB96336	1	1085	1085	1495	696	1780	1900	2310
F01.PB53331	F01.PB74000	1	1475	1474	2528	705	2169	2620	3673
F01.PB26379	F01.PB70162	95	1274	1	100	2396	3577	1994	2093
F01.PB41478	F01.PB78724	184	2824	1	185	1136	3801	816	1002
F01.PB46231	F01.PB80354	1	1477	1474	2634	1214	2688	2858	4018
F01.PB63235	F01.PB109486	1388	2908	1	1389	2251	3771	727	2115
F01.PB16502	F01.PB112874	473	1720	76	474	2154	3401	80	478
F01.PB66071	F01.PB103177	3155	1	3582	3153	1053	4207	94	522
F01.PB59084	F01.PB106920	1	1282	1281	2380	1316	2594	3075	4174
F01.PB101050	F01.PB64785	155	2108	1	157	521	2474	65	221
F01.PB92595	F01.PB111616	289	2291	4	286	412	2414	5	287
F01.PB40861	F01.PB67393	1	2010	2008	2379	834	2840	3002	3373
F01.PB69172	F01.PB112617	1	2194	2190	3184	287	2480	2876	3870
F01.PB45624	F01.PB112940	1	1410	1409	2067	78	1487	2685	3346
F01.PB65561	F01.PB74404	1	2734	2732	3591	5	2740	2941	3800
F01.PB47946	F01.PB111608	1	1486	1486	2262	1196	2681	2840	3621
F01.PB19613	F01.PB38214	141	1410	1	140	1118	2383	507	646
F01.PB66887	F01.PB108895	104	1922	1921	3737	1	1817	1966	3797
F01.PB41667	F01.PB110968	21	2367	2364	2723	1	2351	2662	3021
F01.PB91398	F01.PB74826	1	1591	1589	2686	843	2432	3233	4328
F01.PB16725	F01.PB50741	275	1290	4	270	1313	2330	164	430
F01.PB83040	F01.PB84061	1403	3373	138	1406	1430	3400	1	1268
F01.PB83647	F01.PB76012	1372	3155	1	1373	1931	3711	434	1804
F01.PB89899	F01.PB44443	321	1417	35	323	979	2073	27	312
F01.PB39599	F01.PB81367	128	2231	1	129	1048	3152	49	176
F01.PB81828	F01.PB68706	1	2580	2577	3161	612	3191	3295	3879
F01.PB43160	F01.PB108103	1	1416	1415	2320	123	1538	2259	3164
F01.PB78954	F01.PB110133	15	1820	1818	3029	1	1795	1911	3115
F01.PB35989	F01.PB49701	177	1626	2	176	1180	2627	9	183
F01.PB35486	F01.PB112827	1	1081	1082	1644	1847	2930	3053	3608
F01.PB42685	F01.PB53369	351	2287	8	353	500	2439	1	346
F01.PB59225	F01.PB81448	1	1442	1442	2729	88	1529	2083	3369
F01.PB54457	F01.PB106258	2	2059	2056	2476	130	2178	2879	3299
F01.PB18362	F01.PB99735	116	1104	12	117	1266	2254	43	149
F01.PB85809	F01.PB106802	1	2476	2471	3463	105	2598	3210	4206
F01.PB104314	F01.PB65060	1	2261	2256	4086	89	2349	2482	4312
F01.PB91409	F01.PB103371	1	2098	2096	2741	117	2214	3012	3657
F01.PB44126	F01.PB43590	1	1216	1213	2133	120	1336	1643	2564
F01.PB47711	F01.PB73674	1	2017	2016	2206	1044	3060	3648	3838
F01.PB81248	F01.PB78095	1293	3214	1	1295	1720	3640	294	1588
F01.PB16338	F01.PB37800	103	1411	1	106	1302	2611	882	987
F01.PB97110	F01.PB69020	1036	2254	1	1036	2153	3371	1018	2053
F01.PB77992	F01.PB75095	103	3005	3003	3931	77	2985	3086	4017
F01.PB100800	F01.PB69242	1	1297	1295	1976	1518	2813	2963	3644
F01.PB53416	F01.PB76529	197	2145	1	201	2177	4118	1544	1744
F01.PB42660	F01.PB78687	1	1561	1560	2669	1111	2670	2770	3879
F01.PB29524	F01.PB96525	11	1706	1706	1830	27	1720	2094	2218
F01.PB31317	F01.PB54823	1	1739	1737	1953	224	1961	2461	2677
F01.PB76266	F01.PB66795	1	2011	2010	3874	1	2009	2592	4457
F01.PB59602	F01.PB61850	233	2071	9	234	896	2747	6	234
F01.PB65491	F01.PB104348	142	3582	1	144	246	3666	1	144
F01.PB23391	F01.PB17130	310	998	1	311	871	1557	1	311
F01.PB68116	F01.PB83616	1	2345	2346	3475	5	2322	2699	3834
F01.PB29584	F01.PB70342	1	1473	1471	1848	659	2131	2857	3234
F01.PB64333	F01.PB74354	1067	2332	1	1067	1917	3175	621	1677
F01.PB47259	F01.PB95441	299	2113	7	298	445	2243	8	299
F01.PB41612	F01.PB76022	1	1472	1473	2360	10	1487	2257	3144
F01.PB41620	F01.PB108825	151	2268	1	153	2263	4380	1677	1830
F01.PB74683	F01.PB111328	1	2163	2161	3368	230	2392	2825	4028
F01.PB11602	F01.PB61508	1	1247	1243	1638	240	1485	2223	2618
F01.PB79711	F01.PB111526	3	3293	3293	3496	1	3280	3512	3715
F01.PB50245	F01.PB100187	1019	2557	1	1021	1433	2971	256	1276
F01.PB46627	F01.PB107894	1	1707	1704	2702	383	2089	2190	3189
F01.PB63846	F01.PB80439	1	2462	2459	3004	731	3194	3298	3843
F01.PB84273	F01.PB70092	1185	3116	1	1185	1521	3455	153	1340
F01.PB39597	F01.PB110307	1106	2539	1	1108	1966	3399	734	1841
F01.PB89894	F01.PB52755	361	1340	7	365	1174	2154	8	368
F01.PB89270	F01.PB55294	1	1000	999	1326	65	1056	2302	2616
F01.PB79698	F01.PB82134	1220	3037	1	1223	1871	3680	402	1623
F01.PB60564	F01.PB107260	1	1459	1459	2026	1921	3379	3597	4158
F01.PB38477	F01.PB65148	1	2210	2208	2893	549	2758	2880	3564
F01.PB46915	F01.PB105977	1	1993	1991	2380	708	2700	2816	3205
F01.PB59444	F01.PB112846	1	1630	1631	2362	74	1698	2412	3142
F01.PB92164	F01.PB65925	1	1986	1981	2919	784	2766	2875	3814
F01.PB34114	F01.PB61248	109	1947	1	110	1121	2954	2	111
F01.PB49858	F01.PB115139	13	1567	1567	252	3063	4617	1732	3047
F01.PB25248	F01.PB83312	113	1232	1	116	2559	3676	2332	2447
F01.PB98623	F01.PB73805	497	2489	71	499	1589	3577	55	482
F01.PB93478	F01.PB58691	1	1637	1638	2024	72	1709	1819	2205
F01.PB21986	F01.PB60521	164	1113	6	163	1246	2195	2	159
F01.PB78035	F01.PB74404	11	2751	2749	3465	1	2740	2941	3655
F01.PB31785	F01.PB52403	1	1021	1018	1756	18	1038	1679	2418
F01.PB16502	F01.PB89966	539	1720	76	540	591	1772	12	476
F01.PB64349	F01.PB66423	1	1464	1462	2505	460	1922	2101	3144
F01.PB50931	F01.PB98394	1	1110	1108	2158	1	1111	1233	2285
F01.PB77877	F01.PB103864	18	2320	2318	3164	4	2313	2466	3312
F01.PB58800	F01.PB103367	1	1407	1406	2596	923	2329	2436	3626
F01.PB86563	F01.PB89958	1	1403	1404	1732	100	1502	1607	1935
F01.PB77993	F01.PB85244	1	2149	2150	3239	24	2171	2294	3383
F01.PB57384	F01.PB108713	1093	2386	1	1096	1927	3220	46	1143
F01.PB7566	F01.PB97237	268	1619	59	269	1391	2742	1	211
F01.PB37941	F01.PB113266	402	2476	91	402	1498	3572	1	308
F01.PB54894	F01.PB75095	1	1516	1514	2440	1464	2985	3086	4018
F01.PB110204	F01.PB70406	1	1856	1857	3350	1	1856	1956	3449
F01.PB49586	F01.PB104964	1	1484	1484	2711	1335	2818	2948	4173
F01.PB96908	F01.PB61236	453	2058	5	449	1098	2703	12	456
F01.PB100713	F01.PB72368	1	1274	1272	2431	757	2028	2553	3712
F01.PB30717	F01.PB54515	1	1001	998	1457	531	1533	1765	2228
F01.PB65583	F01.PB84098	242	3362	19	244	1043	4159	1	226
F01.PB28327	F01.PB59499	1	1055	1052	1249	272	1326	2043	2240
F01.PB42696	F01.PB82216	1	1729	1730	2845	1092	2821	2927	4043
F01.PB52949	F01.PB82326	1	1332	1332	2122	705	2037	2146	2937
F01.PB42714	F01.PB83527	163	2206	1	162	89	2133	160	321
F01.PB64863	F01.PB91311	1	1175	1176	2008	128	1310	1630	2464
F01.PB55999	F01.PB80528	194	2929	10	197	1114	3850	1	192
F01.PB58915	F01.PB77147	1	1324	1322	2234	655	1976	2240	3148
F01.PB62405	F01.PB48753	316	2089	52	321	998	2775	68	336
F01.PB67539	F01.PB105690	3	4053	4052	4261	1	4051	4151	4360
F01.PB77511	F01.PB81433	1262	3461	1	1266	1414	3612	1	1268
F01.PB64246	F01.PB65985	1	2433	2431	2696	1	2433	2967	3232
F01.PB104794	F01.PB83075	1326	3643	1	1326	1535	3832	91	1416
F01.PB80310	F01.PB107116	1212	3372	1	1211	1363	3519	10	1218
F01.PB72079	F01.PB71544	1121	3199	1	1124	2119	4194	875	1996
F01.PB42148	F01.PB66463	14	2099	2095	2681	45	2128	2371	2957
F01.PB63155	F01.PB81801	269	2606	46	272	671	2994	1	227
F01.PB38903	F01.PB81855	1	1359	1358	2244	39	1418	2121	3007
F01.PB70232	F01.PB85127	1	1813	1809	3461	29	1842	1956	3611
F01.PB94461	F01.PB64405	1	1521	1518	2225	104	1628	1957	2664
F01.PB52251	F01.PB113218	1	1728	1725	2162	1147	2874	3362	3800
F01.PB62240	F01.PB80082	1	1474	1472	2033	1207	2679	3149	3709
F01.PB79199	F01.PB71191	1174	3237	1	1177	1454	3499	1	1178
F01.PB37481	F01.PB113148	147	2261	1	150	1094	3210	1	150
F01.PB81248	F01.PB76534	1293	3236	1	1295	2216	4159	790	2084
F01.PB53539	F01.PB107492	1	1415	1412	2414	548	1960	2076	3075
F01.PB16992	F01.PB48969	335	996	1	337	1447	2108	396	732
F01.PB75870	F01.PB75082	1	2261	2259	3099	6	2263	2365	3205
F01.PB44179	F01.PB80436	1105	2556	1	1105	2217	3667	609	1714
F01.PB109727	F01.PB67873	1	2573	2569	3089	433	3000	3412	3929
F01.PB41656	F01.PB83226	1	1987	1985	2483	765	2752	2908	3406
F01.PB80817	F01.PB108771	24	2545	2545	3428	1	2527	3043	3921
F01.PB64981	F01.PB70711	1	3297	3297	3718	1	3299	3520	3941
F01.PB64884	F01.PB61293	1	1777	1775	2373	90	1865	2307	2904
F01.PB69452	F01.PB71834	536	4058	6	538	753	4276	1	541
F01.PB42780	F01.PB100700	262	2144	50	264	394	2269	33	247
F01.PB36578	F01.PB69242	1	1149	1147	1916	1665	2813	2963	3733
F01.PB100565	F01.PB111895	1442	2995	1	1443	2240	3793	692	2134
F01.PB78928	F01.PB106335	1	3024	3028	3334	466	3487	3598	3903
F01.PB13530	F01.PB109348	178	1847	1	181	1893	3563	880	1060
F01.PB90426	F01.PB94941	359	1846	84	359	1189	2676	367	642
F01.PB7989	F01.PB34825	1	1254	1252	1619	1	1260	1539	1906
F01.PB46140	F01.PB72822	245	2297	4	246	1223	3261	560	800
F01.PB58530	F01.PB113060	1057	2245	1	1058	2455	3642	851	1908
F01.PB47724	F01.PB58143	1	1688	1687	2254	1	1688	2010	2577
F01.PB55078	F01.PB58605	1	1601	1598	2398	55	1654	1966	2766
F01.PB13686	F01.PB110467	354	1075	4	357	2517	3236	1991	2344
F01.PB35689	F01.PB76474	1	1482	1480	1922	224	1702	3190	3632
F01.PB71808	F01.PB73237	1468	3114	1	1470	1750	3397	169	1644
F01.PB9754	F01.PB74554	106	1071	1	107	2382	3346	1294	1400
F01.PB60394	F01.PB111393	1239	2775	1	1237	1686	3219	247	1483
F01.PB51195	F01.PB68157	169	1938	1	172	1438	3208	941	1113
F01.PB43701	F01.PB111317	1	1288	1287	2094	965	2257	2385	3196
F01.PB97198	F01.PB104181	1200	2543	1	1200	1877	3220	118	1317
F01.PB62445	F01.PB74690	1095	2252	1	1095	2532	3681	1016	2108
F01.PB45029	F01.PB108207	1	1820	1821	2541	288	2107	2585	3305
F01.PB77294	F01.PB67929	1	3089	3088	3717	95	3181	3319	3948
F01.PB29005	F01.PB71044	1	1054	1054	1824	8	1061	1487	2257
F01.PB82062	F01.PB111689	1468	3415	1	1468	2107	4054	321	1789
F01.PB64174	F01.PB105069	1	2138	2135	2840	145	2282	2496	3200
F01.PB71696	F01.PB84806	1	1730	1730	3154	55	1782	1897	3321
F01.PB97445	F01.PB61512	215	2040	24	214	405	2233	41	232
F01.PB45763	F01.PB43670	10	1151	1148	2084	15	1139	1352	2287
F01.PB38159	F01.PB66266	1	2082	2078	2744	4	2085	2367	3033
F01.PB73989	F01.PB102709	999	3114	36	1001	1377	3491	280	1241
F01.PB98584	F01.PB81101	1	1511	1511	2197	20	1530	2545	3231
F01.PB34423	F01.PB40506	1	1468	1465	1852	6	1464	2011	2397
F01.PB104829	F01.PB72819	336	3725	1	338	924	4322	347	685
F01.PB104541	F01.PB103701	117	2461	2460	3748	308	2652	2768	4056
F01.PB101050	F01.PB64650	155	2108	1	157	777	2729	321	477
F01.PB97565	F01.PB105282	1	1932	1929	2507	118	2049	2754	3332
F01.PB48387	F01.PB71968	735	2658	9	736	1616	3538	612	1339
F01.PB104472	F01.PB66443	1	3055	3054	3331	121	3185	3636	3932
F01.PB102966	F01.PB104058	1	1578	1573	2989	677	2254	2518	3932
F01.PB68409	F01.PB76907	1020	3305	1	1019	1126	3410	3	1021
F01.PB68910	F01.PB79801	1	2710	2711	3752	10	2719	2842	3880
F01.PB45710	F01.PB70042	1	1564	1566	2224	482	2045	2685	3343
F01.PB38606	F01.PB38489	517	2124	78	519	667	2276	101	543
F01.PB61226	F01.PB110270	1	1909	1908	2974	13	1921	2915	3981
F01.PB19203	F01.PB99847	297	1687	4	297	1041	2431	1	294
F01.PB61992	F01.PB71917	1	2622	2624	2955	360	2984	3231	3560
F01.PB100725	F01.PB42333	999	2256	52	1003	1368	2625	115	1066
F01.PB74672	F01.PB66456	1	2705	2704	3250	56	2759	3158	3704
F01.PB113586	F01.PB103208	1	1819	1819	3362	153	1971	2077	3620
F01.PB85155	F01.PB75911	1427	3480	1	1431	2235	4290	539	1968
F01.PB69625	F01.PB83383	1	2785	2783	3386	1	2792	2989	3591
F01.PB57259	F01.PB84628	1	2155	2154	2839	529	2683	2849	3531
F01.PB38513	F01.PB111825	322	2632	52	322	1572	3879	48	318
F01.PB65852	F01.PB112049	1	2586	2583	3469	807	3392	3516	4388
F01.PB113612	F01.PB85561	1	1997	1995	3273	70	2066	2167	3445
F01.PB61649	F01.PB103632	1	1376	1374	2292	476	1851	2198	3118
F01.PB71649	F01.PB103394	1	2725	2724	4193	20	2744	2857	4327
F01.PB103865	F01.PB64978	21	2736	2734	3387	52	2763	2885	3538
F01.PB71720	F01.PB102965	1404	3356	1	1408	2210	4163	428	1832
F01.PB58800	F01.PB81815	1	1407	1406	2588	1185	2591	2695	3879
F01.PB55838	F01.PB113368	1	1390	1386	2087	877	2266	2367	3085
F01.PB58594	F01.PB75553	1	1731	1731	2716	1	1734	2273	3257
F01.PB54989	F01.PB76077	1	1862	1862	2115	1596	3454	3628	3880
F01.PB79466	F01.PB72211	2	2861	2860	3424	114	2973	3360	3922
F01.PB31980	F01.PB96504	104	1386	1	103	1536	2818	972	1074
F01.PB53147	F01.PB84594	1	1385	1382	2328	1043	2428	2558	3505
F01.PB67431	F01.PB69010	1	2505	2504	3321	107	2606	2721	3526
F01.PB49780	F01.PB74859	1	1940	1941	2638	768	2715	3049	3747
F01.PB92201	F01.PB74657	1022	2246	1	1024	2450	3675	773	1797
F01.PB56111	F01.PB97372	233	2286	55	237	284	2337	1	184
F01.PB46497	F01.PB37537	1	1792	1792	2296	80	1872	2004	2508
F01.PB28852	F01.PB38212	1	1250	1251	1893	133	1381	1620	2261
F01.PB24113	F01.PB109238	1	1087	1085	1351	2424	3512	3628	3894
F01.PB112198	F01.PB111118	16	3453	3456	3710	1	3443	3569	3822
F01.PB72037	F01.PB104964	1	1942	1942	3152	877	2818	2948	4159
F01.PB15574	F01.PB42506	551	991	3	553	1597	2037	1	533
F01.PB31825	F01.PB65556	293	1685	58	294	2102	3494	74	310
F01.PB85368	F01.PB73735	1408	3912	1	1412	1574	4074	51	1465
F01.PB77993	F01.PB69070	21	2872	2873	3216	1	2852	3093	3436
F01.PB37793	F01.PB64045	1	1072	1071	2146	18	1089	1199	2274
F01.PB85031	F01.PB112341	28	3120	3121	3633	1	3093	3571	4082
F01.PB43960	F01.PB41878	401	2068	48	397	527	2192	35	384
F01.PB64678	F01.PB44149	116	2004	1	118	457	2345	181	291
F01.PB60176	F01.PB111721	1	1431	1430	2087	1716	3146	3549	4206
F01.PB77697	F01.PB107840	1	2230	2229	3096	70	2299	2425	3292
F01.PB43701	F01.PB111414	1	1367	1368	2094	924	2286	2908	3638
F01.PB99213	F01.PB109684	1	1658	1657	2703	264	1921	2041	3087
F01.PB37288	F01.PB91035	234	1140	35	233	1336	2242	55	253
F01.PB49547	F01.PB81480	1	1421	1425	2220	244	1663	2252	3046
F01.PB85390	F01.PB107179	1	1842	1841	3026	1	1844	2034	3222
F01.PB19111	F01.PB102777	1	1419	1417	1789	974	2383	3771	4146
F01.PB105009	F01.PB113223	126	3280	1	131	950	4104	397	527
F01.PB77194	F01.PB113750	1	2602	2599	3594	326	2928	3029	4024
F01.PB59154	F01.PB106857	1	1667	1665	1963	6	1666	1808	2105
F01.PB113511	F01.PB108045	1	2903	2903	4099	71	2973	3141	4337
F01.PB79864	F01.PB73075	107	2624	2624	3059	1	2519	2757	3192
F01.PB76348	F01.PB111393	100	1581	1581	3124	1	1483	1683	3219
F01.PB62316	F01.PB84702	286	2463	61	288	1371	3542	539	766
F01.PB81631	F01.PB107116	1221	3161	1	1220	1363	3302	1	1218
F01.PB93030	F01.PB65653	1	1523	1522	2147	49	1576	3194	3819
F01.PB103409	F01.PB74859	1	2588	2589	3300	120	2715	3049	3760
F01.PB25274	F01.PB83464	258	979	1	261	3002	3722	2627	2886
F01.PB85851	F01.PB79261	1	2650	2648	3422	112	2755	2934	3708
F01.PB42518	F01.PB43262	355	2246	76	355	427	2316	24	300
F01.PB41064	F01.PB113148	149	2219	1	152	1094	3159	4	150
F01.PB41149	F01.PB108549	1	1573	1573	2556	1	1573	2146	3129
F01.PB85401	F01.PB105683	1783	3671	138	1784	1996	3884	1	1647
F01.PB47515	F01.PB73260	148	2273	1	150	1936	4051	940	1089
F01.PB64523	F01.PB95726	104	1505	1503	2609	3	1396	1545	2651
F01.PB33403	F01.PB98155	501	1633	73	500	873	2005	73	501
F01.PB67045	F01.PB79251	19	1912	1911	3360	395	2288	2396	3842
F01.PB39048	F01.PB45859	105	2172	1	109	498	2561	282	389
F01.PB54378	F01.PB74486	1	2347	2346	2598	638	2984	3103	3358
F01.PB65405	F01.PB113411	150	3230	1	149	342	3422	8	156
F01.PB64894	F01.PB80556	173	2086	13	173	1208	3120	277	437
F01.PB72375	F01.PB109066	1	2422	2423	3334	19	2444	2569	3480
F01.PB113952	F01.PB110426	1	2512	2510	3352	57	2568	2863	3705
F01.PB45894	F01.PB68990	1	1791	1787	2281	1226	3016	3146	3638
F01.PB12833	F01.PB34099	164	1543	3	169	466	1844	57	223
F01.PB56415	F01.PB56191	1013	2110	1	1011	1215	2312	22	1034
F01.PB41500	F01.PB65880	1358	2723	1	1360	1765	3130	241	1600
F01.PB18656	F01.PB55008	611	1660	8	612	1365	2417	31	644
F01.PB8217	F01.PB37967	202	1032	3	201	1732	2561	1	199
F01.PB7452	F01.PB104506	1	1055	1055	1509	6	1060	3309	3756
F01.PB31479	F01.PB45186	473	1029	9	475	1598	2156	179	645
F01.PB46635	F01.PB67958	216	2255	1	216	1419	3457	1077	1292
F01.PB57036	F01.PB43731	1088	2283	1	1090	1443	2639	24	1114
F01.PB44757	F01.PB77037	1	2034	2033	2593	295	2328	3251	3811
F01.PB85442	F01.PB73560	1	2927	2925	3232	1	2927	3524	3810
F01.PB55509	F01.PB69520	1359	2897	1	1362	1930	3468	465	1827
F01.PB63091	F01.PB107747	1	1370	1366	2013	1638	3007	3445	4092
F01.PB69774	F01.PB74698	1529	3494	1	1532	2321	4283	443	1976
F01.PB94062	F01.PB74150	1	1483	1479	2345	373	1855	2254	3116
F01.PB86980	F01.PB52578	108	1315	1	107	1137	2342	670	776
F01.PB61992	F01.PB62064	102	2621	2624	2968	9	2518	2644	2984
F01.PB47493	F01.PB113148	147	2023	1	150	1165	3036	1	150
F01.PB62405	F01.PB79604	316	2089	52	321	1128	2899	175	443
F01.PB19179	F01.PB37485	372	1504	4	369	855	1988	1	366
F01.PB61371	F01.PB85244	1	2132	2133	2857	41	2171	2294	3018
F01.PB49602	F01.PB103126	20	2287	2288	2832	260	2534	2829	3372
F01.PB47974	F01.PB47659	1	1216	1214	2134	1	1222	1455	2377
F01.PB51700	F01.PB66283	1	1857	1856	2709	1	1854	2489	3341
F01.PB85532	F01.PB73749	1362	3356	102	1363	1737	3733	51	1313
F01.PB48821	F01.PB103371	1	2041	2039	2681	173	2214	3012	3654
F01.PB33520	F01.PB96683	339	1627	7	339	910	2180	3	334
F01.PB44760	F01.PB85629	1	1399	1397	2169	1326	2724	2831	3603
F01.PB83017	F01.PB66705	1	2418	2418	3243	1	2404	2555	3371
F01.PB49991	F01.PB76862	1	1340	1339	2644	200	1538	1873	3181
F01.PB42694	F01.PB107046	1	1475	1474	2795	296	1770	2097	3418
F01.PB31210	F01.PB73962	1	1211	1210	1755	1485	2694	3134	3679
F01.PB72795	F01.PB79261	1	2652	2650	3129	111	2755	2934	3414
F01.PB19164	F01.PB45768	128	1492	1	129	955	2309	3	131
F01.PB19691	F01.PB90298	298	1539	8	294	508	1736	1	287
F01.PB89894	F01.PB51415	364	1340	7	365	851	1827	8	366
F01.PB80049	F01.PB68917	1	3289	3289	3744	1	3295	3630	4085
F01.PB100129	F01.PB83783	1	1091	1090	2079	24	1114	2364	3353
F01.PB35751	F01.PB49908	290	1982	7	294	735	2433	43	346
F01.PB38590	F01.PB112249	202	2163	1	204	1384	3338	323	533
F01.PB80955	F01.PB112176	1	2451	2448	3443	4	2454	2920	3918
F01.PB70233	F01.PB80847	259	3592	1	261	376	3728	1	261
F01.PB61517	F01.PB113516	1	1677	1676	2457	708	2384	2486	3267
F01.PB73526	F01.PB113296	1	1950	1947	3505	88	2035	2225	3784
F01.PB40861	F01.PB68171	1	2010	2008	2379	713	2718	2879	3250
F01.PB69915	F01.PB74221	1604	3466	1	1605	1922	3799	182	1795
F01.PB95704	F01.PB78807	1311	2746	1	1313	1682	3126	1	1314
F01.PB102830	F01.PB112112	382	3717	45	383	678	4015	1	339
F01.PB81248	F01.PB111309	1293	3248	1	1295	1843	3797	417	1711
F01.PB52295	F01.PB107755	1	1352	1351	2082	455	1804	1966	2695
F01.PB93090	F01.PB65315	1	1836	1834	2256	1738	3573	3692	4111
F01.PB51438	F01.PB39968	122	2296	1	123	287	2481	7	132
F01.PB85517	F01.PB69242	1	2811	2809	3726	1	2813	2963	3881
F01.PB91921	F01.PB106863	1	1395	1392	2024	952	2346	2868	3500
F01.PB78706	F01.PB75092	1609	3440	1	1611	2063	3894	82	1691
F01.PB53098	F01.PB43855	1	1489	1487	2244	230	1718	1873	2630
F01.PB61063	F01.PB67131	1	1996	1998	2805	198	2177	2292	3095
F01.PB55081	F01.PB113415	1	2133	2130	2687	972	3103	3205	3762
F01.PB51898	F01.PB107744	140	2194	1	140	1628	3670	1285	1424
F01.PB40861	F01.PB79261	1	2010	2008	2379	753	2755	2934	3305
F01.PB77680	F01.PB111951	291	3636	15	293	801	4146	285	563
F01.PB31553	F01.PB80339	240	1345	28	243	1296	2400	11	237
F01.PB71415	F01.PB65846	139	3797	1	139	678	4336	358	496
F01.PB92967	F01.PB67866	632	2687	94	634	1201	3249	1	531
F01.PB108317	F01.PB103510	235	3423	1	236	1014	4202	85	319
F01.PB35655	F01.PB74536	144	1882	1	146	1845	3593	59	205
F01.PB22159	F01.PB41899	128	1405	1	129	1172	2450	3	131
F01.PB66455	F01.PB71214	1	2652	2650	3233	553	3213	3395	3980
F01.PB11602	F01.PB50368	1	1247	1243	1638	494	1740	2477	2872
F01.PB78087	F01.PB76773	103	2871	2871	3512	51	2801	2912	3551
F01.PB19520	F01.PB56383	103	1423	1	106	1261	2574	653	758
F01.PB85127	F01.PB103381	1	2276	2277	3729	1	2276	2462	3914
F01.PB64881	F01.PB74386	1	2328	2327	2710	99	2426	2939	3332
F01.PB27950	F01.PB19896	99	1128	1	100	310	1340	20	119
F01.PB40492	F01.PB65985	1	2432	2430	2696	1	2433	2967	3233
F01.PB53463	F01.PB84692	169	2072	1	169	1375	3278	463	631
F01.PB19797	F01.PB40959	127	1753	1	126	866	2492	638	763
F01.PB35076	F01.PB56867	357	1776	42	357	459	1872	1	315
F01.PB41256	F01.PB78606	1	2054	2053	2950	134	2187	3041	3936
F01.PB48654	F01.PB71612	1	1115	1111	2080	25	1138	1268	2234
F01.PB78202	F01.PB67374	1	2978	2976	3387	1	2979	3125	3539
F01.PB109727	F01.PB109398	1	2137	2134	3089	553	2689	3251	4206
F01.PB28962	F01.PB78760	1	1002	998	1363	1128	2129	2969	3333
F01.PB106549	F01.PB85447	2	2794	2791	3049	646	3434	3562	3820
F01.PB110818	F01.PB84743	221	3482	22	223	462	3728	49	248
F01.PB29973	F01.PB105856	1	1076	1077	1285	187	1261	1686	1894
F01.PB39211	F01.PB73731	1	1614	1611	2271	995	2607	2723	3383
F01.PB61971	F01.PB108335	125	2614	10	127	1573	4063	3	117
F01.PB29493	F01.PB63984	417	1081	8	418	1917	2579	18	423
F01.PB80100	F01.PB71654	1	1591	1589	3193	12	1600	1789	3408
F01.PB71396	F01.PB76686	1	2470	2468	3359	609	3063	3442	4332
F01.PB32467	F01.PB22890	191	1505	24	191	460	1775	1	169
F01.PB17244	F01.PB72414	287	1036	3	289	2751	3500	502	788
F01.PB43432	F01.PB107755	12	1750	1749	2478	63	1804	1966	2695
F01.PB73474	F01.PB85582	231	3237	1	229	534	3538	62	297
F01.PB105043	F01.PB67916	2	2597	2598	3702	151	2736	2847	3964
F01.PB111895	F01.PB103394	1	2300	2299	3751	445	2744	2857	4323
F01.PB67177	F01.PB80644	2980	28	3304	2981	793	3802	337	687
F01.PB51815	F01.PB67901	1765	1	2440	1762	1489	3244	60	738
F01.PB48443	F01.PB83809	1	1804	1801	2148	20	1821	2655	3002
F01.PB59154	F01.PB46197	1	1667	1665	1963	7	1669	1811	2109
F01.PB85813	F01.PB72779	388	4052	1	388	560	4225	67	450
F01.PB29425	F01.PB80609	470	1516	5	470	1342	2389	1	468
F01.PB67760	F01.PB68666	1	1979	1979	3136	52	2033	2232	3388
F01.PB89428	F01.PB98530	131	1049	26	133	1764	2682	1169	1276
F01.PB100565	F01.PB107968	1442	3013	1	1443	2665	4236	1117	2559
F01.PB53963	F01.PB46776	1	1093	1090	2132	257	1347	1617	2659
F01.PB61201	F01.PB40018	181	2276	1	181	415	2510	1	181
F01.PB78223	F01.PB64956	1	2521	2519	3205	255	2775	2897	3583
F01.PB67429	F01.PB76559	133	3061	1	132	1067	3996	809	940
F01.PB46571	F01.PB110572	525	2556	54	527	1253	3288	69	542
F01.PB36268	F01.PB101250	129	1987	1	129	1016	2874	419	547
F01.PB33881	F01.PB81163	448	1105	5	451	2304	2961	1	448
F01.PB91877	F01.PB98590	1	1480	1478	2058	123	1602	1705	2283
F01.PB66339	F01.PB83693	1431	3623	1	1434	1744	3939	176	1615
F01.PB36832	F01.PB60252	112	1379	1	113	1390	2657	1	123
F01.PB78050	F01.PB112687	798	3517	8	798	1373	4132	163	962
F01.PB67705	F01.PB108256	1	3286	3287	3667	105	3410	3683	4068
F01.PB78527	F01.PB67348	16	2181	2182	3431	5	2169	2392	3649
F01.PB70388	F01.PB74772	210	3083	1	210	470	3382	140	349
F01.PB111835	F01.PB81195	237	3208	16	238	461	3432	81	303
F01.PB80735	F01.PB109398	1	2426	2423	3346	264	2689	3251	4175
F01.PB48444	F01.PB103679	1	1678	1673	2313	485	2162	2885	3510
F01.PB37844	F01.PB106871	147	2314	1	150	1108	3276	2	156
F01.PB60861	F01.PB105444	1	1388	1388	2110	1561	2948	3195	3918
F01.PB41994	F01.PB81264	1	1527	1525	2199	1322	2845	3563	4240
F01.PB43364	F01.PB68975	1	1138	1137	2216	483	1618	2176	3255
F01.PB49925	F01.PB69065	1052	2255	1	1052	3197	4401	1446	2496
F01.PB19702	F01.PB44713	153	1396	29	155	1034	2292	202	324
F01.PB39608	F01.PB75218	1	2062	2062	2339	22	2083	3146	3423
F01.PB104511	F01.PB84892	1	1631	1629	3196	97	1721	1857	3437
F01.PB62405	F01.PB57325	316	2089	52	321	1119	2915	165	433
F01.PB94061	F01.PB59751	1	2113	2112	2275	103	2215	2337	2500
F01.PB46497	F01.PB84608	1	1792	1792	2296	75	1890	2022	2520
F01.PB40283	F01.PB102819	1	1821	1820	2204	679	2503	2715	3097
F01.PB14983	F01.PB50481	304	1633	7	306	690	2015	1	300
F01.PB70629	F01.PB84321	10	3190	3194	3698	4	3185	3295	3798
F01.PB46900	F01.PB65985	2	2189	2187	2453	247	2433	2967	3233
F01.PB77369	F01.PB70473	263	3288	1	264	593	3651	199	462
F01.PB45652	F01.PB52340	1	1426	1426	2137	29	1453	1588	2300
F01.PB46114	F01.PB82183	1	1560	1558	2635	350	1900	2283	3360
F01.PB56642	F01.PB112691	1	1597	1599	2326	27	1623	2549	3275
F01.PB61236	F01.PB67689	1	2433	2431	2896	1	2422	3062	3539
F01.PB52019	F01.PB65632	1	1651	1651	2232	3	1653	2136	2716
F01.PB47769	F01.PB85731	184	2704	1	184	459	2980	83	263
F01.PB90187	F01.PB59381	1	1228	1224	1800	165	1392	1774	2350
F01.PB97267	F01.PB38516	11	1690	1689	2252	355	2035	25	588
F01.PB67072	F01.PB109806	1518	3185	1	1517	2083	3750	122	1640
F01.PB96996	F01.PB103044	1	2359	2358	2725	950	3308	3448	3813
F01.PB54853	F01.PB45314	1	1797	1792	2412	53	1845	2042	2660
F01.PB64224	F01.PB82743	13	2425	2422	2888	17	2428	3016	3480
F01.PB24113	F01.PB65928	1	1087	1085	1351	1938	3024	3140	3407
F01.PB44994	F01.PB113563	1	1528	1527	2278	605	2136	2991	3743
F01.PB43573	F01.PB49956	1	1607	1609	2067	1	1607	1890	2348
F01.PB96379	F01.PB109866	1	1435	1431	2140	976	2410	2510	3216
F01.PB74877	F01.PB80170	15	2707	2707	3168	1	2696	2796	3257
F01.PB83983	F01.PB111526	1	3268	3268	3765	1	3280	3512	4009
F01.PB50913	F01.PB106766	1	1510	1508	2247	361	1849	2373	3112
F01.PB72000	F01.PB83226	1	2555	2553	3152	195	2752	2908	3507
F01.PB89894	F01.PB62545	364	1340	7	365	851	1827	8	366
F01.PB45796	F01.PB107260	1	1929	1929	2354	1450	3379	3597	4016
F01.PB70608	F01.PB84364	143	3780	1	143	392	4040	126	268
F01.PB32584	F01.PB103292	115	1517	1	117	1845	3250	1548	1665
F01.PB34180	F01.PB79393	1	1203	1204	1877	19	1221	2585	3258
F01.PB31792	F01.PB106395	151	1216	5	152	2248	3313	755	902
F01.PB61247	F01.PB67146	1	1896	1895	2930	32	1921	2178	3214
F01.PB113961	F01.PB103704	278	3155	1	277	516	3393	87	363
F01.PB24891	F01.PB110788	1	1463	1460	1698	927	2389	2780	3018
F01.PB64865	F01.PB54498	1	1552	1552	2112	137	1689	1958	2518
F01.PB64849	F01.PB75004	121	2624	1	123	1074	3577	69	191
F01.PB76089	F01.PB82508	1433	3355	1	1429	2055	3976	300	1727
F01.PB38293	F01.PB62596	1	1002	1002	1924	3	1004	1242	2164
F01.PB65456	F01.PB66456	158	2917	2916	3556	1	2759	3158	3798
F01.PB113094	F01.PB74742	1	1860	1860	3434	104	1962	2313	3881
F01.PB19613	F01.PB52906	141	1410	1	140	1155	2421	496	635
F01.PB68470	F01.PB67689	1	2434	2432	2792	1	2422	3062	3419
F01.PB21856	F01.PB27999	250	1166	6	251	613	1528	4	250
F01.PB69697	F01.PB110270	1	1921	1920	3047	1	1921	2912	4054
F01.PB50521	F01.PB97532	1	1278	1276	2031	546	1823	2020	2776
F01.PB35182	F01.PB51185	1	1826	1830	1935	1	1826	2018	2122
F01.PB49016	F01.PB74404	1	1848	1846	2597	894	2740	2941	3692
F01.PB96316	F01.PB65594	1	1696	1694	2872	53	1747	2038	3216
F01.PB92916	F01.PB75067	1	2453	2457	2843	443	2896	3127	3526
F01.PB57946	F01.PB72607	208	2306	1	212	1194	3286	844	1055
F01.PB64524	F01.PB47344	422	2171	59	427	500	2248	1	383
F01.PB108474	F01.PB66919	1417	3432	1	1421	2044	4057	493	1913
F01.PB78117	F01.PB73477	1	2654	2656	3497	286	2937	3174	4014
F01.PB99646	F01.PB105229	219	2550	1	218	591	2920	155	372
F01.PB25661	F01.PB16890	226	1192	27	227	468	1435	18	217
F01.PB95934	F01.PB110085	2625	326	329	41	179	2478	2887	3175
F01.PB83163	F01.PB81008	1	1845	1843	3200	1	1845	1970	3327
F01.PB54361	F01.PB68922	240	2318	58	240	1136	3215	33	215
F01.PB12493	F01.PB75786	101	1289	1	101	1034	2223	1	101
F01.PB77789	F01.PB78892	1	1736	1734	3201	63	1803	2415	3886
F01.PB68659	F01.PB83201	133	3345	1	135	473	3693	1	135
F01.PB94285	F01.PB83656	1	1836	1834	2217	370	2205	2571	2966
F01.PB70755	F01.PB79186	310	3497	1	307	403	3592	1	303
F01.PB98711	F01.PB68035	1160	2465	1	1159	2887	4191	809	1969
F01.PB81801	F01.PB107370	149	3181	1	151	1011	4070	410	560
F01.PB94244	F01.PB63308	608	2040	75	610	1405	2837	75	610
F01.PB52269	F01.PB113912	1	1888	1885	2606	906	2793	2909	3630
F01.PB74061	F01.PB83091	112	3589	1	113	306	3777	9	121
F01.PB29796	F01.PB66274	471	2035	6	471	2349	3912	1712	2176
F01.PB41230	F01.PB93609	1	1305	1303	2181	27	1326	1450	2329
F01.PB47023	F01.PB71163	1	1532	1528	2229	925	2480	2688	3383
F01.PB40861	F01.PB73038	1	2010	2008	2379	409	2419	2598	2969
F01.PB72038	F01.PB81899	319	3893	1	319	427	3995	1	316
F01.PB58764	F01.PB73949	259	2148	9	258	1257	3146	1	249
F01.PB50727	F01.PB65906	1	1329	1327	2531	208	1534	1978	3180
F01.PB109999	F01.PB83642	1465	3465	1	1468	1806	3813	176	1643
F01.PB70600	F01.PB69239	1	2172	2177	3373	16	2141	2254	3449
F01.PB60417	F01.PB73907	999	2171	1	1000	2083	3260	972	1975
F01.PB40124	F01.PB110426	1	1929	1927	2764	639	2568	2863	3702
F01.PB69033	F01.PB110683	265	3535	1	264	576	3858	34	299
F01.PB67073	F01.PB78383	1	2759	2758	3169	59	2817	3467	3878
F01.PB108813	F01.PB66384	1517	3555	1	1518	1977	4018	337	1854
F01.PB58107	F01.PB95582	785	2546	84	789	961	2709	118	804
F01.PB18938	F01.PB103491	187	1639	9	188	1234	2683	8	187
F01.PB60863	F01.PB81179	263	2417	65	264	1949	4116	1	200
F01.PB52043	F01.PB65928	1	1862	1860	2131	1164	3024	3140	3412
F01.PB33257	F01.PB99585	15	1516	1514	1991	1	1502	1860	2337
F01.PB19263	F01.PB48065	151	1823	1	150	444	2116	1	150
F01.PB34234	F01.PB109480	1	1161	1156	1638	12	1172	2755	3237
F01.PB80325	F01.PB110783	1	3730	3727	4110	30	3779	4038	4421
F01.PB61047	F01.PB69409	479	2361	70	482	1074	2958	35	449
F01.PB89932	F01.PB59381	1	1236	1234	1825	138	1373	1773	2364
F01.PB49683	F01.PB42030	1	1253	1251	2120	423	1675	1795	2667
F01.PB45894	F01.PB69408	1	1161	1158	2281	629	1788	1903	3026
F01.PB91887	F01.PB109538	2262	372	372	4	35	1925	2722	3090
F01.PB36014	F01.PB80285	127	1807	1	126	2083	3763	1810	1935
F01.PB70542	F01.PB67393	1	2654	2652	3192	191	2840	3002	3542
F01.PB50200	F01.PB103902	1009	2466	1	1008	2305	3764	1172	2179
F01.PB66777	F01.PB77848	1	1819	1815	3479	27	1850	2013	3673
F01.PB79402	F01.PB65880	1	1580	1578	2943	1	1600	1765	3130
F01.PB67981	F01.PB78955	1192	3453	1	1192	1340	3604	32	1224
F01.PB62233	F01.PB105419	12	2557	2556	2900	8	2548	2750	3094
F01.PB38206	F01.PB65490	1	1984	1983	2362	358	2343	2856	3235
F01.PB95213	F01.PB50588	1	1382	1381	2050	12	1393	1498	2173
F01.PB30513	F01.PB91045	376	1009	40	378	1505	2138	972	1310
F01.PB68470	F01.PB73716	160	2787	1	162	471	3090	1	158
F01.PB71868	F01.PB107119	1	1843	1839	3374	32	1874	1992	3527
F01.PB49596	F01.PB108766	1	1641	1641	2026	33	1668	1846	2231
F01.PB109289	F01.PB65624	1	2468	2467	3107	291	2758	3153	3798
F01.PB64612	F01.PB74640	216	2015	36	218	1677	3476	139	321
F01.PB20845	F01.PB38219	10	1130	1128	1638	1	1115	1740	2247
F01.PB73399	F01.PB105977	16	2714	2712	3134	1	2700	2816	3228
F01.PB101208	F01.PB57450	1	1778	1777	2265	58	1829	2270	2757
F01.PB59787	F01.PB99114	151	2026	1	150	445	2320	2	151
F01.PB15825	F01.PB50786	1	1198	1196	1450	70	1257	1543	1796
F01.PB24113	F01.PB43783	1	1087	1085	1348	1018	2106	2222	2485
F01.PB85422	F01.PB72518	1	2670	2673	3303	108	2780	2941	3567
F01.PB105432	F01.PB69407	102	3111	1	102	304	3321	3	104
F01.PB43478	F01.PB56681	1	1110	1107	2034	1	1112	1236	2165
F01.PB92916	F01.PB104459	1	2453	2457	2750	363	2815	3046	3339
F01.PB51882	F01.PB103999	221	2740	1	224	1415	3930	436	659
F01.PB64140	F01.PB68375	1191	2790	1	1190	1535	3134	215	1403
F01.PB50154	F01.PB73907	1	1427	1426	2604	549	1975	2083	3261
F01.PB16232	F01.PB54157	234	970	1	236	1507	2243	20	255
F01.PB43574	F01.PB55255	1	1037	1036	2022	189	1229	1393	2378
F01.PB112542	F01.PB111387	1	2804	2804	3185	653	3456	3577	3958
F01.PB94212	F01.PB110937	1	1909	1910	3002	68	1977	2737	3829
F01.PB96908	F01.PB37664	453	2058	5	449	1098	2703	12	456
F01.PB74674	F01.PB109948	200	3918	1	203	436	4163	20	222
F01.PB78417	F01.PB82074	443	3065	5	441	1597	4233	1046	1483
F01.PB55741	F01.PB77505	119	2482	1	123	1033	3374	13	135
F01.PB104432	F01.PB81516	1	1835	1836	3183	7	1817	1938	3285
F01.PB111462	F01.PB111067	1307	3407	1	1307	1673	3773	259	1565
F01.PB94466	F01.PB105358	1	1760	1761	2564	606	2365	2744	3545
F01.PB83512	F01.PB78810	256	3662	1	256	810	4215	180	435
F01.PB19613	F01.PB50796	141	1410	1	140	986	2253	375	514
F01.PB47724	F01.PB58924	1	1688	1687	2232	75	1763	1866	2411
F01.PB79828	F01.PB108102	13	3453	3450	3784	1	3442	3543	3877
F01.PB57682	F01.PB68044	1	1834	1836	2968	56	1888	2265	3396
F01.PB59787	F01.PB66235	151	2026	1	150	1717	3592	1	149
F01.PB54361	F01.PB70104	240	2318	58	240	1143	3223	50	231
F01.PB13243	F01.PB107936	1	1291	1288	1769	1134	2427	2767	3248
F01.PB22888	F01.PB69699	1	1011	1010	1277	2066	3075	3394	3661
F01.PB23698	F01.PB103232	1	1000	999	1299	1684	2683	3177	3478
F01.PB44124	F01.PB104827	1	1815	1813	2853	7	1820	2355	3395
F01.PB84919	F01.PB65568	1	1857	1854	3112	39	1900	2092	3343
F01.PB76491	F01.PB108853	1045	3079	1	1046	1661	3700	491	1538
F01.PB40553	F01.PB92823	1	1768	1764	2502	1	1768	2072	2809
F01.PB47796	F01.PB104280	259	2175	80	261	1115	3049	78	259
F01.PB70174	F01.PB103405	1737	3716	1	1741	2073	4056	3	1768
F01.PB61444	F01.PB67217	1	1325	1322	2215	1290	2611	2741	3629
F01.PB36669	F01.PB51835	1	1024	1025	1933	1	1026	1235	2151
F01.PB99973	F01.PB59722	190	2269	12	186	679	2758	8	177
F01.PB97351	F01.PB63283	1	1755	1756	2420	1	1755	1918	2582
F01.PB27485	F01.PB62780	211	1751	58	211	377	1909	1	154
F01.PB93486	F01.PB78373	1	1257	1255	2504	612	1868	2048	3297
F01.PB102838	F01.PB72762	129	3333	1	128	681	3886	308	435
F01.PB82476	F01.PB66540	1	2654	2652	3252	161	2812	2974	3574
F01.PB92169	F01.PB61349	117	2713	1	119	230	2826	1	119
F01.PB78169	F01.PB109721	644	3483	88	644	760	3600	1	557
F01.PB109999	F01.PB107065	1465	3465	1	1468	1851	3851	221	1688
F01.PB48394	F01.PB62520	1	1350	1350	2098	11	1359	1516	2264
F01.PB89894	F01.PB64029	364	1340	7	365	1592	2569	8	367
F01.PB54989	F01.PB78306	1	1605	1605	2114	1679	3282	3621	4125
F01.PB53509	F01.PB71672	1	1113	1114	2099	1637	2746	2886	3877
F01.PB45726	F01.PB109447	1	2153	2149	2696	13	2165	3345	3894
F01.PB54387	F01.PB81166	1	1582	1582	2283	299	1880	2473	3174
F01.PB57946	F01.PB84439	208	2226	1	212	1573	3591	1223	1435
F01.PB23995	F01.PB93116	153	1212	3	154	910	1968	1	152
F01.PB69734	F01.PB111435	1226	3217	1	1226	2200	4203	609	1842
F01.PB73986	F01.PB113242	114	2059	2058	3628	240	2186	2657	4222
F01.PB53604	F01.PB73827	1	2079	2080	2664	1	2063	2223	2807
F01.PB13662	F01.PB91588	1	1040	1035	1807	201	1241	1776	2551
F01.PB73037	F01.PB70748	1555	3271	15	1558	2378	4093	167	1707
F01.PB77993	F01.PB75807	22	2407	2408	3215	1	2385	2712	3517
F01.PB55461	F01.PB60554	122	2448	1	121	360	2684	1	119
F01.PB19263	F01.PB55933	151	1820	1	150	444	2113	1	150
F01.PB85520	F01.PB76088	1261	3382	1	1261	1514	3647	1	1258
F01.PB39317	F01.PB77131	106	2216	1	108	330	2440	106	213
F01.PB31406	F01.PB97678	1	1226	1223	1549	11	1251	2070	2397
F01.PB42321	F01.PB64956	1	1471	1469	2155	1305	2775	2897	3583
F01.PB49164	F01.PB107128	1239	2707	1	1239	2180	3652	2	1240
F01.PB84526	F01.PB84854	338	3597	1	340	910	4175	359	697
F01.PB38206	F01.PB70103	1	1984	1982	2362	341	2320	2830	3210
F01.PB111805	F01.PB80640	450	3508	6	454	1442	4516	237	685
F01.PB43509	F01.PB66323	213	2376	1	212	723	2870	410	621
F01.PB19547	F01.PB107220	508	1426	6	511	2581	3499	1	506
F01.PB95235	F01.PB45507	132	2042	1	132	747	2656	225	356
F01.PB23290	F01.PB96796	102	1153	1	101	1164	2215	956	1056
F01.PB54642	F01.PB62684	1	1445	1443	2437	66	1508	1947	2933
F01.PB15749	F01.PB76625	187	1483	60	188	2277	3571	1	129
F01.PB24290	F01.PB108390	1	1372	1375	1626	1487	2859	2994	3245
F01.PB42969	F01.PB96316	1	1429	1428	2357	266	1696	1809	2736
F01.PB74667	F01.PB112200	334	3696	105	335	1002	4364	76	306
F01.PB8895	F01.PB95916	1	1042	1041	1549	47	1092	1728	2251
F01.PB25530	F01.PB54906	1	1131	1133	1676	351	1502	1613	2154
F01.PB91398	F01.PB68242	1	1591	1589	2675	261	1850	2651	3736
F01.PB57911	F01.PB76058	1	1524	1524	2891	1	1522	1861	3239
F01.PB81585	F01.PB113559	1	1878	1877	3270	4	1881	2471	3863
F01.PB37746	F01.PB97421	1	1381	1376	2272	55	1436	1574	2471
F01.PB41656	F01.PB67281	1	1987	1985	2483	419	2404	2561	3059
F01.PB39155	F01.PB113234	1	1515	1514	2269	39	1553	2774	3530
F01.PB10870	F01.PB68838	1	1084	1080	1610	1788	2868	3000	3530
F01.PB93225	F01.PB78262	1	2088	2085	2755	446	2526	2821	3491
F01.PB103416	F01.PB85645	1184	3473	1	1189	1407	3696	17	1205
F01.PB86552	F01.PB40978	402	1074	6	404	1643	2315	434	832
F01.PB98584	F01.PB94729	1	1510	1509	2197	13	1522	1763	2451
F01.PB73234	F01.PB79248	501	4021	66	496	755	4298	91	527
F01.PB31785	F01.PB46851	592	1756	7	594	863	2025	29	616
F01.PB34746	F01.PB77368	1	1115	1113	1949	817	1931	2378	3214
F01.PB79504	F01.PB77459	1376	3033	120	1379	1638	3302	5	1266
F01.PB82062	F01.PB104216	1682	3415	1	1681	2187	3920	365	2040
F01.PB45494	F01.PB107303	520	2478	88	522	1238	3197	1	436
F01.PB54841	F01.PB61814	1	1196	1192	2277	1	1202	1402	2483
F01.PB60001	F01.PB71678	1	1117	1118	2059	1200	2316	2441	3383
F01.PB105747	F01.PB113019	186	3932	1	183	425	4178	60	245
F01.PB9793	F01.PB32147	183	1313	2	184	751	1881	125	307
F01.PB61026	F01.PB84494	1	1335	1333	2533	48	1370	1878	3075
F01.PB36544	F01.PB75720	1	1140	1139	1659	1635	2776	3296	3816
F01.PB41921	F01.PB113912	1	1776	1773	2435	1018	2793	2909	3572
F01.PB102966	F01.PB67113	1	1578	1573	3016	1240	2817	3081	4525
F01.PB59787	F01.PB72196	151	2026	1	150	1748	3623	1	150
F01.PB83065	F01.PB76669	1	2601	2606	3435	193	2792	2933	3755
F01.PB109659	F01.PB111639	1	3170	3169	3499	340	3509	3676	4006
F01.PB95921	F01.PB113415	1	1659	1656	2213	1444	3103	3205	3762
F01.PB43913	F01.PB104764	1	1141	1138	2080	313	1452	2087	3029
F01.PB112756	F01.PB102949	2	2449	2446	3084	60	2507	2612	3250
F01.PB91271	F01.PB42996	258	2140	44	259	387	2282	1	216
F01.PB104174	F01.PB82691	501	3493	93	505	908	3900	1	414
F01.PB75861	F01.PB74434	455	3306	6	455	558	3418	5	455
F01.PB60961	F01.PB40560	133	2101	1	136	325	2313	1	136
F01.PB64269	F01.PB77627	178	2588	17	179	1162	3581	52	214
F01.PB55667	F01.PB78262	1	1610	1607	2192	925	2526	2821	3406
F01.PB93501	F01.PB57119	1	1605	1603	2023	9	1618	1959	2384
F01.PB82988	F01.PB73251	1	1707	1708	3345	108	1814	2095	3731
F01.PB110648	F01.PB108157	1402	3882	1	1403	1532	4019	2	1404
F01.PB42175	F01.PB69195	1	1815	1813	2115	918	2733	3166	3468
F01.PB11265	F01.PB53238	1	1081	1077	1315	417	1497	2123	2361
F01.PB100022	F01.PB65880	1225	2590	1	1227	1765	3130	362	1600
F01.PB46900	F01.PB67689	2	2189	2187	2469	244	2422	3062	3344
F01.PB20206	F01.PB78262	1	1143	1140	1792	1382	2526	2821	3479
F01.PB57946	F01.PB46787	208	2306	1	212	457	2535	107	318
F01.PB63140	F01.PB107731	105	2594	2593	3056	95	2596	2710	3174
F01.PB49857	F01.PB108045	1	1366	1366	2484	1608	2973	3141	4258
F01.PB17000	F01.PB85181	213	1703	4	214	1402	2893	19	230
F01.PB105521	F01.PB76426	15	2882	2881	3676	14	2893	2996	3793
F01.PB42118	F01.PB66540	1	1393	1391	1991	1421	2812	2974	3574
F01.PB40599	F01.PB71544	144	2222	1	147	2119	4194	1850	1996
F01.PB96996	F01.PB73010	1	2359	2358	2758	961	3321	3777	4177
F01.PB29309	F01.PB44074	184	1077	6	187	1473	2384	374	555
F01.PB47865	F01.PB66885	1	1699	1699	2733	96	1794	2293	3327
F01.PB100841	F01.PB66463	1	1488	1484	2158	642	2128	2371	3045
F01.PB64223	F01.PB62148	1	1434	1433	2509	2	1423	1794	2873
F01.PB85174	F01.PB79850	535	3519	8	534	761	3737	2	529
F01.PB38237	F01.PB107936	1	1693	1690	2214	732	2427	2767	3291
F01.PB90722	F01.PB53164	273	2247	75	273	325	2297	1	199
F01.PB42129	F01.PB111317	1	1392	1391	2301	863	2257	2385	3299
F01.PB79179	F01.PB79678	1022	3443	1	1026	1506	3925	372	1402
F01.PB98426	F01.PB63283	1	1299	1298	2076	25	1321	1916	2694
F01.PB70481	F01.PB73075	1	2515	2515	3339	3	2519	2757	3581
F01.PB51761	F01.PB74177	1	1564	1565	2363	629	2191	2501	3297
F01.PB36624	F01.PB46055	1	1085	1083	1785	185	1274	1508	2215
F01.PB35733	F01.PB95645	12	1447	1444	1976	1	1433	1829	2361
F01.PB33448	F01.PB108682	168	1024	9	171	1864	2720	1201	1364
F01.PB41399	F01.PB61890	274	2025	43	274	717	2467	151	384
F01.PB76898	F01.PB70748	1731	3480	1	1734	2378	4126	1	1707
F01.PB21136	F01.PB54516	1	1236	1235	1639	583	1818	2275	2678
F01.PB49617	F01.PB46653	1	1562	1560	2446	55	1615	1747	2632
F01.PB57825	F01.PB110370	1001	2492	1	1005	1719	3210	1	1003
F01.PB39540	F01.PB83092	1	1242	1239	2453	513	1754	2096	3312
F01.PB95934	F01.PB112383	326	2625	41	329	1137	3436	440	728
F01.PB55264	F01.PB106847	1	1359	1360	1907	1882	3240	3363	3910
F01.PB37673	F01.PB100795	1	1258	1255	2218	112	1371	1889	2852
F01.PB54085	F01.PB74657	111	1646	1644	2898	262	1797	2450	3700
F01.PB112792	F01.PB67057	1	2790	2787	3698	142	2926	3251	4159
F01.PB31408	F01.PB100151	141	1051	23	142	867	1778	443	561
F01.PB56991	F01.PB67689	1	1847	1845	2313	583	2422	3062	3538
F01.PB89932	F01.PB94748	1	1236	1234	1830	255	1490	1890	2486
F01.PB62142	F01.PB103487	1	2668	2668	2960	268	2920	3385	3677
F01.PB85554	F01.PB105038	10	2737	2736	3336	3	2730	2843	3446
F01.PB29615	F01.PB105779	116	1439	1	117	1995	3318	1	118
F01.PB30537	F01.PB84770	1	1227	1225	1625	1565	2789	2995	3395
F01.PB17054	F01.PB91035	228	1033	29	227	1336	2142	55	253
F01.PB52625	F01.PB102709	372	2489	5	374	1377	3493	872	1241
F01.PB40210	F01.PB57720	1	1342	1340	2217	103	1446	1898	2778
F01.PB63713	F01.PB66255	1	1399	1396	2767	912	2309	2471	3841
F01.PB93398	F01.PB80595	286	2924	1	290	1529	4168	2190	2479
F01.PB102966	F01.PB85630	1	1578	1573	3016	73	1650	1914	3358
F01.PB42815	F01.PB55174	1	1929	1928	2146	3	1931	2031	2248
F01.PB74274	F01.PB110049	122	3238	1	122	336	3450	111	232
F01.PB86563	F01.PB9361	1	1403	1404	1732	101	1495	1600	1930
F01.PB32862	F01.PB60204	135	1588	1	138	596	2050	1	138
F01.PB37299	F01.PB50722	1	1277	1279	1755	26	1301	2069	2545
F01.PB42231	F01.PB57777	699	2356	71	701	777	2439	1	635
F01.PB52612	F01.PB113600	1	1321	1319	2232	432	1752	2729	3642
F01.PB29524	F01.PB97771	11	1382	1379	1830	27	1396	1564	2019
F01.PB85306	F01.PB67788	1	2801	2797	3282	149	2952	3436	3923
F01.PB93295	F01.PB103978	1	1056	1053	2159	37	1096	2907	4012
F01.PB96379	F01.PB70228	1	1435	1435	2131	971	2408	2511	3203
F01.PB37856	F01.PB109610	395	2215	6	396	1171	3009	7	397
F01.PB85217	F01.PB65931	1	1874	1870	3438	7	1880	2052	3619
F01.PB43185	F01.PB85204	1	1697	1695	2369	239	1936	2455	3128
F01.PB95985	F01.PB107189	1174	2450	1	1172	1682	2958	333	1504
F01.PB62405	F01.PB101174	316	2089	52	321	997	2773	175	443
F01.PB101050	F01.PB83415	155	2108	1	157	1068	3021	612	768
F01.PB60073	F01.PB67837	1	2186	2185	2747	117	2317	2833	3397
F01.PB38153	F01.PB98785	180	2110	1	179	334	2252	3	182
F01.PB85564	F01.PB107338	1	1700	1700	3347	55	1754	1887	3534
F01.PB103416	F01.PB85602	1184	3474	1	1189	1645	3935	255	1443
F01.PB14848	F01.PB45030	324	1396	38	326	1012	2086	38	326
F01.PB91668	F01.PB49250	1	1245	1243	2055	463	1707	1885	2698
F01.PB96394	F01.PB112691	1	1481	1480	2294	143	1623	2543	3358
F01.PB7451	F01.PB76211	130	1062	18	131	2564	3496	1	114
F01.PB73085	F01.PB73749	1069	3065	1	1070	1737	3733	243	1313
F01.PB106732	F01.PB111079	1	2324	2324	3230	68	2391	2888	3794
F01.PB100029	F01.PB40259	1	1109	1106	2109	482	1590	1790	2789
F01.PB82931	F01.PB67894	1	2509	2505	3382	69	2577	2711	3588
F01.PB53031	F01.PB103528	206	2362	1	207	1404	3561	443	649
F01.PB107042	F01.PB112049	1	3209	3206	3983	184	3392	3516	4278
F01.PB41834	F01.PB37740	1	1130	1130	2144	10	1156	1492	2506
F01.PB53206	F01.PB61990	396	2067	47	397	1102	2774	1	354
F01.PB70233	F01.PB103844	259	3592	1	261	376	3682	1	261
F01.PB74303	F01.PB110045	3707	222	224	22	65	3542	3779	3979
F01.PB40195	F01.PB81280	1	1946	1943	2764	1	1946	2847	3668
F01.PB29218	F01.PB97804	267	1881	71	266	591	2212	1	197
F01.PB72007	F01.PB81852	2	2652	2652	3082	85	2714	2823	3249
F01.PB98107	F01.PB61632	126	1798	1798	2603	1	1673	1824	2629
F01.PB28747	F01.PB58405	1	1109	1108	1936	1	1119	1224	2052
F01.PB60002	F01.PB72526	1	1208	1204	2239	718	1925	2776	3810
F01.PB80731	F01.PB109948	201	3943	1	204	436	4183	19	222
F01.PB91944	F01.PB67835	407	2240	8	406	1292	3123	3	401
F01.PB18373	F01.PB89380	379	1405	4	380	481	1505	4	377
F01.PB73376	F01.PB112049	1	2106	2103	3022	1289	3392	3516	4420
F01.PB94061	F01.PB51720	17	2113	2112	2275	1	2097	2219	2382
F01.PB48296	F01.PB93735	1	1285	1283	1975	347	1632	1976	2666
F01.PB85809	F01.PB105683	1586	3463	1	1587	1996	3884	50	1647
F01.PB85488	F01.PB68706	3	3193	3190	3784	1	3191	3295	3889
F01.PB42224	F01.PB42569	132	2009	1	134	284	2161	8	141
F01.PB65564	F01.PB109548	104	3616	1	104	294	3806	4	107
F01.PB7989	F01.PB49482	1	1254	1252	1619	1	1256	1536	1903
F01.PB36014	F01.PB104216	127	1807	1	126	2187	3867	1915	2040
F01.PB24113	F01.PB83851	1	1087	1085	1351	1670	2756	2873	3138
F01.PB72429	F01.PB112703	1118	3361	1	1117	1351	3594	1	1117
F01.PB57361	F01.PB98394	1	1090	1088	2045	1	1111	1233	2189
F01.PB32774	F01.PB35169	484	1181	6	486	1225	1919	1	482
F01.PB74425	F01.PB78595	1	2668	2668	3488	6	2677	2912	3733
F01.PB60863	F01.PB62684	1	1510	1508	2420	2	1508	1947	2858
F01.PB38643	F01.PB105157	121	2176	1	122	1747	3805	1388	1509
F01.PB62142	F01.PB103988	1	2668	2668	2960	608	3263	3833	4125
F01.PB83060	F01.PB81121	1	2721	2720	3254	85	2805	2952	3486
F01.PB51181	F01.PB84610	2	2116	2114	2265	1	2120	3161	3312
F01.PB31785	F01.PB50620	1	1152	1152	1756	35	1186	1371	1980
F01.PB38740	F01.PB61990	396	2096	47	397	1102	2821	1	354
F01.PB54016	F01.PB99486	12	1650	1646	2452	1	1637	1918	2711
F01.PB55284	F01.PB66702	1	2038	2036	2731	314	2353	2757	3472
F01.PB72381	F01.PB84222	1109	3454	1	1109	1264	3607	8	1116
F01.PB94354	F01.PB61583	20	2458	2459	2665	199	2637	2750	2956
F01.PB85532	F01.PB74690	102	2181	2181	3358	32	2108	2532	3704
F01.PB85489	F01.PB82006	122	2512	2509	3525	67	2440	2567	3574
F01.PB37258	F01.PB43444	184	1166	24	185	1162	2142	1	161
F01.PB83821	F01.PB77158	1487	3838	1	1489	1669	4029	62	1557
F01.PB72292	F01.PB103288	1	2672	2668	3211	11	2681	2991	3536
F01.PB56936	F01.PB95219	999	2344	3	1002	1135	2481	4	1000
F01.PB62405	F01.PB70640	316	2089	52	321	992	2773	170	438
F01.PB14137	F01.PB68758	360	1747	88	359	1536	2923	59	330
F01.PB40492	F01.PB74386	12	2432	2431	2711	5	2426	2939	3219
F01.PB43509	F01.PB108107	212	2376	1	216	949	3089	522	737
F01.PB43720	F01.PB66463	1	1948	1944	2550	186	2128	2371	2976
F01.PB23737	F01.PB39677	1	1065	1064	1795	1	1075	1245	1976
F01.PB94903	F01.PB103679	1	1588	1583	2004	575	2162	2885	3306
F01.PB97999	F01.PB81022	1	1515	1513	2197	95	1609	2880	3565
F01.PB63955	F01.PB74150	1	1830	1826	2864	26	1855	2254	3288
F01.PB37481	F01.PB69489	147	2261	1	150	1108	3228	1	150
F01.PB26631	F01.PB97929	1	1127	1126	1642	311	1438	2296	2812
F01.PB50249	F01.PB78675	1	2288	2285	2685	120	2396	3491	3891
F01.PB40079	F01.PB106096	1	1718	1718	2717	1	1717	1824	2825
F01.PB82775	F01.PB72245	157	3577	3574	3837	1	3420	3552	3813
F01.PB84398	F01.PB109253	1	2505	2503	3399	88	2599	2804	3701
F01.PB92595	F01.PB61212	289	2291	4	286	412	2414	5	287
F01.PB24423	F01.PB37924	1	1007	1006	1822	1	1007	1296	2112
F01.PB67073	F01.PB110546	1	2759	2758	3169	89	2847	3490	3897
F01.PB100185	F01.PB111546	1	2537	2533	2773	36	2573	2891	3131
F01.PB42118	F01.PB67393	1	1393	1391	2014	1450	2840	3002	3626
F01.PB51106	F01.PB108147	658	2270	81	659	2064	3676	70	648
F01.PB97446	F01.PB108871	1	1357	1353	2187	2118	3474	3602	4440
F01.PB40734	F01.PB82743	1	1891	1888	2169	539	2428	3016	3298
F01.PB28305	F01.PB54906	1	1415	1417	1967	67	1502	1613	2161
F01.PB64166	F01.PB73993	123	2251	1	123	946	3080	165	287
F01.PB104483	F01.PB79717	17	2145	2143	3469	8	2130	2444	3772
F01.PB40210	F01.PB48533	1	1342	1340	2175	165	1508	1958	2796
F01.PB75544	F01.PB65201	1	1723	1722	3214	1	1724	1847	3345
F01.PB58446	F01.PB69583	1	2431	2430	2742	249	2677	3164	3474
F01.PB33106	F01.PB63432	8	663	659	1160	849	1499	2402	2901
F01.PB74713	F01.PB103394	1	1712	1711	3163	1031	2744	2857	4323
F01.PB69128	F01.PB68706	1	2920	2917	3462	272	3191	3295	3840
F01.PB57244	F01.PB107630	412	2449	47	415	972	3012	51	419
F01.PB28686	F01.PB37434	1	684	680	991	130	813	963	1269
F01.PB109810	F01.PB108198	1	2166	2167	3516	162	2327	2443	3792
F01.PB26828	F01.PB63113	1	1389	1387	1544	216	1604	1880	2038
F01.PB104541	F01.PB74742	1	2461	2460	3748	19	2477	2593	3875
F01.PB82989	F01.PB78574	1547	3157	1	1550	2352	3966	658	2210
F01.PB76050	F01.PB84138	1784	3571	1	1785	1963	3751	48	1836
F01.PB106549	F01.PB72245	2	2794	2791	3053	628	3420	3552	3812
F01.PB48020	F01.PB71968	176	2111	1	177	1616	3550	1163	1339
F01.PB29880	F01.PB91682	242	1320	6	242	1498	2576	1	241
F01.PB37546	F01.PB69489	148	2198	1	151	1179	3228	1	150
F01.PB35014	F01.PB100417	146	1650	1	145	749	2253	463	607
F01.PB48507	F01.PB113368	1	1402	1398	2121	862	2266	2367	3086
F01.PB34218	F01.PB101241	1	1132	1131	1889	29	1161	1317	2075
F01.PB38438	F01.PB46698	271	2166	39	273	396	2298	40	275
F01.PB37796	F01.PB104328	172	2162	1	175	998	2988	367	541
F01.PB101077	F01.PB82754	1	2298	2296	3005	33	2323	2502	3210
F01.PB33037	F01.PB105608	1	1606	1606	2015	1486	3091	3211	3620
F01.PB67081	F01.PB71544	1290	3367	1	1293	2119	4194	706	1996
F01.PB16705	F01.PB47288	1	1076	1075	1525	517	1592	2152	2602
F01.PB37741	F01.PB55108	569	2080	73	573	837	2348	1	501
F01.PB109980	F01.PB112518	283	3428	162	284	336	3481	106	228
F01.PB25530	F01.PB94124	1	1131	1129	1676	358	1488	1600	2147
F01.PB103894	F01.PB66546	371	3048	57	370	1308	3988	158	471
F01.PB89534	F01.PB67751	1	1082	1081	1789	1111	2189	2986	3686
F01.PB60891	F01.PB42402	186	1997	1	189	1084	2895	365	553
F01.PB36771	F01.PB86637	271	1433	5	272	474	1636	1	268
F01.PB50917	F01.PB69020	1071	2412	1	1071	2153	3493	982	2053
F01.PB67157	F01.PB69071	1534	3303	1	1536	1791	3560	1	1535
F01.PB65248	F01.PB103988	25	3298	3298	3590	2	3263	3833	4125
F01.PB74674	F01.PB106680	1	2456	2455	3918	31	2487	3052	4523
F01.PB102966	F01.PB106286	1	1578	1573	3023	405	1982	2246	3697
F01.PB103666	F01.PB71650	1208	3278	1	1210	1842	3910	362	1568
F01.PB65393	F01.PB74992	1	1543	1541	2998	200	1742	2198	3672
F01.PB90722	F01.PB55801	273	2247	71	273	329	2302	1	203
F01.PB31697	F01.PB46611	266	1478	55	267	728	1934	294	506
F01.PB28378	F01.PB42863	408	1521	7	411	880	1999	1	405
F01.PB64214	F01.PB82526	1	1936	1935	2832	133	2068	2923	3820
F01.PB34746	F01.PB42945	1	1358	1358	1949	331	1688	1940	2531
F01.PB61444	F01.PB110017	1	1325	1322	2142	1295	2619	2749	3569
F01.PB75524	F01.PB69567	2369	142	3491	2367	1302	3529	34	1158
F01.PB52165	F01.PB78793	1	1768	1768	2693	950	2718	3006	3932
F01.PB104810	F01.PB78306	1718	3839	1	1719	2009	4120	1	1707
F01.PB93531	F01.PB77615	1	1690	1688	2209	618	2305	3022	3543
F01.PB47175	F01.PB108489	1	2143	2145	2661	506	2649	2809	3322
F01.PB29986	F01.PB42863	236	1649	51	236	881	2299	74	259
F01.PB56112	F01.PB67217	1	1577	1574	2450	1039	2611	2741	3612
F01.PB51217	F01.PB76597	10	2093	2091	2995	11	2092	3323	4226
F01.PB34792	F01.PB69967	102	1693	1	105	2603	4181	1954	2057
F01.PB82750	F01.PB66456	1	2602	2601	3243	159	2759	3158	3800
F01.PB57714	F01.PB105358	1	1391	1392	2192	972	2365	2744	3544
F01.PB107043	F01.PB103535	1027	3255	1	1028	1201	3429	71	1098
F01.PB63729	F01.PB48016	338	2242	35	342	490	2396	1	308
F01.PB63713	F01.PB69520	1	1399	1396	2800	428	1827	1930	3334
F01.PB14498	F01.PB50738	118	1533	10	119	786	2202	553	662
F01.PB59618	F01.PB59284	1	1720	1718	2251	17	1748	2001	2534
F01.PB78304	F01.PB111255	257	3772	1	259	392	3906	4	262
F01.PB37420	F01.PB53596	1	1478	1481	1980	1	1479	2104	2603
F01.PB47277	F01.PB47398	1	1387	1384	2057	1	1387	1514	2187
F01.PB73178	F01.PB110307	1512	3081	1	1514	1966	3535	328	1841
F01.PB83163	F01.PB76661	165	1845	1843	3297	1	1681	1805	3259
F01.PB15749	F01.PB80011	187	1483	62	188	2386	3681	1	126
F01.PB47708	F01.PB52698	461	2361	6	458	682	2586	1	454
F01.PB85295	F01.PB71827	1	2588	2588	3257	143	2740	2864	3536
F01.PB51443	F01.PB99651	1	1307	1306	2131	1	1307	1650	2475
F01.PB50044	F01.PB76173	219	2015	8	223	1920	3705	1407	1622
F01.PB49048	F01.PB106957	1269	2771	1	1271	2075	3576	226	1495
F01.PB43533	F01.PB58481	1	1175	1176	2315	1	1176	1292	2428
F01.PB67449	F01.PB73099	1	2791	2789	3390	88	2879	3076	3679
F01.PB85232	F01.PB111903	1	1961	1960	3066	654	2614	3277	4382
F01.PB48096	F01.PB75218	1	1783	1783	2123	299	2083	3146	3485
F01.PB53558	F01.PB73476	1	1535	1533	2057	174	1711	3198	3721
F01.PB99720	F01.PB73317	1	1937	1937	2537	309	2245	2445	3043
F01.PB82980	F01.PB108868	1	1928	1932	3252	49	1977	2078	3397
F01.PB49142	F01.PB73818	1	1511	1511	2309	526	2044	2354	3152
F01.PB51532	F01.PB105036	1	1256	1254	2028	1569	2824	3093	3867
F01.PB111158	F01.PB76661	161	1841	1839	3407	1	1681	1805	3373
F01.PB29741	F01.PB96964	1	1496	1494	1961	60	1556	2087	2555
F01.PB61146	F01.PB81166	1	1881	1881	2692	3	1880	2473	3284
F01.PB11256	F01.PB48622	174	992	1	174	1599	2419	1015	1188
F01.PB24113	F01.PB79401	1	1087	1085	1351	1818	2906	3022	3288
F01.PB99679	F01.PB75218	1	1802	1802	2142	282	2083	3146	3485
F01.PB48020	F01.PB72654	176	2113	1	177	1372	3307	931	1107
F01.PB22846	F01.PB54100	1	1049	1049	1692	168	1217	1454	2098
F01.PB85730	F01.PB102965	1755	3684	1	1759	2210	4139	74	1832
F01.PB40124	F01.PB83743	1	1662	1660	2764	477	2136	2237	3342
F01.PB44815	F01.PB84599	1	2044	2043	2837	679	2722	2985	3779
F01.PB62142	F01.PB106066	1	2668	2668	2967	460	3121	3354	3653
F01.PB49564	F01.PB80151	1	1534	1536	2104	133	1669	2682	3251
F01.PB99435	F01.PB58605	1	1559	1556	2285	97	1654	1966	2695
F01.PB55218	F01.PB39122	12	1757	1755	2275	1	1746	2077	2598
F01.PB65007	F01.PB69203	1155	3204	110	1157	1158	3207	10	1057
F01.PB97565	F01.PB79598	1	1932	1929	2507	549	2480	3185	3762
F01.PB100553	F01.PB81391	113	1676	1672	2853	63	1626	2556	3737
F01.PB51189	F01.PB93705	1	1608	1605	2033	177	1765	1939	2367
F01.PB64184	F01.PB102819	1	2244	2243	2580	260	2503	2715	3052
F01.PB86678	F01.PB105497	1	1178	1179	1296	2640	3817	3674	3791
F01.PB85703	F01.PB111570	1	1946	1944	3192	22	1967	2647	3895
F01.PB19613	F01.PB40388	141	1410	1	140	1100	2366	490	628
F01.PB65077	F01.PB105358	115	2419	2420	3171	60	2365	2744	3493
F01.PB67414	F01.PB108647	376	3794	3	379	828	4239	2	378
F01.PB65248	F01.PB111526	31	3298	3298	3590	1	3253	3718	4010
F01.PB49839	F01.PB76862	1157	2426	1	1158	1873	3146	378	1538
F01.PB38418	F01.PB104785	1	1214	1215	2321	117	1330	1443	2552
F01.PB37811	F01.PB94009	1	1447	1446	2037	1	1447	1791	2381
F01.PB51672	F01.PB73075	1	1722	1722	2547	798	2519	2757	3583
F01.PB84043	F01.PB103177	3217	20	3647	3215	1053	4250	91	522
F01.PB89894	F01.PB37587	364	1340	7	365	857	1833	15	372
F01.PB52165	F01.PB103902	1223	2682	1	1222	2305	3764	957	2179
F01.PB19179	F01.PB106492	365	1504	4	369	1851	2990	1	366
F01.PB41908	F01.PB83654	1	1432	1431	2260	1033	2466	2928	3757
F01.PB56874	F01.PB68838	1	1650	1646	2128	1222	2868	3000	3482
F01.PB58536	F01.PB77169	1	1750	1748	2003	381	2129	3144	3397
F01.PB11071	F01.PB68498	177	1448	34	178	2507	3777	1	145
F01.PB101233	F01.PB113900	1	1485	1485	2275	1366	2850	3097	3887
F01.PB42322	F01.PB82400	15	1747	1745	2227	17	1753	1924	2406
F01.PB35682	F01.PB70332	494	1732	9	495	1940	3174	616	1101
F01.PB81248	F01.PB66122	1293	3238	1	1292	2024	3967	598	1889
F01.PB80030	F01.PB108605	712	3012	79	712	779	3080	27	662
F01.PB82608	F01.PB105192	1	1835	1838	3175	122	1956	2082	3421
F01.PB28751	F01.PB82565	1	1069	1069	1473	1308	2376	3439	3843
F01.PB110551	F01.PB78055	114	3385	10	115	217	3481	7	112
F01.PB92196	F01.PB106362	1	1467	1462	2216	1	1467	2607	3361
F01.PB93295	F01.PB105331	1053	2154	1	1056	2771	3871	17	1087
F01.PB38809	F01.PB78999	1	1313	1312	2349	805	2117	2225	3262
F01.PB34956	F01.PB95988	1	1598	1595	1998	41	1638	1887	2290
F01.PB93210	F01.PB52491	1	1181	1182	2085	2	1197	1635	2539
F01.PB91371	F01.PB63554	407	2061	41	408	656	2316	1	368
F01.PB105713	F01.PB68075	398	3661	45	397	544	3808	85	425
F01.PB42518	F01.PB53968	355	2254	76	355	418	2319	27	306
F01.PB45412	F01.PB64399	1	1697	1694	2209	32	1727	1917	2432
F01.PB97060	F01.PB73231	1	2638	2638	2871	231	2866	3151	3384
F01.PB31037	F01.PB69192	252	1390	8	256	1992	3131	1575	1823
F01.PB32914	F01.PB110482	1	1234	1233	1500	5	1243	1939	2206
F01.PB55328	F01.PB108137	1204	2738	1	1206	2058	3592	728	1933
F01.PB97956	F01.PB106258	1	2029	2026	2579	150	2178	2879	3432
F01.PB85653	F01.PB68034	12	2617	2615	3066	5	2608	3070	3521
F01.PB96627	F01.PB72262	1137	2454	1	1141	1870	3181	564	1703
F01.PB83950	F01.PB83616	1	2066	2067	3204	270	2322	2699	3841
F01.PB63846	F01.PB80571	1	2462	2459	3004	536	2998	3102	3647
F01.PB43869	F01.PB84732	1	1495	1494	2747	50	1545	2560	3813
F01.PB63536	F01.PB39376	1	1934	1936	2065	39	1970	2336	2465
F01.PB62986	F01.PB112088	16	1799	1798	2509	785	2568	2699	3410
F01.PB47724	F01.PB55396	1	1688	1687	2248	1	1691	1837	2400
F01.PB51151	F01.PB65985	1	2059	2057	2323	375	2433	2967	3233
F01.PB52742	F01.PB113828	1	1861	1860	2231	138	1998	2385	2757
F01.PB9063	F01.PB73744	1	1005	1003	1392	1499	2503	2687	3077
F01.PB112126	F01.PB74907	1726	3766	1	1726	1933	3992	73	1803
F01.PB62405	F01.PB62515	316	2089	52	321	940	2721	117	386
F01.PB68138	F01.PB77312	1	1742	1742	3048	1	1763	1868	3173
F01.PB51672	F01.PB67738	1	1455	1453	2531	796	2247	2347	3433
F01.PB104713	F01.PB74949	1419	3770	1	1418	1811	4161	73	1495
F01.PB38635	F01.PB65418	1	2017	2018	2464	277	2293	3253	3699
F01.PB100418	F01.PB106902	1	1612	1613	2754	6	1617	2130	3271
F01.PB22676	F01.PB39756	229	1475	3	231	900	2137	166	394
F01.PB112728	F01.PB73735	1400	3895	1	1404	1574	4078	62	1465
F01.PB88957	F01.PB56859	141	1117	7	142	1326	2306	76	211
F01.PB16753	F01.PB56208	1	1223	1222	1500	1088	2312	2451	2727
F01.PB83402	F01.PB78910	1	2121	2119	3434	1	2124	2245	3556
F01.PB88945	F01.PB36635	1	1400	1399	1765	1	1402	1522	1888
F01.PB24290	F01.PB52916	1	1372	1375	1581	584	1957	2092	2298
F01.PB83948	F01.PB84222	1234	3645	122	1234	1264	3676	4	1116
F01.PB47835	F01.PB103737	999	2647	16	1003	1716	3367	568	1555
F01.PB49925	F01.PB74559	1052	2255	1	1052	3059	4262	1312	2362
F01.PB41500	F01.PB110933	1275	2724	1	1277	1568	3017	170	1446
F01.PB40908	F01.PB51725	1	1823	1819	2264	1	1829	2256	2699
F01.PB98584	F01.PB60863	1	1510	1509	2178	1	1510	1751	2420
F01.PB97548	F01.PB79583	1	1006	1005	2012	691	1696	2466	3473
F01.PB62171	F01.PB83198	1	1655	1654	2210	686	2342	2719	3275
F01.PB98574	F01.PB62497	252	2288	33	253	450	2489	46	266
F01.PB12704	F01.PB81880	1	1403	1407	1587	2494	3896	4029	4203
F01.PB21747	F01.PB73038	1	1002	1000	1593	1417	2419	2598	3190
F01.PB39708	F01.PB63035	1	1955	1956	2220	238	2180	2309	2571
F01.PB37859	F01.PB61561	13	1491	1491	2260	13	1492	1873	2642
F01.PB100172	F01.PB61248	1271	2601	1	1272	1542	2872	1	1272
F01.PB107982	F01.PB73477	16	2618	2620	3482	339	2937	3174	4029
F01.PB102537	F01.PB111676	1414	2796	1	1415	1527	2909	8	1423
F01.PB77091	F01.PB70872	1206	3325	114	1210	1454	3588	1	1104
F01.PB48602	F01.PB112653	1101	2656	1	1104	1725	3284	248	1351
F01.PB16695	F01.PB112465	1	1166	1164	1678	481	1646	2861	3378
F01.PB57709	F01.PB73393	1	1653	1648	2522	1399	3051	3569	4442
F01.PB111144	F01.PB82325	1	1932	1932	3479	122	2049	2182	3725
F01.PB12549	F01.PB53639	596	1584	8	597	970	1958	1	597
F01.PB67177	F01.PB105664	28	2980	2981	3304	229	3239	3345	3679
F01.PB76728	F01.PB79667	1452	3162	1	1450	1608	3316	1	1445
F01.PB113813	F01.PB108084	23	3008	3007	3703	1	2978	3586	4282
F01.PB30367	F01.PB89264	1	1043	1040	1473	60	1107	1523	1956
F01.PB64210	F01.PB104964	1048	2278	1	1048	2948	4178	1771	2818
F01.PB59911	F01.PB82846	1	1483	1479	2119	1418	2901	3189	3829
F01.PB83469	F01.PB85141	401	3793	50	406	478	3870	1	357
F01.PB84722	F01.PB78793	1	2218	2218	3146	502	2718	3006	3934
F01.PB63258	F01.PB107683	1	2200	2199	2713	110	2306	2750	3264
F01.PB54841	F01.PB92302	1	1196	1192	2277	82	1285	1485	2568
F01.PB55786	F01.PB108137	1297	2731	1	1299	2058	3492	635	1933
F01.PB37520	F01.PB71205	656	2593	71	657	1389	3326	1	580
F01.PB85543	F01.PB82735	1	1999	1998	3600	1	1997	2586	4192
F01.PB62689	F01.PB104785	12	1329	1330	2533	14	1330	1443	2647
F01.PB76060	F01.PB110501	114	3064	1	109	210	3178	1	109
F01.PB37264	F01.PB70627	1	1060	1060	1413	91	1149	3900	4254
F01.PB15271	F01.PB95889	1	1038	1038	1238	18	1055	2381	2581
F01.PB85718	F01.PB82735	1	1971	1970	3449	29	1997	2586	4065
F01.PB58544	F01.PB62996	1	1658	1657	2209	343	2001	2266	2823
F01.PB59602	F01.PB100714	233	2071	3	234	891	2728	1	231
F01.PB14189	F01.PB58437	207	1296	37	209	1272	2357	1	170
F01.PB84418	F01.PB76012	1750	3469	1	1751	1931	3649	50	1804
F01.PB90722	F01.PB54642	273	2247	75	273	324	2298	1	199
F01.PB113529	F01.PB75720	1	2694	2693	3217	68	2776	3296	3816
F01.PB35014	F01.PB92360	104	1638	1	105	937	2471	631	735
F01.PB94707	F01.PB100068	1117	2105	1	1116	1383	2371	167	1282
F01.PB52019	F01.PB111041	1	1651	1651	2232	24	1673	2156	2736
F01.PB97774	F01.PB47865	1100	2498	1	1099	1335	2733	111	1206
F01.PB74303	F01.PB71834	222	3707	22	224	753	4231	342	541
F01.PB33735	F01.PB103271	8	707	706	1047	60	756	3588	3924
F01.PB110671	F01.PB78857	200	3068	1	197	1154	4022	411	608
F01.PB15825	F01.PB16535	1	1198	1196	1450	70	1260	1546	1799
F01.PB94993	F01.PB39835	1	1587	1588	2236	77	1665	2003	2651
F01.PB25660	F01.PB93194	1	1000	998	1730	634	1634	1993	2725
F01.PB45834	F01.PB108220	1157	2426	1	1161	2166	3428	891	2052
F01.PB37481	F01.PB65599	147	2261	1	150	1158	3276	1	146
F01.PB35582	F01.PB108568	1	1292	1289	1788	1392	2685	3509	4008
F01.PB29986	F01.PB56867	236	1649	51	236	459	1872	130	315
F01.PB77976	F01.PB108045	1	2417	2417	3613	557	2973	3141	4337
F01.PB42902	F01.PB106806	191	2211	1	193	1089	3115	507	700
F01.PB38191	F01.PB105229	377	2499	5	376	591	2711	1	372
F01.PB89894	F01.PB47607	364	1340	7	365	855	1831	12	370
F01.PB37664	F01.PB76552	162	2726	12	163	1755	4319	5	156
F01.PB45894	F01.PB68838	1	1791	1787	2281	1081	2868	3000	3494
F01.PB49299	F01.PB104293	1	1236	1234	2038	1081	2316	2827	3631
F01.PB43206	F01.PB67654	1268	1	2350	1270	1822	3085	157	1238
F01.PB74932	F01.PB75460	1	2759	2760	3302	65	2817	2934	3470
F01.PB66852	F01.PB111639	1	2573	2572	3036	936	3509	3676	4140
F01.PB51824	F01.PB96355	1	1040	1037	1853	18	1057	1671	2473
F01.PB80889	F01.PB79938	1	2842	2841	3148	145	2986	3104	3411
F01.PB34635	F01.PB53910	1	1093	1094	1900	514	1607	1773	2586
F01.PB38021	F01.PB107936	1	1943	1940	2421	479	2427	2767	3248
F01.PB34667	F01.PB108244	1	1335	1335	1881	258	1592	2578	3121
F01.PB107293	F01.PB112176	1	2274	2271	3335	181	2454	2920	3987
F01.PB78086	F01.PB79252	209	3564	1	213	466	3828	1	216
F01.PB58638	F01.PB115010	172	2130	1	171	5719	7677	4599	4777
F01.PB31593	F01.PB110450	142	1026	2	144	3125	4009	2352	2494
F01.PB34532	F01.PB81264	1	1227	1225	1875	1620	2845	3563	4215
F01.PB53978	F01.PB112049	1	1725	1722	2609	1665	3392	3516	4389
F01.PB84722	F01.PB103902	1	1671	1672	3133	509	2179	2305	3764
F01.PB61371	F01.PB74175	1018	2857	1	1020	1161	3000	13	1032
F01.PB10237	F01.PB92175	174	1314	3	174	1000	2144	1	174
F01.PB7449	F01.PB86680	185	1166	26	186	411	1386	1	161
F01.PB49092	F01.PB108107	541	2691	89	545	949	3089	281	737
F01.PB56765	F01.PB94729	1	1687	1687	2294	77	1765	1869	2476
F01.PB62393	F01.PB84196	187	2973	1	188	669	3458	22	222
F01.PB85305	F01.PB102665	3437	1562	1564	1	36	1911	2065	3638
F01.PB11246	F01.PB48107	307	970	1	312	1197	1859	31	352
F01.PB80223	F01.PB78687	1	1889	1888	3011	783	2670	2770	3902
F01.PB63713	F01.PB82531	1	1399	1396	2788	912	2304	2466	3845
F01.PB64948	F01.PB108043	1	2014	2012	3514	1	2025	2171	3675
F01.PB110648	F01.PB113019	145	3891	1	147	425	4178	23	169
F01.PB35028	F01.PB105044	1	1720	1717	1822	18	1737	3710	3815
F01.PB58409	F01.PB84644	1027	2821	1	1029	1263	3057	3	1031
F01.PB31070	F01.PB62377	99	1536	1	100	1139	2575	807	906
F01.PB56588	F01.PB113241	191	2540	1	192	683	3032	183	362
F01.PB109534	F01.PB74436	2928	1267	1268	1	32	1693	1841	3109
F01.PB63715	F01.PB108489	1	2346	2344	2968	307	2654	2809	3430
F01.PB97565	F01.PB79024	103	1932	1929	2507	1	1830	2535	3113
F01.PB41925	F01.PB68838	1	1976	1972	2462	895	2868	3000	3491
F01.PB42784	F01.PB103367	1124	2332	1	1125	2436	3642	1205	2329
F01.PB58962	F01.PB76669	1	2036	2034	2831	771	2803	2933	3723
F01.PB97086	F01.PB85179	1037	2792	1	1038	1714	3461	153	1186
F01.PB48471	F01.PB68488	1	1323	1323	2079	1249	2570	2729	3483
F01.PB81959	F01.PB70711	17	3313	3313	3734	1	3299	3520	3941
F01.PB21074	F01.PB77544	108	1218	1	109	447	1554	110	218
F01.PB108317	F01.PB112200	235	3423	1	236	1002	4190	71	306
F01.PB31189	F01.PB67393	1	1308	1308	1931	1531	2837	3002	3626
F01.PB107984	F01.PB76529	1869	3956	127	1871	2010	4090	1	1744
F01.PB70763	F01.PB75531	672	3174	73	668	815	3329	1	606
F01.PB99679	F01.PB78718	1	1802	1802	2143	443	2244	3290	3632
F01.PB83983	F01.PB80224	1	3268	3268	3765	3	3284	3516	4013
F01.PB111999	F01.PB113019	287	4037	129	289	425	4178	9	169
F01.PB43775	F01.PB78602	1	2010	2010	2738	970	2981	3091	3818
F01.PB33209	F01.PB46950	153	1301	5	157	356	1510	2	154
F01.PB81631	F01.PB112703	1087	3161	1	1086	1351	3424	34	1117
F01.PB109434	F01.PB70802	1003	3575	1	1008	2078	4652	1	1008
F01.PB41065	F01.PB73735	161	2656	1	165	1574	4078	1301	1465
F01.PB34630	F01.PB111135	268	1666	57	269	1838	3235	68	279
F01.PB43325	F01.PB66434	244	2474	1	247	1243	3473	710	956
F01.PB96643	F01.PB82181	1	1526	1525	2189	749	2271	2399	3064
F01.PB83739	F01.PB80439	1	2641	2638	3237	551	3194	3298	3897
F01.PB61881	F01.PB65880	1	1584	1582	2945	1	1600	1765	3130
F01.PB37001	F01.PB112718	104	1096	1	104	2693	3688	1364	1467
F01.PB67269	F01.PB81214	1182	3473	1	1183	2241	4523	929	2111
F01.PB102966	F01.PB104493	1	1578	1573	3016	342	1919	2183	3627
F01.PB49925	F01.PB103657	1052	2255	1	1052	3216	4422	1463	2514
F01.PB65393	F01.PB72863	1152	3058	1	1152	1547	3455	194	1344
F01.PB61659	F01.PB101254	105	2011	1	108	1452	3358	612	719
F01.PB68822	F01.PB68843	17	1934	1933	3407	255	2150	2272	3728
F01.PB51935	F01.PB51775	1	1863	1858	2048	1	1865	2655	2845
F01.PB79682	F01.PB112757	162	2387	2386	3541	77	2311	2820	3977
F01.PB62405	F01.PB42476	316	2089	52	321	991	2772	166	437
F01.PB9177	F01.PB38214	259	1525	40	258	1118	2383	428	646
F01.PB105202	F01.PB71845	3322	695	697	76	224	2851	3458	4079
F01.PB38811	F01.PB38265	1	1616	1611	2173	1	1615	2260	2820
F01.PB105521	F01.PB73976	1	2882	2881	3633	169	3051	3154	3906
F01.PB110729	F01.PB83843	1503	3631	15	1504	1615	3747	13	1503
F01.PB59846	F01.PB112990	1	1595	1596	2086	1120	2715	2893	3384
F01.PB93065	F01.PB80795	1	2209	2208	2454	628	2841	3218	3465
F01.PB28496	F01.PB60042	108	1825	1	110	463	2176	1	111
F01.PB45967	F01.PB106495	206	2030	27	205	2041	3866	2	179
F01.PB70130	F01.PB76694	1	2694	2694	3226	2	2679	3063	3605
F01.PB99368	F01.PB100315	1	2178	2175	2388	80	2257	2491	2726
F01.PB91297	F01.PB95930	1	1606	1604	2232	27	1633	1845	2479
F01.PB55417	F01.PB111704	1	1445	1443	2738	253	1695	2001	3291
F01.PB64542	F01.PB65074	1127	2949	101	1130	1361	3183	1	1030
F01.PB37004	F01.PB92358	239	1667	54	239	565	1993	41	226
F01.PB99679	F01.PB84494	1009	2143	1	1011	1878	3012	361	1370
F01.PB42118	F01.PB108489	1	1393	1391	2015	1262	2654	2809	3430
F01.PB80522	F01.PB106802	16	2589	2584	3766	16	2598	3210	4394
F01.PB52949	F01.PB104827	1	1122	1120	2122	699	1820	2355	3357
F01.PB73620	F01.PB78595	1	2646	2646	3344	18	2677	2912	3617
F01.PB106787	F01.PB112341	131	3852	1	130	346	4082	1	130
F01.PB66911	F01.PB71672	1	2293	2294	3294	429	2746	2886	3906
F01.PB49914	F01.PB105189	621	1996	77	622	1983	3359	63	607
F01.PB102966	F01.PB77621	1	1578	1573	2989	1069	2646	2910	4325
F01.PB58304	F01.PB81024	161	2197	1	163	1653	3693	554	716
F01.PB37509	F01.PB63131	496	2480	5	497	988	2974	33	524
F01.PB72972	F01.PB67738	1	2505	2504	3315	1	2499	2614	3433
F01.PB99372	F01.PB69526	1	1950	1949	2721	31	1985	2517	3270
F01.PB63494	F01.PB75495	1	1742	1739	2984	65	1806	1955	3194
F01.PB49953	F01.PB110785	509	2614	6	513	767	2872	1	508
F01.PB9489	F01.PB45026	162	1092	39	164	1269	2198	1	130
F01.PB69128	F01.PB80439	1	2920	2917	3462	274	3194	3298	3843
F01.PB78036	F01.PB113242	1	2185	2184	3841	3	2186	2657	4308
F01.PB113956	F01.PB106802	1	2519	2514	3576	80	2598	3210	4272
F01.PB82058	F01.PB81815	1	2121	2120	3304	471	2591	2695	3879
F01.PB57160	F01.PB57661	2098	123	127	1	315	2292	2398	2524
F01.PB78082	F01.PB83654	135	2558	2557	3409	39	2466	2928	3781
F01.PB70231	F01.PB76088	1199	3272	1	1199	1514	3587	63	1258
F01.PB42797	F01.PB112959	1	1607	1605	2384	1392	2999	3150	3929
F01.PB96919	F01.PB71592	1	1658	1655	2218	390	2053	2754	3317
F01.PB31359	F01.PB36451	1	1059	1059	1577	234	1292	1405	1928
F01.PB89885	F01.PB56914	234	1718	25	234	503	1987	126	335
F01.PB43929	F01.PB81395	224	2242	43	227	1107	3131	218	402
F01.PB104703	F01.PB106219	19	3015	3013	3432	1	2998	3333	3752
F01.PB64667	F01.PB55278	1	1448	1446	2169	12	1458	1862	2587
F01.PB89894	F01.PB35937	368	1310	7	365	855	1797	8	366
F01.PB57285	F01.PB68358	1	1978	1976	2447	608	2585	2734	3205
F01.PB105227	F01.PB81121	1	2753	2752	3225	53	2805	2990	3463
F01.PB24718	F01.PB53738	142	1651	1	143	1167	2676	201	343
F01.PB68168	F01.PB81741	103	3469	1	105	841	4211	310	414
F01.PB16689	F01.PB76661	165	1774	1	167	1805	3415	1515	1681
F01.PB98337	F01.PB113234	1	1468	1467	2097	86	1553	2774	3405
F01.PB54230	F01.PB98514	1	1348	1347	2472	149	1494	1683	2805
F01.PB39723	F01.PB84956	1	1680	1677	2134	848	2534	2766	3224
F01.PB40655	F01.PB71883	208	2093	1	207	999	2884	127	333
F01.PB34635	F01.PB62996	1	1349	1348	1899	653	2001	2266	2823
F01.PB69909	F01.PB111639	151	3659	3658	4091	1	3509	3676	4109
F01.PB60241	F01.PB110400	1	1210	1209	2157	1278	2487	2927	3873
F01.PB85396	F01.PB70860	1	2272	2273	3112	58	2336	2451	3290
F01.PB57146	F01.PB100149	1	1046	1047	2026	15	1059	1673	2651
F01.PB49479	F01.PB63879	1	1660	1658	2817	1	1657	1826	2993
F01.PB34924	F01.PB80385	104	1810	1	106	1449	3160	375	481
F01.PB40383	F01.PB70963	1	2057	2053	2672	16	2067	2350	2980
F01.PB44624	F01.PB82570	1	1436	1435	2627	1133	2568	3166	4358
F01.PB45281	F01.PB81852	1	2126	2126	2562	605	2714	2823	3255
F01.PB62946	F01.PB65589	1	2209	2209	2937	110	2326	2433	3161
F01.PB104432	F01.PB74454	1	1835	1836	3183	4	1825	2449	3798
F01.PB96943	F01.PB45118	1	1344	1342	2344	170	1499	1612	2606
F01.PB68168	F01.PB66538	103	3513	1	105	654	4070	124	228
F01.PB80889	F01.PB74486	1	2842	2841	3148	143	2984	3103	3413
F01.PB82606	F01.PB67541	1134	3201	107	1138	1800	3867	419	1450
F01.PB97351	F01.PB61625	1	1755	1756	2420	53	1793	1956	2620
F01.PB98711	F01.PB68373	1160	2465	1	1159	2804	4109	726	1886
F01.PB56765	F01.PB92527	1	1686	1687	2293	1	1688	1845	2458
F01.PB34054	F01.PB99357	402	1405	5	403	1355	2359	1	399
F01.PB52069	F01.PB48462	1	1289	1290	2339	40	1327	1484	2533
F01.PB85390	F01.PB111393	1	1482	1482	3014	1	1483	1683	3219
F01.PB83983	F01.PB68917	1	3268	3268	3740	1	3295	3630	4102
F01.PB55334	F01.PB74859	1	2066	2067	2720	644	2715	3049	3702
F01.PB32366	F01.PB83488	1	1416	1414	1925	783	2198	2827	3340
F01.PB56500	F01.PB69064	1	1631	1632	2580	600	2230	2353	3301
F01.PB82064	F01.PB67961	21	3245	3245	3491	69	3293	3408	3655
F01.PB56006	F01.PB70860	1	1817	1818	2654	519	2336	2451	3287
F01.PB56100	F01.PB112827	1	1565	1566	2133	1365	2930	3053	3613
F01.PB68218	F01.PB106780	293	3376	13	294	419	3504	1	282
F01.PB47519	F01.PB113042	172	2135	1	175	2202	4168	1909	2083
F01.PB92580	F01.PB100639	1	1853	1851	2136	1	1853	1975	2260
F01.PB38406	F01.PB81852	1	1724	1724	2160	1002	2714	2823	3255
F01.PB78314	F01.PB105036	132	2933	2931	3798	23	2824	3093	3960
F01.PB83421	F01.PB112049	1	2533	2530	3448	860	3392	3516	4420
F01.PB42501	F01.PB81194	1	1626	1623	2203	1265	2892	3411	3992
F01.PB97060	F01.PB79852	1	2638	2638	2871	2	2640	2925	3158
F01.PB70343	F01.PB65048	1	1742	1742	3210	1	1742	1848	3318
F01.PB110159	F01.PB72570	33	3562	3561	3953	1	3530	3871	4263
F01.PB36274	F01.PB98015	1	1301	1296	1849	73	1374	1529	2082
F01.PB40854	F01.PB82526	1	1703	1702	2557	366	2068	2923	3778
F01.PB98616	F01.PB80268	1285	2604	1	1284	1654	2974	99	1379
F01.PB85624	F01.PB82006	1	2451	2448	3464	1	2440	2567	3574
F01.PB76837	F01.PB84599	18	2290	2289	3036	450	2722	2985	3732
F01.PB61063	F01.PB73531	1	1645	1644	2824	42	1696	2170	3344
F01.PB109143	F01.PB112200	241	3653	1	242	1088	4505	65	306
F01.PB32946	F01.PB96720	1	1466	1467	1728	61	1526	1987	2248
F01.PB50154	F01.PB103648	1	1427	1426	2606	597	2024	2132	3312
F01.PB57563	F01.PB43414	492	2238	5	492	621	2359	1	486
F01.PB85255	F01.PB75002	1283	3199	1	1280	1390	3309	5	1285
F01.PB34575	F01.PB92282	1	1154	1151	1549	285	1434	1603	2001
F01.PB13685	F01.PB75355	97	1065	1	101	2650	3618	1592	1692
F01.PB46880	F01.PB62367	274	2252	6	275	772	2744	309	578
F01.PB110818	F01.PB72819	221	3478	22	223	924	4189	483	685
F01.PB27464	F01.PB106574	104	1137	1	105	1359	2392	299	403
F01.PB77156	F01.PB76271	1	3015	3014	3287	297	3318	3418	3691
F01.PB46497	F01.PB60863	1	1792	1792	2233	65	1857	1989	2417
F01.PB42951	F01.PB66266	1	1929	1925	2590	158	2085	2367	3032
F01.PB74528	F01.PB65210	1	3268	3268	3682	1	3262	3495	3914
F01.PB82673	F01.PB108793	198	3602	1	200	736	4133	299	499
F01.PB54052	F01.PB73727	1	2007	2005	2663	614	2618	2740	3398
F01.PB58382	F01.PB69485	214	2655	1	214	1044	3483	698	912
F01.PB56091	F01.PB101245	141	2475	1	140	501	2834	91	230
F01.PB60983	F01.PB73716	154	2706	13	156	471	3018	18	158
F01.PB49925	F01.PB73248	1052	2251	1	1052	3071	4269	1344	2395
F01.PB42613	F01.PB105069	1	2167	2164	2570	117	2282	2496	2902
F01.PB22233	F01.PB82605	482	1124	54	485	2098	2740	1	432
F01.PB37837	F01.PB85204	1	1951	1949	2513	1	1936	2455	3018
F01.PB10939	F01.PB107747	1	1043	1039	1686	1965	3007	3445	4092
F01.PB111132	F01.PB79809	1210	3592	1	1209	1709	4093	10	1218
F01.PB31279	F01.PB91135	138	1429	1	142	1109	2400	540	681
F01.PB61952	F01.PB68862	1	2427	2425	2636	1	2426	2962	3173
F01.PB30717	F01.PB63189	1	1001	998	1457	541	1542	1821	2281
F01.PB36624	F01.PB94936	1	1085	1083	1785	294	1380	1614	2309
F01.PB25863	F01.PB105856	1	1260	1261	1576	23	1261	1686	1999
F01.PB112756	F01.PB105584	1	2568	2566	3084	2	2569	3163	3681
F01.PB63306	F01.PB83979	1	1127	1126	2072	1265	2393	2833	3779
F01.PB38206	F01.PB41256	1	1984	1982	2362	75	2058	2570	2950
F01.PB85733	F01.PB71685	1	2677	2677	3422	131	2806	2965	3712
F01.PB110818	F01.PB111478	221	3482	22	223	918	4179	480	681
F01.PB97249	F01.PB83698	1	1534	1532	2184	852	2385	2927	3579
F01.PB40861	F01.PB104201	1	2010	2008	2379	186	2195	2374	2745
F01.PB63149	F01.PB83806	1	2293	2289	2859	382	2668	2772	3341
F01.PB57196	F01.PB65893	1	1321	1319	2175	1851	3170	3271	4127
F01.PB69876	F01.PB78595	1	2534	2534	3354	140	2677	2912	3733
F01.PB61444	F01.PB68990	1	1625	1621	2167	1392	3016	3146	3690
F01.PB95434	F01.PB70377	1	2126	2126	2737	65	2193	2632	3244
F01.PB62405	F01.PB61267	316	2089	52	321	1086	2868	264	532
F01.PB83972	F01.PB71986	1499	3366	1	1497	1786	3653	111	1605
F01.PB53743	F01.PB112049	1	1203	1200	2119	2190	3392	3516	4420
F01.PB85388	F01.PB81825	1	1771	1766	2946	250	2020	2323	3503
F01.PB103177	F01.PB113669	4216	462	464	91	1	3788	3983	4356
F01.PB109427	F01.PB68477	1	2477	2474	3532	136	2607	2762	3819
F01.PB64586	F01.PB91195	1	1207	1207	2261	20	1226	1333	2392
F01.PB85707	F01.PB85241	1545	3439	14	1546	2329	4220	620	2152
F01.PB8241	F01.PB36209	284	1004	4	285	1060	1780	4	286
F01.PB47154	F01.PB66463	1	1643	1639	2169	487	2128	2371	2901
F01.PB83995	F01.PB79809	3917	1828	1831	128	1	2089	2388	4093
F01.PB100892	F01.PB105896	19	1913	1911	2890	1	1895	3132	4111
F01.PB57706	F01.PB80134	253	2152	8	250	1507	3402	6	248
F01.PB24237	F01.PB107674	1	1172	1169	1371	1	1173	1727	1929
F01.PB62498	F01.PB78816	1	1846	1845	2995	196	2042	2420	3570
F01.PB80325	F01.PB75222	1	3728	3727	4111	2	3735	3884	4265
F01.PB51195	F01.PB71465	169	2011	1	172	1325	3166	825	997
F01.PB78351	F01.PB113242	1	2181	2180	3835	3	2186	2657	4308
F01.PB69028	F01.PB69294	1732	3556	1	1733	2255	4078	423	2154
F01.PB58233	F01.PB67961	1	2294	2294	2547	1000	3293	3465	3718
F01.PB43418	F01.PB108047	1	1288	1287	2141	1070	2361	2826	3683
F01.PB109534	F01.PB78857	158	3058	1	155	1154	4054	453	608
F01.PB41234	F01.PB82477	1	1847	1845	2074	1626	3474	3345	3575
F01.PB90545	F01.PB53434	1	1346	1345	1854	39	1381	1575	2091
F01.PB40953	F01.PB67730	189	2505	1	188	929	3250	7	198
F01.PB61012	F01.PB92761	1	1413	1414	2225	293	1705	2021	2831
F01.PB55274	F01.PB68044	1	1286	1286	2427	592	1890	2265	3410
F01.PB50977	F01.PB83524	120	2054	1	122	2233	4167	1990	2111
F01.PB9655	F01.PB67918	152	1364	3	153	1945	3153	3	154
F01.PB78223	F01.PB73727	1	2521	2519	3177	98	2618	2740	3398
F01.PB7799	F01.PB15933	1	1159	1158	1321	218	1375	1502	1665
F01.PB77408	F01.PB73452	1	2680	2676	3269	521	3203	3336	3947
F01.PB44124	F01.PB103820	1	1815	1813	2848	6	1819	2501	3536
F01.PB94903	F01.PB111632	1	1588	1583	2004	828	2415	3138	3559
F01.PB97617	F01.PB98748	388	2415	86	388	740	2768	322	624
F01.PB27321	F01.PB59098	147	1013	2	148	1636	2488	1132	1278
F01.PB68121	F01.PB66937	319	3223	3	318	498	3397	1	316
F01.PB68344	F01.PB71650	1042	3232	1	1044	1842	4052	504	1568
F01.PB64461	F01.PB71209	168	2328	13	170	1764	3928	19	177
F01.PB54361	F01.PB81900	240	2318	58	240	1146	3226	49	231
F01.PB73644	F01.PB74188	1318	3583	1	1318	1452	3718	19	1336
F01.PB42229	F01.PB103298	1	2019	2016	2505	6	2017	3633	4121
F01.PB8488	F01.PB48313	1	1162	1161	1491	652	1814	1914	2243
F01.PB73567	F01.PB76411	1	3035	3036	3689	1	3028	3359	4008
F01.PB76089	F01.PB81928	1432	3355	1	1430	2362	4282	390	1819
F01.PB38606	F01.PB45940	517	2124	78	519	646	2255	80	522
F01.PB75567	F01.PB73410	1	3126	3127	3262	155	3284	3417	3550
F01.PB85295	F01.PB71874	1	2588	2588	3201	19	2616	2740	3356
F01.PB65549	F01.PB81214	1130	3400	1	1131	2241	4523	983	2111
F01.PB9207	F01.PB68367	296	1033	3	293	2578	3304	2064	2352
F01.PB68451	F01.PB68695	1	1650	1647	3122	23	1681	1787	3262
F01.PB45661	F01.PB98100	1	1559	1556	2070	1	1541	1704	2218
F01.PB100725	F01.PB92866	999	2256	16	1003	1381	2624	91	1079
F01.PB44523	F01.PB111639	1	1699	1698	2162	1811	3509	3676	4140
F01.PB100857	F01.PB56909	119	2700	1	120	275	2855	1	112
F01.PB19515	F01.PB103536	1	1015	1013	1366	1083	2097	2467	2832
F01.PB46637	F01.PB69479	1029	2336	1	1029	2096	3404	953	1981
F01.PB113612	F01.PB85574	1	1997	1995	3273	143	2139	2240	3518
F01.PB81936	F01.PB80001	1	2585	2583	3390	457	3017	3131	3914
F01.PB95434	F01.PB83646	1	2126	2126	2737	229	2363	2802	3413
F01.PB85659	F01.PB113516	1	2370	2369	3219	15	2384	2486	3336
F01.PB70798	F01.PB84539	1092	2932	1	1088	1480	3320	15	1102
F01.PB56829	F01.PB106382	16	2166	2164	2398	14	2168	2280	2514
F01.PB64502	F01.PB67594	1	1604	1604	2395	1023	2624	2881	3672
F01.PB42462	F01.PB46457	1	1997	1998	2100	65	2061	2194	2296
F01.PB113094	F01.PB84908	1	1860	1860	3434	103	1964	2315	3892
F01.PB63846	F01.PB68706	1	2462	2459	3004	729	3191	3295	3840
F01.PB39124	F01.PB111614	1	1569	1567	2805	628	2196	2336	3577
F01.PB57427	F01.PB112572	166	2905	1	167	1171	3910	631	797
F01.PB37693	F01.PB39968	125	2361	1	126	287	2519	7	132
F01.PB101133	F01.PB109447	1	1885	1881	2195	281	2165	3345	3660
F01.PB19263	F01.PB85119	151	1823	1	150	1748	3420	1	150
F01.PB113957	F01.PB84599	1	2414	2413	3160	312	2722	2985	3732
F01.PB22956	F01.PB95538	1	1397	1402	1759	6	1405	1673	2030
F01.PB42196	F01.PB53653	1090	2510	1	1089	1302	2727	96	1187
F01.PB46891	F01.PB79156	1019	2845	1	1020	1348	3173	174	1202
F01.PB56129	F01.PB85447	1	2329	2326	2584	1109	3434	3562	3820
F01.PB67705	F01.PB108965	1	3286	3287	3645	32	3334	3607	3971
F01.PB44112	F01.PB98823	1	1161	1160	2030	1	1161	1408	2278
F01.PB99727	F01.PB62878	434	2073	5	434	1250	2877	25	441
F01.PB79711	F01.PB68917	3	3293	3293	3496	1	3295	3630	3833
F01.PB57000	F01.PB108390	1	2277	2280	2486	579	2859	2994	3200
F01.PB46900	F01.PB82743	2	2189	2186	2466	244	2428	3016	3296
F01.PB93954	F01.PB52646	1	1864	1862	2305	3	1865	1987	2430
F01.PB92595	F01.PB64303	289	2291	4	286	413	2420	5	288
F01.PB62405	F01.PB83366	316	2089	52	321	1134	2914	181	449
F01.PB63306	F01.PB108771	1	1190	1190	2072	1338	2527	3043	3921
F01.PB56874	F01.PB76389	1	1350	1347	2128	954	2303	2433	3213
F01.PB52223	F01.PB67217	1	1428	1425	2338	1187	2611	2741	3649
F01.PB52870	F01.PB67057	1	1889	1886	2888	1043	2926	3251	4250
F01.PB21747	F01.PB104201	1	1002	1000	1593	1194	2195	2374	2967
F01.PB101003	F01.PB73229	159	2001	1	161	840	2673	545	705
F01.PB84044	F01.PB69557	1	2937	2935	3290	10	2940	3181	3536
F01.PB97446	F01.PB77730	1	1357	1353	2190	938	2293	2421	3258
F01.PB109289	F01.PB66456	1	2468	2467	3109	292	2759	3158	3800
F01.PB83007	F01.PB65032	1	2803	2800	3343	391	3193	3298	3841
F01.PB62405	F01.PB63510	316	2089	52	321	943	2724	121	389
F01.PB58847	F01.PB102951	1	1830	1827	2748	1	1828	2046	2967
F01.PB16371	F01.PB108445	383	1276	7	382	2748	3641	1894	2269
F01.PB103503	F01.PB73167	1	2991	2992	3633	40	3014	3117	3757
F01.PB31211	F01.PB98697	1	1296	1294	1920	220	1515	1618	2244
F01.PB71415	F01.PB65349	139	3786	1	139	569	4216	249	387
F01.PB53166	F01.PB110400	1	1421	1420	2368	1067	2487	2927	3873
F01.PB54220	F01.PB81498	1	2119	2117	2316	1994	4113	4309	4509
F01.PB9697	F01.PB104865	109	1812	1	109	1201	2900	22	129
F01.PB87605	F01.PB32924	1	1005	1002	1340	154	1147	1306	1645
F01.PB49673	F01.PB112999	149	2647	1	151	897	3395	279	429
F01.PB44613	F01.PB61349	117	2554	1	119	230	2665	1	119
F01.PB53166	F01.PB108771	1	1484	1484	2365	1044	2527	3043	3921
F01.PB59019	F01.PB73656	1	1589	1589	2540	696	2291	2406	3369
F01.PB30353	F01.PB71883	134	1945	1	131	1001	2812	203	333
F01.PB85850	F01.PB104964	1	2176	2176	3403	643	2818	2948	4178
F01.PB35043	F01.PB9743	130	1408	1	132	252	1529	1	138
F01.PB60886	F01.PB65880	1003	2368	1	1005	1765	3130	596	1600
F01.PB51720	F01.PB71695	1	1605	1605	2426	25	1628	2300	3121
F01.PB60290	F01.PB70990	204	2543	1	203	1147	3485	800	1001
F01.PB47531	F01.PB98408	1166	2324	1	1166	1310	2468	24	1189
F01.PB60870	F01.PB79604	538	2653	85	538	758	2872	174	627
F01.PB29741	F01.PB68764	1	1375	1373	1962	65	1440	2804	3393
F01.PB28751	F01.PB75218	1	1069	1069	1409	1015	2083	3146	3485
F01.PB85538	F01.PB73075	103	2621	2621	3318	1	2519	2757	3454
F01.PB72919	F01.PB70802	286	3417	1	290	1523	4652	1	290
F01.PB78916	F01.PB76758	1	1749	1750	3196	737	2492	2634	4084
F01.PB113686	F01.PB79732	139	2473	2473	3525	4	2341	2445	3499
F01.PB47997	F01.PB69526	1	1258	1257	2125	734	1985	2517	3383
F01.PB80373	F01.PB71544	1487	3563	1	1490	2119	4194	509	1996
F01.PB46497	F01.PB54642	1	1792	1792	2296	1	1792	1924	2428
F01.PB18543	F01.PB66702	1	1107	1105	1710	1247	2353	2757	3362
F01.PB32280	F01.PB98000	164	1219	24	164	1282	2336	620	760
F01.PB61253	F01.PB81241	14	1693	1692	2955	1	1699	2067	3334
F01.PB70542	F01.PB68171	1	2654	2652	3192	69	2718	2879	3419
F01.PB49768	F01.PB109168	1	1435	1433	2459	177	1611	2382	3408
F01.PB44218	F01.PB77626	99	2313	1	100	1352	3566	1147	1246
F01.PB78967	F01.PB110951	139	2861	2860	3620	1	2722	2869	3629
F01.PB41315	F01.PB111130	1	1830	1828	2815	1	1830	2758	3745
F01.PB37352	F01.PB32147	381	1567	8	381	752	1938	1	374
F01.PB52372	F01.PB49223	244	2290	25	247	619	2657	1	223
F01.PB35973	F01.PB54482	133	1857	1	136	293	2017	1	136
F01.PB38319	F01.PB81538	1	1687	1691	2361	456	2141	2567	3237
F01.PB62891	F01.PB37531	1	1828	1823	1999	1	1825	2533	2709
F01.PB35973	F01.PB45169	133	1857	1	128	300	2021	1	128
F01.PB50218	F01.PB83809	1	1820	1817	2312	1	1821	2655	3150
F01.PB60617	F01.PB106570	1	1348	1346	2599	986	2333	2992	4245
F01.PB93478	F01.PB54479	1	1637	1638	2051	211	1848	1958	2371
F01.PB9253	F01.PB56431	1	1079	1078	1329	170	1249	1852	2103
F01.PB113779	F01.PB65909	117	2730	2730	3061	120	2732	2850	3180
F01.PB58634	F01.PB68171	1	1766	1764	2308	956	2718	2879	3423
F01.PB40270	F01.PB85241	177	2110	1	178	2329	4275	1974	2152
F01.PB44221	F01.PB81166	1	1407	1407	2071	472	1880	2473	3137
F01.PB18471	F01.PB77299	231	980	1	232	2906	3654	1431	1661
F01.PB81248	F01.PB75877	3248	1293	1295	1	58	2012	2144	3438
F01.PB93398	F01.PB74879	286	2926	1	290	617	3253	1275	1564
F01.PB105549	F01.PB67541	1328	3398	1	1332	1800	3867	119	1450
F01.PB67293	F01.PB103394	1	2744	2743	4195	16	2744	2857	4323
F01.PB57285	F01.PB113875	1	1978	1976	2447	621	2599	2748	3220
F01.PB52963	F01.PB46962	1	1358	1363	1958	30	1387	1633	2227
F01.PB75544	F01.PB83010	1	1723	1722	3217	87	1813	1936	3431
F01.PB34560	F01.PB51313	1	1052	1054	1441	701	1755	1858	2244
F01.PB32662	F01.PB38648	270	1980	74	270	721	2429	76	272
F01.PB97392	F01.PB51106	659	2035	82	659	826	2202	81	658
F01.PB59095	F01.PB66048	203	2920	15	203	388	3100	1	192
F01.PB84834	F01.PB105117	1	1867	1864	3210	6	1877	2828	4177
F01.PB110841	F01.PB107951	1	2684	2679	4522	9	2692	2797	4640
F01.PB48220	F01.PB105608	1	2260	2260	2648	832	3091	3211	3599
F01.PB82673	F01.PB84743	198	3602	1	200	462	3881	50	248
F01.PB29005	F01.PB48746	1	1054	1054	1824	22	1075	1501	2271
F01.PB89002	F01.PB58311	191	999	1	192	1003	1811	712	903
F01.PB21170	F01.PB45884	1	1200	1200	1783	137	1336	1468	2051
F01.PB61249	F01.PB73199	318	2120	5	317	1306	3108	1	314
F01.PB85499	F01.PB110951	132	2853	2852	3503	1	2722	2869	3520
F01.PB44277	F01.PB107179	1	1139	1138	2330	706	1844	2034	3226
F01.PB71696	F01.PB103741	1	1948	1947	3171	55	2002	2110	3334
F01.PB110412	F01.PB108631	1	2982	2982	3121	376	3357	3478	3617
F01.PB78149	F01.PB102965	1968	3935	143	1972	2210	4177	3	1832
F01.PB112156	F01.PB112049	1	3163	3160	4043	230	3392	3516	4384
F01.PB79201	F01.PB85241	1686	3635	1	1687	2326	4275	465	2152
F01.PB98584	F01.PB69232	1	1510	1514	2108	2	1511	2096	2690
F01.PB82673	F01.PB110045	3602	198	200	1	126	3542	3779	3978
F01.PB91554	F01.PB62290	211	2139	1	212	570	2498	163	374
F01.PB71358	F01.PB83201	211	3506	1	211	435	3717	21	231
F01.PB82932	F01.PB70748	1710	3459	1	1713	2378	4126	1	1707
F01.PB112728	F01.PB81899	255	3920	1	255	427	4095	61	316
F01.PB65423	F01.PB67057	1	2488	2485	3483	443	2926	3251	4247
F01.PB13662	F01.PB42966	1	1035	1035	1801	106	1141	1706	2474
F01.PB11602	F01.PB65244	1	1247	1243	1638	908	2154	2891	3286
F01.PB78527	F01.PB109922	16	2178	2178	3431	3	2163	2498	3751
F01.PB77846	F01.PB73616	1	2619	2618	3256	232	2839	3069	3707
F01.PB74349	F01.PB112557	320	3089	45	322	380	3177	3	280
F01.PB76623	F01.PB110101	1645	3273	1	1642	1878	3508	132	1775
F01.PB79808	F01.PB81829	1502	3227	1	1502	1687	3413	17	1518
F01.PB77210	F01.PB66456	1	2760	2759	3401	1	2759	3158	3800
F01.PB65066	F01.PB103367	1	2327	2326	3532	2	2329	2436	3642
F01.PB72119	F01.PB79261	106	2853	2851	3497	16	2755	2934	3580
F01.PB60290	F01.PB74099	205	2626	1	203	900	3324	550	752
F01.PB75544	F01.PB69230	1	1723	1722	3202	59	1782	1905	3385
F01.PB24113	F01.PB70137	1	1087	1085	1351	2578	3666	3781	4045
F01.PB37451	F01.PB87021	386	1124	4	386	614	1352	1	383
F01.PB37700	F01.PB46795	101	2148	1	104	381	2424	103	202
F01.PB64623	F01.PB80556	518	2408	81	518	1208	3097	1	437
F01.PB42321	F01.PB65002	1	1470	1469	2158	1296	2759	2882	3570
F01.PB39084	F01.PB109095	1	1091	1088	2195	866	1956	2895	4002
F01.PB60891	F01.PB104328	184	1998	1	189	998	2812	355	543
F01.PB98584	F01.PB37537	1	1510	1509	2175	16	1525	1766	2445
F01.PB93398	F01.PB65734	286	2910	1	290	1294	3918	1955	2244
F01.PB43509	F01.PB79604	212	2376	1	212	758	2898	416	627
F01.PB45794	F01.PB43640	145	2201	1	146	617	2673	3	160
F01.PB65248	F01.PB83983	31	3298	3298	3589	1	3241	3474	3765
F01.PB111651	F01.PB64961	12	2284	2284	3286	23	2295	2926	3928
F01.PB73738	F01.PB105070	1	2062	2062	3257	1147	3207	3468	4664
F01.PB83357	F01.PB70361	1	2606	2607	3200	441	3040	3492	4085
F01.PB37936	F01.PB107683	1	1922	1921	2435	388	2306	2750	3264
F01.PB40125	F01.PB81855	1	1306	1305	2118	109	1418	2121	2934
F01.PB104483	F01.PB85601	16	2145	2143	3469	27	2135	2448	3776
F01.PB38998	F01.PB38193	384	2120	41	386	529	2265	60	404
F01.PB39455	F01.PB81657	13	1504	1501	2075	2	1506	3224	3797
F01.PB80675	F01.PB112827	2	2621	2622	3168	315	2930	3053	3592
F01.PB48499	F01.PB113941	1	1663	1661	2429	967	2629	2738	3506
F01.PB48914	F01.PB110400	1	1265	1264	2286	1223	2487	2927	3946
F01.PB47175	F01.PB66781	1	2145	2145	2661	507	2653	2818	3334
F01.PB21177	F01.PB41826	405	1188	41	404	1397	2180	99	462
F01.PB49925	F01.PB83437	1053	2255	1	1052	2524	3724	1364	2415
F01.PB11883	F01.PB93919	330	1194	5	332	1447	2311	5	332
F01.PB100273	F01.PB107190	1129	2459	1	1134	1906	3236	598	1731
F01.PB42160	F01.PB39122	1	1382	1380	2069	365	1746	2077	2743
F01.PB56500	F01.PB71678	1	1631	1632	2580	687	2316	2441	3389
F01.PB23965	F01.PB49435	1	1387	1385	1752	75	1461	1845	2212
F01.PB56112	F01.PB79793	1	1247	1244	2405	1044	2290	2403	3564
F01.PB103800	F01.PB110813	1036	3825	1	1035	1222	4006	21	1055
F01.PB64853	F01.PB108335	125	2534	10	127	1573	3982	3	117
F01.PB97060	F01.PB84467	1	2638	2638	2871	686	3313	3599	3832
F01.PB47335	F01.PB84652	1	1031	1029	2041	1451	2482	3126	4137
F01.PB58699	F01.PB81543	1107	2229	1	1108	2118	3240	87	1193
F01.PB34769	F01.PB67689	1	1172	1170	1642	1255	2422	3062	3536
F01.PB82348	F01.PB85078	1892	4356	1	1894	2025	4490	2	1901
F01.PB91504	F01.PB58928	1	1598	1598	2079	28	1627	1748	2231
F01.PB12506	F01.PB107622	1	1078	1076	1345	1443	2520	3111	3380
F01.PB93090	F01.PB69240	1	1836	1834	2256	1137	2972	3091	3510
F01.PB38191	F01.PB44735	602	2499	63	603	732	2623	1	540
F01.PB32228	F01.PB78442	1	1166	1166	1398	457	1621	3083	3315
F01.PB52343	F01.PB66397	1	1445	1443	2009	1003	2447	2664	3232
F01.PB58877	F01.PB107918	187	2015	1	188	2172	4011	1876	2063
F01.PB113094	F01.PB83860	1	1860	1860	3302	12	1871	2427	3870
F01.PB43509	F01.PB63936	212	2376	1	212	823	2980	481	692
F01.PB50253	F01.PB58006	1	1513	1509	2029	123	1636	1771	2291
F01.PB83026	F01.PB107474	1	2707	2703	3272	1	2708	3167	3737
F01.PB61696	F01.PB69668	1	1447	1443	2298	399	1851	2445	3307
F01.PB49492	F01.PB74404	1	1607	1605	2352	1133	2740	2941	3688
F01.PB83481	F01.PB75295	1170	3138	1	1172	1368	3333	87	1258
F01.PB99306	F01.PB98397	10	1201	1200	2266	3	1198	1345	2411
F01.PB77701	F01.PB108631	1	3282	3282	3421	74	3357	3478	3617
F01.PB62316	F01.PB77501	286	2458	61	288	1238	3402	393	618
F01.PB50149	F01.PB69070	1	1902	1903	2221	951	2852	3093	3411
F01.PB23102	F01.PB111765	372	1703	5	375	2731	4062	1	371
F01.PB78019	F01.PB84272	1	2473	2474	3006	764	3235	3609	4148
F01.PB50822	F01.PB70963	1	1369	1365	2074	699	2067	2350	3057
F01.PB61253	F01.PB82095	14	2467	2466	2982	1	2460	2902	3418
F01.PB96908	F01.PB106158	453	2055	6	449	1094	2696	9	452
F01.PB55277	F01.PB54592	275	2417	58	278	457	2598	1	221
F01.PB101050	F01.PB42544	155	2048	1	157	552	2443	98	252
F01.PB43088	F01.PB105815	1	1136	1134	2243	983	2117	2219	3328
F01.PB11589	F01.PB45532	130	1068	18	133	1330	2268	150	265
F01.PB102858	F01.PB67702	1	1778	1778	3602	6	1782	2047	3871
F01.PB11074	F01.PB19364	376	1370	4	378	730	1725	1	375
F01.PB68982	F01.PB74698	1876	3841	16	1879	2321	4283	117	1976
F01.PB83972	F01.PB77569	1499	3405	1	1497	1675	3577	1	1494
F01.PB64678	F01.PB95645	1	1269	1266	1946	170	1433	1829	2509
F01.PB104992	F01.PB109356	1	2762	2757	4040	201	2962	3084	4367
F01.PB61258	F01.PB110788	17	2403	2400	2940	1	2389	2780	3320
F01.PB14465	F01.PB86456	114	1205	1	117	410	1496	66	182
F01.PB63005	F01.PB40560	133	1996	1	136	325	2200	1	136
F01.PB107691	F01.PB111293	540	3401	9	540	795	3656	92	623
F01.PB70232	F01.PB79732	1	1813	1809	3440	30	1845	1959	3596
F01.PB45832	F01.PB69520	1078	2469	1	1081	1930	3321	746	1827
F01.PB101050	F01.PB71247	155	2108	1	157	1317	3270	861	1017
F01.PB13174	F01.PB34346	1	1241	1242	1555	2	1244	1622	1936
F01.PB65564	F01.PB78304	104	3618	1	105	258	3773	1	105
F01.PB78108	F01.PB68237	625	3533	79	625	724	3632	1	543
F01.PB111355	F01.PB75790	142	3088	3087	3620	1	2947	3057	3590
F01.PB42780	F01.PB97946	262	2144	50	264	394	2251	33	247
F01.PB73085	F01.PB68214	1069	3078	1	1070	1699	3709	215	1285
F01.PB41717	F01.PB77758	124	2216	1	124	1183	3286	402	525
F01.PB48470	F01.PB82473	1	1616	1617	2061	1351	2961	3169	3615
F01.PB41256	F01.PB77037	1	2054	2053	2950	275	2328	3251	4147
F01.PB74061	F01.PB108716	112	3594	1	113	342	3820	44	156
F01.PB78764	F01.PB104945	1	2462	2460	3162	1	2462	2781	3478
F01.PB53104	F01.PB61268	1067	2195	1	1071	1262	2390	8	1070
F01.PB55786	F01.PB110307	1297	2731	1	1299	1966	3400	543	1841
F01.PB87346	F01.PB40930	189	1791	31	190	903	2505	56	215
F01.PB39907	F01.PB112827	1	1719	1720	2236	1211	2930	3053	3569
F01.PB63452	F01.PB112827	1	2264	2265	2825	667	2930	3053	3613
F01.PB91088	F01.PB78807	1220	2678	1	1221	1715	3174	61	1282
F01.PB103351	F01.PB83121	1156	3577	1	1155	1429	3850	92	1245
F01.PB11905	F01.PB47992	162	1618	36	162	652	2110	36	162
F01.PB77067	F01.PB65928	1	2910	2908	3178	89	3024	3140	3412
F01.PB40908	F01.PB57616	1	1823	1819	2264	1	1831	2258	2704
F01.PB58493	F01.PB83092	1	1263	1263	2010	81	1343	2586	3331
F01.PB113935	F01.PB74221	1804	3619	1	1805	1922	3736	1	1795
F01.PB48399	F01.PB65613	2	2122	2122	2836	3	2142	2490	3203
F01.PB93398	F01.PB68242	286	2913	1	290	1110	3736	1771	2060
F01.PB36233	F01.PB77276	1	1267	1269	1997	955	2221	2425	3149
F01.PB108474	F01.PB103531	1417	3424	1	1421	1747	3754	196	1616
F01.PB77745	F01.PB66383	16	2808	2807	3179	1	2786	3269	3641
F01.PB35324	F01.PB79612	1	1079	1078	1929	653	1729	2165	3017
F01.PB74461	F01.PB67916	1	2567	2568	3660	170	2736	2847	3940
F01.PB41500	F01.PB66423	1	1679	1677	2724	245	1922	2101	3146
F01.PB77534	F01.PB85353	658	3681	73	660	700	3723	1	590
F01.PB52075	F01.PB64386	198	2723	1	194	366	2893	73	265
F01.PB38889	F01.PB66705	1	1192	1192	2074	1222	2404	2555	3427
F01.PB38293	F01.PB95323	8	997	1002	1996	1	989	1236	2231
F01.PB97999	F01.PB112813	1	1515	1513	2192	87	1601	2923	3589
F01.PB37520	F01.PB84712	656	2593	95	657	1353	3290	1	563
F01.PB85795	F01.PB74996	247	3224	1	242	396	3369	61	292
F01.PB30915	F01.PB108147	138	1680	1	139	2064	3608	510	648
F01.PB61289	F01.PB82509	1	1745	1744	2916	15	1760	2252	3424
F01.PB59804	F01.PB41993	1	1138	1137	2173	342	1478	1639	2674
F01.PB99607	F01.PB108196	1	2119	2121	2459	1	2119	2305	2643
F01.PB81436	F01.PB82120	1477	3458	1	1478	2342	4322	326	1802
F01.PB70696	F01.PB73410	1	3188	3188	3324	97	3287	3415	3550
F01.PB90458	F01.PB49461	231	1533	3	234	1194	2488	1	236
F01.PB37690	F01.PB46486	1	1439	1437	2176	3	1440	1631	2367
F01.PB39211	F01.PB113912	1	1614	1611	2332	1180	2793	2909	3630
F01.PB21437	F01.PB104413	11	1217	1215	1685	1	1207	2924	3394
F01.PB82182	F01.PB71544	1722	3799	1	1725	2119	4194	273	1996
F01.PB46231	F01.PB70769	1	1477	1474	2632	1135	2606	2780	3938
F01.PB110663	F01.PB108074	1	2327	2327	3040	988	3314	3736	4449
F01.PB57285	F01.PB71369	1	1978	1976	2447	587	2565	2691	3162
F01.PB38806	F01.PB104468	207	2430	1	207	1300	3530	683	889
F01.PB96112	F01.PB97066	10	1334	1332	2208	4	1325	1462	2338
F01.PB60290	F01.PB66286	2626	205	203	1	251	2675	2823	3025
F01.PB65938	F01.PB67282	1662	3663	1	1663	1833	3833	66	1726
F01.PB53126	F01.PB83817	1	1135	1131	2306	497	1634	2340	3510
F01.PB29321	F01.PB91660	178	1672	6	180	567	2060	83	257
F01.PB15049	F01.PB100003	879	1833	95	882	1194	2148	1	788
F01.PB90722	F01.PB55218	273	2156	7	273	393	2275	1	267
F01.PB55999	F01.PB66100	1	1732	1731	2929	1	1744	2139	3331
F01.PB47297	F01.PB53392	1	1392	1390	2129	35	1425	1532	2268
F01.PB89221	F01.PB86637	269	1430	3	270	474	1636	1	268
F01.PB75743	F01.PB103737	1438	3088	1	1442	1716	3367	114	1555
F01.PB97548	F01.PB61684	1	1007	1005	2013	694	1701	1922	2931
F01.PB35111	F01.PB94140	1	1256	1254	1953	813	2069	2184	2885
F01.PB63431	F01.PB76323	1	1521	1520	2817	1	1521	2282	3586
F01.PB81248	F01.PB107785	1293	3236	1	1295	1899	3842	473	1767
F01.PB49558	F01.PB73744	1	1419	1424	2057	1081	2503	2695	3327
F01.PB58050	F01.PB52491	1	1195	1196	2099	2	1197	1635	2539
F01.PB84690	F01.PB110951	140	2862	2861	3230	1	2722	2869	3238
F01.PB54021	F01.PB74881	1	1431	1430	2483	237	1667	1828	2881
F01.PB48243	F01.PB111721	1	1657	1656	2282	1490	3146	3549	4175
F01.PB76491	F01.PB80467	1045	3079	1	1046	1653	3682	480	1530
F01.PB59787	F01.PB48949	151	2026	1	150	444	2319	1	150
F01.PB71808	F01.PB109432	1468	3070	1	1470	1711	3315	155	1605
F01.PB64919	F01.PB68990	149	3025	3021	3542	141	3016	3146	3665
F01.PB60579	F01.PB73560	1	1822	1820	2063	1106	2927	3524	3746
F01.PB111355	F01.PB80439	1	3088	3087	3620	1	3089	3306	3839
F01.PB15825	F01.PB39890	1	1200	1196	1450	79	1271	1897	2147
F01.PB111355	F01.PB78147	1	3088	3088	3546	68	3154	3265	3723
F01.PB47081	F01.PB104986	1031	2503	1	1033	2965	4439	208	1240
F01.PB65932	F01.PB82134	1502	3318	1	1505	1871	3680	120	1623
F01.PB24761	F01.PB16535	1	1354	1357	1583	103	1463	1573	1798
F01.PB27464	F01.PB48558	104	1136	1	105	1309	2340	299	402
F01.PB22236	F01.PB32423	447	1133	53	449	519	1205	1	397
F01.PB48818	F01.PB94140	1	1359	1357	2055	711	2069	2184	2884
F01.PB36802	F01.PB111644	1	1045	1045	1698	56	1097	3286	3941
F01.PB59019	F01.PB69715	143	2540	1	142	1036	3449	780	922
F01.PB56636	F01.PB72276	1406	2799	1	1407	1720	3119	183	1592
F01.PB36067	F01.PB100755	1	1019	1018	1888	182	1200	1951	2817
F01.PB40655	F01.PB106844	206	2093	1	207	995	2882	128	334
F01.PB50098	F01.PB80427	1317	2828	1	1319	2049	3561	209	1510
F01.PB31453	F01.PB52062	804	1600	9	804	1609	2405	1	797
F01.PB100725	F01.PB64515	999	2230	16	1003	1407	2638	118	1105
F01.PB63834	F01.PB79742	1209	2871	1	1211	1373	3029	29	1246
F01.PB41478	F01.PB74121	184	2808	1	185	1818	4468	1501	1686
F01.PB47391	F01.PB49858	1	1683	1682	2369	121	1797	1920	2604
F01.PB111462	F01.PB106047	1	3072	3077	3415	311	3382	3525	3857
F01.PB68628	F01.PB70361	1	2806	2807	3400	243	3040	3492	4085
F01.PB77906	F01.PB76302	3073	25	3463	3074	653	3701	1	390
F01.PB35764	F01.PB65817	262	1935	49	262	1335	3007	83	294
F01.PB37264	F01.PB59167	1	1060	1060	1416	1	1060	2068	2425
F01.PB19179	F01.PB51415	368	1504	4	369	851	1987	1	366
F01.PB110412	F01.PB111387	1	2982	2982	3232	475	3456	3577	3827
F01.PB59955	F01.PB55699	159	2413	1	158	403	2664	105	265
F01.PB64919	F01.PB79793	106	2395	2392	3542	1	2290	2403	3553
F01.PB64074	F01.PB82254	1246	2810	1	1246	1501	3072	1	1245
F01.PB46634	F01.PB58237	392	2362	71	395	561	2533	1	309
F01.PB62405	F01.PB49092	316	2088	52	321	911	2691	89	357
F01.PB81248	F01.PB65136	1293	3248	1	1295	2057	4011	631	1925
F01.PB55770	F01.PB73827	1	1485	1486	2070	573	2063	2223	2807
F01.PB48073	F01.PB64399	331	2235	5	332	537	2431	103	427
F01.PB28243	F01.PB107047	1	1107	1105	1669	1295	2401	2549	3114
F01.PB22141	F01.PB46456	174	1477	47	175	1167	2470	1	129
F01.PB79766	F01.PB103288	1	2655	2651	3090	14	2681	2991	3436
F01.PB108474	F01.PB74986	1417	3369	1	1421	1795	3752	245	1664
F01.PB58962	F01.PB79793	1	1707	1704	2854	584	2290	2403	3553
F01.PB64140	F01.PB77459	1191	2802	1	1194	1638	3256	73	1266
F01.PB48560	F01.PB67835	1	2083	2082	2502	443	2525	2700	3120
F01.PB70542	F01.PB66781	1	2654	2652	3192	1	2656	2818	3358
F01.PB45894	F01.PB79793	1	1161	1158	2281	1130	2290	2403	3526
F01.PB108268	F01.PB68990	1	2919	2915	3385	98	3016	3146	3614
F01.PB83446	F01.PB68237	525	3390	84	525	724	3589	105	543
F01.PB48623	F01.PB97372	154	2261	1	158	284	2395	28	184
F01.PB58581	F01.PB110307	1010	2400	1	1012	1966	3356	830	1841
F01.PB71611	F01.PB74593	477	3373	86	479	1145	4040	212	606
F01.PB100892	F01.PB111528	18	1912	1911	2945	1	1895	2566	3600
F01.PB17966	F01.PB28465	485	998	1	487	977	1490	316	821
F01.PB24423	F01.PB58629	1	1007	1006	1822	1	1008	1291	2107
F01.PB69682	F01.PB73706	117	3312	1	119	236	3430	1	119
F01.PB52075	F01.PB85599	198	2723	1	195	539	3065	50	246
F01.PB37844	F01.PB68786	147	2267	1	150	1084	3208	1	152
F01.PB38095	F01.PB91908	133	2166	1	136	309	2340	1	136
F01.PB75567	F01.PB67186	1	1926	1923	3324	403	2327	2427	3828
F01.PB44419	F01.PB83690	1	1382	1384	2113	610	1994	2541	3271
F01.PB101241	F01.PB98530	1	1161	1159	2075	109	1276	1764	2682
F01.PB65085	F01.PB76001	1	2921	2919	3195	1	2921	3526	3822
F01.PB68369	F01.PB108598	173	3267	1	177	304	3395	1	177
F01.PB41478	F01.PB111482	184	2824	1	185	511	3179	195	379
F01.PB91371	F01.PB91195	1	1115	1115	2061	112	1226	1333	2279
F01.PB97818	F01.PB61293	1	1804	1803	2475	62	1864	2233	2904
F01.PB52993	F01.PB112173	1050	2877	1	1054	1705	3534	337	1390
F01.PB51527	F01.PB99469	1	1554	1553	2401	124	1680	1831	2679
F01.PB98136	F01.PB85204	1	1329	1327	2001	608	1936	2455	3128
F01.PB60870	F01.PB113066	538	2653	85	538	758	2882	174	627
F01.PB98143	F01.PB105358	1	1338	1339	2072	1028	2365	2744	3475
F01.PB94198	F01.PB77132	1	1581	1581	2016	519	2096	2426	2861
F01.PB51614	F01.PB110017	1	1926	1923	2743	694	2619	2749	3569
F01.PB82930	F01.PB111639	1	3390	3389	3851	117	3509	3676	4138
F01.PB81248	F01.PB76454	1293	3248	1	1295	2124	4078	698	1992
F01.PB61444	F01.PB68838	1	1625	1621	2215	1247	2868	3000	3594
F01.PB104829	F01.PB111478	336	3811	1	338	918	4393	344	681
F01.PB15230	F01.PB62780	165	1757	12	165	377	1962	1	154
F01.PB49027	F01.PB97532	1	1377	1375	2131	446	1823	2020	2776
F01.PB29741	F01.PB47479	1	1554	1552	1964	65	1619	1814	2227
F01.PB79402	F01.PB82095	1	2455	2454	2971	1	2460	2902	3419
F01.PB80517	F01.PB112155	1	2133	2133	3193	763	2891	3213	4273
F01.PB48926	F01.PB99450	1	1137	1138	1972	201	1337	1511	2345
F01.PB37466	F01.PB61349	117	2754	1	119	230	2880	1	119
F01.PB60265	F01.PB59266	350	2019	36	352	629	2295	37	349
F01.PB58962	F01.PB68838	1	2337	2333	2854	535	2868	3000	3521
F01.PB97540	F01.PB93735	1	1632	1630	2322	2	1632	1976	2666
F01.PB45370	F01.PB105530	1	1448	1447	2219	592	2039	3002	3774
F01.PB71620	F01.PB66311	1	1675	1672	3032	2	1674	2016	3374
F01.PB109213	F01.PB71193	3571	343	347	1	55	3283	3463	3806
F01.PB44815	F01.PB78788	1	2319	2316	2832	98	2416	3077	3598
F01.PB56358	F01.PB59786	142	2062	1	144	288	2204	8	149
F01.PB49202	F01.PB104781	1239	2676	1	1240	2531	3968	1184	2423
F01.PB38191	F01.PB63723	600	2499	8	603	788	2685	1	596
F01.PB51732	F01.PB55801	199	2295	1	199	329	2417	5	203
F01.PB45792	F01.PB67738	1	1108	1106	2197	1142	2247	2347	3433
F01.PB47614	F01.PB69410	118	2678	1	118	1046	3605	1	118
F01.PB10531	F01.PB60135	1	1249	1246	1586	583	1831	1955	2295
F01.PB78483	F01.PB84806	1	1679	1679	3103	106	1782	1897	3321
F01.PB50339	F01.PB61293	1	1676	1674	2272	190	1865	2307	2904
F01.PB51614	F01.PB68990	1	2226	2222	2743	791	3016	3146	3665
F01.PB45832	F01.PB66255	1078	2449	1	1081	2471	3841	1230	2309
F01.PB59804	F01.PB44750	1	1138	1137	2175	539	1675	1862	2898
F01.PB99938	F01.PB99545	896	2042	9	900	1056	2207	1	892
F01.PB60961	F01.PB45169	133	2101	1	128	300	2277	1	128
F01.PB45602	F01.PB74386	1	2009	2008	2358	416	2426	2939	3293
F01.PB91352	F01.PB98697	1	1452	1450	2076	64	1515	1618	2244
F01.PB108148	F01.PB110951	1	2718	2717	3537	5	2722	2869	3689
F01.PB52043	F01.PB39775	1	1862	1860	2131	41	1903	2019	2289
F01.PB46471	F01.PB91126	1	2033	2028	2297	6	2038	2198	2466
F01.PB106755	F01.PB75095	1	2588	2586	3515	393	2985	3086	4018
F01.PB48399	F01.PB69075	2	2122	2122	2836	63	2205	2553	3271
F01.PB106353	F01.PB74859	1	2651	2652	3369	57	2715	3049	3760
F01.PB67058	F01.PB108102	1	2997	2994	3255	446	3442	3543	3804
F01.PB4018	F01.PB14534	275	1206	33	277	580	1522	1	243
F01.PB75743	F01.PB71191	1003	3049	1	1006	1454	3499	173	1178
F01.PB43082	F01.PB70508	1	2011	2009	2567	1	2015	2648	3206
F01.PB18109	F01.PB77586	357	985	1	360	2707	3337	442	802
F01.PB47493	F01.PB106420	147	2023	1	150	1181	3057	1	150
F01.PB57946	F01.PB80175	208	2306	1	212	1427	3522	1077	1288
F01.PB57477	F01.PB61931	1	1168	1163	2078	1	1152	1254	2176
F01.PB94881	F01.PB48533	12	1446	1444	2279	74	1508	1958	2796
F01.PB11739	F01.PB95850	1	1012	1009	1758	255	1266	1412	2161
F01.PB46254	F01.PB71845	1	1998	1996	2614	853	2851	3458	4079
F01.PB24290	F01.PB51186	1	1372	1375	1582	316	1688	1823	2030
F01.PB104992	F01.PB85472	1	2762	2757	4019	77	2828	2950	4208
F01.PB46497	F01.PB49474	1	1792	1792	2296	1	1796	1980	2479
F01.PB14960	F01.PB76637	1	1266	1264	1483	6	1281	3081	3300
F01.PB36254	F01.PB108682	1	1028	1025	1886	337	1364	1864	2725
F01.PB49925	F01.PB74504	1052	2255	1	1052	2248	3451	491	1542
F01.PB20685	F01.PB110677	1	1103	1099	1576	94	1196	2690	3193
F01.PB93398	F01.PB76746	286	2960	1	290	1538	4212	2199	2488
F01.PB58186	F01.PB93129	1	1501	1501	2044	124	1624	1808	2351
F01.PB51151	F01.PB74386	1	2059	2058	2339	368	2426	2939	3220
F01.PB49408	F01.PB92761	1	1279	1280	2126	427	1705	2021	2870
F01.PB107053	F01.PB71881	1457	3308	132	1460	1851	3703	1	1329
F01.PB77524	F01.PB70453	720	3689	83	723	965	3931	1	640
F01.PB113871	F01.PB65360	1	2518	2515	4270	1	2517	2625	4380
F01.PB70610	F01.PB107474	1	2707	2703	3098	7	2708	3167	3561
F01.PB46123	F01.PB115010	202	2165	1	197	5716	7677	4658	4862
F01.PB93486	F01.PB72468	1	1257	1255	2504	361	1617	1797	3046
F01.PB38375	F01.PB111618	1	1668	1665	2916	3	1670	1808	3059
F01.PB104829	F01.PB111951	336	3750	1	338	801	4217	226	563
F01.PB35858	F01.PB105911	1	1294	1295	1615	9	1302	3438	3753
F01.PB68837	F01.PB74175	395	3176	5	396	534	3317	1	392
F01.PB11268	F01.PB14444	396	1324	4	396	627	1555	10	402
F01.PB40655	F01.PB105065	203	2093	1	207	977	2867	139	345
F01.PB79024	F01.PB107428	1	2195	2193	3141	659	2853	3018	3966
F01.PB60820	F01.PB64956	1	1856	1854	2540	921	2775	2897	3583
F01.PB64905	F01.PB81166	1	1740	1740	2493	141	1880	2473	3226
F01.PB41578	F01.PB65996	13	1996	1996	2809	2	1984	2674	3487
F01.PB99838	F01.PB100089	493	2608	7	495	852	2970	1	489
F01.PB27464	F01.PB99357	104	1108	1	105	1355	2359	295	399
F01.PB69982	F01.PB108731	152	3325	1	153	1028	4200	254	406
F01.PB85668	F01.PB81581	135	3530	1	140	479	3872	214	354
F01.PB52019	F01.PB73288	1	1651	1651	2232	1	1651	2134	2714
F01.PB40287	F01.PB81364	1	1480	1479	2669	8	1490	1605	2797
F01.PB34260	F01.PB74207	101	1467	1	101	1713	3078	1261	1359
F01.PB44152	F01.PB79975	1	1688	1687	2206	843	2544	3161	3684
F01.PB7435	F01.PB53738	152	1661	1	153	1167	2676	179	343
F01.PB42160	F01.PB59122	1	1382	1380	2085	308	1687	2032	2727
F01.PB108474	F01.PB81670	1417	3311	1	1421	1754	3648	203	1623
F01.PB69409	F01.PB107668	138	2089	2088	3347	1	1952	2109	3367
F01.PB107773	F01.PB67916	1	2006	2007	3131	732	2736	2847	3971
F01.PB57053	F01.PB98756	1	1368	1367	2042	1	1367	1918	2599
F01.PB83074	F01.PB111903	14	2627	2626	3730	1	2614	3277	4382
F01.PB23378	F01.PB100839	1	1323	1322	1579	566	1888	2228	2485
F01.PB41064	F01.PB68786	149	2219	1	152	1084	3155	4	152
F01.PB85232	F01.PB78574	1357	2968	1	1360	2352	3966	850	2210
F01.PB33425	F01.PB109091	1	1024	1021	1905	2	1024	3037	3921
F01.PB8042	F01.PB7700	132	1260	2	131	642	1770	1	130
F01.PB50249	F01.PB104361	1	2288	2285	2737	90	2383	3136	3590
F01.PB40125	F01.PB41972	1	1718	1717	2118	42	1755	1890	2290
F01.PB51494	F01.PB76861	329	2217	33	330	1367	3255	60	357
F01.PB113952	F01.PB73075	1	2512	2512	3376	7	2519	2757	3609
F01.PB63457	F01.PB39138	1	1905	1904	2070	52	1955	2275	2441
F01.PB85360	F01.PB72518	1	2668	2671	3305	108	2780	2941	3575
F01.PB37195	F01.PB90968	1	1578	1577	1988	2	1579	1958	2381
F01.PB34861	F01.PB112088	1	1125	1124	1842	1452	2568	2699	3411
F01.PB71808	F01.PB69814	1468	3114	1	1470	1690	3340	124	1584
F01.PB47102	F01.PB61056	1	1444	1440	2260	1	1443	1736	2554
F01.PB54146	F01.PB45507	114	2017	1	113	748	2656	57	164
F01.PB42502	F01.PB71708	1	2037	2039	2688	189	2225	2592	3240
F01.PB37764	F01.PB97312	145	2302	1	141	317	2473	25	165
F01.PB60812	F01.PB78353	1	1706	1707	2393	15	1719	2459	3153
F01.PB56685	F01.PB81146	386	2808	82	384	919	3345	468	770
F01.PB95143	F01.PB84486	266	2469	50	268	1202	3450	50	268
F01.PB51337	F01.PB112073	1	2041	2039	2852	693	2734	2932	3744
F01.PB58058	F01.PB109795	1	1420	1418	2023	306	1723	2823	3426
F01.PB85217	F01.PB66348	1	1874	1870	3438	126	1999	2171	3739
F01.PB30609	F01.PB92358	222	1649	49	217	565	1993	41	209
F01.PB60433	F01.PB71040	488	2785	63	488	1328	3624	1	426
F01.PB45541	F01.PB66048	189	2876	1	189	346	3031	1	192
F01.PB83446	F01.PB76661	143	1823	1821	3390	1	1681	1805	3374
F01.PB42587	F01.PB76861	162	2030	1	163	1367	3235	195	357
F01.PB38206	F01.PB77037	1	1979	1982	2362	349	2327	3767	4147
F01.PB73220	F01.PB111767	1	2017	2015	3090	107	2129	2477	3553
F01.PB57582	F01.PB110122	1	2085	2084	2681	513	2593	2971	3568
F01.PB40113	F01.PB70342	1	1843	1841	2218	289	2131	2857	3234
F01.PB98859	F01.PB72755	126	2465	1	129	1920	4283	450	578
F01.PB84726	F01.PB81616	116	3318	1	116	497	3698	1	116
F01.PB88708	F01.PB103491	185	1839	7	186	1234	2888	8	187
F01.PB96741	F01.PB76567	1	1778	1778	1998	1159	2940	3077	3316
F01.PB70490	F01.PB107338	1715	3428	1	1715	1887	3599	40	1754
F01.PB101073	F01.PB42911	1	1233	1231	2233	29	1260	1386	2388
F01.PB7857	F01.PB56431	1	1140	1139	1494	106	1249	1852	2207
F01.PB104501	F01.PB78120	122	3036	1	126	655	3569	51	176
F01.PB69292	F01.PB68764	2	2501	2498	3093	1	2533	2760	3356
F01.PB40544	F01.PB78606	1	1443	1442	2003	745	2187	3041	3600
F01.PB113922	F01.PB66823	167	3141	1	167	720	3703	72	238
F01.PB108474	F01.PB103293	1417	3326	1	1421	1832	3739	281	1701
F01.PB107998	F01.PB70307	1	2749	2745	4112	58	2806	2908	4279
F01.PB43905	F01.PB108032	1	1304	1301	2111	656	1959	2645	3455
F01.PB85069	F01.PB78135	1	1955	1952	3204	38	1989	2181	3434
F01.PB61009	F01.PB56227	1	1436	1437	2463	53	1485	1589	2623
F01.PB85698	F01.PB79899	331	3529	1	332	546	3744	3	334
F01.PB52845	F01.PB66397	1	1982	1980	2529	466	2447	2664	3215
F01.PB50727	F01.PB79844	1	1329	1330	2448	214	1537	2051	3167
F01.PB51376	F01.PB56004	178	2504	1	177	308	2632	22	198
F01.PB42795	F01.PB46320	404	2394	53	404	514	2504	1	353
F01.PB41871	F01.PB74077	1	1653	1648	2565	129	1764	2371	3301
F01.PB81612	F01.PB65981	1	1599	1597	3115	243	1842	1966	3485
F01.PB23970	F01.PB103902	140	1600	1	139	2305	3764	2041	2179
F01.PB53712	F01.PB78807	1311	2668	1	1313	1682	3040	1	1314
F01.PB113623	F01.PB81510	1	2398	2396	3184	58	2453	2637	3425
F01.PB42573	F01.PB109684	1	1614	1613	2678	308	1921	2041	3106
F01.PB16695	F01.PB67536	1	1166	1164	1678	350	1514	2725	3247
F01.PB82683	F01.PB74404	1	2494	2492	3209	240	2740	2941	3655
F01.PB106500	F01.PB110921	1	2996	2996	3298	1	2996	3205	3507
F01.PB50980	F01.PB112155	1	1678	1678	2759	1218	2891	3213	4294
F01.PB84583	F01.PB71724	1	2217	2213	3318	142	2350	2865	3963
F01.PB37546	F01.PB106420	148	2199	1	151	1181	3232	1	150
F01.PB49683	F01.PB42577	1	1464	1463	2120	469	1924	2032	2687
F01.PB26156	F01.PB62893	1	1100	1101	1373	732	1832	1935	2207
F01.PB102650	F01.PB106530	1	2641	2640	3263	5	2647	3071	3695
F01.PB104314	F01.PB71545	102	2261	2256	4086	1	2160	2293	4122
F01.PB50153	F01.PB111959	119	2250	1	120	1609	3738	965	1084
F01.PB25150	F01.PB59794	243	1623	58	243	403	1785	74	259
F01.PB111127	F01.PB74188	1	2199	2198	3322	142	2341	2571	3696
F01.PB46037	F01.PB43792	505	2566	56	506	552	2632	1	452
F01.PB77259	F01.PB82521	20	2705	2705	3232	1	2684	2860	3387
F01.PB85330	F01.PB67237	1	2919	2915	3482	9	2906	3088	3649
F01.PB69350	F01.PB107428	1	2630	2628	3574	221	2853	3018	3966
F01.PB55122	F01.PB66702	1	1638	1636	2175	716	2353	2757	3296
F01.PB111838	F01.PB109402	24	2562	2560	3006	159	2697	3057	3503
F01.PB64071	F01.PB104016	1	1790	1791	2154	502	2289	3246	3609
F01.PB42321	F01.PB65148	1	1471	1469	2155	1288	2758	2880	3565
F01.PB56962	F01.PB84619	1	1361	1361	2320	1014	2377	2482	3442
F01.PB66699	F01.PB66233	1528	3262	1	1528	2009	3743	62	1589
F01.PB54289	F01.PB80224	1	2004	2004	2502	1281	3284	3516	4014
F01.PB78223	F01.PB65148	1	2521	2519	3205	238	2758	2880	3565
F01.PB69915	F01.PB111648	1604	3377	14	1605	1728	3509	1	1601
F01.PB60381	F01.PB67253	201	2210	1	201	570	2590	77	277
F01.PB107539	F01.PB111919	121	1945	1942	3192	87	1911	2129	3379
F01.PB78117	F01.PB113900	1	2656	2656	3497	196	2850	3097	3937
F01.PB76665	F01.PB111132	1465	3276	1	1468	1889	3704	123	1590
F01.PB93090	F01.PB77843	1	1836	1834	2256	888	2723	2842	3263
F01.PB27950	F01.PB100863	104	1128	1	101	1489	2513	20	120
F01.PB50998	F01.PB108782	1	1451	1450	2526	1049	2499	2791	3867
F01.PB68168	F01.PB69452	103	3604	1	105	536	4043	6	110
F01.PB97774	F01.PB68821	1100	2498	1	1099	1538	2935	310	1408
F01.PB64335	F01.PB45507	199	2266	1	199	747	2813	158	356
F01.PB41807	F01.PB76463	110	2194	1	109	1513	3600	1067	1175
F01.PB45958	F01.PB83614	147	2262	1	150	408	2504	1	150
F01.PB47785	F01.PB70379	12	1583	1580	2399	5	1582	2485	3313
F01.PB9489	F01.PB37802	162	1075	19	164	1293	2206	13	162
F01.PB12079	F01.PB98623	136	1383	1	136	1229	2479	413	548
F01.PB104432	F01.PB76813	1	1835	1836	3166	1	1807	2431	3760
F01.PB48821	F01.PB107395	1	2041	2039	2681	99	2131	2929	3571
F01.PB42874	F01.PB70769	1063	2221	1	1066	2780	3938	1544	2606
F01.PB92406	F01.PB91726	10	1696	1699	2085	45	1725	1879	2265
F01.PB53914	F01.PB96187	130	2343	1	132	510	2722	1	132
F01.PB29923	F01.PB54157	292	1094	39	295	1434	2237	1	256
F01.PB61332	F01.PB108533	1409	2969	12	1411	1641	3201	81	1481
F01.PB53731	F01.PB77487	1	1673	1673	2455	1	1673	1819	2626
F01.PB64150	F01.PB67217	1	1829	1826	2692	787	2611	2741	3602
F01.PB27365	F01.PB63189	1	1412	1409	1840	130	1542	1821	2253
F01.PB79179	F01.PB81460	1022	3442	1	1026	2013	4434	879	1909
F01.PB77326	F01.PB72231	503	3124	53	504	901	3525	40	491
F01.PB16651	F01.PB105113	177	1354	8	179	2616	3793	1	174
F01.PB48043	F01.PB113266	155	2229	1	155	1498	3572	154	308
F01.PB79605	F01.PB67195	347	3530	1	349	987	4174	318	666
F01.PB65176	F01.PB110185	113	3398	1	118	290	3576	1	118
F01.PB17965	F01.PB80364	1	1030	1029	1561	1225	2254	2663	3195
F01.PB77697	F01.PB75734	1	2230	2233	3106	10	2240	2495	3368
F01.PB111355	F01.PB80441	1	3088	3088	3546	1	3087	3198	3656
F01.PB87978	F01.PB71803	260	1032	31	260	2590	3361	571	800
F01.PB65829	F01.PB82754	127	2455	2453	3163	2	2323	2502	3211
F01.PB74337	F01.PB84133	1361	3374	1	1362	2054	4063	132	1494
F01.PB42160	F01.PB46217	1	1382	1382	2008	308	1689	1960	2576
F01.PB88271	F01.PB94294	296	1636	3	296	855	2195	377	670
F01.PB50237	F01.PB46382	1	2205	2203	2316	1	2192	2301	2413
F01.PB85740	F01.PB78687	1	2080	2079	3189	586	2670	2770	3879
F01.PB83708	F01.PB85591	1096	3705	1	1098	1401	3990	52	1154
F01.PB62453	F01.PB105977	1	2676	2674	2982	24	2700	2816	3124
F01.PB51229	F01.PB91665	1	1214	1211	2258	12	1224	1415	2461
F01.PB83520	F01.PB70515	340	3465	1	339	485	3609	14	352
F01.PB59991	F01.PB113475	1	1757	1757	2171	643	2397	3972	4385
F01.PB103193	F01.PB73976	1	1541	1539	3206	109	1649	2249	3906
F01.PB50850	F01.PB74486	1	2131	2130	2426	854	2984	3103	3402
F01.PB67277	F01.PB103744	1	2886	2883	3161	2	2887	3229	3505
F01.PB43206	F01.PB79302	1	1268	1264	2353	830	2097	2677	3768
F01.PB103728	F01.PB84652	13	2489	2487	3328	1	2482	3126	3968
F01.PB72134	F01.PB67217	128	2743	2740	3655	1	2611	2741	3651
F01.PB42964	F01.PB45645	258	2487	80	258	472	2697	1	179
F01.PB78755	F01.PB109655	1488	3181	113	1491	1656	3349	2	1381
F01.PB29615	F01.PB32147	312	1439	8	313	751	1878	1	307
F01.PB22888	F01.PB80151	1	1010	1010	1320	659	1669	3002	3312
F01.PB57582	F01.PB103239	1	1449	1448	2681	210	1654	2140	3373
F01.PB40217	F01.PB56004	150	2510	1	149	308	2666	50	198
F01.PB42502	F01.PB103823	1	2037	2038	2782	191	2227	2838	3581
F01.PB42501	F01.PB110319	1063	2205	1	1064	2527	3669	1196	2259
F01.PB57852	F01.PB97421	1	1400	1395	2272	37	1436	1574	2450
F01.PB35375	F01.PB91429	213	1875	4	213	911	2573	593	803
F01.PB19179	F01.PB37498	368	1504	4	369	851	1989	1	366
F01.PB15452	F01.PB42863	236	1470	51	236	881	2120	74	259
F01.PB65166	F01.PB65032	1	3192	3189	3571	1	3193	3298	3680
F01.PB78452	F01.PB74404	1	2682	2680	3223	58	2740	2941	3484
F01.PB79598	F01.PB107428	1	2845	2843	3762	10	2853	3018	3938
F01.PB101204	F01.PB59915	1	1544	1543	2322	2	1547	1653	2431
F01.PB106140	F01.PB85641	1004	3247	1	1006	1820	4063	127	1132
F01.PB109964	F01.PB111067	1223	3323	1	1223	1673	3773	343	1565
F01.PB100457	F01.PB67781	114	2189	2187	2625	13	2089	2457	2895
F01.PB25505	F01.PB113602	122	1464	1	122	2294	3636	2060	2181
F01.PB60394	F01.PB107179	1	1597	1596	2790	247	1844	2034	3226
F01.PB47952	F01.PB84997	1184	2461	1	1180	2085	3362	417	1596
F01.PB32914	F01.PB84163	1	1234	1233	1500	5	1230	1924	2189
F01.PB113779	F01.PB79938	1	2731	2730	3087	255	2986	3104	3461
F01.PB39046	F01.PB56208	1	1655	1654	2076	648	2312	2451	2871
F01.PB85217	F01.PB84230	1	1874	1870	3429	148	2021	2193	3753
F01.PB100800	F01.PB74404	1	1297	1295	1972	1444	2740	2941	3613
F01.PB13686	F01.PB108598	354	1089	4	357	2781	3512	2255	2608
F01.PB102966	F01.PB76759	1	1578	1573	3023	164	1741	2005	3455
F01.PB54464	F01.PB85092	1	1301	1302	2062	703	2006	2635	3396
F01.PB79572	F01.PB84599	2	2671	2670	3369	50	2722	2985	3684
F01.PB104541	F01.PB68505	117	2461	2460	3748	105	2448	2564	3852
F01.PB59878	F01.PB96635	159	2085	1	160	397	2337	84	243
F01.PB83821	F01.PB65380	1487	3913	1	1489	1604	4021	1	1492
F01.PB39963	F01.PB64956	1	1515	1513	2198	1261	2775	2897	3583
F01.PB47493	F01.PB65599	147	2023	1	150	1229	3102	1	146
F01.PB84273	F01.PB72658	1	1747	1747	3085	151	1904	2016	3358
F01.PB59471	F01.PB105438	10	2522	2521	2943	4	2519	2696	3118
F01.PB30168	F01.PB43201	1	1399	1396	1858	63	1459	1757	2217
[truncated: 6,851 more rows]
