# Supplementary material for: Full-length transcriptome sequencing reveals the low-temperature-tolerance mechanism of Medicago falcata roots
Source: BMC Plant Biol. 2019 Dec 21;19:575. doi: 10.1186/s12870-019-2192-1 (PMC6925873; doi:10.1186/s12870-019-2192-1)
Supplement: Supplementary file 3 — Additional file 3: Table S3. Statistics of SSRs. [file 12870_2019_2192_MOESM3_ESM.xlsx]

## Sheet: Sheet1
Additional file 3: Table S3. Statistics of SSRs.
#Gene_ID	SSR_nr	SSR_type	SSR	Size	SSR_Start	SSR_End		FPr1(5'-3')	Tm	Size	RPr1(5'-3')	Tm	Size	PSize	PStart	PEnd	FPr2(5'-3')	Tm	Size	RPr2(5'-3')	Tm	Size	PSize	PStart	PEnd	FPr3(5'-3')	Tm	Size	RPr3(5'-3')	Tm	Size	PSize	PStart	PEnd
F01.PB7	1	p3	(TTA)5	15	812	826	AGGGGTAGGCCTCCTAAGGT	60.329	20	CCCAACAAAGCCTCTCTCTTC	60.368	21	250	660	909	AGGGGTAGGCCTCCTAAGGT	60.329	20	CCCAACAAAGCCTCTCTCTT	58.524	20	250	660	909	AGGGGTAGGCCTCCTAAGGT	60.329	20	AACCCAACAAAGCCTCTCTC	58.377	20	252	660	911
F01.PB8	1	p1	(T)23	23	661	683	TCTTCTCCGGAAACTGAGGA	59.92	20	ACCGCTATCCTACCCTTTGG	60.332	20	269	466	734	TCTTCTCCGGAAACTGAGGA	59.92	20	CACCGCTATCCTACCCTTTG	59.587	20	270	466	735	GATGTTACCCCTTTTGGCCT	60.187	20	ACCGCTATCCTACCCTTTGG	60.332	20	251	484	734
F01.PB9	1	p2	(AT)6	12	81	92	CTTCTTGCATATTGATCCTTGTT	57.478	23	ATTTCAACACTTTGGGCAGC	60.118	20	170	51	220	CTTCTTGCATATTGATCCTTGTT	57.478	23	AGCACAAAGTTGGTTTTGCC	60.154	20	245	51	295	CTTCTTGCATATTGATCCTTGTT	57.478	23	CACCTTTGGGACGATTTCAT	59.79	20	144	51	194
F01.PB10	1	p3	(CAC)6	18	94	111	TTCATCGAGAATATAGCAAACAGC	59.793	24	GTAGTTGAAGGTGTGGCCGT	60.035	20	259	67	325	TTCATCGAGAATATAGCAAACAGC	59.793	24	GGAAGCTTCTGAAGGCATTG	59.955	20	207	67	273	TTCATCGAGAATATAGCAAACAGC	59.793	24	GCATTGAAAAGCGATGGAGT	60.221	20	193	67	259
F01.PB16	1	p3	(AAG)8	24	64	87	AACACGCGCTCTTTCATTTT	59.889	20	CCAAGCTCCTTGGTTGTGAT	60.111	20	197	1	197	AAACACGCGCTCTTTCATTT	59.889	20	CCAAGCTCCTTGGTTGTGAT	60.111	20	198	0	197	AACACGCGCTCTTTCATTTT	59.889	20	CATCGCCATCCTTATCGAAT	59.885	20	172	1	172
F01.PB19	1	p1	(A)10	10	57	66	TCATTACATACACAACAAAAACAAAGA	59.028	27	TTTGGTAAGTCCTCACATGCC	59.985	21	202	27	228	TCATTACATACACAACAAAAACAAAGA	59.028	27	TTGGTAAGTCCTCACATGCC	58.57	20	201	27	227	CATTACATACACAACAAAAACAAAGA	57.44	26	TTTGGTAAGTCCTCACATGCC	59.985	21	201	28	228
F01.PB30	1	c	(T)22atgtcaatgtgtcacat(G)91tcaatgtaagc(A)21	162	63	224	CACGAGTAACATTGCAAAGCA	59.926	21	TGTACCGACGAAATGGTGAA	59.964	20	256	16	271	CACGAGTAACATTGCAAAGCA	59.926	21	GAAATGGTGAATCGGCTGTC	60.47	20	247	16	262	CACGAGTAACATTGCAAAGCA	59.926	21	TGAATCGGCTGTCCCTTAAT	59.528	20	240	16	255
F01.PB31	1	p1	(T)10	10	768	777	CAAGCACGGGTTCAAGAAGT	60.291	20	ACTTCGGTCAGCAGTAAGCC	59.501	20	229	624	852	AAGCACGGGTTCAAGAAGTG	60.291	20	ACTTCGGTCAGCAGTAAGCC	59.501	20	228	625	852	CAAGCACGGGTTCAAGAAGT	60.291	20	TCGGTCAGCAGTAAGCCAAT	60.796	20	226	624	849
F01.PB37	1	p1	(A)10	10	54	63	--
F01.PB41	1	p1	(T)16	16	622	637	ATTCGATTGGAGTCCACCAC	59.786	20	AAAAACGCCAGAGAAAGAGAA	58.251	21	206	518	723	TGGAGTCCACCACCAATACC	60.634	20	AAAAACGCCAGAGAAAGAGAA	58.251	21	199	525	723	ATTCGATTGGAGTCCACCAC	59.786	20	AAAAACGCCAGAGAAAGAGAAT	58.586	22	206	518	723
F01.PB43	1	p3	(ACA)5	15	653	667	CCACCTGTTGTTGTTGTTGC	60.049	20	ACAAACACCCTCAAAGCCAC	60.012	20	237	610	846	TCCACCACCTGTTGTTGTTG	60.454	20	ACAAACACCCTCAAAGCCAC	60.012	20	241	606	846	TTGTTGTTGTTGCTCCTGCT	59.49	20	ACAAACACCCTCAAAGCCAC	60.012	20	230	617	846
F01.PB44	1	p4	(TCTT)5	20	2	21	--
F01.PB44	2	p1	(A)10	10	770	779	GCGGAAGTCACAGGAAATGT	60.119	20	CCCCAAAACACTAGCCAAAA	59.968	20	255	558	812	GTGCGGAAGTCACAGGAAAT	60.119	20	CCCCAAAACACTAGCCAAAA	59.968	20	257	556	812	AAAGGTTAGCCGATGTGTGC	60.14	20	CCCCAAAACACTAGCCAAAA	59.968	20	273	540	812
F01.PB47	1	p1	(A)12	12	728	739	GTGGTGCAGTCTTTCAAGCA	60.032	20	CATGGAACCCTAACTTTGAGGA	60.345	22	221	578	798	TGTGGTGCAGTCTTTCAAGC	60.032	20	CATGGAACCCTAACTTTGAGGA	60.345	22	222	577	798	GCCCTAGTGTGGTGCAGTCT	60.329	20	CATGGAACCCTAACTTTGAGGA	60.345	22	229	570	798
F01.PB51	1	p1	(A)29	29	963	991	--
F01.PB55	1	p2	(AG)7	14	12	25	--
F01.PB63	1	c	(CAT)5cttcctctaccacaacacaacagagatcgaaact(TC)8	65	7	71	--
F01.PB75	1	p3	(GCT)5	15	659	673	AAGCCAGCTGTTAAGCCAAA	60.018	20	TTGCATTAGGCTTCGCTTTT	59.985	20	190	520	709	AAGTCTGCTGCTGCTGTCAA	59.929	20	TTGCATTAGGCTTCGCTTTT	59.985	20	121	589	709	AAGTCTGCTGCTGCTGTCAA	59.929	20	TTTGCATTAGGCTTCGCTTT	59.985	20	122	589	710
F01.PB75	2	p3	(ATA)5	15	960	974	--
F01.PB78	1	p1	(T)10	10	745	754	CAAGCACGGGTTCAAGAAGT	60.291	20	ACTTCGGTCAGCAGTAAGCC	59.501	20	225	601	825	AAGCACGGGTTCAAGAAGTG	60.291	20	ACTTCGGTCAGCAGTAAGCC	59.501	20	224	602	825	CAAGCACGGGTTCAAGAAGT	60.291	20	TCGGTCAGCAGTAAGCCAAT	60.796	20	222	601	822
F01.PB83	1	p1	(T)11	11	50	60	TCAAACCTTTCTCTGCCACC	60.232	20	CAGACCCTGGAAGACTTGGA	60.229	20	205	23	227	AACCTTTCTCTGCCACCAAA	59.711	20	CAGACCCTGGAAGACTTGGA	60.229	20	202	26	227	AAACCTTTCTCTGCCACCAA	59.711	20	CAGACCCTGGAAGACTTGGA	60.229	20	203	25	227
F01.PB87	1	p3	(CTG)5	15	538	552	CTCCACCGTCGGTTGTAGTT	60.028	20	TGCTGCTCTGGATACCTGTG	60.008	20	199	486	684	CTCCACCGTCGGTTGTAGTT	60.028	20	CTTAAATCCTGTCAGCCCCA	60.066	20	149	486	634	CTCCACCGTCGGTTGTAGTT	60.028	20	TTAAATCCTGTCAGCCCCAC	59.933	20	148	486	633
F01.PB91	1	p1	(A)13	13	826	838	TTGCCAACCTTTACCTTTGC	60.11	20	AGCTGTCATTCTCGGCATTC	60.37	20	124	768	891	TGCCAACCTTTACCTTTGCT	59.747	20	AGCTGTCATTCTCGGCATTC	60.37	20	123	769	891	AAAGCTCTCAAAGCTGCCAA	60.27	20	AGCTGTCATTCTCGGCATTC	60.37	20	279	613	891
F01.PB95	1	p1	(A)15	15	14	28	--
F01.PB101	1	p2	(CT)16	32	32	63	ATTTGTCCCCTTTCACCGTT	60.59	20	GAGTCTGTGGCCTTCTGGAG	59.986	20	250	6	255	ATTTGTCCCCTTTCACCGTT	60.59	20	AGAGTCTGTGGCCTTCTGGA	59.986	20	251	6	256	AATTTGTCCCCTTTCACCGT	60.59	20	GAGTCTGTGGCCTTCTGGAG	59.986	20	251	5	255
F01.PB101	2	p1	(A)13	13	921	933	--
F01.PB107	1	p2	(AG)7	14	6	19	--
F01.PB114	1	p1	(A)11	11	4	14	--
F01.PB120	1	p1	(A)13	13	79	91	TCAAACCCATCCTATAGGGAAA	59.674	22	GGTAGAGGCTCGGAAAAAGG	60.2	20	254	13	266	TCAAACCCATCCTATAGGGAAA	59.674	22	CAAAAGCGGTGGAAGAAGAA	60.357	20	198	13	210	TCAAACCCATCCTATAGGGAAA	59.674	22	AGGTTGAAGAAGCAAAAGCG	59.632	20	210	13	222
F01.PB121	1	c	(TC)16aatggctatggctagtggtgtttcaaattctccatcgaattttca(TCT)5	92	44	135	GCCCTTTGGAGTAAATCAGG	58.646	20	ATTTGAACCGTTTGCGTAGG	59.996	20	181	0	180	GCCCTTTGGAGTAAATCAGG	58.646	20	TGCATAACCACGAAACGGTA	59.992	20	161	0	160	GCCCTTTGGAGTAAATCAGG	58.646	20	TTCCCTTTGGTAGAAGCCCT	60.068	20	245	0	244
F01.PB123	1	p1	(A)10	10	51	60	AGAGTACATGGGGAACCACC	58.718	20	AATCGGCATGCTTCACTAGG	60.235	20	236	1	236	GAGTACATGGGGAACCACCC	61.41	20	AATCGGCATGCTTCACTAGG	60.235	20	235	2	236	AGTACATGGGGAACCACCC	59.495	19	AATCGGCATGCTTCACTAGG	60.235	20	234	3	236
F01.PB130	1	p3	(CTG)5	15	550	564	CTCCACCGTCGGTTGTAGTT	60.028	20	TGCTGCTCTGGATACCTGTG	60.008	20	199	498	696	CTCCACCGTCGGTTGTAGTT	60.028	20	CTTAAATCCTGTCAGCCCCA	60.066	20	149	498	646	CTCCACCGTCGGTTGTAGTT	60.028	20	TTAAATCCTGTCAGCCCCAC	59.933	20	148	498	645
F01.PB132	1	p3	(AAG)6	18	15	32	--
F01.PB138	1	p2	(CT)9	18	118	135	GGGACGGTGATTAGACCAGA	59.927	20	TCAGTCTCTTCCTAGCCGGA	60.088	20	178	11	188	GGGACGGTGATTAGACCAGA	59.927	20	AGTCGACATCGATACCACCC	59.81	20	159	11	169	AAGGGGACGGTGATTAGACC	60.19	20	TCAGTCTCTTCCTAGCCGGA	60.088	20	181	8	188
F01.PB139	1	p3	(ACA)5	15	271	285	TTCAAGCCTTTGAATCCACC	60.051	20	TGTGTTGGCTGAGCTAGTGG	60.049	20	213	236	448	AATCCACCACCAACAACCAT	59.95	20	AGTTTTTGCGGTGACTTGCT	59.92	20	127	248	374	TTCAAGCCTTTGAATCCACC	60.051	20	AGTTTTTGCGGTGACTTGCT	59.92	20	139	236	374
F01.PB142	1	p3	(CTG)5	15	670	684	GGGAAGTTCAAGCATGGAAA	60.051	20	AGGCAGAGCAACAACAAAAA	58.554	20	220	551	770	CGGGAAATTTAAGCATGGAA	59.901	20	AGGCAGAGCAACAACAAAAA	58.554	20	188	583	770	CATGGCATGTTCAGGAAGTG	60.112	20	AGGCAGAGCAACAACAAAAA	58.554	20	157	614	770
F01.PB150	1	p1	(T)12	12	791	802	CAAGCACGGGTTCAAGAAGT	60.291	20	ACTTCGGTCAGCAGTAAGCC	59.501	20	227	647	873	AAGCACGGGTTCAAGAAGTG	60.291	20	ACTTCGGTCAGCAGTAAGCC	59.501	20	226	648	873	CAAGCACGGGTTCAAGAAGT	60.291	20	TCGGTCAGCAGTAAGCCAAT	60.796	20	224	647	870
F01.PB153	1	p1	(T)18	18	886	903	--
F01.PB159	1	p1	(A)10	10	873	882	--
F01.PB163	1	p2	(CT)22	44	74	117	CCAAACCCATCATCCTTCAC	60.173	20	CATGAAACGGGTTTTGATCC	60.17	20	140	24	163	ACCAAACCCATCATCCTTCA	60.173	20	CATGAAACGGGTTTTGATCC	60.17	20	141	23	163	CCAAACCCATCATCCTTCAC	60.173	20	AGCTCAAAGACCAAAACCCA	59.711	20	271	24	294
F01.PB165	1	p1	(T)10	10	696	705	CTGTGATTGGTGGAAGTGGA	59.52	20	CATCGCAAGTGAGTGATGCT	60.016	20	237	534	770	CTGTGATTGGTGGAAGTGGA	59.52	20	CAAGAGCTTAACCCCCACAA	60.103	20	271	534	804	TGTGATTGGTGGAAGTGGAC	59.367	20	CATCGCAAGTGAGTGATGCT	60.016	20	236	535	770
F01.PB179	1	c	(TC)9aatggctatggctagtggtgtttcaaattctccatcgaatttcca(TCT)5	78	48	125	GCCCTTTGGAGTAAATCAGG	58.646	20	TTCCCTTTGGTAGAAGCCCT	60.068	20	231	4	234	GCCCTTTGGAGTAAATCAGG	58.646	20	GGTAGAAGCCCTACGGGAAG	60.089	20	223	4	226	GCCCTTTGGAGTAAATCAGG	58.646	20	AATTTGAACCGTTTGCGAAG	60.11	20	168	4	171
F01.PB188	1	p3	(TCT)6	18	53	70	TTGCAAATCATCTTCTCCCC	60.014	20	TACTTCTCTCCCTCGGCAAA	59.948	20	243	19	261	TTGCAAATCATCTTCTCCCC	60.014	20	AAAGGCACAGATCCCAACAG	60.111	20	145	19	163	TTGCAAATCATCTTCTCCCC	60.014	20	CGAACAAGTGAAAAGGCACA	59.881	20	156	19	174
F01.PB191	1	p3	(GAA)5	15	1	15	--
F01.PB192	1	p1	(A)11	11	36	46	GCATAATTTCATTTCCACAACAA	58.906	23	CACCAACAAGAGCAGATCCA	59.831	20	219	1	219	GCATAATTTCATTTCCACAACAAA	60.114	24	CACCAACAAGAGCAGATCCA	59.831	20	219	1	219	AGCATAATTTCATTTCCACAACAA	59.788	24	CACCAACAAGAGCAGATCCA	59.831	20	220	0	219
F01.PB199	1	p1	(A)14	14	36	49	TCACAAACGCAAAGAAACAAA	59.378	21	ACTTGAACGGATGAATTCGG	59.933	20	206	4	209	TCACAAACGCAAAGAAACAAA	59.378	21	ACGGAGATTGGAGAATGTGG	59.927	20	137	4	140	TCACAAACGCAAAGAAACAAA	59.378	21	TGTCAGGGTAGAGTGTTGCG	59.897	20	231	4	234
F01.PB206	1	p1	(A)12	12	22	33	ACCGCCGAATCCAAAACA	62.397	18	GCTGCTTGAGGAGAGGAGAA	59.827	20	210	0	209	ACCGCCGAATCCAAAACA	62.397	18	TTCCTTTACGACGAAGCCAC	60.249	20	264	0	263	ACCGCCGAATCCAAAACA	62.397	18	CGCTTCGTCACGGTAAAGAT	60.27	20	245	0	244
F01.PB207	1	p3	(ACA)6	18	54	71	GTTCTGGCCATCTTTGCATT	60.081	20	TGCTTCAATACCACAAAGCG	59.872	20	246	16	261	GTTCTGGCCATCTTTGCATT	60.081	20	TTCAATACCACAAAGCGTGC	59.735	20	243	16	258	AGTTCTGGCCATCTTTGCAT	59.7	20	TGCTTCAATACCACAAAGCG	59.872	20	247	15	261
F01.PB211	1	p2	(TC)8	16	56	71	GGCCAAGACAACACAACAGA	59.726	20	TTTCCGGCATTATCAAGACC	59.901	20	255	5	259	GAACTGGCCAAGACAACACA	59.726	20	TTTCCGGCATTATCAAGACC	59.901	20	260	0	259	GGCCAAGACAACACAACAGA	59.726	20	CTTTTTGCCAGAGACCAAGG	59.846	20	215	5	219
F01.PB216	1	p1	(A)11	11	889	899	TTCATTGGGACTGGCTTCTC	60.195	20	gggaAAAACATTTGTGGAAA	57.43	20	169	817	985	GCAATAAAAGACCAAGCGGA	60.209	20	gggaAAAACATTTGTGGAAA	57.43	20	219	767	985	TGGGACTGGCTTCTCAATGT	60.656	20	gggaAAAACATTTGTGGAAA	57.43	20	164	822	985
F01.PB219	1	p1	(A)13	13	978	990	--
F01.PB222	1	p2	(GA)6	12	828	839	CAAATGAGACTACAGCGCCA	60.011	20	ATTTACAAACATCCCGCCTG	59.823	20	224	640	863	ACCCAGCAGAGACACGAACT	59.907	20	ATTTACAAACATCCCGCCTG	59.823	20	177	687	863	AAGGAAACACCCAGCAGAGA	59.844	20	ATTTACAAACATCCCGCCTG	59.823	20	185	679	863
F01.PB227	1	p1	(A)12	12	595	606	TTGCTTGAAGGGAAAAGGAA	59.795	20	GGAGGAGGAAAACCAAAACC	59.783	20	265	547	811	TTTGCTTGAAGGGAAAAGGA	59.795	20	GGAGGAGGAAAACCAAAACC	59.783	20	266	546	811	TGCTTGAAGGGAAAAGGAAG	59.424	20	GGAGGAGGAAAACCAAAACC	59.783	20	264	548	811
F01.PB227	2	p1	(T)18	18	767	784	TTGCTTGAAGGGAAAAGGAA	59.795	20	GGAGGAGGAAAACCAAAACC	59.783	20	265	547	811	TTTGCTTGAAGGGAAAAGGA	59.795	20	GGAGGAGGAAAACCAAAACC	59.783	20	266	546	811	TGCTTGAAGGGAAAAGGAAG	59.424	20	GGAGGAGGAAAACCAAAACC	59.783	20	264	548	811
F01.PB228	1	p1	(A)10	10	713	722	CTCATCATATGTTGCCACCG	59.948	20	CCAAAACACAAGGATTGAATAGG	59.76	23	262	559	820	CATATGTTGCCACCGTTTTG	59.849	20	CCAAAACACAAGGATTGAATAGG	59.76	23	257	564	820	TCATCATATGTTGCCACCGT	59.805	20	CCAAAACACAAGGATTGAATAGG	59.76	23	261	560	820
F01.PB230	1	p2	(CA)6	12	6	17	--
F01.PB232	1	p3	(AGC)7	21	43	63	GTTTAGCGCATCATGGGAAG	60.606	20	GCAGAGATTTGATTCGAGGC	59.923	20	201	19	219	GTTTAGCGCATCATGGGAAG	60.606	20	GCGAAGAAGGCAGAGATTTG	60.096	20	210	19	228	GTTTAGCGCATCATGGGAAG	60.606	20	TATGCGAGCAACGATCTGAG	60.119	20	261	19	279
F01.PB237	1	p3	(TAT)7	21	81	101	TTCTCCTTCTCCTCTTTACCACA	59.398	23	ACCTTCCCCATGGTCTCTTT	59.795	20	199	9	207	TCTCCTTCTCCTCTTTACCACA	58.056	22	ACCTTCCCCATGGTCTCTTT	59.795	20	198	10	207	TTCTCCTTCTCCTCTTTACCACA	59.398	23	CCTCTAAAATGCGCCTCCTT	60.702	20	173	9	181
F01.PB237	2	p3	(GAA)6	18	845	862	TGATCTGAACCACCATGGAA	59.893	20	CCTCTTGATTTCTCTGTCGCA	60.523	21	264	662	925	TGATCTGAACCACCATGGAA	59.893	20	TCTTGATTTCTCTGTCGCAAAA	59.996	22	262	662	923	TGATCTGAACCACCATGGAA	59.893	20	AACCTCTTGATTTCTCTGTCGC	59.892	22	266	662	927
F01.PB256	1	c	(TG)7tttgtgtgtg(T)16	40	878	917	--
F01.PB258	1	p2	(TC)8	16	295	310	CCTTCATTTCACTTTTTCCCTC	59.11	22	AAGAGAAGGTTCCTTGGGGA	60.045	20	195	235	429	CCTTCATTTCACTTTTTCCCTC	59.11	22	CTGAGCCATCATCTGCTTCA	60.096	20	142	235	376	CCTTCATTTCACTTTTTCCCTC	59.11	22	TGAGCCATCATCTGCTTCAG	60.096	20	141	235	375
F01.PB262	1	p2	(GA)7	14	1	14	--
F01.PB272	1	p3	(AAC)5	15	79	93	CCAAGAAGAAGAGGCAAGTCC	60.368	21	TACAGCACACAAGGAGCCAC	59.905	20	267	49	315	TCACCAAGAAGAAGAGGCAAG	59.601	21	TACAGCACACAAGGAGCCAC	59.905	20	270	46	315	TCACCAAGAAGAAGAGGCAA	58.569	20	TACAGCACACAAGGAGCCAC	59.905	20	270	46	315
F01.PB277	1	p1	(T)20	20	542	561	TCAAAATTGGTCTGTGGAAAAA	59.469	22	CTCAATGAAATCCACATGAAGG	59.429	22	223	474	696	TCAAAATTGGTCTGTGGAAAAA	59.469	22	TCAATGAAATCCACATGAAGG	58.409	21	222	474	695	TCAAAATTGGTCTGTGGAAAAA	59.469	22	TCAATGAAATCCACATGAAGGT	59.292	22	222	474	695
F01.PB278	1	p4	(CTTT)6	24	48	71	TGACAGTGTTAGAGCCAATAGACA	58.975	24	AGGGCAAAATGAAACAGAGG	59.17	20	104	4	107	TGACAGTGTTAGAGCCAATAGACA	58.975	24	AAGCTGCGTTCATGCAAAC	60.011	19	270	4	273	TGACAGTGTTAGAGCCAATAGACAA	60.228	25	AGGGCAAAATGAAACAGAGG	59.17	20	104	4	107
F01.PB278	2	p1	(T)11	11	912	922	--
F01.PB279	1	p3	(GGT)5	15	95	109	AGGGATGCAACCTGTTTCTG	60.111	20	CAACATTGGCAGAAGTTGGA	59.691	20	254	72	325	AGGGATGCAACCTGTTTCTG	60.111	20	TGAGACTCGGGAGTTGAAGG	60.377	20	198	72	269	AGGGATGCAACCTGTTTCTG	60.111	20	AATACGGATGAGACTCGGGA	59.508	20	206	72	277
F01.PB280	1	p3	(CTG)6	18	565	582	TGGTGTTGCTGTCAAGGAAG	59.873	20	CAGCAACCACATCCTCATCA	60.688	20	132	523	654	TGGTGTTGCTGTCAAGGAAG	59.873	20	AGCAGCAACCACATCCTCAT	60.688	20	134	523	656	GTGGTGTTGCTGTCAAGGAA	59.726	20	CAGCAACCACATCCTCATCA	60.688	20	133	522	654
F01.PB283	1	p3	(TTA)5	15	805	819	AGGGGTAGGCCTCCTAAGGT	60.329	20	TGACAATTAACAAAATAACCCAACA	59.6	25	263	653	915	TGTAGAAGTGGGTGTGGTCTT	57.148	21	TCATCATCCCAAAGTCACTGTC	59.973	22	174	769	942	TGTAGAAGTGGGTGTGGTCTT	57.148	21	CATCCCAAAGTCACTGTCATGT	59.891	22	170	769	938
F01.PB285	1	p1	(A)10	10	5	14	--
F01.PB292	1	p2	(CT)7	14	78	91	CCAAACCCATCATCCTTCAC	60.173	20	CATGAAACGGGTTTTGATCC	60.17	20	110	28	137	ACCAAACCCATCATCCTTCA	60.173	20	CATGAAACGGGTTTTGATCC	60.17	20	111	27	137	CAAACCAAACCCATCATCCT	59.647	20	CATGAAACGGGTTTTGATCC	60.17	20	114	24	137
F01.PB297	1	p1	(T)20	20	807	826	TTTTTGGTGTCAGAGGAAGC	57.923	20	TCCACATGAAGGTTTTCATTCT	58.554	22	272	680	951	GATTTTTGGTGTCAGAGGAAGC	60.117	22	TCCACATGAAGGTTTTCATTCT	58.554	22	274	678	951	TTTTTGGTGTCAGAGGAAGC	57.923	20	TCCACATGAAGGTTTTCATTC	57.501	21	272	680	951
F01.PB301	1	p1	(A)15	15	926	940	AGCTTCATTCTCATGTCCCG	60.218	20	CCAAAATCTCTTAGTCCTAGCAGTG	59.865	25	227	742	968	TGTCCCGGAAGGTTCAAATA	60.301	20	CCAAAATCTCTTAGTCCTAGCAGTG	59.865	25	214	755	968	ATGTCCCGGAAGGTTCAAAT	60.558	20	CCAAAATCTCTTAGTCCTAGCAGTG	59.865	25	215	754	968
F01.PB304	1	p4	(TCTT)5	20	27	46	--
F01.PB305	1	p3	(GGT)5	15	337	351	GGCGGTGATATCAAAGGAAA	59.901	20	TTCTGCGACATTGACAAAGC	59.995	20	146	294	439	AATTTGACCTAAGTGCCCCC	60.187	20	TTCTGCGACATTGACAAAGC	59.995	20	187	253	439	GGCGGTGATATCAAAGGAAA	59.901	20	CGGGTAGCTCGGTAAAAACA	60.124	20	280	294	573
F01.PB309	1	p3	(AAG)8	24	113	136	GGGCTACCCGCTGAATTT	60.036	18	TTGACAGAGCAGACCTTGACA	59.606	21	245	15	259	GGGCTACCCGCTGAATTT	60.036	18	GCCCTAAAAGTTGACAGAGCA	59.508	21	255	15	269	CCCGCTGAATTTAAGCATATC	58.73	21	TTGACAGAGCAGACCTTGACA	59.606	21	239	21	259
F01.PB310	1	p2	(TC)6	12	50	61	AACAAACGCAGAAGCGAAAT	59.889	20	TCGAACAGCTTGTCATGGTC	59.837	20	214	4	217	GCGAAATCTCGTAGAAAGCG	60.117	20	TCGAACAGCTTGTCATGGTC	59.837	20	201	17	217	AACAAACGCAGAAGCGAAAT	59.889	20	GAACTTGTTCCGCGATCTTC	59.82	20	279	4	282
F01.PB310	2	c	(T)13ctgggtttattggttttgattttagggttttcta(T)10	57	558	614	CTGTGAGTGGTGGTGGATTG	59.997	20	ATGGCATCCAATTCCAAAAA	60.132	20	262	391	652	TTGGCTGAATGGGATTCTTC	60.014	20	ATGGCATCCAATTCCAAAAA	60.132	20	245	408	652	TCTGATGAATCGGCTGTGAG	59.942	20	ATGGCATCCAATTCCAAAAA	60.132	20	275	378	652
F01.PB325	1	p1	(T)10	10	901	910	--
F01.PB327	1	p3	(TTC)7	21	57	77	TCAAAAGTCAAAACCAATCGC	60.103	21	GTCGATTGTGTCGGAGGATT	59.934	20	134	28	161	TCAAAAGTCAAAACCAATCGC	60.103	21	AAGCGTGGACTCTTTTTGGA	59.853	20	263	28	290	TCAAAAGTCAAAACCAATCGC	60.103	21	GAAGCGTGGACTCTTTTTGG	59.853	20	264	28	291
F01.PB331	1	c	(A)18gcttagttctagatttgtaaccaaaactgagttctagatcctcgttgtaacaacctagattttctcgacc(TAGT)5	108	111	218	AAAGACTTTGGAACCATCGTG	59.087	21	CGTTCTGTGGTTTCTCCCAT	59.966	20	206	41	246	TTGGAACCATCGTGTTTATCA	58.881	21	CGTTCTGTGGTTTCTCCCAT	59.966	20	199	48	246	TTTGGAACCATCGTGTTTATCA	60.223	22	CGTTCTGTGGTTTCTCCCAT	59.966	20	200	47	246
F01.PB334	1	p1	(A)21	21	8	28	--
F01.PB334	2	p1	(T)20	20	769	788	TGGTTTAGGTGGAATGGGAA	60.162	20	TTAAATTGTTTATCAAAACAGGATCA	58.21	26	267	556	822	CTGGTTTAGGTGGAATGGGA	59.784	20	TTAAATTGTTTATCAAAACAGGATCA	58.21	26	268	555	822	TGGAATGGGAAAAACCACTT	59.264	20	TTAAATTGTTTATCAAAACAGGATCA	58.21	26	258	565	822
F01.PB335	1	p1	(A)15	15	114	128	ACCCAAACCTCACGAGAATC	58.992	20	CCGTGTCTAGCTTTCTTCCG	60.008	20	220	41	260	CCCAAACCTCACGAGAATCA	61.034	20	CCGTGTCTAGCTTTCTTCCG	60.008	20	219	42	260	ACCCAAACCTCACGAGAATC	58.992	20	CTAGCTTTCTTCCGCCACTG	60.147	20	214	41	254
F01.PB335	2	p2	(TA)6	12	719	730	AGTGGTTCTGGCAATTCAGG	60.111	20	CCCATCATACATGCAGACCA	60.353	20	262	494	755	CGGTCACCTTCGGAGTCTAA	60.246	20	CCCATCATACATGCAGACCA	60.353	20	208	548	755	CAATAATCGGTCACCTTCGG	60.323	20	CCCATCATACATGCAGACCA	60.353	20	215	541	755
F01.PB335	3	p1	(T)17	17	842	858	TGGTCTGCATGTATGATGGG	60.353	20	TGCACACCAAATTAAACCATTT	59.275	22	148	736	883	TGGTCTGCATGTATGATGGG	60.353	20	TGCACACCAAATTAAACCATT	57.94	21	148	736	883	GGTCTGCATGTATGATGGGT	58.23	20	CATGCACACCAAATTAAACCA	59.335	21	149	737	885
F01.PB342	1	c	(GA)7atc(GAA)6	35	1	35	--
F01.PB343	1	p3	(ACC)5	15	124	138	AAGAAACATCACACCCGACC	59.827	20	ACGTTTGGCCAACTTCATTC	59.978	20	103	101	203	AAGAAACATCACACCCGACC	59.827	20	CGTTTGGCCAACTTCATTCT	60.11	20	102	101	202	CAAAGAAACATCACACCCGA	59.541	20	ACGTTTGGCCAACTTCATTC	59.978	20	105	99	203
F01.PB345	1	p1	(A)10	10	16	25	--
F01.PB358	1	p3	(AAC)9	27	42	68	CACAAAAGGGTTTGGGTTTTT	60.109	21	AGCAGCGATGAGTTTGTGTG	60.056	20	242	2	243	CACAAAAGGGTTTGGGTTTTT	60.109	21	TTCGTTGGATTTGTGAACGA	60.088	20	200	2	201	CACAAAAGGGTTTGGGTTTT	58.831	20	AGCAGCGATGAGTTTGTGTG	60.056	20	242	2	243
F01.PB360	1	p3	(ATC)5	15	65	79	CAAGACTCTGATCTAATCACAGATACA	58.141	27	ACCTTTTTCACGATGGCAAG	60.11	20	192	24	215	CAAGACTCTGATCTAATCACAGATACA	58.141	27	GCAGATGGCTGTGGTTGATA	59.679	20	102	24	125	CAAGACTCTGATCTAATCACAGATACA	58.141	27	AACCTTTTTCACGATGGCAA	60.481	20	193	24	216
F01.PB362	1	p3	(TCT)6	18	35	52	CCACACAAAAACGACACCAT	59.314	20	GACGTGAGAGACCGATGGAT	60.08	20	245	2	246	CCACACAAAAACGACACCAT	59.314	20	AATTGAGAAGCATCGAACGG	60.214	20	218	2	219	CCACACAAAAACGACACCAT	59.314	20	GAGAAGCATCGAACGGATGT	60.226	20	214	2	215
F01.PB362	2	p1	(T)11	11	733	743	ATCTCATGGTTCACCCTTCG	59.927	20	CCCATAAACACAGGAGTCCAA	59.838	21	270	582	851	ATCTCATGGTTCACCCTTCG	59.927	20	CCAAAATTTACATCAGCCCAA	59.818	21	253	582	834	ATCTCATGGTTCACCCTTCG	59.927	20	TCCAAAATTTACATCAGCCCA	60.308	21	254	582	835
F01.PB363	1	p1	(A)10	10	57	66	TCATTACATACACAACAAAAACAAAGA	59.028	27	TTTGGTAAGTCCTCACATGCC	59.985	21	202	27	228	TCATTACATACACAACAAAAACAAAGA	59.028	27	TTGGTAAGTCCTCACATGCC	58.57	20	201	27	227	CATTACATACACAACAAAAACAAAGA	57.44	26	TTTGGTAAGTCCTCACATGCC	59.985	21	201	28	228
F01.PB367	1	p2	(TA)7	14	822	835	TGCGCACCACTACTGTCTCT	59.648	20	GGCGTCACAAAATAGCTGGT	60.14	20	207	697	903	TGCGCACCACTACTGTCTCT	59.648	20	AGGCGTCACAAAATAGCTGG	60.27	20	208	697	904	TGCGCACCACTACTGTCTCT	59.648	20	CATCGAATTAGGCGTCACAA	59.688	20	217	697	913
F01.PB372	1	p3	(TTG)5	15	786	800	TTTGCCTCCTTTGAGTCGAT	59.813	20	TGGATCCAGCCTCAAACCTA	60.594	20	250	655	904	TGGTTTGCCTCCTTTGAGTC	60.232	20	TGGATCCAGCCTCAAACCTA	60.594	20	253	652	904	TTTGATGTTGGTCTTGCTGG	59.691	20	TGGATCCAGCCTCAAACCTA	60.594	20	159	746	904
F01.PB375	1	c	(CT)12gagaaaggaagaagagactgagagtcagagggatgatgctagaaaaccctcac(GCTCAA)5	107	32	138	TTTCTCTTTCTGCTGGGTTTG	59.48	21	ATCAGATGATGATTTCCGCC	59.861	20	234	6	239	TTTCTCTTTCTGCTGGGTTTG	59.48	21	ACCACCACAGGACCAGATTC	59.817	20	164	6	169	TTTCTCTTTCTGCTGGGTTTG	59.48	21	CTGCCAACACTGTTTGATCG	60.301	20	263	6	268
F01.PB380	1	p1	(A)12	12	686	697	TGATTTGATCTCAGCCGTTG	59.799	20	CGCTTGCGTGGACTTAAAAT	60.264	20	258	489	746	GTTGCAACGCTAGCTTGATG	59.638	20	CCAAATGCTCCACCCACTAT	59.813	20	279	572	850	GTTGCAACGCTAGCTTGATG	59.638	20	CGCTTGCGTGGACTTAAAAT	60.264	20	175	572	746
F01.PB383	1	p3	(CAC)5	15	130	144	TGGCATCTTCATTACACAACTATG	59.078	24	TGTGTGACTCCAGCATTTCC	59.682	20	208	40	247	ATGGCATCTTCATTACACAACTATG	59.366	25	TGTGTGACTCCAGCATTTCC	59.682	20	209	39	247	TGGCATCTTCATTACACAACTATG	59.078	24	TGTTGTTTGTGTGACTCCAGC	59.785	21	215	40	254
F01.PB384	1	p1	(A)41	41	876	916	--
F01.PB386	1	p3	(ATT)9	27	560	586	ATCGCGCACTAATGAGGTCT	59.866	20	AGTCCAGCCAAGCTTTTTCA	59.993	20	184	491	674	ATCGCGCACTAATGAGGTCT	59.866	20	TCAAGTCCAGCCAAGCTTTT	59.993	20	187	491	677	ATCGCGCACTAATGAGGTCT	59.866	20	TTCACCATGCTCTTGCTCTG	60.136	20	168	491	658
F01.PB390	1	c	(T)11cttcgtatttattagtatcatcaaattgttggtcagtaggattgtcggcgagtatatgttcaattatttagaaaaattggtaaaaattttcctttcagg(A)33	143	847	989	--
F01.PB392	1	p1	(A)10	10	2	11	--
F01.PB394	1	p1	(T)10	10	733	742	GTATGCCAGCATTTCAGCCT	60.243	20	GCCTTGCAGGAATAAAACCA	60.074	20	215	660	874	CAGCATTTCAGCCTCTTCCT	59.574	20	GCCTTGCAGGAATAAAACCA	60.074	20	209	666	874	AGCATTTCAGCCTCTTCCTG	59.574	20	GCCTTGCAGGAATAAAACCA	60.074	20	208	667	874
F01.PB406	1	p1	(T)15	15	654	668	ACCTTCACAAGGTTCGGTTG	60.005	20	CGTGCAATTCAAACACAAGG	60.149	20	216	549	764	CCTTCACAAGGTTCGGTTGT	60.005	20	CGTGCAATTCAAACACAAGG	60.149	20	215	550	764	ACCTTCACAAGGTTCGGTTG	60.005	20	GCAATTCAAACACAAGGGGT	59.836	20	213	549	761
F01.PB406	2	p1	(T)17	17	783	799	CCTTGTGTTTGAATTGCACG	60.149	20	TTACAAAAGCACAATCCCCC	59.801	20	105	745	849	ACCCCTTGTGTTTGAATTGC	59.836	20	TTACAAAAGCACAATCCCCC	59.801	20	108	742	849	TGTTTGAATTGCACGAAAGG	59.706	20	TTACAAAAGCACAATCCCCC	59.801	20	100	750	849
F01.PB407	1	p2	(TC)7	14	752	765	CGGACATCAGTTCACATCCA	60.534	20	AAAAATCTGGGACAAATCGC	59.022	20	187	689	875	CGGACATCAGTTCACATCCA	60.534	20	AAAAATCTGGGACAAATCGCT	59.959	21	187	689	875	AGGACGGACATCAGTTCACA	59.101	20	AAAAATCTGGGACAAATCGC	59.022	20	191	685	875
F01.PB409	1	p3	(AAC)6	18	91	108	TGCAAACATGGGAGAGAACA	60.24	20	GCACATAAAGCTGGCATCCT	60.243	20	186	30	215	CAACTTGCAAACATGGGAGA	59.691	20	GCACATAAAGCTGGCATCCT	60.243	20	191	25	215	TGCAAACATGGGAGAGAACA	60.24	20	CTTGCTGCACATAAAGCTGG	59.632	20	192	30	221
F01.PB418	1	p1	(T)17	17	794	810	CCCAGTTATTATGGCAACCG	60.202	20	ATTCCTGATAAATATTGAAACAAGC	57.091	25	101	741	841	TTAAACTCGCCCTGGTCACT	59.734	20	ATTCCTGATAAATATTGAAACAAGC	57.091	25	222	620	841	AATTAAACTCGCCCTGGTCA	59.569	20	ATTCCTGATAAATATTGAAACAAGC	57.091	25	224	618	841
F01.PB422	1	p3	(TGC)5	15	277	291	TCAGCAAACAAGTCAATGCC	59.847	20	AAAGAACGGAACGGGAGATT	59.94	20	204	139	342	AGTTCCAACATGGTTGAGGG	59.82	20	AAAGAACGGAACGGGAGATT	59.94	20	240	103	342	TCAGCAAACAAGTCAATGCC	59.847	20	GGAACAGGTGAAAGAACGGA	60.088	20	214	139	352
F01.PB428	1	p2	(CT)18	36	23	58	cTCTTTCTGCTGGGTTTGTT	57.053	20	ATCAGATGATGATTTCCGCC	59.861	20	231	0	230	cTCTTTCTGCTGGGTTTGTT	57.053	20	CTGCCAACACTGTTTGATCG	60.301	20	260	0	259	cTCTTTCTGCTGGGTTTGTT	57.053	20	CTTGAGCGTGAGGGTTTTCT	59.473	20	118	0	117
F01.PB436	1	p3	(TTC)6	18	859	876	AGAAGAACAATGGCTCCACC	59.141	20	TGTGCATCAAAATGATAAACAAAA	59.428	24	171	743	913	GAAGAACAATGGCTCCACCT	59.141	20	TGTGCATCAAAATGATAAACAAAA	59.428	24	170	744	913	CTCCACCTAGGCCTCTTCAG	59.037	20	TGTGCATCAAAATGATAAACAAAA	59.428	24	158	756	913
F01.PB441	1	p3	(AAG)7	21	78	98	AACACGCGCTCTTTCATTTT	59.889	20	CCAAGCTCCTTGGTTGTGAT	60.111	20	203	6	208	AAACACGCGCTCTTTCATTT	59.889	20	CCAAGCTCCTTGGTTGTGAT	60.111	20	204	5	208	AACACGCGCTCTTTCATTTT	59.889	20	CATCGCCATCCTTATCGAAT	59.885	20	178	6	183
F01.PB442	1	p1	(T)11	11	933	943	TTTGCTGCATGTCAGAGACC	59.992	20	TGAATTGCAGCCAACATTCT	59.276	20	240	728	967	CATCCTTGGTGATGGCTTTT	59.933	20	TGAATTGCAGCCAACATTCT	59.276	20	275	693	967	TGTCAGAGACCTTCAGCGTG	60.178	20	TGAATTGCAGCCAACATTCT	59.276	20	231	737	967
F01.PB450	1	p3	(ATT)7	21	860	880	--
F01.PB456	1	p2	(TC)6	12	94	105	CCCCCAAATCACAATCTCAA	60.692	20	ACGACCGTTTCCAAGCATAC	60	20	230	35	264	CCCCCAAATCACAATCTCAA	60.692	20	CGATTCTTTCCTCCCTTTCC	60.011	20	127	35	161	CCCCCAAATCACAATCTCAA	60.692	20	AAGCTCACGCTTTTCGTCAT	60.022	20	170	35	204
F01.PB457	1	p1	(A)10	10	36	45	GCATAATTTCATTTCCACAACAAA	60.114	24	CCACCGTCTCGTGGTAGAAT	59.989	20	140	1	140	GCATAATTTCATTTCCACAACAA	58.906	23	CCGTCTCGTGGTAGAATCGT	60.134	20	137	1	137	GCATAATTTCATTTCCACAACAAA	60.114	24	CCGTCTCGTGGTAGAATCGT	60.134	20	137	1	137
F01.PB458	1	p3	(GAT)5	15	273	287	ACAAATCCCCTCTGTTGACG	59.966	20	CTTCTCGCTTCTGCTTTGCT	60.037	20	202	154	355	GGAGGACGATGCTCCAATTA	60.036	20	CTTCTCGCTTCTGCTTTGCT	60.037	20	151	205	355	CCATGTCTCCAGGTCCAGTT	59.962	20	CTTCTCGCTTCTGCTTTGCT	60.037	20	263	93	355
F01.PB461	1	p3	(TCC)5	15	299	313	AACATCGAATCCTCCACCAC	59.786	20	CACAGCATCACGGTCGATAG	60.287	20	241	172	412	AACATCGAATCCTCCACCAC	59.786	20	TGTAAGCACAGCATCACGGT	60.333	20	247	172	418	TACCCCTTCTCCTCCTCTCC	59.63	20	CACAGCATCACGGTCGATAG	60.287	20	193	220	412
F01.PB462	1	p3	(GAA)5	15	10	24	--
F01.PB466	1	p1	(T)13	13	672	684	CCCCTTACCCCTGTTTTCAT	60.046	20	CACAACATTTTGTCGGTTGA	57.998	20	134	630	763	TTTCACATGGGAGGTTGTGA	59.935	20	CACAACATTTTGTCGGTTGA	57.998	20	264	500	763	GTGTTCCCCTTACCCCTGTT	60.088	20	CACAACATTTTGTCGGTTGA	57.998	20	139	625	763
F01.PB468	1	p1	(A)16	16	18	33	--
F01.PB471	1	p3	(ACA)5	15	72	86	CCCAATTTCCCCTTTTCATT	59.992	20	TCAGTGTGATCGCGATTGTT	60.272	20	116	3	118	CCCAATTTCCCCTTTTCATT	59.992	20	CAGTGTGATCGCGATTGTTC	60.272	20	115	3	117	CCCAATTTCCCCTTTTCATT	59.992	20	TTCAGTGTGATCGCGATTGT	60.272	20	117	3	119
F01.PB482	1	p1	(A)18	18	760	777	CGAGCGTGACCAGAACAGTA	60.049	20	TGCAAAAGCAGCAAATCTCA	60.665	20	241	598	838	TCCAGTTGATGAATCTGCCA	60.201	20	TGCAAAAGCAGCAAATCTCA	60.665	20	274	565	838	ATGAGAGCTGTCCCCAACAG	60.261	20	TGCAAAAGCAGCAAATCTCA	60.665	20	176	663	838
F01.PB484	1	p3	(ACC)5	15	62	76	GCTTCTTCTTCACCCCCTTC	60.19	20	GGAGATGAGCGAGTTTGAGG	59.95	20	197	10	206	GCTTCTTCTTCACCCCCTTC	60.19	20	AACATGATGATACCGCCGAT	60.185	20	261	10	270	GCTTCTTCTTCACCCCCTTC	60.19	20	GAGTGGTGGATTTTGATCCG	60.317	20	167	10	176
F01.PB488	1	c	(GAT)5caagggaaggtgtgtagtacgacgtcgtcttcatcgatcggaagaaatag(TGA)5	80	108	187	GCGTGGGTTCACGTACTTCT	60.179	20	TGCAATCTAAAGCACCACCA	60.257	20	210	57	266	GCGTGGGTTCACGTACTTCT	60.179	20	CCATGCAATCTAAAGCACCA	59.688	20	213	57	269	CGTGGGTTCACGTACTTCTG	59.209	20	TGCAATCTAAAGCACCACCA	60.257	20	209	58	266
F01.PB489	1	p3	(ACA)5	15	274	288	AAGAGCAGCGACAACAACAA	59.64	20	TTGTGCTGATTCTGGCAAAG	59.988	20	195	248	442	AAGAGCAGCGACAACAACAA	59.64	20	CTTTTGTGCTGATTCTGGCA	59.988	20	198	248	445	AAGAGCAGCGACAACAACAA	59.64	20	TTTTGTGCTGATTCTGGCAA	60.379	20	197	248	444
F01.PB501	1	p3	(AAC)5	15	94	108	AACGAACCAAAAAGGGGATT	59.682	20	GGGTGAAGACCAGCTTTGAG	59.844	20	191	31	221	AACGAACCAAAAAGGGGATT	59.682	20	AGGGTGAAGACCAGCTTTGA	59.844	20	192	31	222	AACGAACCAAAAAGGGGATT	59.682	20	GAGGGTGAAGACCAGCTTTG	59.844	20	193	31	223
F01.PB506	1	p1	(A)14	14	866	879	AAGTGTGAAGAGATTGCGGG	60.255	20	TCCAATAAGATCCAAAAATGGAA	59.68	23	270	692	961	GTGTGAAGAGATTGCGGGAC	60.667	20	TCCAATAAGATCCAAAAATGGAA	59.68	23	268	694	961	TGTTTGGAGTTGATGGAGCA	60.24	20	CCAATAAGATCCAAAAATGGAAA	59.243	23	236	725	960
F01.PB510	1	p3	(AGC)5	15	74	88	AGGGTTTAGCGCATCAATCA	60.606	20	GCGAAGAAGGCAGAGATTTG	60.096	20	241	18	258	AGGGTTTAGCGCATCAATCA	60.606	20	TGTCCTTGTCCTTGCTGTTG	59.873	20	100	18	117	AGGGTTTAGCGCATCAATCA	60.606	20	AGTGTAAGCGGTTCCTCCCT	60.132	20	119	18	136
F01.PB511	1	p1	(T)12	12	513	524	TCGTAAGGCTAAGGGTCGTG	60.262	20	TGCTTAACATTAAAACACGACAAAA	59.986	25	185	405	589	TCGTAAGGCTAAGGGTCGTG	60.262	20	TTGCTTAACATTAAAACACGACAAA	59.986	25	186	405	590	TAAGGCTAAGGGTCGTGCTG	60.399	20	TGCTTAACATTAAAACACGACAAAA	59.986	25	182	408	589
F01.PB513	1	p2	(GA)7	14	29	42	CCAAACCCACAACAACACAA	60.292	20	AACCAGCAGAAAATCCATCG	60.074	20	215	2	216	CCAAACCCACAACAACACAA	60.292	20	TTTCATCAACCAAACCAGCA	60.088	20	227	2	228	CCAAACCCACAACAACACAA	60.292	20	CAGCAGAAAATCCATCGACA	59.799	20	212	2	213
F01.PB514	1	p1	(A)15	15	951	965	--
F01.PB521	1	p3	(AAC)7	21	74	94	CAACATTTTCACACTTCACCCT	59.004	22	TACTGTTGCAGAAGGTCCCC	60.111	20	186	20	205	CAACATTTTCACACTTCACCC	57.966	21	TACTGTTGCAGAAGGTCCCC	60.111	20	186	20	205	CAACATTTTCACACTTCACCCT	59.004	22	GCAAAGGAATCAAGCTTTGG	59.823	20	212	20	231
F01.PB529	1	p3	(GTG)5	15	632	646	ATGGGAAGAAAAGGGAGGAA	59.875	20	TCATTTGAACCACCACAAGAA	59.01	21	220	583	802	ATGGGAAGAAAAGGGAGGAA	59.875	20	TCATTTGAACCACCACAAGAAG	60.008	22	220	583	802	AGGTGGAGAGAGGAGAAGGG	59.801	20	TCATTTGAACCACCACAAGAA	59.01	21	195	608	802
F01.PB531	1	c	(AG)12tgtttta(T)10	41	39	79	--
F01.PB539	1	p1	(T)11	11	793	803	ACAACATTGCAAACAAGGCA	60.157	20	GACAGACAAAGACGAGGCTTAAA	59.941	23	277	617	893	TCTCCAGCATCTGGTTTTCC	60.195	20	GACAGACAAAGACGAGGCTTAAA	59.941	23	203	691	893	GGTTTTCCTGCCTGCATAGA	60.214	20	GACAGACAAAGACGAGGCTTAAA	59.941	23	191	703	893
F01.PB540	1	p1	(T)10	10	37	46	CGTTGAAATTAAGAATCACCGTC	59.891	23	CCCAATCAAAACAATCACCA	59.222	20	147	7	153	TCGTTGAAATTAAGAATCACCGT	59.891	23	CCCAATCAAAACAATCACCA	59.222	20	148	6	153	CGTTGAAATTAAGAATCACCGTC	59.891	23	TCAACAACAACATCATCCCAA	59.808	21	163	7	169
F01.PB541	1	c	(T)18aaagtttttgcctcgttaattttgtt(A)10	54	155	208	CCTCCTGATGACTGATTCTGC	59.818	21	TTTGATGTCAATGATCCCCA	59.707	20	242	102	343	CCTCCTGATGACTGATTCTGC	59.818	21	CGGATTTTCTCCAACAATGG	60.301	20	151	102	252	CCTCCTGATGACTGATTCTGC	59.818	21	TGCGGATTTTCTCCAACAAT	60.448	20	153	102	254
F01.PB552	1	p2	(AG)13	26	1	26	--
F01.PB554	1	p1	(A)14	14	79	92	TAGATATCCTGTCTAGTCCTTCAAGA	57.007	26	ATTGAAAGGGCAATTTGTGC	59.945	20	159	47	205	TAGATATCCTGTCTAGTCCTTCAAGA	57.007	26	ACTGAACCAACCACCCAAAA	60.246	20	124	47	170	TAGATATCCTGTCTAGTCCTTCAAGA	57.007	26	CTGCAAATGGACTGAACCAA	59.691	20	134	47	180
F01.PB559	1	p1	(T)10	10	18	27	--
F01.PB559	2	p1	(T)11	11	839	849	--
F01.PB563	1	p2	(TC)6	12	128	139	TTTGTGGTCATTAGCCTCTCC	59.184	21	GGATTTGGCAGATTTTGCAT	59.907	20	214	74	287	TTTGTGGTCATTAGCCTCTCC	59.184	21	ATCGGATTTGGCAGATTTTG	59.901	20	217	74	290	TTTGTGGTCATTAGCCTCTCCT	60.13	22	GGATTTGGCAGATTTTGCAT	59.907	20	214	74	287
F01.PB565	1	c	(A)13cctctttatgttcattctgtctcccattaaacaaaaaaaatcttctcaatttcaattttctcacaatggctccaagagataacagaat(CAC)5	116	29	144	CATTGTCTCAGTTTCACAATTCA	57.799	23	CGAATCTCTTTCTGGGCTTG	59.948	20	192	3	194	CATTGTCTCAGTTTCACAATTCA	57.799	23	TTACCTGGGTCACGGATCTC	59.927	20	255	3	257	ACATTGTCTCAGTTTCACAATTCA	58.677	24	CGAATCTCTTTCTGGGCTTG	59.948	20	193	2	194
F01.PB570	1	p1	(T)17	17	1	17	--
F01.PB573	1	p2	(CT)6	12	30	41	--
F01.PB573	2	p1	(A)10	10	940	949	TGTTAACCCGAAAGGGTCTG	59.964	20	AGGGAATCACCCGTCTTGTA	59.405	20	192	783	974	CGAAAGGGTCTGGTTACGAA	60.103	20	AGGGAATCACCCGTCTTGTA	59.405	20	184	791	974	AATAACCCGAAAGGGTCTGG	60.18	20	AGGGAATCACCCGTCTTGTA	59.405	20	215	760	974
F01.PB577	1	p2	(TC)14	28	59	86	TTCCAATACGACCACCGAAT	60.192	20	GGTTCACCGATCCTGACACT	59.969	20	166	29	194	TGCGTGCAGAGAGAGAAGAG	59.597	20	GGTTCACCGATCCTGACACT	59.969	20	189	6	194	TTCCAATACGACCACCGAAT	60.192	20	TTAACGCACAGAATTGGACG	59.729	20	258	29	286
F01.PB578	1	p2	(TC)10	20	25	44	TGAAAATTTTGGAGGAGATCCA	60.773	22	ACAACTTTTTCCAACACCGC	60.015	20	214	0	213	TGAAAATTTTGGAGGAGATCCA	60.773	22	AGGTAATCGTAATCGGCACG	59.982	20	168	0	167	GAAAATTTTGGAGGAGATCCA	58.097	21	ACAACTTTTTCCAACACCGC	60.015	20	213	1	213
F01.PB580	1	p1	(A)10	10	52	61	CCAAACAAACAAGTCCTTCTTCA	60.53	23	GAAGGAGCCATCGACAGAAA	60.34	20	243	2	244	CCAAACAAACAAGTCCTTCTTCA	60.53	23	AAGGAGCCATCGACAGAAAC	59.288	20	242	2	243	CCAAACAAACAAGTCCTTCTTCA	60.53	23	AGGAGCCATCGACAGAAACA	60.801	20	241	2	242
F01.PB581	1	p1	(A)16	16	752	767	ATTTGTGAGGGGTGCCAATA	60.192	20	TTCAAACGAACCACCAAACA	59.981	20	186	620	805	TATTTGTGAGGGGTGCCAAT	60.192	20	TTCAAACGAACCACCAAACA	59.981	20	187	619	805	GTGAGGGGTGCCAATAGATG	60.34	20	TTCAAACGAACCACCAAACA	59.981	20	182	624	805
F01.PB582	1	p3	(CTG)5	15	723	737	GGGAAGTTCAAGCATGGAAA	60.051	20	AGGCAGAGCAACAACAAAAA	58.554	20	220	604	823	CGGGAAATTTAAGCATGGAA	59.901	20	AGGCAGAGCAACAACAAAAA	58.554	20	188	636	823	CATGGCATGTTCAGGAAGTG	60.112	20	AGGCAGAGCAACAACAAAAA	58.554	20	157	667	823
F01.PB585	1	p1	(A)16	16	62	77	CGATTCGATTTACAATCACACCT	60.25	23	TTCCCTAGCTTCGGGAAAAT	60.034	20	250	19	268	CGATTCGATTTACAATCACACCT	60.25	23	ACAACACCGCGAATTTCTTC	60.118	20	270	19	288	CGATTCGATTTACAATCACACCT	60.25	23	ACCTCAACGCTAACCAATCG	60.132	20	205	19	223
F01.PB590	1	p1	(A)10	10	379	388	CAAGAAGGACTCTAGCTGCACA	59.819	22	TATGGGGTGGTGTGTGAAAG	59.262	20	279	239	517	CAAGAAGGACTCTAGCTGCACA	59.819	22	GTATGGGGTGGTGTGTGAAA	59.112	20	280	239	518	CAAGAAGGACTCTAGCTGCACA	59.819	22	GTATGGGGTGGTGTGTGAAAG	60.141	21	280	239	518
F01.PB590	2	p2	(TA)8	16	885	900	--
F01.PB591	1	p3	(ATG)6	18	246	263	CGGGGTGATTTTTCCAATTA	59.633	20	TTGAAGGGAATGAGTTTGCC	60.051	20	140	211	350	AACGGGGTGATTTTTCCAAT	60.411	20	TTGAAGGGAATGAGTTTGCC	60.051	20	142	209	350	CGGGGTGATTTTTCCAATTA	59.633	20	AGGGAATGAGTTTGCCACAG	60.111	20	136	211	346
F01.PB595	1	p3	(GTT)6	18	1	18	--
F01.PB596	1	p3	(TGT)5	15	126	140	CTATTCTCTTGAGCACCGCC	59.978	20	CTGGATAGGGCGCATGTAAT	59.945	20	122	47	168	CCTATTCTCTTGAGCACCGC	59.978	20	CTGGATAGGGCGCATGTAAT	59.945	20	123	46	168	CGCCCTATTCTCTTGAGCAC	59.978	20	CTGGATAGGGCGCATGTAAT	59.945	20	126	43	168
F01.PB603	1	p2	(CT)8	16	60	75	ATACGCCGCACTGTCTTTTT	59.775	20	CCACAACCCCTGATAAAGGA	59.784	20	271	26	296	ATACGCCGCACTGTCTTTTT	59.775	20	ATCTGCCACAACCCCTGATA	60.34	20	276	26	301	CTCTGTTATACGCCGCACTG	59.512	20	CCACAACCCCTGATAAAGGA	59.784	20	278	19	296
F01.PB605	1	p1	(A)21	21	919	939	--
F01.PB609	1	p1	(T)11	11	707	717	TGTTTTTGGACCCAAAGGAG	59.942	20	GGCTACATTGACAAACAAAATCC	59.771	23	234	564	797	TGTTTTTGGACCCAAAGGAG	59.942	20	TTGACAAACAAAATCCAGAATCA	59.483	23	227	564	790	TTGGACCCAAAGGAGAGAAA	59.641	20	GGCTACATTGACAAACAAAATCC	59.771	23	229	569	797
F01.PB611	1	p1	(A)10	10	831	840	AGTTTCCAAAAGTGGCAAGG	59.215	20	GCACATCATTGCATGCTCTT	59.836	20	180	714	893	GTTTCCAAAAGTGGCAAGGA	60.088	20	TGCACATCATTGCATGCTC	60.395	19	180	715	894	TGAGGGAGATCAAGTTTCCAA	59.656	21	GCACATCATTGCATGCTCTT	59.836	20	273	621	893
F01.PB617	1	p3	(TCT)5	15	76	90	CCACACAAAAACGACACCAC	59.897	20	GACGTGAGAGACCGATGGAT	60.08	20	245	43	287	CCACACAAAAACGACACCAC	59.897	20	AATTGAGAAGCATCGAACGG	60.214	20	218	43	260	CCACACAAAAACGACACCAC	59.897	20	GAGAAGCATCGAACGGATGT	60.226	20	214	43	256
F01.PB619	1	p1	(T)10	10	911	920	--
F01.PB620	1	p1	(T)11	11	446	456	GGACGTGATTTACGCTGGAT	59.962	20	TAAAGGAAGCACGCTAGGGA	59.975	20	247	239	485	GAGGCGGTTACTTCGACTTG	59.875	20	CGCACCCTACGTACAATCCT	60.015	20	175	341	515	TGAGGCGGTTACTTCGACTT	59.875	20	CGCACCCTACGTACAATCCT	60.015	20	176	340	515
F01.PB622	1	p2	(AG)6	12	71	82	GTCGCCATAGTCGTCGTTTT	60.14	20	GACAGAGGCCCAGTCATGTT	60.12	20	162	12	173	GTCGCCATAGTCGTCGTTTT	60.14	20	GCAAGATTCGATCGCGTTAT	60.203	20	110	12	121	AGTCGCCATAGTCGTCGTTT	59.763	20	GACAGAGGCCCAGTCATGTT	60.12	20	163	11	173
F01.PB622	2	p1	(T)14	14	695	708	AAGCTTATCCGGTTGGAGGT	59.962	20	TTACACAAGAGTTCGCCTGG	58.923	20	199	622	820	CGGTTGGAGGTGGTGTAACT	59.884	20	TTACACAAGAGTTCGCCTGG	58.923	20	190	631	820	AAGCTTATCCGGTTGGAGGT	59.962	20	TTACACAAGAGTTCGCCTGGT	59.788	21	199	622	820
F01.PB633	1	c	(AC)13agcttctcactcttactgcacatttcatttcttcattcttcaaactcat(TC)9	93	40	132	TCCTCCTCGTAATACTCGCC	59.292	20	AGCAGCAAGCTTAGGTCCAA	60.154	20	244	7	250	CCTCCTCGTAATACTCGCCC	60.968	20	GATAATGGCGCGAATGAAGT	60.067	20	152	8	159	CCTCCTCGTAATACTCGCCC	60.968	20	AGCAGCAAGCTTAGGTCCAA	60.154	20	243	8	250
F01.PB638	1	p1	(A)11	11	723	733	TTGCTGATAGCCCTTCGACT	59.978	20	CACATCACTGGTCCCATATCA	59.23	21	280	550	829	CGAGATGAATGAGCGTGAAA	59.948	20	CACATCACTGGTCCCATATCA	59.23	21	242	588	829	CTGCCACTCGAGATGAATGA	59.942	20	CACATCACTGGTCCCATATCA	59.23	21	250	580	829
F01.PB640	1	p6	(AAACCC)5	30	19	48	--
F01.PB642	1	p1	(T)10	10	387	396	TGAAATTGAACCCCGTAAGC	59.938	20	TCCATTTCAACGATCCCAAT	60.133	20	271	304	574	TTCATGAAATTGAACCCCGT	60.17	20	TCCATTTCAACGATCCCAAT	60.133	20	275	300	574	GTTCATGAAATTGAACCCCG	60.17	20	TCCATTTCAACGATCCCAAT	60.133	20	276	299	574
F01.PB648	1	p2	(TC)8	16	56	71	CCCAAAAACCTTTCACCCTT	60.193	20	CAGAATCACCGGTTGGAAGT	59.966	20	187	27	213	ACCCAAAAACCTTTCACCCT	59.707	20	CAGAATCACCGGTTGGAAGT	59.966	20	188	26	213	AACCCAAAAACCTTTCACCC	60.068	20	GTTTGCATTTGAAACCGACC	60.352	20	208	25	232
F01.PB650	1	p3	(TCT)5	15	47	61	TTCCTCTTACCTTTCCCCTTTT	59.502	22	GGGAGAGATTGTTGGTTGGA	59.903	20	273	22	294	TTCCTCTTACCTTTCCCCTTTT	59.502	22	TTCCAATACGGTTTGAAGGG	59.795	20	169	22	190	TTCCTCTTACCTTTCCCCTTTT	59.502	22	GTCATCGGAAGAAGCGTTGT	60.263	20	217	22	238
F01.PB650	2	p1	(A)11	11	854	864	CAATGCAGCTTGGAGAAACA	59.988	20	AATCAGATGGCAACAGGGTC	59.934	20	127	799	925	TGCAGCTTGGAGAAACAATG	59.988	20	AATCAGATGGCAACAGGGTC	59.934	20	124	802	925	TTTGTCAATGCAGCTTGGAG	59.988	20	AATCAGATGGCAACAGGGTC	59.934	20	132	794	925
F01.PB652	1	p1	(T)11	11	877	887	--
F01.PB655	1	p2	(TG)7	14	338	351	TGCGGTTCAATAAAGCTGTG	59.872	20	AACAGCACCAAGCATATCCC	59.962	20	143	237	379	CGAGTTCCTTTGCATTGTCA	59.84	20	AACAGCACCAAGCATATCCC	59.962	20	175	205	379	TCCAGATCGAGTTCCTTTGC	60.34	20	AACAGCACCAAGCATATCCC	59.962	20	182	198	379
F01.PB655	2	p3	(ATG)8	24	515	538	GGGATATGCTTGGTGCTGTT	59.962	20	CAGTCCAGAAAAAGAGGCCA	60.366	20	212	360	571	GGGATATGCTTGGTGCTGTT	59.962	20	TGCCTTGATTTTGGATCAGA	59.2	20	251	360	610	CCTGTGTGTGTGTGTGGCTA	59.178	20	CAGTCCAGAAAAAGAGGCCA	60.366	20	237	335	571
F01.PB655	3	p1	(T)11	11	845	855	TCGTCTGCGAACAAAGACTG	60.175	20	GCTTGCTTGAAATTGCTGAA	59.186	20	173	710	882	TCGTCTGCGAACAAAGACTG	60.175	20	AGCTTGCTTGAAATTGCTGAA	60.145	21	174	710	883	TCGTCTGCGAACAAAGACTG	60.175	20	AAGCTTGCTTGAAATTGCTGA	60.145	21	175	710	884
F01.PB657	1	p1	(A)11	11	47	57	CACCCTGAAAATTCCTCCAA	59.903	20	TATTTGGTTGGTGCTGTTGC	59.59	20	144	0	143	CACCCTGAAAATTCCTCCAA	59.903	20	CACCATATGGGGGTAGGTGA	60.452	20	105	0	104	CACCCTGAAAATTCCTCCAA	59.903	20	CCATATGGGGGTAGGTGAAA	59.5	20	103	0	102
F01.PB664	1	p3	(CTT)7	21	53	73	CCCTTTGTTGTTGTTAGGGTG	59.383	21	CAAGAGGAATCACCGTCCAT	59.927	20	162	7	168	CCCTTTGTTGTTGTTAGGGTG	59.383	21	CCGTCCATGATTGTGATCTG	59.918	20	150	7	156	CCCTTTGTTGTTGTTAGGGTG	59.383	21	GCGGAAGAGAGACGAGAAGA	59.827	20	183	7	189
F01.PB667	1	p1	(T)12	12	787	798	CCCCTTACCCCTGTTTTCAT	60.046	20	CACAACATTTTGTCGGTTGA	57.998	20	133	745	877	TTTCACATGGGAGGTTGTGA	59.935	20	CACAACATTTTGTCGGTTGA	57.998	20	263	615	877	GTGTTCCCCTTACCCCTGTT	60.088	20	CACAACATTTTGTCGGTTGA	57.998	20	138	740	877
F01.PB670	1	p3	(CTG)5	15	69	83	ATTCCTTTCCTTTCCTCCCA	59.875	20	ATGAAAGGCCTAGTGGCTGA	59.836	20	201	30	230	CATTCCTTTCCTTTCCTCCC	59.875	20	ATGAAAGGCCTAGTGGCTGA	59.836	20	202	29	230	CCATTCCTTTCCTTTCCTCC	59.875	20	ATGAAAGGCCTAGTGGCTGA	59.836	20	203	28	230
F01.PB671	1	p2	(AG)6	12	36	47	GGAAAAATCAAAGCAAACCG	59.564	20	TCGAATCGAACTACCCCAAG	60.066	20	276	13	288	GGAAAAATCAAAGCAAACCG	59.564	20	GTCGAATCGAACTACCCCAA	59.933	20	277	13	289	GGAAAAATCAAAGCAAACCG	59.564	20	GCTTGAGGGTTATCGAACCA	60.074	20	239	13	251
F01.PB677	1	p3	(GAT)5	15	614	628	CTTTTCAGCAATCAGCACCA	59.988	20	GTCCTCCCAACACCTTCAAA	59.943	20	274	452	725	TTTTCAGCAATCAGCACCAG	59.988	20	GTCCTCCCAACACCTTCAAA	59.943	20	273	453	725	CTTTTCAGCAATCAGCACCA	59.988	20	CCTCCCAACACCTTCAAAAA	59.942	20	272	452	723
F01.PB684	1	p3	(AGC)5	15	447	461	TCAAATGCTTGATGGACTGC	59.805	20	CAGCAGTTTCTGGGCATACA	59.864	20	252	318	569	TTCAAGATCAAATGGTTGCG	59.664	20	CAGGTTGGCTGTTAATGCCT	60.132	20	267	363	629	TTCAAGATCAAATGGTTGCG	59.664	20	CAGCAGTTTCTGGGCATACA	59.864	20	207	363	569
F01.PB697	1	p3	(TGG)6	18	244	261	ACTTGGGTGGTGTGGGAATA	60.088	20	GAACCAGACCCTGAACCAGA	60.088	20	112	194	305	GTGGTGTGGGAATAGGGTTG	60.088	20	GAACCAGACCCTGAACCAGA	60.088	20	106	200	305	AAGGACCTTGGGTTGGACTT	59.834	20	GAACCAGACCCTGAACCAGA	60.088	20	128	178	305
F01.PB698	1	p1	(T)10	10	758	767	TAGCTTTGAGCTGGATGGCT	60.118	20	TGTTATGCATCGTGTACCCA	58.418	20	145	664	808	AGCTGGATGGCTGTTGTTTT	59.74	20	TGTTATGCATCGTGTACCCA	58.418	20	137	672	808	GAGCTGGATGGCTGTTGTTT	60.263	20	TGTTATGCATCGTGTACCCA	58.418	20	138	671	808
F01.PB707	1	c	(T)19aagtttttgcctcgttaattttgtt(A)10	54	156	209	CCTCCTGATGACTGATTCTGC	59.818	21	AATGATCCCCAATCCTCTCC	60.096	20	233	103	335	CCTCCTGATGACTGATTCTGC	59.818	21	TGTCAATGATCCCCAATCCT	60.135	20	237	103	339	CCTCCTGATGACTGATTCTGC	59.818	21	CATCGAAGACGATGTGCAAC	60.272	20	204	103	306
F01.PB711	1	p3	(CAT)5	15	726	740	--
F01.PB715	1	p2	(CT)9	18	12	29	--
F01.PB724	1	p3	(TTC)5	15	18	32	--
F01.PB731	1	p3	(ATC)5	15	799	813	GCTACTGAGCCTCATGCCTC	60.127	20	TTTCCAGGAAGGAAGACAGG	59.255	20	206	758	963	TGTTGAACCATCTCCTGCTG	59.831	20	TTTCCAGGAAGGAAGACAGG	59.255	20	231	733	963	CATCTCCTGCTGCTAAGGCT	59.74	20	TTTCCAGGAAGGAAGACAGG	59.255	20	223	741	963
F01.PB732	1	p3	(GAA)7	21	319	339	CCTTCAAAGCCTTCGTCAAG	59.986	20	TGTTGGAAGCTCCCTCTTGT	59.844	20	144	232	375	TTCGAAAGCAAGCCTCAAAT	59.96	20	TGTTGGAAGCTCCCTCTTGT	59.844	20	192	184	375	GACGTCACCGAATCCAAGAT	59.934	20	TGTTGGAAGCTCCCTCTTGT	59.844	20	211	165	375
F01.PB735	1	p3	(GAA)5	15	63	77	CTGAAAATGGCGGAAAACTC	59.685	20	GTTTTTGATCCGGCGAAGTA	60.074	20	207	2	208	CTGAAAATGGCGGAAAACTC	59.685	20	ATCCGGCGAAGTAAGGAAGT	60.096	20	200	2	201	CTGAAAATGGCGGAAAACTC	59.685	20	TACGAGAACATCGTTGGCAG	59.864	20	273	2	274
F01.PB737	1	p1	(A)13	13	87	99	TTTTCCACAATTCAAACAAAAA	57.295	22	AATTGGCCAAACAAAGAGGA	59.546	20	167	45	211	TTTTCCACAATTCAAACAAAAA	57.295	22	GAATTGGCCAAACAAAGAGG	59.546	20	168	45	212	TTTTCCACAATTCAAACAAAAA	57.295	22	GCCAAACAAAGAGGATGTGG	60.495	20	162	45	206
F01.PB738	1	p1	(A)11	11	328	338	CAACAGACAATGCCTTCCAA	59.691	20	GGTCGTTGATTGCTCCTGAT	60.081	20	189	289	477	CAACAGACAATGCCTTCCAA	59.691	20	GAGAGGTCGTTGATTGCTCC	59.81	20	193	289	481	ATCTTTGCCCCAACAGACAA	60.495	20	GGTCGTTGATTGCTCCTGAT	60.081	20	199	279	477
F01.PB742	1	p2	(TC)21	42	17	58	--
F01.PB747	1	p3	(TGG)5	15	87	101	TTTCTTAGGGATGCAACCTG	57.823	20	GACCATGTCCAGCAGCAAC	60.272	19	188	62	249	TTTCTTAGGGATGCAACCTGT	58.707	21	GACCATGTCCAGCAGCAAC	60.272	19	188	62	249	TTTCTTAGGGATGCAACCTG	57.823	20	TCAGGAGTTGAAGGACCATGT	59.564	21	201	62	262
F01.PB748	1	p1	(T)11	11	934	944	--
F01.PB752	1	p1	(A)16	16	961	976	--
F01.PB758	1	p3	(CCA)5	15	45	59	CCAACAAACAACACACGACC	59.897	20	ACCAGAGCGTCGAAACAAGT	59.914	20	256	21	276	CCAACAAACAACACACGACC	59.897	20	CGTCGAAACAAGTCGTTCCT	60.291	20	249	21	269	CCAACAAACAACACACGACC	59.897	20	CCGGATGAGAGAGGAGATGA	60.303	20	104	21	124
F01.PB763	1	p2	(AG)7	14	24	37	--
F01.PB764	1	p3	(ATC)5	15	535	549	GTGGGAATATGTCGGCTGAT	59.78	20	TCAGGTTTTGGAAACTCATTCA	59.587	22	181	447	627	GTGGGAATATGTCGGCTGAT	59.78	20	CCTTGCATGATCAACAATCTTC	59.574	22	201	447	647	GTGGGAATATGTCGGCTGAT	59.78	20	TTGGAAACTCATTCAAGTCAGG	59.215	22	174	447	620
F01.PB766	1	c	(GGT)5tttggaggagga(GGT)5	42	411	452	ATACCACGTCGGACGCTTAC	60.022	20	CGAACGTTCATCCCAATTTC	60.309	20	203	299	501	AGTTGTCCGGCGATGATAAC	59.962	20	CGAACGTTCATCCCAATTTC	60.309	20	157	345	501	TGAGGGGTTATTCTTCGGTG	59.926	20	CGAACGTTCATCCCAATTTC	60.309	20	132	370	501
F01.PB768	1	p3	(CAT)6	18	174	191	TGACACAATTGAGCCAACATC	59.562	21	TGGATCAGCTTCAAAACCAA	59.247	20	176	92	267	TGACACAATTGAGCCAACATC	59.562	21	TTGGATCAGCTTCAAAACCA	59.247	20	177	92	268	TGACACAATTGAGCCAACATC	59.562	21	TGGATCAGCTTCAAAACCAAG	60.234	21	176	92	267
F01.PB774	1	p1	(A)11	11	70	80	CCCTAGTTTCAAACCTACCCC	58.878	21	ACTCCAAAGCATGAGGTTGC	60.263	20	158	24	181	CCCTAGTTTCAAACCTACCCC	58.878	21	TGAAGGTAAGTGCAGTGGCA	60.449	20	107	24	130	CCCTAGTTTCAAACCTACCCC	58.878	21	ATCCCCGAAAGCAATACTGA	59.528	20	280	24	303
F01.PB781	1	p2	(AC)6	12	9	20	--
F01.PB783	1	p1	(T)12	12	673	684	GCCTCGAGCTAAAGTGGGTA	59.476	20	TTCGATCTTTCTACCCAACCA	59.555	21	219	543	761	CATGATGAAAAGTGGCAAGG	59.123	20	TTCGATCTTTCTACCCAACCA	59.555	21	162	600	761	GCCTCGAGCTAAAGTGGGTA	59.476	20	TCGATCTTTCTACCCAACCA	58.145	20	218	543	760
F01.PB783	2	p1	(T)15	15	915	929	--
F01.PB792	1	p2	(CT)16	32	27	58	--
F01.PB793	1	p3	(CAA)6	18	145	162	ATCATCGCAATCACCATCAA	59.89	20	AGGGAAGTTGGTTTTGGCTT	59.976	20	274	75	348	TCATCGCAATCACCATCAAT	59.89	20	AGGGAAGTTGGTTTTGGCTT	59.976	20	273	76	348	ATCATCGCAATCACCATCAA	59.89	20	GGGAAGTTGGTTTTGGCTTT	60.332	20	273	75	347
F01.PB793	2	p3	(CCT)5	15	347	361	TAGGTACCTTTGACACCGCC	59.993	20	AGAGAAACGGAAACCGATCC	60.443	20	237	257	493	TAGGTACCTTTGACACCGCC	59.993	20	GCTGAATCGAGAGAAACGGA	60.483	20	246	257	502	TAGGTACCTTTGACACCGCC	59.993	20	AAACGGCATGATCTGTTGCT	60.667	20	263	257	519
F01.PB795	1	p1	(T)11	11	901	911	GTCCAACTGCAACATCGAGA	59.837	20	GCATTTTTGGACATTGGTCA	59.375	20	264	678	941	CCTCAACCGCATCATTCTCT	60.218	20	GCATTTTTGGACATTGGTCA	59.375	20	132	810	941	CTCCTCAACCGCATCATTCT	60.218	20	GCATTTTTGGACATTGGTCA	59.375	20	134	808	941
F01.PB796	1	c	(TG)10tattgtgcttgtatgatcttgtatcaag(A)11	59	909	967	--
F01.PB804	1	p1	(A)10	10	879	888	CACGCCTATTTCCTTCCACT	59.195	20	TGACCCGTATACAATAACTTACAAATG	59.576	27	187	750	936	GGGCTGTTCATAGATGCCTT	59.154	20	TGACCCGTATACAATAACTTACAAATG	59.576	27	210	727	936	GCACACGGGCTGTTCATAG	60.279	19	TGACCCGTATACAATAACTTACAAATG	59.576	27	216	721	936
F01.PB807	1	p1	(A)10	10	712	721	GATGGTTTCTTGCACGACCT	60.119	20	TAACCTATCTGCTTCCGCCA	60.732	20	240	573	812	TGCACGACCTTTTGTTTGAG	59.881	20	TAACCTATCTGCTTCCGCCA	60.732	20	230	583	812	TTGCACGACCTTTTGTTTGA	60.271	20	TAACCTATCTGCTTCCGCCA	60.732	20	231	582	812
F01.PB809	1	p1	(T)10	10	6	15	--
F01.PB814	1	p1	(A)10	10	27	36	--
F01.PB814	2	p1	(T)14	14	732	745	GCCGCCGCTTATCTTTATTT	60.541	20	CCAGAACCACGATGATTTCAA	60.878	21	170	687	856	GCCGCCGCTTATCTTTATTT	60.541	20	CAGATTCATACCAGAACCACGA	59.993	22	180	687	866	GCCGCCGCTTATCTTTATTT	60.541	20	TCAGATTCATACCAGAACCACG	59.993	22	181	687	867
F01.PB815	1	p3	(GAA)5	15	176	190	CGAAAACGAAAACTCACCCT	59.215	20	TGATCTTGTTCCCAACCTCC	59.903	20	195	138	332	CGAAAACGAAAACTCACCCT	59.215	20	TTTCCTTGCCGGAATAAATG	59.901	20	144	138	281	CGAAAACGAAAACTCACCCT	59.215	20	CCTTTGTTCGGACATGCTTT	60.11	20	107	138	244
F01.PB816	1	p2	(AC)8	16	28	43	--
F01.PB822	1	p1	(A)10	10	893	902	--
F01.PB825	1	p2	(TC)8	16	57	72	GCTATTTTACGTCCCATCACC	58.456	21	CGTCGCTTTTGTGACTCGTA	60.05	20	271	32	302	GCTATTTTACGTCCCATCACC	58.456	21	TTGGGGTTTTGGCAATATGT	60.053	20	107	32	138	GCTATTTTACGTCCCATCACC	58.456	21	ATGCAGCTTCCATTACCGAC	60.103	20	153	32	184
F01.PB828	1	p2	(TA)6	12	822	833	--
F01.PB829	1	p2	(AG)11	22	68	89	TGGTTTAAGGTGCAGAGAGAGA	59.122	22	CAGCCCCAATCTTCAAACTC	59.67	20	233	24	256	TGGTTTAAGGTGCAGAGAGAGA	59.122	22	CCCAATCTTCAAACTCCAGC	59.67	20	229	24	252	TTTGGTTTAAGGTGCAGAGAGA	59.017	22	CAGCCCCAATCTTCAAACTC	59.67	20	235	22	256
F01.PB836	1	p1	(T)10	10	358	367	ATCTTGCACGGCTTTGATCT	59.843	20	TTTTGTAACCGACCCTTTCG	59.968	20	275	253	527	CGGCTTTGATCTCTGGTTTC	59.813	20	TTTTGTAACCGACCCTTTCG	59.968	20	267	261	527	ATCTTGCACGGCTTTGATCT	59.843	20	GGGTTTTTGTAACCGACCCT	60.089	20	279	253	531
F01.PB842	1	p3	(TTC)10	30	244	273	GACCTCAACTTCAGCTTCGC	60.142	20	ACTAGAACCGGACGCTCAGA	60.012	20	279	90	368	TTCCCTTACCACGCTCTCAC	60.255	20	ACTAGAACCGGACGCTCAGA	60.012	20	193	176	368	CCTCAACTTCAGCTTCGCTC	60.277	20	ACTAGAACCGGACGCTCAGA	60.012	20	277	92	368
F01.PB847	1	p3	(ATA)6	18	936	953	--
F01.PB849	1	p1	(T)10	10	10	19	--
F01.PB855	1	c	(A)20cttagttctagatttgtaaccaaaactgagttctagatcctcgttgtaacaacctagattttctcgacc(TAGT)5	109	109	217	AAAGACTTTGGAACCATCGTG	59.087	21	CATCCCGTTCTGTGGTTTCT	59.966	20	212	39	250	AAAGACTTTGGAACCATCGTG	59.087	21	CGTTCTGTGGTTTCTCCCAT	59.966	20	207	39	245	AAAGACTTTGGAACCATCGTG	59.087	21	ACATCCCGTTCTGTGGTTTC	59.827	20	213	39	251
F01.PB857	1	p3	(AGA)7	21	65	85	TTGCCTTCTTCTCTCACAGGA	60.119	21	CCACATTCGCACTGAAATTG	60.111	20	274	23	296	TTGCCTTCTTCTCTCACAGGA	60.119	21	ACAACCACATTCGCACTGAA	60.16	20	278	23	300	TTGCCTTCTTCTCTCACAGGA	60.119	21	AACAACCACATTCGCACTGA	60.16	20	279	23	301
F01.PB875	1	p3	(ATT)7	21	767	787	AATGGGAAAAAGACAAGGGG	60.159	20	CAAATTGAAATCAATGAATAAAGGAA	59.669	26	200	633	832	TAAATGATGGCTGCTCGTTG	59.833	20	CAAATTGAAATCAATGAATAAAGGAA	59.669	26	257	576	832	AAAAGACAAGGGGCCAAAAT	59.814	20	CAAATTGAAATCAATGAATAAAGGAA	59.669	26	193	640	832
F01.PB877	1	p1	(A)10	10	518	527	TCAACACCAACAAACGAGGA	60.128	20	AAACTAAGGTCACAAAACATTGACA	59.067	25	232	326	557	CCAACATCATTCACGTGTCC	59.812	20	AAACTAAGGTCACAAAACATTGACA	59.067	25	202	356	557	TCAACACCAACAAACGAGGA	60.128	20	AACTAAGGTCACAAAACATTGACAAC	59.797	26	231	326	556
F01.PB880	1	p1	(A)10	10	891	900	ATGCATTCCCTGGAGATCAG	60.034	20	CAGCTACACACAAGATGCTTCA	59.148	22	190	756	945	AACACTACAAGGCCCCTTCA	59.592	20	CAGCTACACACAAGATGCTTCA	59.148	22	242	704	945	CAACAACACTACAAGGCCCC	60.41	20	CAGCTACACACAAGATGCTTCA	59.148	22	246	700	945
F01.PB882	1	c	(T)10actgaccttctttttactaggttatttgagtgaaaaatgtacagatgaggattatttgtcagattagtttttgag(T)14	99	830	928	--
F01.PB883	1	c	(T)12c(T)17	30	1	30	--
F01.PB885	1	p1	(T)20	20	786	805	CATGATGCCAATACCGTCAG	59.948	20	GACCAATTTCAAGAGACGGC	59.676	20	214	692	905	TGAGATATCCCATGATGCCA	59.841	20	GACCAATTTCAAGAGACGGC	59.676	20	224	682	905	AAGAAGAAACCGGGTGGAAT	59.805	20	GACCAATTTCAAGAGACGGC	59.676	20	260	646	905
F01.PB888	1	p3	(GAT)5	15	495	509	ATGACTAGAGGACCGCAGGA	59.827	20	GCTGATGAAGGCAAGAAAGG	59.955	20	203	374	576	ATGACTAGAGGACCGCAGGA	59.827	20	CTGATGAAGGCAAGAAAGGC	59.955	20	202	374	575	GATGACTAGAGGACCGCAGG	59.827	20	GCTGATGAAGGCAAGAAAGG	59.955	20	204	373	576
F01.PB890	1	p2	(AG)7	14	1	14	--
F01.PB890	2	p4	(TTAT)6	24	785	808	CCTACCTAGCTTCGCTCCCT	59.998	20	GGATTTGGTATTCATTGCGG	60.153	20	183	667	849	ACCTACCTAGCTTCGCTCCC	59.87	20	GGATTTGGTATTCATTGCGG	60.153	20	184	666	849	CCTACCTAGCTTCGCTCCCT	59.998	20	GTATTCATTGCGGCCAAATC	60.297	20	176	667	842
F01.PB893	1	p2	(CT)7	14	68	81	CACACAAATCTCTCTCACCCTC	58.794	22	GTGAATGCATGGTTGTGGAG	59.967	20	175	40	214	TCACACAAATCTCTCTCACCCT	58.794	22	GTGAATGCATGGTTGTGGAG	59.967	20	176	39	214	CACACAAATCTCTCTCACCCTCT	59.793	23	GTGAATGCATGGTTGTGGAG	59.967	20	175	40	214
F01.PB893	2	p2	(TC)8	16	183	198	CACACAAATCTCTCTCACCCTC	58.794	22	GTGAATGCATGGTTGTGGAG	59.967	20	175	40	214	TCACACAAATCTCTCTCACCCT	58.794	22	GTGAATGCATGGTTGTGGAG	59.967	20	176	39	214	CACACAAATCTCTCTCACCCTCT	59.793	23	GTGAATGCATGGTTGTGGAG	59.967	20	175	40	214
F01.PB893	3	p3	(AAC)5	15	551	565	ACCCAACTTCAAACTCCACG	60.005	20	AAGCTCTAGGAGAGGGGTGC	59.979	20	272	435	706	ACCCAACTTCAAACTCCACG	60.005	20	ATGGTGAAACTGGTGAAGCC	59.973	20	167	435	601	ACCCAACTTCAAACTCCACG	60.005	20	GGTGAAACTGGTGAAGCCAT	59.973	20	165	435	599
F01.PB900	1	p1	(T)13	13	628	640	GGTTACCACCGCATGAGTTT	59.859	20	TAATGTGCTCACCCACCAAA	59.964	20	228	469	696	GCGAGGACAAGAGTTGCTTC	60.142	20	TAATGTGCTCACCCACCAAA	59.964	20	205	492	696	GAGTTTTTGGCGAGGACAAG	59.853	20	TAATGTGCTCACCCACCAAA	59.964	20	214	483	696
F01.PB920	1	p3	(TGC)5	15	285	299	TCCTCTGCTGTCTTCCAGGT	59.986	20	CCTCCTCTTCCTCGACCTTT	59.811	20	145	231	375	CTCCGCTGAATCTACCTTCG	59.971	20	CCTCCTCTTCCTCGACCTTT	59.811	20	248	128	375	CGGTGGTGTTCAGTCCTCTT	60.151	20	CCTCCTCTTCCTCGACCTTT	59.811	20	182	194	375
F01.PB929	1	p1	(A)13	13	915	927	--
F01.PB930	1	p3	(CTC)5	15	112	126	CAGATTCCGATGACTAGCCC	59.653	20	TTAGATCAGCCCGGAAATTG	60.031	20	187	84	270	CAGATTCCGATGACTAGCCC	59.653	20	CGGAAATTGCCACTTGATTT	59.938	20	176	84	259	CAGATTCCGATGACTAGCCC	59.653	20	GGGAAGTTGTAGGTTCGCAA	60.11	20	113	84	196
F01.PB932	1	p3	(CAA)7	21	34	54	--
F01.PB932	2	p1	(T)10	10	856	865	CTCCAACGGCAAGAACAAAT	60.11	20	CGTTACACCCAAACCATGAA	59.293	20	125	768	892	GCCTTTGGAAGAGGATGTGA	60.195	20	CGTTACACCCAAACCATGAA	59.293	20	250	643	892	AGCTTTCTGGTGGAGAGTCG	59.598	20	CGTTACACCCAAACCATGAA	59.293	20	185	708	892
F01.PB933	1	p4	(ATTG)6	24	67	90	TTCACATTCCTTCATTTGACTG	57.729	22	ACCAAAAAGCGAGAAGCAAA	59.996	20	279	3	281	TTCACATTCCTTCATTTGACTG	57.729	22	ATCGTCATCCTTCATTTCCG	59.894	20	161	3	163	TTCACATTCCTTCATTTGACTG	57.729	22	CGTCATCCTTCATTTCCGAT	59.894	20	159	3	161
F01.PB938	1	c	(A)14taagagcgttctctc(A)12	41	811	851	--
F01.PB961	1	c	(A)14ttgatatttaa(T)10	35	620	654	CACCACCTGAAGTTGCTTGA	59.873	20	TTCCGTTCATCAAAATGGGT	60.17	20	117	571	687	ATGTTCCTCCACCACCTGAA	60.363	20	GTCAGCAACACACTTTGCGT	59.953	20	184	562	745	AATGTTCCTCCACCACCTGA	60.363	20	GTCAGCAACACACTTTGCGT	59.953	20	185	561	745
F01.PB971	1	p3	(ATG)5	15	800	814	CAGTTGCTGGGGTGTTAGGT	60.028	20	TTGGAAGAAAAACACTCCAAAG	58.401	22	178	694	871	AGTTGCTGGGGTGTTAGGTG	60.028	20	TTGGAAGAAAAACACTCCAAAG	58.401	22	177	695	871	CAGTTGCTGGGGTGTTAGGT	60.028	20	TTGGAAGAAAAACACTCCAAA	57.386	21	178	694	871
F01.PB972	1	p2	(TC)12	24	87	110	AACCCTTTTCAATTTCAACCC	59.21	21	TGCAAATCCTTGAGCTCCTT	59.955	20	102	62	163	AACCCTTTTCAATTTCAACCC	59.21	21	CCTTCTGCAAATCCTTGAGC	59.955	20	107	62	168	AACCCTTTTCAATTTCAACCC	59.21	21	GCAAATCCTTGAGCTCCTTG	59.955	20	101	62	162
F01.PB976	1	p1	(T)10	10	476	485	CAGATCTCGCACTGACAGGA	60.138	20	CACAAGCAAAACATCAGACGA	59.896	21	270	323	592	TCAGATCTCGCACTGACAGG	60.138	20	CACAAGCAAAACATCAGACGA	59.896	21	271	322	592	CAGATCTCGCACTGACAGGA	60.138	20	GCCCAAGAACACAAGCAAA	59.832	19	279	323	601
F01.PB978	1	p1	(T)21	21	771	791	GGAAGCAGAGATGAGGATCG	59.91	20	AAAAATTCTGGCTGGTACTTGT	57.019	22	253	571	823	GCTCTATCTGAAGGGGAGGG	60.169	20	AAAAATTCTGGCTGGTACTTGT	57.019	22	271	553	823	AGAACAAATGGCAGAGTGGC	60.263	20	AAAAATTCTGGCTGGTACTTGT	57.019	22	225	599	823
F01.PB985	1	p3	(TTC)5	15	304	318	ACGCTATTGCGAGCAACTTT	60.046	20	GCCCTTGTGGAATTGAGAAA	60.051	20	184	196	379	TTCACTTCGAGAACGAAGCA	59.716	20	GCCCTTGTGGAATTGAGAAA	60.051	20	227	153	379	TTCACTTCGAGAACGAAGCA	59.716	20	AATGAAATGTTGCTCAGCCC	60.081	20	243	153	395
F01.PB988	1	p2	(GA)8	16	15	30	--
F01.PB995	1	c	(CAA)7tttcttcaacaacaacaaccttttcaacaacctcaaacaacacaatctcaattc(CAA)5ctttat(CAA)5cgtattctgcaacagcagcag(CAA)6	150	307	456	CCAACCCCTAATTCCAATCC	60.37	20	TGAGAAGCGAGTGATTGATGA	59.537	21	263	237	499	CAACCCCTAATTCCAATCCC	60.37	20	TGAGAAGCGAGTGATTGATGA	59.537	21	262	238	499	ATCCCAACCCCTAATTCCAA	60.37	20	TGAGAAGCGAGTGATTGATGA	59.537	21	266	234	499
F01.PB1000	1	p3	(TTC)5	15	346	360	ACAAAGCATGGCAATGAACA	60.119	20	AATGAAATGTTGCTCAGCCC	60.081	20	231	207	437	ACAAAGCATGGCAATGAACA	60.119	20	AAATGTTGCTCAGCCCTTGT	59.74	20	227	207	433	GAACAAAGCATGGCAATGAA	59.67	20	AATGAAATGTTGCTCAGCCC	60.081	20	233	205	437
F01.PB1005	1	p3	(TGA)5	15	639	653	TCGGGAAACCAAAATCTGAG	60.044	20	CAAGAGGTGCAGAGAAAGGG	59.982	20	264	430	693	TCGGGAAACCAAAATCTGAG	60.044	20	CCAAGAGGTGCAGAGAAAGG	59.982	20	265	430	694	GTCGGGAAACCAAAATCTGA	59.91	20	CAAGAGGTGCAGAGAAAGGG	59.982	20	265	429	693
F01.PB1010	1	p2	(TC)35	70	6	75	--
F01.PB1021	1	p1	(A)13	13	401	413	GCTAGGATCCATCGACAACG	60.624	20	TGTGACACAGAAGATACATCCCA	60.425	23	206	319	524	GCTAGGATCCATCGACAACG	60.624	20	TCCATCCCTAACTAGGATTTGTG	59.381	23	252	319	570	GCTAGGATCCATCGACAACG	60.624	20	CCATCCCTAACTAGGATTTGTGA	59.381	23	251	319	569
F01.PB1028	1	p3	(TTC)5	15	185	199	ACAAAGCATGGCAATGAACA	60.119	20	AATGAAATGTTGCTCAGCCC	60.081	20	231	46	276	ACAAAGCATGGCAATGAACA	60.119	20	AAATGTTGCTCAGCCCTTGT	59.74	20	227	46	272	GAACAAAGCATGGCAATGAA	59.67	20	AATGAAATGTTGCTCAGCCC	60.081	20	233	44	276
F01.PB1041	1	p3	(GTT)6	18	154	171	TTTTGTTCTTCCGTTTTGGC	60.089	20	GCGTCTGTACACCAAACCCT	60.035	20	183	66	248	TTTTGTTCTTCCGTTTTGGC	60.089	20	AGCGTCTGTACACCAAACCC	60.035	20	184	66	249	CCGGATCTGTTTTTGTGGTT	59.83	20	GCGTCTGTACACCAAACCCT	60.035	20	235	14	248
F01.PB1041	2	p1	(T)10	10	900	909	GTGCCTTGATGATCTGGGTT	59.934	20	AAAAATAAAAACCCCCAAAACA	58.733	22	252	683	934	TTGACTCGGGTTCTATTGGC	60.074	20	AAAAATAAAAACCCCCAAAACA	58.733	22	182	753	934	TATGATTCGAGATCGGGAGC	60.141	20	AAAAATAAAAACCCCCAAAACA	58.733	22	209	726	934
F01.PB1042	1	p1	(A)10	10	38	47	CACAGTCACAAACGCAAAGAA	59.936	21	ACTTGAACGGATGAATTCGG	59.933	20	207	1	207	CACAGTCACAAACGCAAAGAA	59.936	21	ACGGAGATTGGAGAATGTGG	59.927	20	138	1	138	CACAGTCACAAACGCAAAGAA	59.936	21	TGTCAGGGTAGAGTGTTGCG	59.897	20	232	1	232
F01.PB1045	1	p1	(A)10	10	72	81	AAACCTCACCAAACACAAAAGAA	59.935	23	GGATGTCTGTTGATTGTGCCT	59.989	21	164	1	164	AACCTCACCAAACACAAAAGAAA	59.935	23	GGATGTCTGTTGATTGTGCCT	59.989	21	163	2	164	AAAACCTCACCAAACACAAAAGA	59.935	23	GGATGTCTGTTGATTGTGCCT	59.989	21	165	0	164
F01.PB1050	1	p1	(T)14	14	513	526	CCTTCTCAAGCACCTTCACC	59.844	20	CACACAGATCGAAACAGAGCA	60.04	21	208	390	597	TTCACATTTGCTGGATCTGC	59.805	20	CACACAGATCGAAACAGAGCA	60.04	21	157	441	597	CACCTTCTGATAACTCCGCC	59.694	20	CACACAGATCGAAACAGAGCA	60.04	21	192	406	597
F01.PB1051	1	p1	(A)10	10	442	451	TTTCTTGTTGAAAGGGCCAC	60.088	20	CTGATTTGGTGGAGGTTGCT	60.111	20	225	354	578	CTTTCTTGTTGAAAGGGCCA	60.22	20	CTGATTTGGTGGAGGTTGCT	60.111	20	226	353	578	TTTCTTGTTGAAAGGGCCAC	60.088	20	GTTGCATTTTGTGTTGCTGC	60.31	20	196	354	549
F01.PB1056	1	p2	(CA)7	14	139	152	AAAAGGCACAAACCCAACAC	59.875	20	CACCGCTAATCAAACCCTTT	59.087	20	231	89	319	TCATCAAACCCAGCAAACAA	60.088	20	AAAATCACTTTCCACAGCCC	59.031	20	201	33	233	AAAAGGCACAAACCCAACAC	59.875	20	AAAATCACTTTCCACAGCCC	59.031	20	145	89	233
F01.PB1059	1	p3	(GTG)5	15	470	484	AGATTTGGAGGTGGTTGCAG	60.111	20	GTGCGTACGTTAGCCACTCA	59.935	20	181	381	561	AGATTTGGAGGTGGTTGCAG	60.111	20	TGCGTACGTTAGCCACTCAC	59.935	20	180	381	560	TCCTTCACCTTTGAGCTCGT	59.989	20	CATGCTTGGTGTACTCTGCG	60.472	20	268	268	535
F01.PB1063	1	p3	(ATT)7	21	864	884	GAAGCAATTCTTTTGGTGCC	59.691	20	AATTGGTCGCAGAAGCAATC	60.221	20	152	802	953	GCAATTCTTTTGGTGCCTTT	59.205	20	AATTGGTCGCAGAAGCAATC	60.221	20	149	805	953	GGGGGATGGTAACCCTTACA	60.797	20	AATTGGTCGCAGAAGCAATC	60.221	20	195	759	953
F01.PB1065	1	p3	(ATT)5	15	159	173	GACGTGCGAATCAAGACAAG	59.445	20	TACGCAATGCAGGTGGTCTA	60.28	20	197	85	281	GACGTGCGAATCAAGACAAG	59.445	20	ATTTACGCAATGCAGGTGGT	60.395	20	200	85	284	GACGTGCGAATCAAGACAAG	59.445	20	GTTGGCTGAAAACCACCTTC	59.574	20	225	85	309
F01.PB1067	1	p1	(A)10	10	78	87	CACCATCTTCATTTTCGAAGG	59.555	21	ATGAGGATGCGAAGAATTGG	60.036	20	130	13	142	CACCATCTTCATTTTCGAAGG	59.555	21	CCAATGAGGATGCGAAGAAT	60.036	20	133	13	145	CACCATCTTCATTTTCGAAGG	59.555	21	GATGCGAAGAATTGGAGAGC	59.923	20	125	13	137
F01.PB1073	1	c	(T)10actgaccttctttttactaggttatttgagtgaaaaatgtacagatgaggattatttgtcagattagtttttgag(T)13	98	704	801	--
F01.PB1077	1	p1	(T)10	10	58	67	TGATAACGCAGGATTGTGGA	60.073	20	CGCTCGATTAGCCACATACA	59.856	20	201	19	219	ATAACGCAGGATTGTGGAGC	60.103	20	CGCTCGATTAGCCACATACA	59.856	20	199	21	219	CGTGATAACGCAGGATTGTG	60.134	20	CGCTCGATTAGCCACATACA	59.856	20	203	17	219
F01.PB1079	1	p2	(TC)6	12	61	72	CGCTTTTCGTTTTCTGTTAATC	58.14	22	TCTTCCATGACACGCTGAAG	59.984	20	261	25	285	CGCTTTTCGTTTTCTGTTAATC	58.14	22	TCGTCCATGTCACCAAGGTA	59.96	20	132	25	156	CGCTTTTCGTTTTCTGTTAATC	58.14	22	GTCTTCCATGACACGCTGAA	59.837	20	262	25	286
F01.PB1080	1	c	(GAT)5caagggaaggtgtgtagtacgacgtcgtcttcatcgatcggaagaaatag(TGA)5	80	114	193	GCGTGGGTTCACGTACTTCT	60.179	20	CAATCTAAAGCACCGCCATT	60.096	20	208	63	270	CGTGGGTTCACGTACTTCTG	59.209	20	CAATCTAAAGCACCGCCATT	60.096	20	207	64	270	CGTGGGTTCACGTACTTCTGT	60.081	21	CAATCTAAAGCACCGCCATT	60.096	20	207	64	270
F01.PB1081	1	p1	(T)17	17	794	810	--
F01.PB1085	1	p2	(CT)7	14	33	46	CGATAGTAACCCTAAACTCCATCC	59.344	24	GAACAGTGAAGGAGAGAGCGA	59.736	21	123	4	126	CGATAGTAACCCTAAACTCCATCC	59.344	24	AACAATGGCAAGAATCGAAGA	59.699	21	205	4	208	CGATAGTAACCCTAAACTCCATCC	59.344	24	AATGGCAAGAATCGAAGATCA	59.659	21	202	4	205
F01.PB1096	1	p1	(T)16	16	628	643	AAGTCAAGCATTGGCCTCAG	60.397	20	TTCTCCATTGCCAAACTTCA	59.247	20	190	543	732	TAAGTCAAGCATTGGCCTCA	59.42	20	TTCTCCATTGCCAAACTTCA	59.247	20	191	542	732	ATTGGCCTCAGCTAGGGAAC	60.599	20	TTCTCCATTGCCAAACTTCA	59.247	20	181	552	732
F01.PB1101	1	p3	(ATA)6	18	933	950	--
F01.PB1117	1	p1	(A)21	21	5	25	--
F01.PB1120	1	p1	(T)15	15	555	569	ATTCGATTGGAGTCCACCAC	59.786	20	AAAAACGCCAGAGAAAGAGAA	58.251	21	205	451	655	TGGAGTCCACCACCAATACC	60.634	20	AAAAACGCCAGAGAAAGAGAA	58.251	21	198	458	655	ATTCGATTGGAGTCCACCAC	59.786	20	AAAAACGCCAGAGAAAGAGAAT	58.586	22	205	451	655
F01.PB1120	2	p1	(A)13	13	893	905	--
F01.PB1123	1	p3	(TTC)8	24	46	69	TCCACATTTTCTCACACCCA	59.935	20	CTCATGCCAAAAGGACTTGG	60.626	20	143	20	162	TCCACATTTTCTCACACCCA	59.935	20	TGAGTCTCATGCCAAAAGGA	59.369	20	148	20	167	TCCACATTTTCTCACACCCA	59.935	20	TCTCATGCCAAAAGGACTTG	58.847	20	144	20	163
F01.PB1126	1	p1	(A)22	22	34	55	TCACAAACGCAAAGAAACAAA	59.378	21	ACTTGAACGGATGAATTCGG	59.933	20	214	2	215	TCACAAACGCAAAGAAACAAA	59.378	21	ACGGAGATTGGAGAATGTGG	59.927	20	145	2	146	TCACAAACGCAAAGAAACAAA	59.378	21	TGTCAGGGTAGAGTGTTGCG	59.897	20	239	2	240
F01.PB1130	1	p1	(T)24	24	863	886	AATCGGTGGATTGCTGAAAG	60.074	20	AAAAGGGAAACAAGAGATTTAGAAAG	58.933	26	193	729	921	AATCGGTGGATTGCTGAAAG	60.074	20	AAAGGGAAACAAGAGATTTAGAAAG	57.811	25	192	729	920	AATCGGTGGATTGCTGAAAG	60.074	20	AAAAGGGAAACAAGAGATTTAGAAAGT	59.583	27	193	729	921
F01.PB1138	1	p2	(GA)7	14	79	92	CGCACGTGGTGTACGTAGTT	59.706	20	TAAGGCGATGAGGAGGAAGA	59.91	20	113	36	148	CGCACGTGGTGTACGTAGTT	59.706	20	AACGAGTAAGGCGATGAGGA	59.836	20	119	36	154	CGCACGTGGTGTACGTAGTT	59.706	20	GAACGAGTAAGGCGATGAGG	59.836	20	120	36	155
F01.PB1144	1	p2	(TG)7	14	337	350	TGCGGTTCAATAAAGCTGTG	59.872	20	GAGCACCAAGCATATCCCAT	59.923	20	141	236	376	CGAGTTCCTTTGCATTGTCA	59.84	20	GAGCACCAAGCATATCCCAT	59.923	20	173	204	376	TCCAGATCGAGTTCCTTTGC	60.34	20	GAGCACCAAGCATATCCCAT	59.923	20	180	197	376
F01.PB1144	2	p3	(ATG)8	24	514	537	ATGGGATATGCTTGGTGCTC	59.923	20	CAGTCCAGAAAAAGAGGCCA	60.366	20	214	357	570	ATGGGATATGCTTGGTGCTC	59.923	20	TGCCTTGATTTTGGATCAGA	59.2	20	253	357	609	CCTGTGTGTGTGTGTGGCTA	59.178	20	CAGTCCAGAAAAAGAGGCCA	60.366	20	237	334	570
F01.PB1146	1	p3	(TCT)6	18	51	68	TTCTCTTCACCATCCCCATT	59.336	20	TTGCACAGCTTCCTGATGAC	59.992	20	182	6	187	TTCTCTTCACCATCCCCATT	59.336	20	CTTGCACAGCTTCCTGATGA	60.136	20	183	6	188	TTCTCTTCACCATCCCCATT	59.336	20	TCTTGCACAGCTTCCTGATG	60.136	20	184	6	189
F01.PB1146	2	p1	(T)10	10	672	681	CTTTGGTGCAATCCACCTTT	59.971	20	ATGAAGCCAACGCTTTATGG	60.096	20	279	445	723	CTTTGGTGCAATCCACCTTT	59.971	20	AAGCCAACGCTTTATGGCTA	59.875	20	276	445	720	CTTTGGTGCAATCCACCTTT	59.971	20	AGCCAACGCTTTATGGCTAA	59.875	20	275	445	719
F01.PB1147	1	p2	(CT)20	40	27	66	AAAATTCTCAAAAATCCAAACCC	59.616	23	ATCGAGTTCCTCCATCATGC	60.042	20	218	0	217	AAAATTCTCAAAAATCCAAACCC	59.616	23	GAGTTCCTCCATCATGCGTT	60.081	20	215	0	214	AAAATTCTCAAAAATCCAAACCC	59.616	23	ACGTGAGATTTTTCCATCGC	60.081	20	137	0	136
F01.PB1149	1	p3	(ACC)5	15	93	107	CGGAAAAGCAATTCTCCAAA	60.181	20	GGAGATGAGCGAGTTTGAGG	59.95	20	236	2	237	GCTTCTTCTTCACCCCCTTC	60.19	20	GGAGATGAGCGAGTTTGAGG	59.95	20	197	41	237	GTCGGAAAAGCAATTCTCCA	60.192	20	GGAGATGAGCGAGTTTGAGG	59.95	20	238	0	237
F01.PB1150	1	p3	(AAT)6	18	783	800	ACAGTTTTGCAAGTGGGGAG	60.149	20	CAGAACAAACAAAAGGTCCAAA	59.151	22	249	649	897	GGCAAATGGAAACCACAGTT	59.836	20	CAGAACAAACAAAAGGTCCAAA	59.151	22	263	635	897	TGTGATGTTGTTGGGCAAAT	59.823	20	CAGAACAAACAAAAGGTCCAAA	59.151	22	197	701	897
F01.PB1158	1	p2	(CT)19	38	63	100	CCAAACCCATCATCCTTCAC	60.173	20	CATGAAACGGGTTTTGATCC	60.17	20	134	13	146	ACCAAACCCATCATCCTTCA	60.173	20	CATGAAACGGGTTTTGATCC	60.17	20	135	12	146	CAAACCAAACCCATCATCCT	59.647	20	CATGAAACGGGTTTTGATCC	60.17	20	138	9	146
F01.PB1166	1	p3	(CAT)5	15	44	58	AACGAAGAACATTCTGGAAACAA	60.028	23	TTTGAGCCCACTTGACCTCT	59.844	20	171	6	176	AAACGAAGAACATTCTGGAAACA	60.028	23	TTTGAGCCCACTTGACCTCT	59.844	20	172	5	176	CGAAGAACATTCTGGAAACAA	57.865	21	TTTGAGCCCACTTGACCTCT	59.844	20	169	8	176
F01.PB1168	1	p1	(T)10	10	738	747	CTCTTTTCTGGTTGCTTGGC	59.993	20	AGAACCAATGAACCAAACGC	59.978	20	106	692	797	AGATGCAGAGGAGAAACGGA	59.95	20	AGAACCAATGAACCAAACGC	59.978	20	278	520	797	ATGCAGAGGAGAAACGGAAA	59.813	20	AGAACCAATGAACCAAACGC	59.978	20	276	522	797
F01.PB1169	1	p1	(T)10	10	845	854	ATTGAGTGTTCATGGTGCGA	60.12	20	GCAAACTTGATAAATAGCATCGG	60.006	23	242	686	927	GTGTTCATGGTGCGATTGAG	60.12	20	GCAAACTTGATAAATAGCATCGG	60.006	23	237	691	927	TGTTCATGGTGCGATTGAGT	60.12	20	GCAAACTTGATAAATAGCATCGG	60.006	23	236	692	927
F01.PB1170	1	p1	(T)10	10	739	748	GCCCAATGGAGATTGAAGAA	60.014	20	GTCAAGCAATGAGACGCAAA	59.995	20	226	677	902	CGTGGGAAACGAGTGAGTTT	60.149	20	GTCAAGCAATGAGACGCAAA	59.995	20	248	655	902	GCCCAATGGAGATTGAAGAA	60.014	20	GCAATGAGACGCAAATTCAA	59.816	20	221	677	897
F01.PB1171	1	p1	(T)11	11	754	764	ACCACAATGCTTGTTGGTCA	60.008	20	CCACAAGGAAGCTCAACAGA	59.007	20	260	562	821	ACCACAATGCTTGTTGGTCA	60.008	20	TCCACAAGGAAGCTCAACAG	59.007	20	261	562	822	ACCACAATGCTTGTTGGTCA	60.008	20	CTCCACAAGGAAGCTCAACA	59.007	20	262	562	823
F01.PB1171	2	p3	(AAT)5	15	904	918	--
F01.PB1176	1	p1	(T)14	14	790	803	GGTTTCGCGACAGCTTCTA	59.163	19	ACACAGCATGTCTGAATGGG	59.551	20	274	618	891	TGAACCTTAAAGCAAACTGCAA	59.925	22	ACACAGCATGTCTGAATGGG	59.551	20	174	718	891	GGTTTCGCGACAGCTTCTA	59.163	19	CACAGCATGTCTGAATGGGA	60.688	20	273	618	890
F01.PB1177	1	p2	(TC)6	12	11	22	--
F01.PB1180	1	p1	(T)10	10	69	78	TATCCATTCGCCTCGTTTCT	59.668	20	GTGGAGGTAAACGCCGTAAA	59.996	20	267	30	296	CTATCCATTCGCCTCGTTTC	59.668	20	GTGGAGGTAAACGCCGTAAA	59.996	20	268	29	296	TATCCATTCGCCTCGTTTCT	59.668	20	TTTGAGGTGGAGGTAAACGC	60.11	20	273	30	302
F01.PB1184	1	p1	(T)13	13	799	811	GGATTTCCCAACGCTCTGTA	60.074	20	TCCAATTAGGATCGAACTTTCC	59.442	22	233	653	885	TAGGATTTCCCAACGCTCTG	60.206	20	TCCAATTAGGATCGAACTTTCC	59.442	22	235	651	885	GCATGCTGGCATCTAGGATT	60.207	20	TCCAATTAGGATCGAACTTTCC	59.442	22	248	638	885
F01.PB1186	1	p1	(T)10	10	790	799	TGCACGTGTGTGCAAAATAA	59.759	20	TCACAATTGAACTTGTAGATTATCAAA	58.332	27	168	692	859	TGAGGTACTTCCGAAGGTCG	60.246	20	TCACAATTGAACTTGTAGATTATCAAA	58.332	27	114	746	859	AGGTACTTCCGAAGGTCGTG	59.208	20	TCACAATTGAACTTGTAGATTATCAAA	58.332	27	112	748	859
F01.PB1192	1	p1	(T)10	10	892	901	--
F01.PB1193	1	p1	(T)11	11	942	952	--
F01.PB1204	1	p3	(TCA)5	15	23	37	--
F01.PB1204	2	p1	(T)10	10	814	823	CAGCCCTCATGCGTCTTAAC	60.796	20	TCAGGGGTGTTTTTAGGTGG	59.824	20	191	747	937	CCCTCATGCGTCTTAACCTT	59.195	20	TCAGGGGTGTTTTTAGGTGG	59.824	20	188	750	937	CAGCCCTCATGCGTCTTAAC	60.796	20	GGAGGGTTTATCTTCAGGGG	59.761	20	204	747	950
F01.PB1209	1	p3	(CAT)5	15	394	408	TTGTGTATCCATCCCCACCT	60.05	20	AAGAATCCAGCAAAACTCGC	59.457	20	247	270	516	CCAATTGTGTATCCATCCCC	59.871	20	AAGAATCCAGCAAAACTCGC	59.457	20	251	266	516	TTGTGTATCCATCCCCACCT	60.05	20	GGCAAGAATCCAGCAAAACT	59.316	20	250	270	519
F01.PB1211	1	p3	(CTG)5	15	502	516	CTCCACCGTCGGTTGTAGTT	60.028	20	CACCGACACTTAAATCCCGT	59.853	20	157	450	606	CTCCACCGTCGGTTGTAGTT	60.028	20	ATGTCCCACATCTATTCGGC	59.78	20	117	450	566	CTCCACCGTCGGTTGTAGTT	60.028	20	GCCTTCTTGATCTCCTCCCT	59.778	20	250	450	699
F01.PB1223	1	p5	(TCAAA)6	30	53	82	AACCCAGCGAGAGGTCTTTT	60.247	20	ATTTTCTCCACACTGCTGGG	60.111	20	274	13	286	AAACCCAGCGAGAGGTCTTT	60.247	20	ATTTTCTCCACACTGCTGGG	60.111	20	275	12	286	AACCCAGCGAGAGGTCTTTT	60.247	20	ACAGCAAGAACCACACCCTC	60.159	20	223	13	235
F01.PB1225	1	p1	(A)11	11	603	613	CCTTCAAGTTGGAAAGCTGG	59.846	20	GAAGTTTCAGATGGAATGAAGGA	59.585	23	170	537	706	CTAACCCACCCAAAGGTGAA	59.824	20	GAAGTTTCAGATGGAATGAAGGA	59.585	23	256	451	706	TATGCTAACCCACCCAAAGG	59.817	20	GAAGTTTCAGATGGAATGAAGGA	59.585	23	260	447	706
F01.PB1238	1	p1	(T)10	10	805	814	GGGCCAGCTTGTAGATTTGA	60.214	20	GCATTGCACAGAGCCATAAA	59.839	20	263	597	859	AATTTGGGCCAGCTTGTAGA	59.708	20	GCATTGCACAGAGCCATAAA	59.839	20	268	592	859	TTTGGGCCAGCTTGTAGATT	59.708	20	GCATTGCACAGAGCCATAAA	59.839	20	266	594	859
F01.PB1239	1	p1	(T)10	10	636	645	AATGCTAGCACCAACCCAAC	60	20	ACAGGAAACGACCAACCAAG	60.005	20	216	475	690	AATGCTAGCACCAACCCAAC	60	20	CAGGAAACGACCAACCAAGT	60.005	20	215	475	689	ATTGAGATAGGCTGAGCGGA	59.939	20	ACAGGAAACGACCAACCAAG	60.005	20	248	443	690
F01.PB1242	1	p1	(T)11	11	810	820	ATGGAAAGAAGCAAGCCGTA	59.845	20	GGATCCCCACCTTTTGAAGT	60.169	20	279	672	950	CATCTTGCAGAGGGCATGTA	59.823	20	GGATCCCCACCTTTTGAAGT	60.169	20	244	707	950	AAGAAGCAAGCCGTAGATGC	59.62	20	GGATCCCCACCTTTTGAAGT	60.169	20	274	677	950
F01.PB1244	1	p2	(CT)16	32	98	129	TTCCTCAATCCTCTTCTTCCC	59.637	21	GCATCCGGTAGCTCAACTCT	59.459	20	278	70	347	TTCCTCAATCCTCTTCTTCCC	59.637	21	AGCATCCGGTAGCTCAACTC	59.459	20	279	70	348	TTCCTCAATCCTCTTCTTCCC	59.637	21	CAAGTCCATCTCTCGTCGCT	60.555	20	141	70	210
F01.PB1245	1	p3	(GAA)5	15	101	115	CGAAAACGAAAACTCACCCT	59.215	20	TGATCTTGTTCCCAACCTCC	59.903	20	195	63	257	CGAAAACGAAAACTCACCCT	59.215	20	TTTCCTTGCCGGAATAAATG	59.901	20	144	63	206	CGAAAACGAAAACTCACCCT	59.215	20	CCTTTGTTCGGACATGCTTT	60.11	20	107	63	169
F01.PB1253	1	p3	(GAA)7	21	303	323	ATTAGGTCACAAAAACGCGG	59.996	20	TGTTGATGATGACGAGGATGA	60.064	21	272	169	440	CGAACAAGACGAAGAAGATGC	60.008	21	CCAAATCCATTTCGAGCAGT	60.074	20	273	275	547	CGAACAAGACGAAGAAGATGC	60.008	21	ACCAAATCCATTTCGAGCAG	60.074	20	274	275	548
F01.PB1256	1	p1	(A)16	16	42	57	TCGAAACAGATTTCTAGCTCCT	57.406	22	TTGAGAAGCTCTGGAAGACAAA	59.238	22	245	17	261	TCGAAACAGATTTCTAGCTCCT	57.406	22	TTTGAGAAGCTCTGGAAGACAA	59.238	22	246	17	262	AAATCGAAACAGATTTCTAGCTCC	59.347	24	TTTGAGAAGCTCTGGAAGACAA	59.238	22	249	14	262
F01.PB1256	2	p1	(T)11	11	521	531	GGTAGATATTGCAATTCGTATGAGC	60.248	25	GCCTATCTTGACAACATCTCACA	59.256	23	226	450	675	GATATTGCAATTCGTATGAGCTT	57.53	23	GCCTATCTTGACAACATCTCACA	59.256	23	222	454	675	AGATATTGCAATTCGTATGAGCTT	58.452	24	GCCTATCTTGACAACATCTCACA	59.256	23	223	453	675
F01.PB1259	1	p3	(GTG)5	15	401	415	GCAAGAATGGTTGGAGGGTA	59.933	20	GCCCACGAGGACTGTAACTC	59.727	20	255	241	495	CATTTTGCTCGTGAATGTCG	60.257	20	AGCATATGGCACCTCCTCAC	60.104	20	213	375	587	GCAAGAATGGTTGGAGGGTA	59.933	20	CCCATAACTTGGACTCCTGC	59.55	20	230	241	470
F01.PB1260	1	p1	(A)10	10	734	743	CGAAGGAGTGGAGAGACAGG	59.978	20	CCCCAAAACACTAGCCAAAA	59.968	20	214	563	776	ATCTCCGGCAAATGTTGAAG	60.074	20	CCCCAAAACACTAGCCAAAA	59.968	20	237	540	776	GATGAATCTCCGGCAAATGT	59.9	20	CCCCAAAACACTAGCCAAAA	59.968	20	242	535	776
F01.PB1261	1	p3	(CAA)5	15	57	71	TCGAAACTCATGGAGGAACC	60.05	20	CACGACATATGGGGGAACTT	59.67	20	255	29	283	TCGAAACTCATGGAGGAACC	60.05	20	AGCGCATCCCTTACATGATT	59.556	20	165	29	193	TCGAAACTCATGGAGGAACC	60.05	20	AAGCGCATCCCTTACATGAT	59.556	20	166	29	194
F01.PB1270	1	p3	(TCT)5	15	86	100	CCTTTCTCTTTGTACTCTCAACCA	58.999	24	GCAGGAGCAGTGCTATTTCC	59.985	20	259	38	296	CCTTTCTCTTTGTACTCTCAACCA	58.999	24	CAAGCATTTTGGAGCTAGGC	59.982	20	123	38	160	CCTTTCTCTTTGTACTCTCAACCA	58.999	24	GCTAGGCTTCAATTTTCCCC	60.041	20	110	38	147
F01.PB1279	1	p2	(TC)6	12	63	74	TCACCGATTCAAACACTTCAA	59.159	21	GTGGCTTTCTTAGCAGCACC	60.022	20	126	30	155	TCACCGATTCAAACACTTCAA	59.159	21	GGTGGCTTTCTTAGCAGCAC	60.022	20	127	30	156	TCACCGATTCAAACACTTCAA	59.159	21	GGAACCTAGGGTTTTGCCTC	59.94	20	106	30	135
F01.PB1280	1	c	(A)13caaaacatcct(A)11	35	55	89	AACCAAACATTCTCAACAACTCAA	59.948	24	ACATGGAAGTAACGGTTCGG	59.853	20	190	19	208	AAACCAAACATTCTCAACAACTCA	59.948	24	ACATGGAAGTAACGGTTCGG	59.853	20	191	18	208	AACCAAACATTCTCAACAACTCAA	59.948	24	CATGGAAGTAACGGTTCGGT	59.853	20	189	19	207
F01.PB1286	1	p3	(TAT)6	18	81	98	CCAAACCCAATCCAGGTTCT	61.103	20	ATGGTACTTAGCGACGGTGG	60.015	20	143	3	145	CCAAACCCAATCCAGGTTCT	61.103	20	CCATGGTACTTAGCGACGGT	60.015	20	145	3	147	CCAAACCCAATCCAGGTTCT	61.103	20	GTGGTGGTGGAGCTTTGAAT	59.973	20	221	3	223
F01.PB1287	1	p1	(A)11	11	984	994	CTTTGGGGGTGCTTTGTTTA	59.968	20	TCATATTCCATAATTTCTTTTGATACA	57.394	27	217	810	1026	CCATTGTGTTGTTTTGTGGC	59.864	20	TCATATTCCATAATTTCTTTTGATACA	57.394	27	236	791	1026	CTTTGGGGGTGCTTTGTTTA	59.968	20	ATATTCCATAATTTCTTTTGATACACC	57.285	27	215	810	1024
F01.PB1292	1	p4	(AAAT)6	24	667	690	CCACAGAGTGATCCTCCACC	60.527	20	CAGAACAAACCAATACACGCA	59.641	21	236	603	838	TGCACAAGACTCCACAGAGTG	60.08	21	CAGAACAAACCAATACACGCA	59.641	21	247	592	838	CAGAGTGATCCTCCACCTGAG	59.843	21	CAGAACAAACCAATACACGCA	59.641	21	233	606	838
F01.PB1293	1	p2	(CT)7	14	57	70	AGTTTTGATTCTACCGCCCA	59.569	20	AGGGACAAGCATGGATTTGA	60.461	20	206	7	212	AGTTTTGATTCTACCGCCCA	59.569	20	AGACCAGCACCATCCTCAAT	59.535	20	132	7	138	GTTTTGATTCTACCGCCCAC	59.434	20	AGGGACAAGCATGGATTTGA	60.461	20	205	8	212
F01.PB1293	2	p1	(T)12	12	754	765	CGTCCCTGCTCTTTGAACAT	60.255	20	AAGGGGTACACATAACCATTGC	60.007	22	221	683	903	CGTCCCTGCTCTTTGAACAT	60.255	20	AGGGGTACACATAACCATTGC	58.709	21	220	683	902	CGTCCCTGCTCTTTGAACAT	60.255	20	GGGGTACACATAACCATTGCT	58.709	21	219	683	901
F01.PB1297	1	p1	(T)17	17	648	664	TTTGAACCGTGCATTGAAAA	60.088	20	AGTGACGCCAGCTTGATCTT	60.02	20	234	550	783	TTTTGAACCGTGCATTGAAA	60.088	20	AGTGACGCCAGCTTGATCTT	60.02	20	235	549	783	TTTGAACCGTGCATTGAAAA	60.088	20	AAGTGACGCCAGCTTGATCT	60.02	20	235	550	784
F01.PB1310	1	p1	(A)10	10	820	829	CTGGTGATTCCGCTAGGAAG	59.83	20	TCCACTTTTATCCATTGCCA	58.965	20	214	692	905	TGTTTCCGATGGGTTTTGTT	60.206	20	TCCACTTTTATCCATTGCCA	58.965	20	265	641	905	AGGAAGAAGCAATAGGCGGT	60.228	20	TCCACTTTTATCCATTGCCA	58.965	20	200	706	905
F01.PB1312	1	p2	(TC)19	38	29	66	CATTTTCACTCTCACAAACCCTT	59.552	23	TGCTGGAGCTTGATGAGTTG	60.136	20	173	2	174	CATTTTCACTCTCACAAACCCTT	59.552	23	TTGTGCAGTCCACTGATGGT	60.162	20	192	2	193	TTTTCACTCTCACAAACCCTTC	58.344	22	TGCTGGAGCTTGATGAGTTG	60.136	20	171	4	174
F01.PB1318	1	p3	(ACG)5	15	44	58	CACAGTGTACTCCGAGAGCG	59.641	20	AACAAGATCGGTGGTGGAAG	59.966	20	232	20	251	CACAGTGTACTCCGAGAGCG	59.641	20	GAAAGTATCACCGGACGGAA	59.933	20	256	20	275	CACAGTGTACTCCGAGAGCG	59.641	20	GGTGGAAGGAGCATCAAGAG	59.803	20	220	20	239
F01.PB1324	1	p2	(CT)6	12	8	19	--
F01.PB1325	1	p1	(T)15	15	698	712	--
F01.PB1327	1	p3	(GTT)5	15	628	642	GGTGGAAAGAAAGGGAAAGG	59.912	20	CACCCCAAATCTTTTCTCCA	59.903	20	265	441	705	GGTGGAAAGAAAGGGAAAGG	59.912	20	TTCACTATCCCCAAACACCC	59.647	20	280	441	720	TGGTGAGTTGAATCGGTCTG	59.676	20	TTCACTATCCCCAAACACCC	59.647	20	203	518	720
F01.PB1327	2	p3	(GAA)9	27	765	791	TGGAGAAAAGATTTGGGGTG	59.903	20	AAAAAGGGTAGACTAAACAAACCTACC	59.719	27	137	686	822	TGGAGAAAAGATTTGGGGTG	59.903	20	TGGTGATGATTAATGTACAAAAAGA	57.718	25	198	686	883	TGGAGAAAAGATTTGGGGTG	59.903	20	AAAAGGGTAGACTAAACAAACCTACC	58.675	26	136	686	821
F01.PB1331	1	p1	(T)10	10	411	420	TTAAGTTACGTCCACCGCAA	59.226	20	CAAAACATCCTCATATCCCAAAA	60.062	23	228	349	576	TTAAGTTACGTCCACCGCAA	59.226	20	GAACAAAACATCCTCATATCCCA	60.068	23	231	349	579	TTAAGTTACGTCCACCGCAA	59.226	20	CAAAACATCCTCATATCCCAAA	58.807	22	228	349	576
F01.PB1332	1	p2	(CT)7	14	124	137	GCTTGAGTCCAGCTACCGTC	60.02	20	TCCCAACGCCTTCATTTTAC	59.938	20	106	69	174	ATCGCCTATCCCTCTTCCAT	59.888	20	TCCCAACGCCTTCATTTTAC	59.938	20	148	27	174	GCTTGAGTCCAGCTACCGTC	60.02	20	TGCGTCCATGAACTTCACTC	59.837	20	227	69	295
F01.PB1339	1	p1	(A)11	11	3	13	--
F01.PB1340	1	p1	(T)10	10	556	565	CCTCTGGAACTTCGATGACC	59.655	20	GGCCACAAGAAAATAAAACTCC	59.038	22	274	366	639	CCTCTGGAACTTCGATGACC	59.655	20	CACAAGAAAATAAAACTCCACGC	60.05	23	271	366	636	CCTCTGGAACTTCGATGACC	59.655	20	CCACAAGAAAATAAAACTCCACG	59.92	23	272	366	637
F01.PB1344	1	p1	(A)11	11	21	31	--
F01.PB1345	1	p1	(T)13	13	951	963	--
F01.PB1346	1	p1	(T)10	10	845	854	--
F01.PB1347	1	p1	(T)13	13	808	820	CCAATCAGTTGCTGGTGATG	60.112	20	TGACATTAACATTGCTTGCTTC	57.98	22	252	659	910	CCAATCAGTTGCTGGTGATG	60.112	20	TGACATTAACATTGCTTGCTTCT	58.958	23	252	659	910	CCAATCAGTTGCTGGTGATG	60.112	20	CTGACATTAACATTGCTTGCTTC	58.958	23	253	659	911
F01.PB1350	1	p1	(T)10	10	763	772	GGGTTGCAACTATGGCACTT	60	20	TGAAACTCGTCTTGTCACGC	60.032	20	207	696	902	GGGTTGCAACTATGGCACTT	60	20	AAACTCGTCTTGTCACGCCT	59.914	20	205	696	900	AGGGTTGCAACTATGGCACT	59.621	20	TGAAACTCGTCTTGTCACGC	60.032	20	208	695	902
F01.PB1351	1	p3	(ATT)5	15	779	793	TGGACGTCGAATGATTTTCA	60.049	20	CTCCATTTGGAAGCACACAA	59.691	20	140	739	878	GAGGAAGGTTCCAAACACCA	59.943	20	CTCCATTTGGAAGCACACAA	59.691	20	210	669	878	TGGACGTCGAATGATTTTCA	60.049	20	ATTTACAGCGCAAGCCACTC	60.416	20	157	739	895
F01.PB1352	1	c	(A)13ctctttatgttcattctgtctcccattaaacaaaaaaaatcttctcaatttcaattttctcacaatggctccaagagataacagaat(CAC)5	115	29	143	CATTGTCTCAGTTTCACAATTCA	57.799	23	CGAATCTCTTTCTGGGCTTG	59.948	20	191	3	193	CATTGTCTCAGTTTCACAATTCA	57.799	23	TTACCTGGGTCACGGATCTC	59.927	20	254	3	256	ACATTGTCTCAGTTTCACAATTCA	58.677	24	CGAATCTCTTTCTGGGCTTG	59.948	20	192	2	193
F01.PB1352	2	p1	(A)12	12	766	777	CACCACCTGAAGTTGCTTGA	59.873	20	TTCCGTTCATCAAAATGGGT	60.17	20	115	717	831	ATGTTCCTCCACCACCTGAA	60.363	20	GTCAGCAACACACTTTGCGT	59.953	20	182	708	889	AATGTTCCTCCACCACCTGA	60.363	20	GTCAGCAACACACTTTGCGT	59.953	20	183	707	889
F01.PB1356	1	p2	(TC)6	12	9	20	--
F01.PB1358	1	p3	(ATT)5	15	634	648	GGTGCAAATGATGCTGCTAA	59.839	20	TCCTTCCATTGGAGAAGCTC	59.361	20	265	450	714	GCAGAAGATGGTGCAAATGA	59.805	20	TCCTTCCATTGGAGAAGCTC	59.361	20	274	441	714	AGATGGTGCAAATGATGCTG	59.679	20	TCCTTCCATTGGAGAAGCTC	59.361	20	269	446	714
F01.PB1363	1	p2	(TC)8	16	118	133	CCAGAAATGCTCTTTGCCTC	59.955	20	GCAGCACATGGAGAATTTGA	59.805	20	278	4	281	CAGAAATGCTCTTTGCCTCC	59.955	20	GCAGCACATGGAGAATTTGA	59.805	20	277	5	281	GAAATGCTCTTTGCCTCCCT	60.713	20	GCAGCACATGGAGAATTTGA	59.805	20	275	7	281
F01.PB1363	2	p1	(T)10	10	706	715	CTTGATGCTACAAATGCCGA	59.833	20	TCAAACCTGCAACGTCCATA	60.111	20	238	550	787	GCCGATTTGATTCGCTTAAA	60.172	20	TCAAACCTGCAACGTCCATA	60.111	20	223	565	787	GCAATGATTCTTGTGGGGAT	59.756	20	TCAAACCTGCAACGTCCATA	60.111	20	129	659	787
F01.PB1363	3	p1	(A)11	11	942	952	--
F01.PB1364	1	p1	(T)14	14	422	435	TGGGTGACTGTGATTTGTGTG	60.47	21	TCAAGTTTTCAGTCAAAGCTGC	59.677	22	229	274	502	TGAAGTCTTGGGTGACTGTGA	59.294	21	TCAAGTTTTCAGTCAAAGCTGC	59.677	22	237	266	502	TGGGTGACTGTGATTTGTGTG	60.47	21	AAGTTTTCAGTCAAAGCTGCAA	59.2	22	227	274	500
F01.PB1364	2	p1	(A)10	10	596	605	GCAGCTTTGACTGAAAACTTGA	59.677	22	TGTTTGTTAAAAATGATTCCAACC	59.212	24	186	481	666	GCAGCTTTGACTGAAAACTTGA	59.677	22	GATTCCAACCATAAAATTGATTGA	59.134	24	172	481	652	GCAGCTTTGACTGAAAACTTGA	59.677	22	TTCCAACCATAAAATTGATTGA	57.065	22	170	481	650
F01.PB1371	1	p3	(TCA)6	18	39	56	--
F01.PB1373	1	c	(A)11tgagatttttgttttttg(T)10	39	706	744	GGGTGGTGGTGAGTCAGAGT	60.006	20	CCAGAAGGGGATAGAGCTGTT	59.721	21	271	557	827	GGGTGGTGGTGAGTCAGAGT	60.006	20	AACCAGAAGGGGATAGAGCTG	59.721	21	273	557	829	AAGGTTGTGACTGGTTTGGC	60.012	20	CCAGAAGGGGATAGAGCTGTT	59.721	21	186	642	827
F01.PB1380	1	p1	(A)12	12	28	39	--
F01.PB1393	1	p1	(T)10	10	882	891	CGGGGATTTGATATCTGGTG	60.148	20	TCGTAATGTACAACCAAAGAATGAA	59.829	25	226	715	940	CGGGGATTTGATATCTGGTG	60.148	20	TGATCGTAATGTACAACCAAAGAA	58.612	24	229	715	943	CGGGGATTTGATATCTGGTG	60.148	20	TCGTAATGTACAACCAAAGAATGA	58.612	24	226	715	940
F01.PB1399	1	p3	(GAT)5	15	523	537	CTTTTCAGCAATCAGCACCA	59.988	20	GTCCTCCCAACACCTTCAAA	59.943	20	274	361	634	TTTTCAGCAATCAGCACCAG	59.988	20	GTCCTCCCAACACCTTCAAA	59.943	20	273	362	634	CTTTTCAGCAATCAGCACCA	59.988	20	CCTCCCAACACCTTCAAAAA	59.942	20	272	361	632
F01.PB1404	1	p3	(ATT)5	15	660	674	AAAGGCACTGCAGGAGAAAA	59.993	20	TCCAACATCAATCCCATTCA	59.707	20	279	569	847	AGGACGCAGGAGGGAATAAT	59.925	20	TCCAACATCAATCCCATTCA	59.707	20	241	607	847	GAGGGAATAATGCAGGTGGA	59.894	20	TCCAACATCAATCCCATTCA	59.707	20	232	616	847
F01.PB1407	1	p5	(TTGAA)5	25	74	98	GGTTGAGTGGAGAATTGGGA	59.903	20	GCAAATCTGAGAAGCAAGCA	59.301	20	234	42	275	GGTTGAGTGGAGAATTGGGA	59.903	20	CAACGCCGATGGTACTAATG	59.062	20	278	42	319	GGTTGAGTGGAGAATTGGGA	59.903	20	CAACGCCGATGGTACTAATGT	59.897	21	278	42	319
F01.PB1409	1	p1	(T)10	10	100	109	GGTATTTGGTGAAGGGGATG	59.101	20	ATGCCAAAAATACCAGCCAC	59.829	20	275	67	341	GGTATTTGGTGAAGGGGATG	59.101	20	AGAGCTCCAACTGCACGAGT	60.205	20	214	67	280	AGGTATTTGGTGAAGGGGATG	60.06	21	ATGCCAAAAATACCAGCCAC	59.829	20	276	66	341
F01.PB1409	2	p1	(T)13	13	733	745	GGAGCTGGTGTTATCCTAGCAG	60.282	22	CGGATCGGATCAGCATATAAA	59.899	21	279	630	908	GGAGCTGGTGTTATCCTAGCAG	60.282	22	TCGGATCGGATCAGCATATAA	60.397	21	280	630	909	GGAGCTGGTGTTATCCTAGCAG	60.282	22	CGGATCGGATCAGCATATAA	58.551	20	279	630	908
F01.PB1422	1	p1	(G)12	12	92	103	GATGGACTCCCTCGAATGAA	60.011	20	CATAGAAACAATGGGGTGGC	60.192	20	130	8	137	ACACCCGCTAATATCCCTCC	60.173	20	CATAGAAACAATGGGGTGGC	60.192	20	103	35	137	GATGGACTCCCTCGAATGAA	60.011	20	GGTGGTGGTGGATCAGATTT	59.636	20	237	8	244
F01.PB1422	2	p1	(A)10	10	883	892	--
F01.PB1427	1	p1	(A)13	13	315	327	TTTGGAAAATTGTGCATTCAA	59.039	21	TTTGATGCTTAAACAATGCCC	59.957	21	244	157	400	TTGGAAAATTGTGCATTCAATC	59.816	22	TTTGATGCTTAAACAATGCCC	59.957	21	243	158	400	TTTGGAAAATTGTGCATTCAA	59.039	21	CCCTTAGGGCACTTAGCATTT	59.638	21	226	157	382
F01.PB1434	1	p1	(T)12	12	783	794	CCAGTCCCGTGTTGAAAATC	60.353	20	AACAACAATGGGAAACTGAAAGA	59.9	23	255	645	899	TCCAGTCCCGTGTTGAAAAT	60.353	20	AACAACAATGGGAAACTGAAAGA	59.9	23	256	644	899	GGAGACAATGCGTTTCGAGT	60.263	20	CACATGTTCAGTCAAAGAAACGA	60.196	23	242	594	835
F01.PB1436	1	p1	(T)10	10	696	705	AGTTGTACCGCTCGGAAATG	60.132	20	CAAAACCTTGGTCGTCCCTA	59.964	20	238	602	839	AGTTGTACCGCTCGGAAATG	60.132	20	CGTCCCTACTGTTAAGGGCA	60.125	20	226	602	827	GAAGTTGTACCGCTCGGAAA	60.249	20	CAAAACCTTGGTCGTCCCTA	59.964	20	240	600	839
F01.PB1439	1	p1	(A)12	12	860	871	TCGGTCATGCTTCTTGTTCA	60.39	20	TGTGGAACAAGGTTTGAGGA	59.109	20	257	684	940	GGACCTTAACTCGGTCATGC	59.556	20	TGTGGAACAAGGTTTGAGGA	59.109	20	267	674	940	TTGCTCTGTTTTGAGGACCA	59.415	20	TGTGGAACAAGGTTTGAGGA	59.109	20	209	732	940
F01.PB1455	1	p3	(GAT)5	15	511	525	GAAGATCCTTCCAACAGCCA	60.195	20	GGCCATCTATTCCTTGGGAC	60.662	20	266	459	724	CTCTCTCCGACCTTGCTTTG	60.126	20	TCCGTACTCCATGATAGCCA	59.101	20	277	316	592	ATAACAACTTTCCAGGCCGA	59.569	20	GGCCATCTATTCCTTGGGAC	60.662	20	242	483	724
F01.PB1458	1	p2	(TC)6	12	125	136	TTTGTGGTCATTAGCCTCTCC	59.184	21	CCCTGTGTTGAGATCGGATT	59.927	20	229	71	299	TTTGTGGTCATTAGCCTCTCC	59.184	21	GGATTTGGCAGATTTTGCAT	59.907	20	214	71	284	TTTGTGGTCATTAGCCTCTCC	59.184	21	TGTCCTCCCCACAATCTTTC	59.903	20	265	71	335
F01.PB1460	1	c	(A)14ctctttatgttcattctgtctcccattaaacaaaaaaaatcttctcaatttcaattttctcacaatggctccaagagataacagaat(CAC)5	116	31	146	CATTGTCTCAGTTTCACAATTCA	57.799	23	CGAATCTCTTTCTGGGCTTG	59.948	20	192	5	196	CATTGTCTCAGTTTCACAATTCA	57.799	23	TTACCTGGGTCACGGATCTC	59.927	20	255	5	259	ACATTGTCTCAGTTTCACAATTCA	58.677	24	CGAATCTCTTTCTGGGCTTG	59.948	20	193	4	196
F01.PB1460	2	p1	(A)10	10	770	779	CTCTGGTTCATCTTCCTCCG	59.797	20	GTCAGCAACACACTTTGCGT	59.953	20	249	641	889	CACCACCTGAAGTTGCTTGA	59.873	20	TTCCGTTCATCAAAATGGGT	60.17	20	113	721	833	CTCTGGTTCATCTTCCTCCG	59.797	20	TTCCGTTCATCAAAATGGGT	60.17	20	193	641	833
F01.PB1466	1	p1	(A)18	18	944	961	--
F01.PB1470	1	p3	(ATT)8	24	123	146	GCATAAATTTCTTAACCAACAGCA	59.597	24	GACACTGCACTGCAACAACA	59.486	20	273	12	284	TGCATAAATTTCTTAACCAACAGC	59.597	24	GACACTGCACTGCAACAACA	59.486	20	274	11	284	GCATAAATTTCTTAACCAACAGCA	59.597	24	CACTGCACTGCAACAACACA	60.572	20	271	12	282
F01.PB1474	1	p1	(T)10	10	903	912	TGGAAATGGATTCTTTCATCG	59.886	21	AATCTGAGCCAAGTCTCCGT	58.894	20	267	674	940	TTTTTGCTCCACTACCTTGGA	59.733	21	AATCTGAGCCAAGTCTCCGT	58.894	20	116	825	940	TGGAAATGGATTCTTTCATCG	59.886	21	AAATCTGAGCCAAGTCTCCGT	60.261	21	268	674	941
F01.PB1477	1	p3	(GCA)5	15	810	824	TAGTGTTGTTGGAGGGGGAG	59.959	20	TTCAAACCCTCCATTCTTGG	59.903	20	238	634	871	GAAGTAAGGGTGGTGGGGAT	60.052	20	TTCAAACCCTCCATTCTTGG	59.903	20	173	699	871	GTTGGGGATAGGAGGAGGAG	59.89	20	TTCAAACCCTCCATTCTTGG	59.903	20	136	736	871
F01.PB1479	1	p1	(T)10	10	740	749	ATGTTGCATACTGCACCTGG	59.596	20	CCCTTTCACCCTCCCATAAT	60.011	20	171	648	818	TTGGCGGTTTAGTAAGCACA	59.368	20	CCCTTTCACCCTCCCATAAT	60.011	20	279	540	818	CATACTGCACCTGGCTTTCC	60.657	20	CCCTTTCACCCTCCCATAAT	60.011	20	165	654	818
F01.PB1482	1	p3	(GAA)6	18	85	102	CTGAAAATGGCGGAAAACTC	59.685	20	GTTTTTGATCCGGCGAAGTA	60.074	20	204	30	233	CTGAAAATGGCGGAAAACTC	59.685	20	ATCCGGCGAAGTAAGGAAGT	60.096	20	197	30	226	CTGAAAATGGCGGAAAACTC	59.685	20	TACGAGAACATCGTTGGCAG	59.864	20	270	30	299
F01.PB1487	1	p1	(T)10	10	266	275	GCTCAATCCCTACAATCCGA	60.036	20	GAAACATGTCTGGAACCAAGG	59.439	21	217	115	331	CCCAGATTCGTTTGCTCAAT	60.074	20	GAAACATGTCTGGAACCAAGG	59.439	21	230	102	331	TGTGTTCGTGGGTTTAGGGT	60.269	20	GAAACATGTCTGGAACCAAGG	59.439	21	144	188	331
F01.PB1488	1	p1	(T)10	10	948	957	--
F01.PB1489	1	p1	(T)10	10	813	822	TGGGGATTGGAAGAAAGTTG	59.903	20	TCACAACTGGCTTTTCTAGCAG	59.693	22	228	676	903	TGGTTATGGGGATTGGAAGA	60.126	20	TCACAACTGGCTTTTCTAGCAG	59.693	22	234	670	903	CCAACAACTGCTTGAGGGTT	60.149	20	TCACAACTGGCTTTTCTAGCAG	59.693	22	273	631	903
F01.PB1491	1	p1	(T)10	10	305	314	TTCCGAAAGTATTCCCTTGC	59.158	20	CTGCATTCATCTCAAAGGCA	59.948	20	191	205	395	TGGGCAGTTGTGTTTCATTT	59.024	20	CTGCATTCATCTCAAAGGCA	59.948	20	152	244	395	AAATGGGCAGTTGTGTTTCA	59.024	20	CTGCATTCATCTCAAAGGCA	59.948	20	155	241	395
F01.PB1495	1	p3	(TTA)9	27	736	762	CTGAGCCACAATGGGAGAAT	60.073	20	AGCCAGCTGACCAAGGTAGA	60.012	20	261	545	805	CTGAGCCACAATGGGAGAAT	60.073	20	AAAGCCAGCTGACCAAGGTA	59.875	20	263	545	807	CTGAGCCACAATGGGAGAAT	60.073	20	GCCAGCTGACCAAGGTAGAC	59.874	20	260	545	804
F01.PB1501	1	p1	(T)10	10	767	776	ATATGTTGAAGGTTTCGCGG	59.96	20	TCCAATAAAACAACTTTAGGCAGA	59.25	24	254	556	809	GAACAAATCCTGGGGTGATG	60.173	20	TCCAATAAAACAACTTTAGGCAGA	59.25	24	149	661	809	AACAAATCCTGGGGTGATGA	60.173	20	TCCAATAAAACAACTTTAGGCAGA	59.25	24	148	662	809
F01.PB1508	1	c	(AG)20g(GA)14	69	42	110	TCATCTCCACCTTTGAGAGAGAG	60.002	23	GCTTTCACCAGAAGCACCTC	59.997	20	165	4	168	TCATCTCCACCTTTGAGAGAGAG	60.002	23	CCTTTGCTTTCACCAGAAGC	59.993	20	170	4	173	TCATCTCCACCTTTGAGAGAGAG	60.002	23	CACTGCTCTTGTGCTCTTGC	59.929	20	251	4	254
F01.PB1515	1	p1	(A)12	12	554	565	AGGAGTCCACCCTTCACCTT	59.968	20	GGCCAACATAGGACCCTACA	59.813	20	169	447	615	AAGGAGTCCACCCTTCACCT	59.968	20	GGCCAACATAGGACCCTACA	59.813	20	170	446	615	GTTGATCTTTGCAGGGAAGC	59.82	20	GGCCAACATAGGACCCTACA	59.813	20	231	385	615
F01.PB1522	1	p1	(A)10	10	820	829	ATGAATCATGCATGTGGTGG	60.21	20	CAACAGCTCATATGTCATTTCCA	60.011	23	159	698	856	CAACCAATTATGGCCTCTGC	60.469	20	CAACAGCTCATATGTCATTTCCA	60.011	23	259	598	856	TGAATCATGCATGTGGTGG	59.898	19	CAACAGCTCATATGTCATTTCCA	60.011	23	158	699	856
F01.PB1527	1	p3	(AAC)7	21	28	48	--
F01.PB1528	1	p1	(A)30	30	728	757	ATGCACCACAAAAGAGGGAC	59.973	20	TCACCCATTACCCATATCCC	59.32	20	222	570	791	TGCTAAAGCTCAGGCAGACA	59.888	20	TCACCCATTACCCATATCCC	59.32	20	194	598	791	TCTGACCGAGTCGTCTGCTA	59.726	20	TCACCCATTACCCATATCCC	59.32	20	278	514	791
F01.PB1531	1	p1	(A)10	10	755	764	ACAGAGAAGAAGGAGGCGGT	60.393	20	TCGCCGGAGAAGAAGAAGTA	60.088	20	143	713	855	TACAGAGAAGAAGGAGGCGG	59.569	20	TCGCCGGAGAAGAAGAAGTA	60.088	20	144	712	855	CAGAGAAGAAGGAGGCGGTA	59.569	20	TCGCCGGAGAAGAAGAAGTA	60.088	20	142	714	855
F01.PB1542	1	p2	(CT)9	18	25	42	CCCTCTTCTTCCAAAATCCA	59.097	20	GATTGCATGGAGATGGTGTG	59.925	20	121	2	122	CCCTCTTCTTCCAAAATCCA	59.097	20	ATGGTGTGTCGTTTTGGTCA	59.855	20	109	2	110	CCCTCTTCTTCCAAAATCCA	59.097	20	ATGAGGGTGATGTTGAAGGG	59.779	20	162	2	163
F01.PB1544	1	p1	(T)13	13	482	494	TTTTGTTGACATGCCACCTT	59.024	20	GCTGGATATAACATCCGCTTG	59.583	21	260	287	546	TTTTGTTGACATGCCACCTT	59.024	20	TGCTGGATATAACATCCGCTT	59.583	21	261	287	547	TTTTTGTTGACATGCCACCTT	60.393	21	GCTGGATATAACATCCGCTTG	59.583	21	261	286	546
F01.PB1545	1	p1	(T)11	11	709	719	TGATCCCATTGGCTCTCTCT	59.761	20	CATGAGAGCGATGATGACGA	60.959	20	186	638	823	TGATCCCATTGGCTCTCTCT	59.761	20	TCATGAGAGCGATGATGACG	60.959	20	187	638	824	GTGATCCCATTGGCTCTCTC	59.617	20	TCATGAGAGCGATGATGACG	60.959	20	188	637	824
F01.PB1546	1	p3	(AAC)7	21	27	47	--
F01.PB1546	2	p1	(T)13	13	423	435	CAACATCATACGGTTCGTGA	57.968	20	TCACCAACATCAACATGGCT	59.967	20	187	374	560	ACAACATCATACGGTTCGTGA	58.914	21	TCACCAACATCAACATGGCT	59.967	20	188	373	560	AAACAACATCATACGGTTCGTG	59.791	22	TCACCAACATCAACATGGCT	59.967	20	190	371	560
F01.PB1547	1	p1	(T)35	35	1	35	--
F01.PB1547	2	p2	(GA)11	22	270	291	ATTTGGATCCCTGACACGAG	59.927	20	CAAAATCGTCGCCTTGAAAT	60.074	20	240	246	485	ATTTGGATCCCTGACACGAG	59.927	20	TAGGTTTCCAAAATCGTCGC	60.074	20	248	246	493	AAATTTGGATCCCTGACACG	59.79	20	CAAAATCGTCGCCTTGAAAT	60.074	20	242	244	485
F01.PB1547	3	p2	(GT)8	16	677	692	AAGAGTGGCAAGCTCCCATA	59.836	20	TGTAATGGCCGTTTGTACCC	60.617	20	276	540	815	AAGAGTGGCAAGCTCCCATA	59.836	20	GTAATGGCCGTTTGTACCCA	60.617	20	275	540	814	TAAGAGTGGCAAGCTCCCAT	59.836	20	GTAATGGCCGTTTGTACCCA	60.617	20	276	539	814
F01.PB1552	1	p3	(TAT)5	15	849	863	AGTTCGAAGATGCACGGTCT	59.874	20	AGAGAACATGAAAACACTTCACAA	57.973	24	255	657	911	AGTTCGAAGATGCACGGTCT	59.874	20	GAGAACATGAAAACACTTCACAAC	57.831	24	254	657	910	AGTTCGAAGATGCACGGTCT	59.874	20	AGAGAACATGAAAACACTTCACAAC	58.798	25	255	657	911
F01.PB1553	1	p1	(T)14	14	869	882	GGAAGAATGTTCCGGTGTGT	59.827	20	AAACAAGTAACAAGCCCCACA	59.526	21	249	658	906	GGACACTAAGGATCAAGCCG	59.694	20	AAACAAGTAACAAGCCCCACA	59.526	21	270	637	906	GGAAGAATGTTCCGGTGTGT	59.827	20	AACAAGTAACAAGCCCCACA	58.132	20	248	658	905
F01.PB1556	1	p3	(AGC)5	15	447	461	TCAAATGCTTGATGGACTGC	59.805	20	CAGCAGTTTCTGGGCATACA	59.864	20	252	318	569	TTCAAGATCAAATGGTTGCG	59.664	20	CAGGTTGGCTGTTAATGCCT	60.132	20	267	363	629	TTCAAGATCAAATGGTTGCG	59.664	20	CAGCAGTTTCTGGGCATACA	59.864	20	207	363	569
F01.PB1557	1	p4	(ATTC)5	20	4	23	--
F01.PB1562	1	p1	(T)12	12	835	846	CAGGATGCTTGTTGGTGATG	60.112	20	TCCGTAAAGTTTTCCTTCCC	58.162	20	270	637	906	CAGGATGCTTGTTGGTGATG	60.112	20	TCCGTAAAGTTTTCCTTCCCT	59.12	21	270	637	906	GACAGGATGCTTGTTGGTGA	59.682	20	TCCGTAAAGTTTTCCTTCCC	58.162	20	272	635	906
F01.PB1571	1	p2	(CA)6	12	198	209	CAGTGACCGATTTTGACACG	60.152	20	CGGTTTCCTAGCCCTTTTTC	60.068	20	271	169	439	CAGTGACCGATTTTGACACG	60.152	20	TCAGGTGTGGTGTGATGGTT	59.846	20	125	169	293	CAGTGACCGATTTTGACACG	60.152	20	TTCAGGTGTGGTGTGATGGT	59.846	20	126	169	294
F01.PB1583	1	p1	(A)10	10	725	734	AGGAGGAGGTGATGGAGGTT	59.929	20	TTGGCAGGCAAAATTAAAAA	58.338	20	262	542	803	CAGAGGAGGAGGTGATGGAG	59.785	20	TTGGCAGGCAAAATTAAAAA	58.338	20	265	539	803	TGGCTTCGTTTTGATGTGTC	59.697	20	TTGGCAGGCAAAATTAAAAA	58.338	20	150	654	803
F01.PB1584	1	p1	(A)18	18	838	855	GGAACGAAACCAAAGGATGA	59.91	20	GAAAGTGGTATGTTTGCATAATGG	59.685	24	214	669	882	AAGGATGAGGTCAGTGGTGC	60.12	20	GAAAGTGGTATGTTTGCATAATGG	59.685	24	202	681	882	TGGATTAGGGGAGGAGAAGG	60.393	20	GAAAGTGGTATGTTTGCATAATGG	59.685	24	124	759	882
F01.PB1588	1	p1	(T)10	10	736	745	TTGGATGCGCACACATAAAT	59.96	20	CAAATTGTTGAAGGGGCAGT	59.971	20	134	657	790	AAAAAGGACACGATGGATGC	59.939	20	CAAATTGTTGAAGGGGCAGT	59.971	20	246	545	790	TTGGATGCGCACACATAAAT	59.96	20	GCATTTCCCGGAACTAACAA	59.938	20	182	657	838
F01.PB1607	1	p1	(A)12	12	720	731	TCTTGCATGTTTTGCGAGAG	60.134	20	GGATGACCTCAATCCATCCA	60.692	20	272	520	791	CTTGCATGTTTTGCGAGAGA	60.134	20	GGATGACCTCAATCCATCCA	60.692	20	271	521	791	TTGCATGTTTTGCGAGAGAA	60.523	20	GGATGACCTCAATCCATCCA	60.692	20	270	522	791
F01.PB1611	1	p1	(A)10	10	17	26	--
F01.PB1616	1	c	(T)13a(ATT)5	29	788	816	CCTCCACCACCAAGATCACT	59.962	20	CAGCAATCTGCAATCAGCAT	59.979	20	138	735	872	GTGTTTGCAGAGAGACCCGT	60.307	20	CAGCAATCTGCAATCAGCAT	59.979	20	256	617	872	ACTGCTTCGAGGTTGCTTTC	59.621	20	CAGCAATCTGCAATCAGCAT	59.979	20	225	648	872
F01.PB1619	1	c	(T)11ccttggattattttatgtgtgtgtttgtttaattaattttttgagtaatttacattcttaagtgtttttcctgatttg(T)12	101	349	449	TTTTTCTAATTTGGGTGGAACA	58.518	22	TGATCAACCAAACCCCAGTT	60.21	20	238	285	522	TTTTTCTAATTTGGGTGGAACA	58.518	22	TTGATCAACCAAACCCCAGT	60.21	20	239	285	523	TTTTTCTAATTTGGGTGGAACA	58.518	22	CACCCCAAAAACACACACAA	60.292	20	262	285	546
F01.PB1621	1	p1	(T)10	10	736	745	AAACCACGCAGAAGCTGTTT	59.92	20	TGCCCCTCTTTCTCTCTCTCT	59.708	21	137	647	783	AAAGCTGCTCCTCCATCAGA	60.096	20	TGCCCCTCTTTCTCTCTCTCT	59.708	21	262	522	783	AAACCACGCAGAAGCTGTTT	59.92	20	TGCCCCTCTTTCTCTCTCTC	58.691	20	137	647	783
F01.PB1624	1	p2	(AT)6	12	163	174	TCAGCTTGCACAAATGGGTA	60.257	20	TGTCTCATGGTAGCGGTGAA	60.263	20	278	59	336	CACAAATGGGTATCCGAGGT	59.67	20	TGTCTCATGGTAGCGGTGAA	60.263	20	270	67	336	TCAGCTTGCACAAATGGGTA	60.257	20	CTTAGGAAACCGTGGCATTC	59.569	20	207	59	265
F01.PB1625	1	p1	(A)10	10	980	989	GAAGGGTTTAAGTGCCCAGC	60.987	20	TGCATGACGACGACTACTACG	59.943	21	279	743	1021	CTCGTTCAAGTTGGTGTAGGG	59.642	21	TGCATGACGACGACTACTACG	59.943	21	136	886	1021	TCGTTCAAGTTGGTGTAGGG	58.621	20	TGCATGACGACGACTACTACG	59.943	21	135	887	1021
F01.PB1630	1	p2	(TC)14	28	18	45	--
F01.PB1631	1	p1	(T)16	16	921	936	--
F01.PB1632	1	p1	(A)16	16	924	939	--
F01.PB1638	1	p1	(T)12	12	416	427	CAACATCATACGGTTCGTGA	57.968	20	TCACCAACATCAACATGGCT	59.967	20	186	367	552	ACAACATCATACGGTTCGTGA	58.914	21	TCACCAACATCAACATGGCT	59.967	20	187	366	552	AAACAACATCATACGGTTCGTG	59.791	22	TCACCAACATCAACATGGCT	59.967	20	189	364	552
F01.PB1644	1	c	(T)11g(T)11(A)10	33	824	856	--
F01.PB1646	1	p1	(T)20	20	807	826	TTTTTGGTGTCCAAGGAAGC	60.088	20	TCCACATGAAGGTTTTCATTCT	58.554	22	272	680	951	TTTTTGGTGTCCAAGGAAGC	60.088	20	TCCACATGAAGGTTTTCATTC	57.501	21	272	680	951	TTTTTGGTGTCCAAGGAAGC	60.088	20	CAATGAAATCCACATGAAGGT	57.377	21	280	680	959
F01.PB1661	1	p3	(TCC)5	15	76	90	GGAGAAACTTCCATATATCCAAACA	59.656	25	ACGAGTATCCTCGCCTCTGA	59.973	20	142	8	149	GGAGAAACTTCCATATATCCAAACA	59.656	25	CTCGCCTCTGAAGCTAAGGA	59.853	20	133	8	140	GGAGAAACTTCCATATATCCAAACA	59.656	25	TCGCCTCTGAAGCTAAGGAA	60.227	20	132	8	139
F01.PB1668	1	p1	(A)10	10	808	817	AACCATAAGGAGCATGTCGC	60.103	20	GCTTTGAGGTCCAAAAACCA	60.088	20	269	599	867	ATGATCGGAGTTTCTGTCGC	60.226	20	GCTTTGAGGTCCAAAAACCA	60.088	20	247	621	867	GTCGCTCATGATCGGAGTTT	60.226	20	GCTTTGAGGTCCAAAAACCA	60.088	20	254	614	867
F01.PB1670	1	p1	(T)17	17	523	539	CGAGCATCATAATGTGTGGG	59.948	20	GGACACTCGTTAAGGTTCCC	58.499	20	267	436	702	CGAGCATCATAATGTGTGGG	59.948	20	GGACACTCGTTAAGGTTCCCT	59.493	21	267	436	702	CGAGCATCATAATGTGTGGG	59.948	20	AGGACACTCGTTAAGGTTCCC	59.493	21	268	436	703
F01.PB1672	1	p3	(AAC)7	21	40	60	ACAAAAGGGTTTGGGTTTTT	57.496	20	AGCAGCGATGAGTTTGTGTG	60.056	20	236	0	235	ACAAAAGGGTTTGGGTTTTT	57.496	20	TTCGTTGGATTTGTGAACGA	60.088	20	194	0	193	ACAAAAGGGTTTGGGTTTTT	57.496	20	CAGATGTATCAGCCACCACG	60.136	20	159	0	158
F01.PB1678	1	c	(TC)11aatggctatggctagtggtgtttcaaattctccatccaattttca(TCT)5	82	32	113	CATGGAAGGAAAGGAGAGTATTTC	59.527	24	TTCCCTTTGGTAGAAGCCCT	60.068	20	217	5	221	CATGGAAGGAAAGGAGAGTATTTC	59.527	24	GGTAGAAGCCCTACGGGAAG	60.089	20	209	5	213	CATGGAAGGAAAGGAGAGTATTTC	59.527	24	AATTTGAACCGTTTGCGAAG	60.11	20	154	5	158
F01.PB1681	1	p2	(GA)7	14	601	614	AGTTGGAGGGTGATAGGGCT	59.957	20	CATAAGCTACGCACGAACACA	59.948	21	201	519	719	AGTTGGAGGGTGATAGGGCT	59.957	20	CTTCGGTAACTGCTCCAACA	58.923	20	139	519	657	TGAAAAGGGTCGAAACAAGG	60.081	20	CATAAGCTACGCACGAACACA	59.948	21	245	475	719
F01.PB1685	1	c	(T)14ac(T)13	29	762	790	AGGGCTGGTCGATGGTTTAT	60.713	20	AGCTTGAGAGTCAATACCATGC	58.488	22	266	599	864	AGGGCTGGTCGATGGTTTAT	60.713	20	GCTTGAGAGTCAATACCATGC	57.433	21	265	599	863	GGTCGATGGTTTATCCGCT	59.909	19	AGCTTGAGAGTCAATACCATGC	58.488	22	260	605	864
F01.PB1686	1	p1	(A)28	28	870	897	--
F01.PB1687	1	c	(CT)7caatcggaacctctcaccgtcaccgtcgaagctca(CT)6	61	240	300	AAAACGCATCCACACTTTCC	59.978	20	TTCCAGAGAGAGAGCTTCCG	59.82	20	255	104	358	ACGCATCCACACTTTCCTTC	60.119	20	TTCCAGAGAGAGAGCTTCCG	59.82	20	252	107	358	AAAACGCATCCACACTTTCC	59.978	20	TCCAGAGAGAGAGCTTCCGA	60.363	20	254	104	357
F01.PB1688	1	p2	(GA)15	30	29	58	--
F01.PB1689	1	c	(TGT)6tgattcttcaacttcaa(TC)21	77	43	119	CAAACGCTACCTCATTCCGT	60.132	20	AAGACCAAGCATCACAACCC	59.973	20	219	15	233	AACGCTACCTCATTCCGTTG	60.132	20	AAGACCAAGCATCACAACCC	59.973	20	217	17	233	CAAACGCTACCTCATTCCGT	60.132	20	CTTCCGAAAAACTTGACCCA	60.081	20	165	15	179
F01.PB1690	1	p2	(GT)6	12	742	753	AATAGACGTCCTGTGGTGCC	59.997	20	TGGATCTCAATTTGCTCAAAAA	59.699	22	262	602	863	TGTGTTATGCAGCCGGTAGA	60.28	20	TGGATCTCAATTTGCTCAAAAA	59.699	22	235	629	863	GCAGCCGGTAGATTGTGAGT	60.285	20	TGGATCTCAATTTGCTCAAAAA	59.699	22	227	637	863
F01.PB1707	1	p1	(T)10	10	697	706	GGTGGCGGAGAAGATTATGA	60.036	20	ACATTCTAACCATCATGCGG	58.45	20	208	522	729	CGTGGGAAACGAGTGAGTTT	60.149	20	ACATTCTAACCATCATGCGG	58.45	20	117	613	729	GAGGCTTCCTAAAGCCCAGT	59.848	20	ACATTCTAACCATCATGCGG	58.45	20	265	465	729
F01.PB1713	1	p1	(T)14	14	854	867	GGCGAATGACCAAAGAATGT	59.939	20	TGGTGTACCAATTATTCTCACCC	59.994	23	151	746	896	AGGCGAATGACCAAAGAATG	60.074	20	TGGTGTACCAATTATTCTCACCC	59.994	23	152	745	896	GAAGGCGAATGACCAAAGAA	60.192	20	TGGTGTACCAATTATTCTCACCC	59.994	23	154	743	896
F01.PB1720	1	p1	(A)15	15	28	42	TTCCTTCCATTCCTTTTCACA	59.532	21	AACCCAAGGCTCTAAGGATCA	60.082	21	171	1	171	TTCCTTCCATTCCTTTTCACA	59.532	21	ATCTCGGCCCAAAACAGAG	60.203	19	221	1	221	TTCCTTCCATTCCTTTTCACA	59.532	21	CCCAAGGCTCTAAGGATCAC	58.741	20	169	1	169
F01.PB1727	1	p1	(T)11	11	572	582	AGAAGCTGACATCTGGTGGG	60.261	20	GCAGAGGGCCAGTCAGTAAA	60.397	20	243	416	658	GTGAAGGGAGAACCCCAGAT	60.314	20	GCAGAGGGCCAGTCAGTAAA	60.397	20	277	382	658	GGGTTGAGCAACCTGAAAAC	59.574	20	GCAGAGGGCCAGTCAGTAAA	60.397	20	207	452	658
F01.PB1730	1	p1	(A)12	12	475	486	CGAAGAATTAAAAGAATGGTTAAAAA	58.441	26	AAGCAGCAGAAATCAGTGGA	58.597	20	279	391	669	CGAAGAATTAAAAGAATGGTTAAAAA	58.441	26	GAAGCAGCAGAAATCAGTGG	58.597	20	280	391	670	CGAAGAATTAAAAGAATGGTTAAAA	57.326	25	AAGCAGCAGAAATCAGTGGA	58.597	20	279	391	669
F01.PB1732	1	p2	(GA)7	14	31	44	CAACACTAGCAGCAGCTGAA	57.956	20	ACCTTACCTTCACGGCCTTT	59.998	20	251	5	255	CAACACTAGCAGCAGCTGAA	57.956	20	TGTTCCACGAACAACCTGAA	60.128	20	228	5	232	CAACACTAGCAGCAGCTGAATC	60.219	22	ACCTTACCTTCACGGCCTTT	59.998	20	251	5	255
F01.PB1732	2	p1	(T)10	10	514	523	CTTGATCGTAAGGCGAAAGG	59.839	20	TGGATCCATTCATCACAAACA	59.765	21	254	401	654	TGATCGTAAGGCGAAAGGTC	60.214	20	TGGATCCATTCATCACAAACA	59.765	21	252	403	654	TTGATCGTAAGGCGAAAGGT	59.708	20	TGGATCCATTCATCACAAACA	59.765	21	253	402	654
F01.PB1737	1	p1	(T)11	11	550	560	ACCATAGAGCTGCATTGGCT	59.866	20	GGTTCGGTGTGTTCAGTAATTG	59.401	22	251	518	768	AACCATAGAGCTGCATTGGC	60.243	20	GGTTCGGTGTGTTCAGTAATTG	59.401	22	252	517	768	ACCATAGAGCTGCATTGGCT	59.866	20	GAGTAAAGGTTCGGTGTGTTCA	59.146	22	258	518	775
F01.PB1737	2	p1	(C)10	10	903	912	--
F01.PB1744	1	p1	(T)17	17	776	792	GAAACCGACACGATACCGAT	59.82	20	CCAAAAAGAGTCTTAATATTGAACCA	59.098	26	210	654	863	GAAACCGACACGATACCGAT	59.82	20	CCAAAAAGAGTCTTAATATTGAACCAA	60.157	27	210	654	863	CCGACACGATACCGATACAA	59.42	20	CCAAAAAGAGTCTTAATATTGAACCA	59.098	26	206	658	863
F01.PB1755	1	p3	(TGC)7	21	357	377	AAGGGCAGCTTCAGACTTCA	60.134	20	ATTACCACCGTTGCCATCAT	60.081	20	215	280	494	AATATCGTTTCGATGGGACG	59.784	20	ATTACCACCGTTGCCATCAT	60.081	20	255	240	494	ACCGAATATCGTTTCGATGG	59.784	20	ATTACCACCGTTGCCATCAT	60.081	20	259	236	494
F01.PB1758	1	p2	(TA)6	12	941	952	--
F01.PB1767	1	p5	(AAAGA)6	30	11	40	--
F01.PB1768	1	p1	(A)11	11	751	761	CAAGCACGGCAGATATGTTG	60.28	20	TGGACCTAAACTCATACTAGGCAA	59.245	24	275	561	835	CAAGCACGGCAGATATGTTG	60.28	20	TGGACCTAAACTCATACTAGGCA	57.978	23	275	561	835	GCACGGCAGATATGTTGGAT	60.895	20	TGGACCTAAACTCATACTAGGCAA	59.245	24	272	564	835
F01.PB1771	1	c	(TC)19aatggctatggctagtggtgtttcaaattctccatcgaattttca(TCT)5	98	35	132	TCAGGAAAGGGAAAGGAGAG	58.445	20	TGCATAACCACGAAACGGTA	59.992	20	152	6	157	TCAGGAAAGGGAAAGGAGAG	58.445	20	TTCCCTTTGGTAGAAGCCCT	60.068	20	235	6	240	TCAGGAAAGGGAAAGGAGAG	58.445	20	GGTAGAAGCCCTACGGGAAG	60.089	20	227	6	232
F01.PB1777	1	p1	(A)10	10	932	941	CAATGCCCCTATGAAGAAGC	59.668	20	CAACAAATGTGCTCACTTATGGA	60.046	23	277	703	979	AATGCCCCTATGAAGAAGCA	59.668	20	CAACAAATGTGCTCACTTATGGA	60.046	23	276	704	979	GCCCCTATGAAGAAGCATGT	59.154	20	CAACAAATGTGCTCACTTATGGA	60.046	23	273	707	979
F01.PB1784	1	p3	(GCA)7	21	238	258	CGCCGGAATGAGATTAGTGT	60.096	20	GGCTTTTCTTTGCTTCGTTG	59.996	20	255	105	359	GGAAAACAAGCCAACAGCAT	60.118	20	GGCTTTTCTTTGCTTCGTTG	59.996	20	184	176	359	CAAGCCAACAGCATCATCAC	60.272	20	GGCTTTTCTTTGCTTCGTTG	59.996	20	178	182	359
F01.PB1785	1	p3	(ATT)7	21	714	734	GCACTGGTAAGAGGGCTGAG	60.012	20	AAATGAAGTTGGCAGCAACC	60.118	20	275	485	759	GCACTGGTAAGAGGGCTGAG	60.012	20	CAAAATGAAGTTGGCAGCAA	59.849	20	277	485	761	TATTCTGGATCCCATCTGGC	59.854	20	AAATGAAGTTGGCAGCAACC	60.118	20	147	613	759
F01.PB1791	1	p2	(AG)8	16	150	165	AACACAGTGAGAGTGCACCG	59.94	20	AACACAACCAACTTCCTGGC	60.012	20	119	98	216	TGAGAGTGCACCGAGAGAGA	59.846	20	AACACAACCAACTTCCTGGC	60.012	20	112	105	216	AACACAGTGAGAGTGCACCG	59.94	20	ACTTCCTGGCTGGTTGCTTA	59.875	20	109	98	206
F01.PB1796	1	p1	(T)17	17	585	601	TTGTTGAGAAGCAACCGATG	59.84	20	AGCCATTTTTGGCCAATTTA	59.433	20	159	530	688	TTGTTGAGAAGCAACCGATG	59.84	20	TAGCCATTTTTGGCCAATTT	59.433	20	160	530	689	AAAGAGAAAGGGCCTTGGAG	59.821	20	AGCCATTTTTGGCCAATTTA	59.433	20	244	445	688
F01.PB1797	1	p2	(CT)13	26	32	57	--
F01.PB1799	1	p3	(ATG)5	15	553	567	GATGGAAATGTTGGTGAGGG	60.173	20	AGATGGTGATCCACTCCCAG	59.92	20	117	489	605	GTTGGTGAGGGTAGTGGTGG	60.275	20	AGATGGTGATCCACTCCCAG	59.92	20	108	498	605	GATGGAAATGTTGGTGAGGG	60.173	20	TGATCCACTCCCAGATCCAT	60.288	20	111	489	599
F01.PB1803	1	p1	(T)11	11	738	748	CTCCGGCTAATGGTTCGTAA	60.089	20	CTTAACGCAAATTCCCCAAA	59.937	20	229	621	849	TGGACATTGAGGGGAAAAAG	59.903	20	CTTAACGCAAATTCCCCAAA	59.937	20	259	591	849	CTCCGGCTAATGGTTCGTAA	60.089	20	ATCCTTAACGCAAATTCCCC	60.15	20	232	621	852
F01.PB1811	1	p3	(CAT)5	15	394	408	ATCACCACCTCCACCATCTC	59.774	20	AAGAATCCAGCAAAACTCGC	59.457	20	237	280	516	TGTATCCATCACCACCTCCA	59.762	20	AAGAATCCAGCAAAACTCGC	59.457	20	244	273	516	ACCACCACCACCTTCACCTA	60.275	20	AAGAATCCAGCAAAACTCGC	59.457	20	186	331	516
F01.PB1813	1	p3	(GAA)5	15	258	272	CACCTCTGCACCAATTCAAA	59.691	20	TGTCGCTCAGTCTCCATGTC	59.988	20	277	81	357	CACCTCTGCACCAATTCAAA	59.691	20	TCAGTCTCCATGTCGTCGTC	59.827	20	271	81	351	AACTCCACCTCTGCACCAAT	59.579	20	TCAGTCTCCATGTCGTCGTC	59.827	20	276	76	351
F01.PB1815	1	p1	(T)10	10	823	832	GAAGAAGAGGGAAGCAGCGT	61.038	20	ACGTGTCATGCCAACTGTGT	60.08	20	167	753	919	CGTGTGGTTCCTCTCCCTT	60.096	19	ACGTGTCATGCCAACTGTGT	60.08	20	150	770	919	GAAGAAGAGGGAAGCAGCGT	61.038	20	CCTACGTGTCATGCCAACTG	60.175	20	170	753	922
F01.PB1816	1	p2	(AT)7	14	63	76	CAGAAAAATAAGTGTGTCCATAACTCC	60.512	27	TTCCATCACCGTCTTCATCA	60.048	20	275	2	276	GAAAAATAAGTGTGTCCATAACTCC	57.356	25	TTCCATCACCGTCTTCATCA	60.048	20	273	4	276	AGAAAAATAAGTGTGTCCATAACTCC	58.243	26	TTCCATCACCGTCTTCATCA	60.048	20	274	3	276
F01.PB1821	1	p3	(ATG)5	15	772	786	AAGAATCCAGCATGGCTTTG	60.214	20	AAACCAAAGGTAAAAACATCAAATG	59.619	25	123	716	838	AAGAATCCAGCATGGCTTTG	60.214	20	AACCAAAGGTAAAAACATCAAATG	58.472	24	122	716	837	CTTGCAAGTGAAGGCTGTTG	59.634	20	AAACCAAAGGTAAAAACATCAAATG	59.619	25	154	685	838
F01.PB1828	1	p1	(A)17	17	178	194	GGACTGAGTGAGTTTCATGTGG	59.622	22	AATGTGCAATAACATCAAGCAC	57.715	22	203	18	220	TGTGGGACTGAGTGAGTTTCAT	59.622	22	AATGTGCAATAACATCAAGCAC	57.715	22	207	14	220	GGACTGAGTGAGTTTCATGTGG	59.622	22	TTAATGTGCAATAACATCAAGCA	58.312	23	205	18	222
F01.PB1835	1	p1	(A)14	14	672	685	ATTTATCGTTGGCAAGACCG	59.96	20	TCACAAACTTCTGGTTGTGGAT	59.496	22	271	610	880	TGAAGGTTCCAGAAGAGCAAA	59.978	21	GAATCTTCTGGCTCTCCAACA	59.42	21	270	444	713	ATTTATCGTTGGCAAGACCG	59.96	20	CACAAACTTCTGGTTGTGGA	57.109	20	270	610	879
F01.PB1839	1	p1	(T)14	14	800	813	CTCAATTAAGGCGGTTTTGC	59.72	20	AAAAGTGATTACAGGGGAGCA	58.707	21	229	734	962	CTCAATTAAGGCGGTTTTGC	59.72	20	AAAGTGATTACAGGGGAGCA	57.268	20	228	734	961	ATTGATTGGAGCGTGTTCAA	59.127	20	AAAAGTGATTACAGGGGAGCA	58.707	21	271	692	962
F01.PB1846	1	p1	(A)11	11	902	912	TCTGTTGGCAGGTCTGTGAG	60.022	20	AAGGGAGATTACATGCTAACTTTTG	59.198	25	253	694	946	TCTGTTGGCAGGTCTGTGAG	60.022	20	CAAGGGAGATTACATGCTAACTTTT	59.198	25	254	694	947	TCTGTTGGCAGGTCTGTGAG	60.022	20	GGGAGATTACATGCTAACTTTTGTT	59.083	25	251	694	944
F01.PB1853	1	p2	(AT)6	12	949	960	--
F01.PB1858	1	p2	(CT)6	12	143	154	TTCCAATACGACCACCGAAT	60.192	20	GGTTCACCGATCCTGACACT	59.969	20	246	17	262	ACCACCGAATCAAAACCCTT	60.59	20	GGTTCACCGATCCTGACACT	59.969	20	236	27	262	CAATACGACCACCGAATCAA	59.395	20	GGTTCACCGATCCTGACACT	59.969	20	243	20	262
F01.PB1860	1	p2	(CT)6	12	199	210	GCCTGTTAATCTATCCGGCA	60.06	20	CTTCTGCAACAGCCATTTGA	59.988	20	210	136	345	TTAATCTATCCGGCAAACGC	60.061	20	CTTCTGCAACAGCCATTTGA	59.988	20	205	141	345	GCCTGTTAATCTATCCGGCA	60.06	20	TGCAACAGCCATTTGAACAT	60.119	20	206	136	341
F01.PB1862	1	c	(T)13aaggatgtttatgcttattattatataaaaaatttaagatatgattatgttgccatctaataagctgat(A)12	94	835	928	--
F01.PB1865	1	p2	(CT)16	32	33	64	TTTCTCTTTCTGCTGGGTTTG	59.48	21	ATCAGATGATGATTTCCGCC	59.861	20	224	7	230	TTTCTCTTTCTGCTGGGTTTG	59.48	21	ACCACCACAGGACCAGATTC	59.817	20	154	7	160	TTTCTCTTTCTGCTGGGTTTG	59.48	21	TTGAGCGTGAGCGTTTTCTA	59.752	20	116	7	122
F01.PB1879	1	p1	(A)10	10	147	156	AACACCAAAACCATCCATTCA	60.081	21	CGTGCTCAGATGGTACTTGC	59.47	20	203	92	294	AACACCAAAACCATCCATTCA	60.081	21	ACCTGCAAACACTCTGACGA	59.467	20	151	92	242	TTCCAAAAACACCAAAACCA	58.889	20	CGTGCTCAGATGGTACTTGC	59.47	20	210	85	294
F01.PB1879	2	p1	(T)24	24	885	908	CGGTGCAACCTTCAATCTCT	60.255	20	TCAAACGAGTAAAAATCCGAA	57.446	21	142	796	937	GTTCCACCTGGAAACACCAC	60.261	20	TCAAACGAGTAAAAATCCGAA	57.446	21	196	742	937	CGGTGCAACCTTCAATCTCT	60.255	20	TCAAACGAGTAAAAATCCGAAG	58.432	22	142	796	937
F01.PB1880	1	p1	(T)10	10	617	626	TTGTGTTGTTCGATTTGGTGA	59.996	21	ACAGCGGTTTTTGCTTCACT	59.92	20	207	583	789	TTGTGTTGTTCGATTTGGTGA	59.996	21	ACGGCTATGTTTTACAGCGG	60.152	20	220	583	802	TTCGATTTGGTGATTTCTGC	58.697	20	ACAGCGGTTTTTGCTTCACT	59.92	20	199	591	789
F01.PB1882	1	p3	(TCA)7	21	13	33	--
F01.PB1882	2	p1	(T)10	10	822	831	CAGCCCTCATGCGTCTTAAC	60.796	20	GTTTCGTCCATACCTTGCGT	60	20	132	755	886	CCCTCATGCGTCTTAACCTT	59.195	20	GTTTCGTCCATACCTTGCGT	60	20	129	758	886	GCAATCAGGATCCCATCAAA	60.812	20	GTTTCGTCCATACCTTGCGT	60	20	253	634	886
F01.PB1883	1	p1	(T)18	18	706	723	CTGTAGCGCATTTGACCAGA	60.011	20	CCCATCGTCAGCAATAGAGA	58.824	20	224	541	764	CTGTAGCGCATTTGACCAGA	60.011	20	CCCATCGTCAGCAATAGAGAA	60.22	21	224	541	764	CTGTAGCGCATTTGACCAGA	60.011	20	ACCCATCGTCAGCAATAGAGA	59.708	21	225	541	765
F01.PB1883	2	p2	(TA)6	12	949	960	--
F01.PB1885	1	p1	(A)11	11	227	237	TGTGGGCATACCAGTTGAGA	60.112	20	ATGTTGGCCTAGGATTGCAC	59.962	20	241	118	358	GTGAGGAGTTTCTTGTGGGC	59.703	20	ATGTTGGCCTAGGATTGCAC	59.962	20	254	105	358	TTGTGGGCATACCAGTTGAG	59.566	20	ATGTTGGCCTAGGATTGCAC	59.962	20	242	117	358
F01.PB1886	1	p1	(T)10	10	896	905	GCTTGAGACTTGGTGTGCAA	60.032	20	caAGCAAACAAGACGTAAATCC	58.811	22	279	684	962	GCTTGAGACTTGGTGTGCAA	60.032	20	ccaAGCAAACAAGACGTAAATC	58.811	22	280	684	963	GCTTGAGACTTGGTGTGCAA	60.032	20	caAGCAAACAAGACGTAAATCCT	59.716	23	279	684	962
F01.PB1893	1	p2	(CT)6	12	1	12	--
F01.PB1905	1	p3	(CTG)5	15	571	585	CGCAGGTGAAGTGAAACTCA	60.025	20	ATGGTGGATAGGGTGATGGA	60.011	20	254	391	644	CGCAGGTGAAGTGAAACTCA	60.025	20	GATGGTGGATAGGGTGATGG	60.011	20	255	391	645	CGCAGGTGAAGTGAAACTCA	60.025	20	TGGTGGATAGGGTGATGGAT	60.011	20	253	391	643
F01.PB1909	1	p1	(A)15	15	857	871	--
F01.PB1912	1	p1	(T)12	12	580	591	TTTGGCTCTGTTTCCGGTAG	60.241	20	AAGGAAGATGGAAGAAGGGG	59.508	20	216	520	735	TCTGTTTCCGGTAGGAGACC	59.137	20	AAGGAAGATGGAAGAAGGGG	59.508	20	210	526	735	TTTGGCTCTGTTTCCGGTAG	60.241	20	GCGAGAGAGGAAAGAGAGGAG	59.848	21	197	520	716
F01.PB1916	1	p1	(T)10	10	788	797	--
F01.PB1920	1	p1	(T)14	14	913	926	TGGCAATGAAATGAAAGTGC	59.67	20	TCCGTAAAGTTTTCCTTCCC	58.162	20	143	844	986	TGGCAATGAAATGAAAGTGC	59.67	20	TCCGTAAAGTTTTCCTTCCCT	59.12	21	143	844	986	GATGCTTGTTTGATGTCCCA	59.502	20	TCCGTAAAGTTTTCCTTCCC	58.162	20	267	720	986
F01.PB1923	1	p2	(TC)13	26	200	225	CACAATTCCCCAACTTGCTT	59.971	20	CGTTCACCTTCACCCATCTT	59.966	20	163	96	258	TGCAACATTCCAAAACCAAA	59.946	20	CGTTCACCTTCACCCATCTT	59.966	20	188	71	258	CACAATTCCCCAACTTGCTT	59.971	20	CACCTTCACCCATCTTTGCT	60.111	20	159	96	254
F01.PB1937	1	p1	(T)16	16	971	986	--
F01.PB1938	1	p1	(T)13	13	800	812	TCCTCCTTCATCTTCCATTCA	59.614	21	GGCCTCTGGTTATGCACTACA	60.147	21	280	672	951	CCTCCTTCATCTTCCATTCAA	59.111	21	GGCCTCTGGTTATGCACTACA	60.147	21	279	673	951	CCTCCTTCATCTTCCATTCAAC	59.94	22	GGCCTCTGGTTATGCACTACA	60.147	21	279	673	951
F01.PB1942	1	p2	(CT)6	12	88	99	CCGCTGCTGTAAACGTATTG	59.392	20	AGCTCCAGTTTCCAAATCCA	59.67	20	215	56	270	CCGCTGCTGTAAACGTATTG	59.392	20	AACTGCTTCCCAACACCAAA	60.529	20	266	56	321	CCGCTGCTGTAAACGTATTG	59.392	20	ACTGCTTCCCAACACCAAAT	59.454	20	265	56	320
F01.PB1944	1	p3	(ACC)5	15	376	390	TGGTGCTCGTGCTGTTAGAC	60.056	20	TTTGGAACAACAGAATGAAACAA	59.522	23	222	270	491	TGGTGCTCGTGCTGTTAGAC	60.056	20	TTTTGGAACAACAGAATGAAACA	59.522	23	223	270	492	GAGAATGGTGGGAAACCTGA	59.903	20	TTTGGAACAACAGAATGAAACAA	59.522	23	254	238	491
F01.PB1948	1	p1	(T)12	12	858	869	CAAGATGAAGGAGCTGGAGG	59.943	20	TTGCGCTACTATTTCAAGAGTCC	59.932	23	229	667	895	TATCAAGGTGCTGGTGGTGA	60.112	20	TTGCGCTACTATTTCAAGAGTCC	59.932	23	181	715	895	GGACAAGATGAAGGAGCTGG	59.803	20	TTGCGCTACTATTTCAAGAGTCC	59.932	23	232	664	895
F01.PB1950	1	p2	(AG)21	42	13	54	--
F01.PB1950	2	p1	(T)11	11	706	716	GGCGTAAAAGCAAACCCATA	59.964	20	CGCAATACATGGTTTTGTGC	59.999	20	229	540	768	AGCAGCAGAGCTAGGCGTAA	60.449	20	CGCAATACATGGTTTTGTGC	59.999	20	242	527	768	TAGGCGTAAAAGCAAACCCA	60.61	20	CGCAATACATGGTTTTGTGC	59.999	20	231	538	768
F01.PB1960	1	p3	(GCT)5	15	656	670	AAGCCAGCTGCTAAGGTGAA	60.154	20	TTGCATTAGGCTTCGCTTTT	59.985	20	220	487	706	AAAGCCAGCTGCTAAGGTGA	60.154	20	TTGCATTAGGCTTCGCTTTT	59.985	20	221	486	706	AAAGCCAGCTGCTAAGGTGA	60.154	20	TTTGCATTAGGCTTCGCTTT	59.985	20	222	486	707
F01.PB1960	2	p3	(ATA)6	18	966	983	--
F01.PB1961	1	p3	(TGA)9	27	762	788	ATTGCAGTTTCCACCTCCAG	60.111	20	CAAAAGCTCAAGCAAAGAAAAA	58.849	22	224	665	888	ATTGCAGTTTCCACCTCCAG	60.111	20	ACAAAAGCTCAAGCAAAGAAAAA	59.605	23	225	665	889	ATTGCAGTTTCCACCTCCAG	60.111	20	AACAAAAGCTCAAGCAAAGAAAA	59.605	23	226	665	890
F01.PB1963	1	p1	(A)29	29	415	443	GCCACCTTACTGCTTTCAGC	60.022	20	CAGTGAAACTGTAGAAAAATCTCAGG	59.772	26	229	287	515	CTTTCAGCACCGTTGAAACA	59.881	20	CAGTGAAACTGTAGAAAAATCTCAGG	59.772	26	217	299	515	TCAGCACCGTTGAAACACAT	60.16	20	CAGTGAAACTGTAGAAAAATCTCAGG	59.772	26	214	302	515
F01.PB1972	1	p3	(GAA)5	15	206	220	GGACGTTTCAACAAAACGGT	59.875	20	GAAGCCAAACGCTTCATCTC	59.962	20	248	145	392	AGCGGACGTTTCAACAAAAC	60.154	20	GAAGCCAAACGCTTCATCTC	59.962	20	251	142	392	GGGAGCTGACGAGATTGAAG	59.95	20	TAAGCGAATCCAGTTTTCCG	60.202	20	272	54	325
F01.PB1992	1	p3	(TTC)5	15	8	22	--
F01.PB1992	2	c	(T)12ggtaacgatggttctgatttttctgtgtttttttcctttattttattatg(T)10	72	617	688	TTGGAGGAACTTGAACGGAG	60.224	20	TGCATTCACAACCAACAAAAA	59.999	21	242	492	733	TTGGAGGAACTTGAACGGAG	60.224	20	TTGCATTCACAACCAACAAAA	59.999	21	243	492	734	TTGGAGGAACTTGAACGGAG	60.224	20	TTTGCATTCACAACCAACAAA	59.999	21	244	492	735
F01.PB1993	1	p3	(ATC)5	15	287	301	TGGGGAAAAGGCTAGAATTG	59.155	20	GAGTGAGGGAACCCACCTTT	60.349	20	123	209	331	ATGAAAATTGGGGAAAAGGC	60.13	20	AATGAGTGAGGGAACCCACC	61.152	20	134	201	334	TTCCAACCCAAACTCACAAA	58.995	20	GAGTGAGGGAACCCACCTTT	60.349	20	279	53	331
F01.PB1996	1	p1	(A)13	13	680	692	TTGATTCATTCCAATTCTTGGT	58.418	22	CCGATATGATAATTGCGTGAA	58.525	21	275	652	926	CTTGATTCATTCCAATTCTTGGT	59.363	23	CCGATATGATAATTGCGTGAA	58.525	21	276	651	926	TTGATTCATTCCAATTCTTGGT	58.418	22	ACCGATATGATAATTGCGTGAA	59.349	22	276	652	927
F01.PB1998	1	p1	(A)43	43	906	948	--
F01.PB2007	1	p1	(A)18	18	720	737	CAAGCTAAGGGTCAGAGCGA	60.668	20	CAGCAAATTTTGTTTTTACCACA	59.116	23	242	570	811	AAGCTAAGGGTCAGAGCGAA	59.218	20	CAGCAAATTTTGTTTTTACCACA	59.116	23	241	571	811	CAAGCTAAGGGTCAGAGCGA	60.668	20	GCAAATTTTGTTTTTACCACAATG	59.711	24	240	570	809
F01.PB2010	1	p1	(T)10	10	459	468	TTGGCTCGGTTTCGTAGAAT	59.708	20	CACAGCAATGGCTTCTTTCA	59.988	20	170	395	564	TTGGCTCGGTTTCGTAGAAT	59.708	20	AGCACAGCAATGGCTTCTTT	60.022	20	172	395	566	TTGGCTCGGTTTCGTAGAAT	59.708	20	AGGTCCGAATCGTGATGAAG	60.073	20	190	395	584
F01.PB2013	1	p1	(T)12	12	261	272	CGGATGGGGACATGTTTTAC	60.051	20	CGTCATCATTTCTTTGCAGG	59.272	20	236	107	342	ATGTTTTACCTTCCCCGTCC	60.053	20	CGTCATCATTTCTTTGCAGG	59.272	20	225	118	342	GTTTTACCTTCCCCGTCCTC	59.805	20	CGTCATCATTTCTTTGCAGG	59.272	20	223	120	342
F01.PB2021	1	p3	(AAG)5	15	640	654	ATTTCGGATGAGTTCGATGC	60.043	20	AAAAATGAACGGAATGCTGC	60.081	20	248	486	733	TGAGTTCGATGCTCAAATGG	59.799	20	AAAAATGAACGGAATGCTGC	60.081	20	240	494	733	ATGGCAGCAAAAAGAAATGC	60.217	20	AAAAATGAACGGAATGCTGC	60.081	20	224	510	733
F01.PB2025	1	p1	(T)11	11	535	545	TTCAGCACAAATAGCAACCG	59.872	20	AAAATGCATGTTCTGGGGTT	59.292	20	197	413	609	TTCAGCACAAATAGCAACCG	59.872	20	ATGCATGTTCTGGGGTTGAC	60.79	20	194	413	606	TTCAGCACAAATAGCAACCG	59.872	20	ATGCATGTTCTGGGGTTGA	59.909	19	194	413	606
F01.PB2033	1	c	(AAC)5atcatcgtcaaatcaaaccatggttgacgaaaacgaaaactcacccttactcacttccgaaatc(GAA)5	94	19	112	--
F01.PB2034	1	p1	(T)10	10	526	535	GCCAGATTAAGGTTGGGTTG	59.429	20	TCCATGGCTCACTCAGTCAC	59.827	20	207	382	588	ACAGCCAGATTAAGGTTGGG	59.052	20	TCCATGGCTCACTCAGTCAC	59.827	20	210	379	588	CAGCCAGATTAAGGTTGGGT	59.052	20	TCCATGGCTCACTCAGTCAC	59.827	20	209	380	588
F01.PB2039	1	p3	(CAA)5	15	144	158	TTACACCACCACCATTCCAA	59.667	20	ATGAAGCCAAGAACGAATGG	60.074	20	248	114	361	TTACACCACCACCATTCCAA	59.667	20	GCATGAAGCCAAGAACGAAT	60.221	20	250	114	363	ACCACCACCATTCCAACATC	60.497	20	ATGAAGCCAAGAACGAATGG	60.074	20	244	118	361
F01.PB2044	1	p3	(CTG)5	15	571	585	ATGGGAAGTTTCAAGCATGG	59.933	20	TCATCTTAGACAGAGCGACAACA	60.067	23	229	449	677	GCATGGGAAGTTTCAAGCAT	60.081	20	TCATCTTAGACAGAGCGACAACA	60.067	23	231	447	677	CGGGAAATTTAAGCATGGAA	59.901	20	TCATCTTAGACAGAGCGACAACA	60.067	23	194	484	677
F01.PB2050	1	p3	(GAA)8	24	279	302	CCTTCAAAGCCTTCGTCAAG	59.986	20	TGTTGGAAGCTCCCTCTTGT	59.844	20	138	201	338	TTCGAAAGCAAGCCTCAAAT	59.96	20	TGTTGGAAGCTCCCTCTTGT	59.844	20	186	153	338	GACGTCACCGAATCCAAGAT	59.934	20	TGTTGGAAGCTCCCTCTTGT	59.844	20	205	134	338
F01.PB2051	1	p1	(A)11	11	852	862	AACTTGCCTCAAATCATGGG	59.933	20	CAGATGATTTTATTTTCCTCTGTTTTT	59.438	27	135	772	906	CTTGCCTCAAATCATGGGAT	59.894	20	CAGATGATTTTATTTTCCTCTGTTTTT	59.438	27	133	774	906	TTCTTCGTTCCTTCATGCCT	59.813	20	CAGATGATTTTATTTTCCTCTGTTTTT	59.438	27	199	708	906
F01.PB2054	1	p1	(T)10	10	976	985	--
F01.PB2057	1	p1	(T)10	10	933	942	--
F01.PB2058	1	p2	(TG)10	20	754	773	TGCACAGGTCTTGGTGCTAC	59.905	20	TTCAAGTCCTGGAACAGCCT	59.844	20	256	644	899	AGCTGTTGGCCTTGCTGTAT	59.904	20	TTCAAGTCCTGGAACAGCCT	59.844	20	182	718	899	TGCACAGGTCTTGGTGCTAC	59.905	20	AAACAGGGTAAGGCTGCGTA	59.769	20	227	644	870
F01.PB2064	1	p1	(T)11	11	822	832	ATGCATTTCAAAGCCAGAGG	60.214	20	CACTCACAAATGCAAGCTCC	59.445	20	224	677	900	CATGCATTTCAAAGCCAGAG	59.42	20	CACTCACAAATGCAAGCTCC	59.445	20	225	676	900	CTCATGCATTTCAAAGCCAG	59.42	20	CACTCACAAATGCAAGCTCC	59.445	20	227	674	900
F01.PB2065	1	p5	(AATCA)5	25	25	49	--
F01.PB2070	1	p3	(AAC)5	15	52	66	CCCATTCTTCATCCATACCAA	59.631	21	CTTTCTCTCAACGCGGTTTC	59.993	20	134	1	134	CCCATTCTTCATCCATACCAA	59.631	21	CTTAGAATCGCAGTCCCAGC	59.978	20	245	1	245	CCCATTCTTCATCCATACCAA	59.631	21	GCAGCGTGGACCTTAGAATC	59.843	20	256	1	256
F01.PB2075	1	p1	(A)12	12	85	96	AGCTAACTCAAATTCAACTCATCA	57.297	24	CGACTTCCCTTGTCAGGAAC	59.697	20	268	49	316	AGCTAACTCAAATTCAACTCATCA	57.297	24	GACTTCCCTTGTCAGGAACG	59.697	20	267	49	315	AGCTAACTCAAATTCAACTCATCA	57.297	24	ACGACTTCCCTTGTCAGGAA	59.697	20	269	49	317
F01.PB2079	1	p1	(A)29	29	34	62	TCACAAACGCAAAGAAACAAA	59.378	21	ACTTGAACGGATGAATTCGG	59.933	20	221	2	222	TCACAAACGCAAAGAAACAAA	59.378	21	ACGGAGATTGGAGAATGTGG	59.927	20	152	2	153	TCACAAACGCAAAGAAACAAA	59.378	21	TGTCAGGGTAGAGTGTTGCG	59.897	20	246	2	247
F01.PB2086	1	p1	(A)10	10	97	106	AAAAGAGAAGGTTCCATCGG	58.24	20	ATGGCCAAAATGAACTCCAG	59.933	20	165	20	184	AAAAGAGAAGGTTCCATCGG	58.24	20	TTGCCGATATAAAAGGTGCC	59.928	20	211	20	230	AAAAGAGAAGGTTCCATCGG	58.24	20	CGCTTTGCCGATATAAAAGG	59.711	20	215	20	234
F01.PB2086	2	p1	(A)10	10	347	356	GGCACCTTTTATATCGGCAA	59.928	20	CTCTTATTGCAGCCCGTGTT	60.27	20	179	211	389	GGCACCTTTTATATCGGCAA	59.928	20	CCGTTCTCAAGTCCCTGAAC	59.697	20	278	211	488	GGCACCTTTTATATCGGCAA	59.928	20	CGTTAACATACCTCCGAGCC	59.592	20	226	211	436
F01.PB2090	1	p2	(CT)9	18	825	842	TGCTCTTCAGCTGCTTTTGA	60.011	20	GCCAAACAAACAACAATCCA	59.42	20	166	702	867	TTGTGGGAAAACACCTCCTC	59.943	20	GCCAAACAAACAACAATCCA	59.42	20	145	723	867	TCCTGGTTACACTTGCTCCC	60.111	20	GCCAAACAAACAACAATCCA	59.42	20	127	741	867
F01.PB2096	1	p1	(T)12	12	916	927	AACTCCGGTAGATGACACCG	59.989	20	CCACTTAATTATCTACGTCAATCAAA	57.916	26	138	838	975	CTCCGGTAGATGACACCGAT	59.95	20	CCACTTAATTATCTACGTCAATCAAA	57.916	26	136	840	975	TCCAGCGGAGAAACAAAGAT	59.813	20	CCACTTAATTATCTACGTCAATCAAA	57.916	26	228	748	975
F01.PB2108	1	p2	(TC)6	12	40	51	CAAACTCCCAACTTCAAACCC	60.739	21	GCACCCATGATTCTCCTGTT	59.934	20	193	6	198	TCAAACTCCCAACTTCAAACC	59.063	21	GCACCCATGATTCTCCTGTT	59.934	20	194	5	198	AAACTCCCAACTTCAAACCC	58.002	20	GCACCCATGATTCTCCTGTT	59.934	20	192	7	198
F01.PB2108	2	p1	(T)13	13	905	917	TCTACACCACCCCCAACTTC	59.82	20	TCCACTTCTATTTGGATTTTTGC	59.512	23	242	743	984	CATCTACACCACCCCCAACT	59.697	20	TCCACTTCTATTTGGATTTTTGC	59.512	23	244	741	984	TCTACACCACCCCCAACTTC	59.82	20	CAACCTTTTCCACTTCTATTTGG	59.085	23	250	743	992
F01.PB2110	1	p1	(T)17	17	9	25	--
F01.PB2114	1	p2	(CA)7	14	139	152	AAAAGGCACAAACCCAACAC	59.875	20	CACCGCTAATCAAACCCTTT	59.087	20	235	89	323	TCATCAAACCCAGCAAACAA	60.088	20	AAAATCACTTTCCACAGCCC	59.031	20	201	33	233	AAAAGGCACAAACCCAACAC	59.875	20	AAAATCACTTTCCACAGCCC	59.031	20	145	89	233
F01.PB2114	2	p1	(A)12	12	288	299	AAAAGGCACAAACCCAACAC	59.875	20	CACCGCTAATCAAACCCTTT	59.087	20	235	89	323	TCATCAAACCCAGCAAACAA	60.088	20	AAAATCACTTTCCACAGCCC	59.031	20	201	33	233	AAAAGGCACAAACCCAACAC	59.875	20	AAAATCACTTTCCACAGCCC	59.031	20	145	89	233
F01.PB2117	1	p2	(AG)6	12	6	17	--
F01.PB2122	1	p3	(TGG)6	18	748	765	AGAGACCTGCAGTGACGGTT	59.907	20	TAGCACCACCACTACCACCA	60.025	20	120	686	805	TCGGTGCTAAAGCTGTGAGA	59.74	20	TAGCACCACCACTACCACCA	60.025	20	210	596	805	GAGTCTAATCCGTTCGGTGC	59.7	20	TAGCACCACCACTACCACCA	60.025	20	223	583	805
F01.PB2130	1	p2	(TC)30	60	24	83	GCTCTTTCTCCTCCAATCTCA	58.608	21	CTAAGGAAGCAGTGATCGCC	59.978	20	219	0	218	GCTCTTTCTCCTCCAATCTCA	58.608	21	TAAGGAAGCAGTGATCGCCT	59.978	20	218	0	217	GCTCTTTCTCCTCCAATCTCA	58.608	21	GCAGTGATCGCCTCCATAGT	60.249	20	211	0	210
F01.PB2130	2	p3	(AAC)5	15	246	260	GGCGATCACTGCTTCCTTAG	59.978	20	GCGTCTGAGTTGTTGTTGGA	59.88	20	186	199	384	AGGCGATCACTGCTTCCTTA	59.978	20	GCGTCTGAGTTGTTGTTGGA	59.88	20	187	198	384	GGCGATCACTGCTTCCTTAG	59.978	20	AGCTGCTGCTGGATGAGATT	60.127	20	149	199	347
F01.PB2130	3	p3	(GAA)7	21	552	572	GGGAACAATGCCTTGACCTA	59.933	20	GACAGATCTTGCAACCAGCA	59.992	20	275	426	700	ATTGGGAACAATGCCTTGAC	59.797	20	GACAGATCTTGCAACCAGCA	59.992	20	278	423	700	CATAAATTGGAGGAACGGGA	59.756	20	GACAGATCTTGCAACCAGCA	59.992	20	235	466	700
F01.PB2130	4	p1	(T)12	12	879	890	--
F01.PB2134	1	p1	(T)10	10	183	192	ACACCAGCCTCTTGGAGAAA	59.844	20	GTGTCAACAAGGCCACTCTG	59.31	20	149	120	268	CACCAGCCTCTTGGAGAAAC	59.844	20	GTGTCAACAAGGCCACTCTG	59.31	20	148	121	268	ACACCAGCCTCTTGGAGAAA	59.844	20	CGTAGTGTCAACAAGGCCAC	59.213	20	153	120	272
F01.PB2135	1	p3	(GAA)12	36	102	137	GCTGCTGGCGACTCTTTACT	59.786	20	ATTGAGAGAGGGACAAGCGA	59.95	20	259	38	296	GCTGCTGGCGACTCTTTACT	59.786	20	GATTGAGAGAGGGACAAGCG	59.95	20	260	38	297	TGCTGGCGACTCTTTACTGA	59.74	20	ATTGAGAGAGGGACAAGCGA	59.95	20	257	40	296
F01.PB2137	1	p1	(T)19	19	667	685	TCCTTGAAACCCAATTCTTCA	59.532	21	CGGCATAGTTTGGAGTTGGT	59.993	20	259	573	831	TCCTTGAAACCCAATTCTTCA	59.532	21	TTTCGTGAATTCCCTCTTCG	60.184	20	277	573	849	TCCTTGAAACCCAATTCTTCA	59.532	21	TGCTTTCGTGAATTCCCTCT	59.813	20	280	573	852
F01.PB2143	1	p1	(A)27	27	926	952	TTATGGAGCTGTGATTTGCG	59.833	20	tgtaagctaagttcATTCGCCA	59.911	22	218	777	994	TGTTGGAGAGGGGAAAATGA	60.43	20	aagctaagttcATTCGCCAAA	59.023	21	122	870	991	GCTTTGTTTGCTTGAAAGGG	59.861	20	agctaagttcATTCGCCAAA	57.662	20	280	711	990
F01.PB2144	1	p1	(T)12	12	667	678	GGTTGCCACGTGTCCTACTT	60.035	20	CGTGCAATTCAAACACAAGG	60.149	20	265	513	777	GGTTGCCACGTGTCCTACTT	60.035	20	CCTTTCGTGCAATTCAAACA	59.706	20	270	513	782	CGTGTCCTACTTGCCGTACA	59.781	20	CGTGCAATTCAAACACAAGG	60.149	20	257	521	777
F01.PB2144	2	p2	(TA)6	12	790	801	CCTTGTGTTTGAATTGCACG	60.149	20	TTACAAAAGCACAATCCCCA	59.013	20	103	758	860	CCTTGTGTTTGAATTGCACG	60.149	20	CAAAAGCACAATCCCCATAAA	59.818	21	100	758	857	CCTTGTGTTTGAATTGCACG	60.149	20	CAAAAGCACAATCCCCATAA	58.48	20	100	758	857
F01.PB2151	1	p1	(T)20	20	51	70	CTGCATAAATTTCGACCGCT	60.23	20	TCCCTCATAGGCATCCAATC	59.854	20	250	2	251	ACCGCTGATTGTTGTTTCCT	59.598	20	TCCCTCATAGGCATCCAATC	59.854	20	236	16	251	AATTTCGACCGCTGATTGTT	59.574	20	TCCCTCATAGGCATCCAATC	59.854	20	243	9	251
F01.PB2152	1	p1	(T)12	12	418	429	GACAAAGCGCGAATCGTAAT	60.238	20	TGTGACTAGCATTTTCTCCTGC	59.522	22	147	319	465	AAGCGCGAATCGTAATTCAT	59.71	20	TGTGACTAGCATTTTCTCCTGC	59.522	22	143	323	465	AAAGCGCGAATCGTAATTCA	60.72	20	TGTGACTAGCATTTTCTCCTGC	59.522	22	144	322	465
F01.PB2155	1	p2	(AT)6	12	581	592	CCATGCAGGCTTACACAAAA	59.729	20	GACAAGCAGGCAACAGTGAA	60.032	20	247	497	743	CCATGCAGGCTTACACAAAA	59.729	20	TATGATGGACAAGCAGGCAA	60.22	20	254	497	750	CCATGCAGGCTTACACAAAA	59.729	20	TTATGATGGACAAGCAGGCA	60.22	20	255	497	751
F01.PB2160	1	p1	(T)12	12	790	801	CTGGCACCATAGGGTCAGTT	59.989	20	CGCGGGTACAAACATACATT	58.439	20	239	686	924	CAAATGCCCTAAACTGCGAT	60.096	20	CGCGGGTACAAACATACATT	58.439	20	266	659	924	AACAAATGCCCTAAACTGCG	60.131	20	CGCGGGTACAAACATACATT	58.439	20	268	657	924
F01.PB2163	1	p1	(T)11	11	687	697	ATGGGATGATGAATGGGATG	60.368	20	GCCATAATGTTCAGAAGAACTGC	60.15	23	249	520	768	AGAATGGGATGATGAATGGG	59.563	20	GCCATAATGTTCAGAAGAACTGC	60.15	23	252	517	768	GAATGGGATGATGAATGGGA	60.491	20	GCCATAATGTTCAGAAGAACTGC	60.15	23	251	518	768
F01.PB2164	1	p1	(A)10	10	24	33	--
F01.PB2171	1	c	(T)17gagcaagtcaaggacaggtttattgagtggattcttatattcttataccaaaatagtattatcatcattcatcacatggagcag(GCT)5	116	25	140	--
F01.PB2186	1	p1	(A)24	24	698	721	GGGAATGTCCCTTCAATGTC	59.192	20	CTGAAATTGTGTTTGCGTGG	60.149	20	205	618	822	GGGGAATGTCCCTTCAATGT	60.95	20	CTGAAATTGTGTTTGCGTGG	60.149	20	206	617	822	TGGGGAATGTCCCTTCAAT	60.119	19	CTGAAATTGTGTTTGCGTGG	60.149	20	207	616	822
F01.PB2190	1	p3	(CCT)8	24	190	213	GCTACAACAGCGCTACATCG	59.662	20	GCAACTTGGCCAAAAGTGAT	60.118	20	178	139	316	GCTACAACAGCGCTACATCG	59.662	20	CCAGGGTTAGAGCAGCAATC	59.836	20	127	139	265	GCTACAACAGCGCTACATCG	59.662	20	TCCAGGGTTAGAGCAGCAAT	59.836	20	128	139	266
F01.PB2193	1	p3	(CAA)5	15	9	23	--
F01.PB2193	2	p1	(T)10	10	896	905	--
F01.PB2195	1	p1	(T)15	15	717	731	CAATAGGACTGCCCCTTTCC	60.817	20	AAAAAGCCAAACATAAAACTGG	57.468	22	123	694	816	TCAATAGGACTGCCCCTTTC	59.126	20	AAAAAGCCAAACATAAAACTGG	57.468	22	124	693	816	CAATAGGACTGCCCCTTTCC	60.817	20	AAAAAGCCAAACATAAAACTGGT	58.257	23	123	694	816
F01.PB2195	2	p1	(A)22	22	838	859	TAGGACTGCCCCTTTCCTCT	60.204	20	CCGTTTTAAACTATCAACTGCAT	57.505	23	195	697	891	TAGGACTGCCCCTTTCCTCT	60.204	20	AACCGTTTTAAACTATCAACTGCAT	59.451	25	197	697	893	GACTGCCCCTTTCCTCTTTT	59.691	20	CCGTTTTAAACTATCAACTGCAT	57.505	23	192	700	891
F01.PB2197	1	p3	(AAC)6	18	293	310	ACCGGATCCACTGAAACAAC	59.827	20	GGGCTAAGAACAAGTGCAGG	59.875	20	260	244	503	AACCGGATCCACTGAAACAA	60.353	20	GGGCTAAGAACAAGTGCAGG	59.875	20	261	243	503	CGGATCCACTGAAACAACAA	59.541	20	GGGCTAAGAACAAGTGCAGG	59.875	20	258	246	503
F01.PB2197	2	p3	(CTT)5	15	741	755	CGTTTGCTTCCTCTGTTTCC	59.853	20	TCTCAACCTCATCAATGCCA	60.201	20	154	691	844	CCGATGTGGAAATGGAAGTC	60.317	20	TCTCAACCTCATCAATGCCA	60.201	20	278	567	844	CCTCGTTTGCTTCCTCTGTT	59.473	20	TCTCAACCTCATCAATGCCA	60.201	20	157	688	844
F01.PB2198	1	p3	(GAA)5	15	470	484	ATTGGGAAAACGTGTTCGAG	59.971	20	TGATTTCCTTCGAGGGTTTG	60.044	20	222	406	627	ATTGGGAAAACGTGTTCGAG	59.971	20	TTCGAGGGTTTGACCTATCG	60.066	20	214	406	619	AAACGTGTTCGAGGTTTTCG	60.147	20	CGAATTCACCACCACCTCTT	59.966	20	107	413	519
F01.PB2199	1	p1	(T)10	10	882	891	ACTTGAGAAGAGGCGACAGC	59.751	20	TCATTGAAGGATACAAAAACGAAA	59.885	24	148	797	944	ACTTGAGAAGAGGCGACAGC	59.751	20	TGAAGGATACAAAAACGAAATTCA	59.885	24	144	797	940	ACTTGAGAAGAGGCGACAGC	59.751	20	TCATTGAAGGATACAAAAACGAA	58.664	23	148	797	944
F01.PB2201	1	c	(A)13t(A)16	30	742	771	TCGCGTCTGCTGTTGTAAGT	59.664	20	AAAATTACCTTTTCATCCAACTCAA	59.373	25	195	606	800	TCGCGTCTGCTGTTGTAAGT	59.664	20	AAATTACCTTTTCATCCAACTCAA	58.2	24	194	606	799	TCGCGTCTGCTGTTGTAAGT	59.664	20	AAAATTACCTTTTCATCCAACTCA	58.2	24	195	606	800
F01.PB2202	1	p2	(CT)6	12	76	87	TCCTCAAATTCTCGTTTCGC	60.331	20	TGATGAAAGGGATGAGGGAG	60.003	20	220	40	259	TCCTCAAATTCTCGTTTCGC	60.331	20	GAATCTTGATCGGAGGTGGA	60.011	20	134	40	173	TCCTCAAATTCTCGTTTCGC	60.331	20	GGTTTTCGTCGGAATCTTGA	60.051	20	145	40	184
F01.PB2202	2	p1	(A)14	14	818	831	TGTCACCGAAGGAAAGAACC	60.088	20	CAGATGATCCCGACATTTCA	59.451	20	166	735	900	TGCTGATACCGTTGTGAAGC	59.871	20	CAGATGATCCCGACATTTCA	59.451	20	208	693	900	GAGGATACGCGTCTTTTTGC	59.851	20	CAGATGATCCCGACATTTCA	59.451	20	225	676	900
F01.PB2211	1	p2	(CA)6	12	611	622	TTTACATGCTTGCTTGCTGC	60.163	20	AACCCTTTATTAATCTCATCATTCA	57.337	25	203	491	693	TTACATGCTTGCTTGCTGCT	59.782	20	AACCCTTTATTAATCTCATCATTCA	57.337	25	202	492	693	TGCTTGCTGCTGTCCAAGTA	60.742	20	AACCCTTTATTAATCTCATCATTCA	57.337	25	193	501	693
F01.PB2222	1	p2	(CT)6	12	51	62	CAAATTCATCCAAACCCACC	60.029	20	AAATGGGTCGTTGGAGAGTG	59.966	20	220	9	228	CAAATTCATCCAAACCCACC	60.029	20	GTTGGAGAATGAACGAGGGA	60.05	20	150	9	158	CAAATTCATCCAAACCCACC	60.029	20	TCAGTGGGAGATTAAACGGC	60.074	20	274	9	282
F01.PB2223	1	p1	(T)10	10	868	877	--
F01.PB2224	1	p3	(CAT)5	15	139	153	AAGAGCAGTGGTTCATGAGGA	59.859	21	GGCGCAAAGAGAGAAGAGAG	59.454	20	260	52	311	GAGCAGTGGTTCATGAGGAAA	60.248	21	GGCGCAAAGAGAGAAGAGAG	59.454	20	258	54	311	AGCAGTGGTTCATGAGGAAAA	59.726	21	GGCGCAAAGAGAGAAGAGAG	59.454	20	257	55	311
F01.PB2226	1	p1	(T)16	16	829	844	CCTGTTCCTGATTGCATGTG	60.112	20	CTGCTCCTGCTAAGAATGCC	60.118	20	255	693	947	GATTGCATGTGCCAAGGTTA	59.548	20	CTGCTCCTGCTAAGAATGCC	60.118	20	246	702	947	CCCTGTTCCTGATTGCATGT	60.924	20	CTGCTCCTGCTAAGAATGCC	60.118	20	256	692	947
F01.PB2231	1	p1	(T)12	12	775	786	AATCCAAAGCAGAAGCCAAA	59.823	20	CAGGTTCAAACGGCCTATGT	59.993	20	241	635	875	AATCCAAAGCAGAAGCCAAA	59.823	20	GGGAATTCAAAGCAGGTTCA	60.051	20	253	635	887	AATCCAAAGCAGAAGCCAAA	59.823	20	TGGGAATTCAAAGCAGGTTC	60.051	20	254	635	888
F01.PB2236	1	c	(TG)7tttgtgtg(T)25	47	878	924	TCCCCTTTTGTTCATCCTTC	58.956	20	TCACAATTGAAATACCTTCAACAA	58.589	24	241	741	981	TCCCCTTTTGTTCATCCTTCT	59.926	21	TCACAATTGAAATACCTTCAACAA	58.589	24	241	741	981	TTTGCAACTGTAACCATGTCG	59.641	21	TCACAATTGAAATACCTTCAACAA	58.589	24	141	841	981
F01.PB2238	1	p1	(T)19	19	806	824	GGAAGTTCAGGGTCAACCAC	59.405	20	CCTGGCTCTGTCCACAAAAT	60.111	20	215	644	858	GCTCAAGAGAAAGGCTGAGG	59.308	20	CCTGGCTCTGTCCACAAAAT	60.111	20	280	579	858	GAGGACCAAGGTGCTGAGTT	59.305	20	CCTGGCTCTGTCCACAAAAT	60.111	20	264	595	858
F01.PB2239	1	p1	(A)11	11	5	15	--
F01.PB2239	2	p3	(TTG)5	15	772	786	GGCAAAGAAAAGACAAGGGA	59.288	20	AAAGGAATGGATGGTGTTGC	59.797	20	172	672	843	GGCAAAGAAAAGACAAGGGA	59.288	20	GATGGTGTTGCTGTTGCTGT	59.758	20	163	672	834	GGCAAAGAAAAGACAAGGGA	59.288	20	AATGGATGGTGTTGCTGTTG	59.42	20	167	672	838
F01.PB2242	1	p1	(T)12	12	930	941	--
F01.PB2248	1	p1	(T)15	15	866	880	TTGCTTGAGTCCGAAGAGGT	59.989	20	TCTTGGCATCAGAGAATCCA	59.322	20	251	673	923	GGACACTTTTTCGTTCCCAA	59.948	20	TCTTGGCATCAGAGAATCCA	59.322	20	218	706	923	CTTGCTTGAGTCCGAAGAGG	60.126	20	TCTTGGCATCAGAGAATCCA	59.322	20	252	672	923
F01.PB2264	1	c	(CAA)5ccaacaatttagtgtcttcttctttcacacatg(CAA)7	69	390	458	AATCTGGGCACACACAACAA	60.008	20	TCCATTGACGAAGATGGTGA	60.048	20	246	342	587	GCTTAATCTGGGCACACACA	59.722	20	TCCATTGACGAAGATGGTGA	60.048	20	250	338	587	TGCTTAATCTGGGCACACAC	59.722	20	TCCATTGACGAAGATGGTGA	60.048	20	251	337	587
F01.PB2264	2	p1	(T)10	10	722	731	CACCATCTTCGTCAATGGAA	59.496	20	GCCAACAATGCAACCATTTA	59.425	20	262	569	830	CACCATCTTCGTCAATGGAA	59.496	20	TATCACACATGGGTCTGCCA	60.969	20	278	569	846	CACCATCTTCGTCAATGGAA	59.496	20	CTATCACACATGGGTCTGCC	58.96	20	279	569	847
F01.PB2267	1	p1	(T)12	12	697	708	AATCCCAACACAGGAGATGC	59.934	20	AACCCCACATGAAAAGCAAG	59.971	20	202	607	808	AATCCCAACACAGGAGATGC	59.934	20	CCACATGAAAAGCAAGCAAA	59.849	20	198	607	804	AATCCCAACACAGGAGATGC	59.934	20	AAACCCCACATGAAAAGCAA	60.344	20	203	607	809
F01.PB2270	1	p2	(AG)9	18	11	28	--
F01.PB2270	2	p3	(TAT)5	15	674	688	CCTACCTAGCTTCGCTCCCT	59.998	20	GGATTTGGTATTCATTGCGG	60.153	20	166	630	795	ACCTACCTAGCTTCGCTCCC	59.87	20	GGATTTGGTATTCATTGCGG	60.153	20	167	629	795	CCTACCTAGCTTCGCTCCCT	59.998	20	GTATTCATTGCGGCCAAATC	60.297	20	159	630	788
F01.PB2276	1	p1	(T)16	16	852	867	CATTCATTACCACACCGCAG	59.988	20	AAGGAATGCAACAAGGATGC	60.081	20	150	767	916	GCATAAAGGAGCACAGCACA	60.019	20	AAGGAATGCAACAAGGATGC	60.081	20	262	655	916	TATAATCCGCCTAGGCATGG	59.907	20	AAGGAATGCAACAAGGATGC	60.081	20	121	796	916
F01.PB2279	1	p1	(T)14	14	790	803	TTGCTCCCATGGAAATAAGG	59.894	20	CCATCAAAATGTAAAATAGGGGG	60.61	23	208	645	852	TTGCTCCCATGGAAATAAGG	59.894	20	TCCATCAAAATGTAAAATAGGGG	59.14	23	209	645	853	TGCTCCCATGGAAATAAGGA	60.405	20	CCATCAAAATGTAAAATAGGGGG	60.61	23	207	646	852
F01.PB2280	1	p1	(T)13	13	770	782	AGCCCCATGTTGTTGTTAGG	59.853	20	CGTCAATTTATCATTGACCACG	60.244	22	157	689	845	ACGGAACATGGAGCAGTTTT	59.598	20	CGTCAATTTATCATTGACCACG	60.244	22	234	612	845	AGCCCCATGTTGTTGTTAGG	59.853	20	TCAATTTATCATTGACCACGG	58.348	21	155	689	843
F01.PB2281	1	p2	(AT)12	24	838	861	--
F01.PB2287	1	p3	(GAA)5	15	7	21	--
F01.PB2290	1	p2	(CA)15	30	69	98	AACATTGAGACAAAACAGAGCAA	58.941	23	ATCTCTTCGGGTCGTTTTCA	59.67	20	251	0	250	AACATTGAGACAAAACAGAGCAA	58.941	23	CATCTCTTCGGGTCGTTTTC	59.67	20	252	0	251	AACATTGAGACAAAACAGAGCAA	58.941	23	TCTCTTCGGGTCGTTTTCAT	59.67	20	250	0	249
F01.PB2295	1	p4	(TCTT)5	20	27	46	ATCGAAGTGCGGGCTTTAG	60.359	19	CGACTAAACCAGCGGAAAAG	59.876	20	194	1	194	GAAGTGCGGGCTTTAGAACT	58.604	20	CGACTAAACCAGCGGAAAAG	59.876	20	191	4	194	ATCGAAGTGCGGGCTTTAG	60.359	19	GGAGGCCATGAAAGAGTGAG	59.803	20	115	1	115
F01.PB2295	2	p1	(A)10	10	795	804	GCGGAAGTCACAGGAAATGT	60.119	20	CCCCAAAACACTAGCCAAAA	59.968	20	255	583	837	GTGCGGAAGTCACAGGAAAT	60.119	20	CCCCAAAACACTAGCCAAAA	59.968	20	257	581	837	AAAGGTTAGCCGATGTGTGC	60.14	20	CCCCAAAACACTAGCCAAAA	59.968	20	273	565	837
F01.PB2305	1	p3	(TTG)7	21	511	531	CGACGTGCAAAGAAGATGAA	59.988	20	CACGTACGCAGTAATTTTTCCA	60.055	22	261	309	569	GCTGTTGATGCAAAAGCTGA	60.142	20	CACGTACGCAGTAATTTTTCCA	60.055	22	241	329	569	ACTACGGTTGCAAAGGCTTG	60.305	20	CACGTACGCAGTAATTTTTCCA	60.055	22	194	376	569
F01.PB2310	1	c	(AG)15atagatattt(AG)10	60	38	97	--
F01.PB2310	2	p1	(T)10	10	773	782	TGGAGATGGCATGGATACAA	59.883	20	TCCATTCAACAGTCAAGCCA	60.24	20	241	700	940	TGGAGATGGCATGGATACAA	59.883	20	CCATTCAACAGTCAAGCCAA	59.691	20	240	700	939	TCAGTCCTATCTGCAGCCAA	59.547	20	GCCAGCTCAAGTCTCCATTC	59.957	20	276	678	953
F01.PB2316	1	p1	(T)11	11	812	822	ACAACATTGCAAACAAGGCA	60.157	20	cagACAAAGACGAGGCTTAAAA	58.698	22	275	636	910	TCTCCAGCATCTGGTTTTCC	60.195	20	cagACAAAGACGAGGCTTAAAA	58.698	22	201	710	910	GGTTTTCCTGCCTGCATAGA	60.214	20	cagACAAAGACGAGGCTTAAAA	58.698	22	189	722	910
F01.PB2336	1	p3	(AGA)5	15	648	662	AACCGCGAAATGTGAAAAAG	60.11	20	GCCTTCTTTTCCAAGAGTGCT	60.012	21	180	603	782	AGAAGAAACCGCGAAATGTG	60.249	20	GCCTTCTTTTCCAAGAGTGCT	60.012	21	186	597	782	AAACCGCGAAATGTGAAAAA	60.468	20	GCCTTCTTTTCCAAGAGTGCT	60.012	21	181	602	782
F01.PB2337	1	p3	(CAT)5	15	79	93	TTGGGGAATCTCAAACACAAG	59.956	21	CAATCTTGTTGCCATTGGTG	59.964	20	253	0	252	TTGGGGAATCTCAAACACAA	58.947	20	CAATCTTGTTGCCATTGGTG	59.964	20	253	0	252	TTGGGGAATCTCAAACACAAG	59.956	21	TCACCAACATTCCATTTCCA	59.75	20	153	0	152
F01.PB2342	1	p1	(T)11	11	644	654	AGGACCGGAGGGAGTATTCA	60.842	20	TTTTGGTTGCGTATCTTCCC	59.938	20	206	577	782	AGGACCGGAGGGAGTATTCA	60.842	20	TGACAAAGTTTTGGCTGCAC	59.888	20	166	577	742	AGGACCGGAGGGAGTATTCA	60.842	20	GACAAAGTTTTGGCTGCACA	59.888	20	165	577	741
F01.PB2346	1	p1	(T)12	12	861	872	TTTAAGTTCAACATGGAGGGC	59.077	21	TGTAGCAACACCTCACTATCAATG	59.223	24	114	809	922	TTTAAGTTCAACATGGAGGGCT	60.001	22	TGTAGCAACACCTCACTATCAATG	59.223	24	114	809	922	CATTTCATAGGTTCATGGAGCA	59.96	22	TGTAGCAACACCTCACTATCAATG	59.223	24	280	643	922
F01.PB2347	1	p1	(A)11	11	921	931	--
F01.PB2348	1	p3	(AAC)5	15	167	181	ACCAAACCCGAAAACAACAG	59.869	20	TGGACCAGTGCCCTAAATTC	59.933	20	246	21	266	CCAAACCCGAAAACAACAGT	59.869	20	TGGACCAGTGCCCTAAATTC	59.933	20	245	22	266	ACCAAACCCGAAAACAACAG	59.869	20	GTTCTTGGACCAGTGCCCTA	60.111	20	251	21	271
F01.PB2348	2	p1	(T)10	10	816	825	CACCTCTTTGAATTGTGGCA	59.691	20	TGAGAGAATAATTAAATATGAGCAATG	57.321	27	116	746	861	CACCTCTTTGAATTGTGGCA	59.691	20	TTTGAGAGAATAATTAAATATGAGCAA	57.068	27	118	746	863	CACCTCTTTGAATTGTGGCA	59.691	20	TTTTGAGAGAATAATTAAATATGAGCA	57.068	27	119	746	864
F01.PB2357	1	p3	(TCA)5	15	201	215	ATCATGGCAATCAAAAAGCC	59.907	20	CGATGTTTTGAGTGGTGGTG	60.001	20	219	30	248	GCCAGCAATGAGAGTTCCTC	59.957	20	CGTAAAACGCCTCTCTCCAC	59.875	20	276	166	441	GCCAGCAATGAGAGTTCCTC	59.957	20	GTAAAACGCCTCTCTCCACG	59.875	20	275	166	440
F01.PB2357	2	p3	(AGA)5	15	608	622	AGTTGGTGCTTTTCTGGCAT	59.74	20	ATTTCCCATTTCCCAGCTCT	59.903	20	254	550	803	AGTTGGTGCTTTTCTGGCAT	59.74	20	TGTATTTCCCATTTCCCAGC	59.762	20	257	550	806	GCGAAACGACAAGCTGAGTT	60.581	20	ATTTCCCATTTCCCAGCTCT	59.903	20	270	534	803
F01.PB2357	3	c	(T)13aattatgtaaaactaaagatattaaaagg(A)17	59	727	785	AGTTGGTGCTTTTCTGGCAT	59.74	20	ATTTCCCATTTCCCAGCTCT	59.903	20	254	550	803	AGTTGGTGCTTTTCTGGCAT	59.74	20	TGTATTTCCCATTTCCCAGC	59.762	20	257	550	806	GCGAAACGACAAGCTGAGTT	60.581	20	ATTTCCCATTTCCCAGCTCT	59.903	20	270	534	803
F01.PB2360	1	c	(CT)14(TC)12	52	36	87	CAAATTTCAATTCATTCACCCA	59.677	22	TGGTTCAACAAAGGACACCA	59.976	20	213	10	222	CCAAATTTCAATTCATTCACCC	60.4	22	TGGTTCAACAAAGGACACCA	59.976	20	214	9	222	CCCAAATTTCAATTCATTCACC	60.4	22	TGGTTCAACAAAGGACACCA	59.976	20	215	8	222
F01.PB2378	1	p2	(GA)10	20	1	20	--
F01.PB2382	1	p3	(GCT)7	21	187	207	TCCATCCCATCTCCTACGTC	59.886	20	ATCAGACGTACCAGCCCAAC	59.997	20	159	75	233	ATGCACAATCCATCCCATCT	60.166	20	ATCAGACGTACCAGCCCAAC	59.997	20	167	67	233	TCCATCCCATCTCCTACGTC	59.886	20	AGACCCATCAGACCCATCAG	59.92	20	174	75	248
F01.PB2384	1	p2	(GA)17	34	15	48	--
F01.PB2384	2	p1	(A)11	11	947	957	--
F01.PB2387	1	p3	(AAG)5	15	154	168	TCATCATCATTTCAAGCCCA	60.009	20	TCTTCCTTTGACAAGTGACTGC	59.52	22	213	58	270	TCATCATCATTTCAAGCCCA	60.009	20	TCCCTGAATTCTGTACAACCAA	59.471	22	179	58	236	GCGCACTCACAAACCAAATA	59.735	20	TCCCTGAATTCTGTACAACCAA	59.471	22	226	11	236
F01.PB2394	1	p2	(CT)17	34	793	826	CAAGCAGTGCTGCTGGTAAA	60.195	20	TTATTCTCCACACACACGCC	59.572	20	112	740	851	TAATGCCATGCCAAGTGAGA	60.22	20	TTATTCTCCACACACACGCC	59.572	20	274	578	851	AAAGAGGAGCTGCTGAATGC	59.723	20	TTATTCTCCACACACACGCC	59.572	20	255	597	851
F01.PB2397	1	p1	(A)13	13	56	68	TAGATATCCTGTCTAGTCCTTCAAGA	57.007	26	ATTGAAAGGGCAATTTGTGC	59.945	20	158	24	181	TAGATATCCTGTCTAGTCCTTCAAGA	57.007	26	ACTGAACCAACCACCCAAAA	60.246	20	123	24	146	TAGATATCCTGTCTAGTCCTTCAAGA	57.007	26	CTGCAAATGGACTGAACCAA	59.691	20	133	24	156
F01.PB2400	1	p2	(CT)6	12	26	37	--
F01.PB2402	1	p3	(TCT)5	15	50	64	TCAATTCAAATGGCAACATCA	59.922	21	CATCGTCTGCCACTTTCTCA	59.984	20	172	22	193	TCAATTCAAATGGCAACATCA	59.922	21	AAGTCGGTACATCGTCTGCC	60.142	20	181	22	202	TCAATTCAAATGGCAACATCA	59.922	21	TCGTCTGCCACTTTCTCAAA	59.566	20	170	22	191
F01.PB2404	1	p3	(GTT)7	21	350	370	ACATTATGGCGGCATTTGAT	60.182	20	GTAAAGGGTGAAAAGCAGCG	59.883	20	214	293	506	ACATTATGGCGGCATTTGAT	60.182	20	TTACGGGGTTTGGTGTTTGT	60.125	20	232	293	524	ACATTATGGCGGCATTTGAT	60.182	20	ACGGGGTTTGGTGTTTGTAA	60.125	20	230	293	522
F01.PB2408	1	p3	(TTC)6	18	12	29	--
F01.PB2413	1	p2	(CT)6	12	155	166	TCTCCTCAATCCACCAAAGTG	60.096	21	AAACTAAAAAGTGGGGGCCT	59.001	20	165	114	278	TCTCTCTCCTCAATCCACCAA	59.788	21	AAACTAAAAAGTGGGGGCCT	59.001	20	169	110	278	TTCTCTCTCCTCAATCCACCA	59.788	21	AAACTAAAAAGTGGGGGCCT	59.001	20	170	109	278
F01.PB2418	1	p1	(A)10	10	68	77	CACCATCTTCATTTTCGAAGG	59.555	21	ATGAGGATGCGAAGAATTGG	60.036	20	129	3	131	CACCATCTTCATTTTCGAAGG	59.555	21	CCAATGAGGATGCGAAGAAT	60.036	20	132	3	134	CACCATCTTCATTTTCGAAGG	59.555	21	GATGCGAAGAATTGGAGAGC	59.923	20	124	3	126
F01.PB2430	1	p1	(T)10	10	106	115	GCTTCCATTCCAACTTTGCT	59.316	20	TGTTTGGGGAGTGGTAGAGG	59.959	20	194	78	271	GCTTCCATTCCAACTTTGCT	59.316	20	TTTGGGGAGTGGTAGAGGTG	59.959	20	192	78	269	GCTTCCATTCCAACTTTGCT	59.316	20	GTGACTGTTTGGGGAGTGGT	59.859	20	199	78	276
F01.PB2430	2	c	(AG)6c(GA)24g(GA)9	80	652	731	CTCGGAGAAGATGAAGTGGG	59.797	20	CCGGTGTGTTTCACCTTCTT	60.005	20	255	523	777	CGGAGAAGATGAAGTGGGAA	60.187	20	ACCACTCATTCCGGTGTGTT	60.284	20	263	525	787	CTCGGAGAAGATGAAGTGGG	59.797	20	ACCACTCATTCCGGTGTGTT	60.284	20	265	523	787
F01.PB2430	3	p1	(T)11	11	923	933	CGTGAAGACTGGTTGTGGTG	60.194	20	CCCCTGACTCATTTAAAATAAAAA	57.826	24	102	866	967	AACACACCGGAATGAGTGGT	60.284	20	CCCCTGACTCATTTAAAATAAAAA	57.826	24	200	768	967	TGAGTGGTGGACCAAGAGTG	59.705	20	CCCCTGACTCATTTAAAATAAAAA	57.826	24	131	837	967
F01.PB2433	1	p3	(AAC)8	24	78	101	GTTCAGCTCAACAAGGACCC	59.703	20	GTACCTTGGAGGCAAACCAA	59.971	20	216	44	259	GTTCAGCTCAACAAGGACCC	59.703	20	CCTTGGAGGCAAACCAAATA	59.931	20	213	44	256	GTTCAGCTCAACAAGGACCC	59.703	20	TTGGAGGCAAACCAAATAGC	60.074	20	211	44	254
F01.PB2439	1	p3	(GAA)6	18	44	61	TAAACGAAAACCATCGAAGC	57.899	20	CGACGACATTGTTGAAGGTG	60.152	20	103	11	113	TAAACGAAAACCATCGAAGC	57.899	20	CGGACAAGTGTCTCTCTCCC	59.835	20	258	11	268	AAACCATCGAAGCTTTGTTCTC	59.768	22	CGGACAAGTGTCTCTCTCCC	59.835	20	251	18	268
F01.PB2441	1	p1	(A)13	13	298	310	CATGGGAGATTTGGAGAGGA	60.003	20	TCCTGGGCTCTCCAGACTTA	59.943	20	204	180	383	CCTGGAAGAATTATGGGGGT	60.011	20	TCCTGGGCTCTCCAGACTTA	59.943	20	254	130	383	ACCTGGAAGAATTATGGGGG	60.011	20	TCCTGGGCTCTCCAGACTTA	59.943	20	255	129	383
F01.PB2441	2	p1	(T)11	11	757	767	AAGGATACGGGCTTTGAGGT	59.962	20	GGATGATAAGCCATCATTCACA	59.791	22	236	597	832	GGCTTTGAGGTACACGGAGA	60.255	20	GGATGATAAGCCATCATTCACA	59.791	22	227	606	832	AAGGATACGGGCTTTGAGGT	59.962	20	AAGCCATCATTCACATCTACCA	59.457	22	229	597	825
F01.PB2445	1	p1	(A)10	10	350	359	TGAAAAATTGTCATGCTCGC	59.816	20	CTAAAACACGCATCGCAGAA	60.014	20	185	245	429	TGAAAAATTGTCATGCTCGC	59.816	20	TAAAACACGCATCGCAGAAC	59.879	20	184	245	428	AAGCTTGCAGAGGATGGTTG	60.397	20	CTAAAACACGCATCGCAGAA	60.014	20	203	227	429
F01.PB2450	1	p1	(T)35	35	378	412	AAGGGAAAGGAACCAAAGGA	59.912	20	TTTTGCTGCATATGGTGCTC	59.839	20	231	205	435	GCTGGAGCAAAATGGAAGTC	59.82	20	GCCATCCTCATCATCATCCT	59.852	20	243	340	582	GCTGGAGCAAAATGGAAGTC	59.82	20	TGGACCTTCAGCCTGTTTCT	59.844	20	165	340	504
F01.PB2458	1	p1	(T)10	10	453	462	TCGATCGGTTACTATTCGGTTC	60.332	22	AAATCCTGACCGTTCATTGC	59.939	20	208	413	620	TCGATCGGTTACTATTCGGTTC	60.332	22	GGCATCGTTCATGGATTTCT	59.9	20	182	413	594	CGATCGGTTACTATTCGGTTC	58.593	21	AAATCCTGACCGTTCATTGC	59.939	20	207	414	620
F01.PB2459	1	p1	(T)10	10	765	774	TATTGCAGAAGCAGTCGGTG	60.011	20	TCTCCTAGCATTCAGCATTGTG	60.407	22	277	540	816	TATTGCAGAAGCAGTCGGTG	60.011	20	CTCCTAGCATTCAGCATTGTG	58.541	21	276	540	815	CCATGCGATACAACTTGTCG	60.134	20	TCTCCTAGCATTCAGCATTGTG	60.407	22	210	607	816
F01.PB2467	1	c	(TC)6(T)23	35	77	111	GGTTGGTCCTGGGTGTAGAA	59.82	20	TGCTATGTTTTCTCCACGGTT	59.623	21	206	21	226	AAAAAGGCTACCTTCCTGGG	59.588	20	TGCTATGTTTTCTCCACGGTT	59.623	21	224	3	226	AAGGCTACCTTCCTGGGTTG	60.488	20	TGCTATGTTTTCTCCACGGTT	59.623	21	221	6	226
F01.PB2473	1	p1	(A)31	31	536	566	--
F01.PB2481	1	p1	(A)23	23	191	213	ATGATTTCTGCTGCCCAAAG	60.214	20	TTGCCATCTTCAACAATGGA	60.049	20	175	168	342	ATGATTTCTGCTGCCCAAAG	60.214	20	TGGTTTTGCCATCTTCAACA	60.088	20	180	168	347	ATGATTTCTGCTGCCCAAAG	60.214	20	TTCATCCAACCCTGTTCCTC	59.903	20	266	168	433
F01.PB2490	1	p1	(T)19	19	876	894	GAATGAAGGTGACCCATGCT	59.934	20	AATTCAGGCGATAACGACCA	60.469	20	211	738	948	GAAGGTGACCCATGCTGATT	59.934	20	AATTCAGGCGATAACGACCA	60.469	20	207	742	948	GAATGAAGGTGACCCATGCT	59.934	20	ATTCAGGCGATAACGACCAT	59.415	20	210	738	947
F01.PB2492	1	p3	(AAT)6	18	181	198	AACAAAGAAGAACGCGTTTGA	59.912	21	CATTGCTGTTTCCATTTCCA	59.518	20	222	31	252	AACAAAGAAGAACGCGTTTGA	59.912	21	GCTTTCCCAATTTCATTGCT	59.162	20	235	31	265	ACAAAGAAGAACGCGTTTGA	58.554	20	CATTGCTGTTTCCATTTCCA	59.518	20	221	32	252
F01.PB2492	2	p2	(TC)6	12	768	779	TGTCTAGCTTGGTTCTTGGGA	59.861	21	TGACCATCAATTCATTCTCTGAA	59.56	23	231	683	913	CATGTTCGCTGAATGTTCTCA	59.856	21	TGACCATCAATTCATTCTCTGAA	59.56	23	265	649	913	TGTCTAGCTTGGTTCTTGGGA	59.861	21	TGACCATCAATTCATTCTCTGA	58.145	22	231	683	913
F01.PB2495	1	p3	(AAC)7	21	61	81	tccttgcataccgagcTTCT	59.978	20	TCGAAAGGAGCGTTCAACTT	59.993	20	138	0	137	ccttgcataccgagcTTCTC	59.978	20	TCGAAAGGAGCGTTCAACTT	59.993	20	137	1	137	tccttgcataccgagcTTCT	59.978	20	CGGCCACCATCTCTATTGTT	59.955	20	116	0	115
F01.PB2514	1	p2	(AC)6	12	12	23	--
F01.PB2517	1	p1	(A)28	28	689	716	ATGGTTTCTGAGCAGCTGGA	60.945	20	ccaaaccaaaggcatctgaa	61.001	20	280	492	771	ATGGTTTCTGAGCAGCTGGA	60.945	20	ccaaaccaaaggcatctga	59.633	19	280	492	771	TGGTTTCTGAGCAGCTGGA	60.694	19	ccaaaccaaaggcatctgaa	61.001	20	279	493	771
F01.PB2520	1	p3	(TTC)5	15	47	61	TTAACCTTTTCGCTCTCACAA	57.706	21	CTGATACCAACAGGCACCCT	59.989	20	140	22	161	TTAACCTTTTCGCTCTCACAA	57.706	21	CCGGTACTCGGTTAAGGTCA	59.986	20	193	22	214	TTAACCTTTTCGCTCTCACAA	57.706	21	AGCCGGTACTCGGTTAAGGT	60.019	20	195	22	216
F01.PB2525	1	p1	(T)11	11	820	830	GGAGCAAATGGGAATGATTT	58.835	20	AAAATGTGCTGGATTTAACATTGA	59.788	24	166	769	934	AGGAGCAAATGGGAATGATTT	59.791	21	AAAATGTGCTGGATTTAACATTGA	59.788	24	167	768	934	GGAGCAAATGGGAATGATTT	58.835	20	AAAGAGCTAAAATGTGCTGGATTT	59.721	24	174	769	942
F01.PB2534	1	p3	(AGA)12	36	144	179	CACAACAACCTTTCTCTTTCTGTT	58.914	24	TTCTTGTTCTTTCCATGCCC	60.051	20	250	50	299	CACAACAACCTTTCTCTTTCTGTTT	60.114	25	TTCTTGTTCTTTCCATGCCC	60.051	20	250	50	299	CCTTGTCCTTTTATCTTTCTCACA	58.865	24	TTCTTGTTCTTTCCATGCCC	60.051	20	204	96	299
F01.PB2534	2	p3	(GAA)6	18	304	321	GGGCATGGAAAGAACAAGAA	60.051	20	CGCCTGACAGGAAAAATCAT	60.074	20	128	280	407	ACTGGCCTGGTCAAAGAGAA	59.844	20	CGCCTGACAGGAAAAATCAT	60.074	20	191	217	407	GGGCATGGAAAGAACAAGAA	60.051	20	GACGCCTGACAGGAAAAATC	59.676	20	130	280	409
F01.PB2536	1	p1	(T)18	18	561	578	GTTCTGACCCGATCGTGAAT	59.934	20	TCGGATTGGTTTGATTGGTT	60.17	20	264	377	640	CTGACCCGATCGTGAATTTT	59.933	20	TCGGATTGGTTTGATTGGTT	60.17	20	261	380	640	GACCCGATCGTGAATTTTTG	60.309	20	TCGGATTGGTTTGATTGGTT	60.17	20	259	382	640
F01.PB2540	1	p1	(A)16	16	873	888	--
F01.PB2544	1	c	(AT)6gtttgcgggtgctatctatcg(T)18aattaatataaaggttaaaaaccatgtta(T)12	92	730	821	CTGCATGTCGTATTCTGGCA	60.834	20	CTTCTGCAGCACAGCACTCT	59.518	20	165	704	868	TGCATGTCGTATTCTGGCA	59.799	19	CTTCTGCAGCACAGCACTCT	59.518	20	164	705	868	ACTGCATGTCGTATTCTGGC	58.753	20	CTTCTGCAGCACAGCACTCT	59.518	20	166	703	868
F01.PB2548	1	p1	(A)18	18	69	86	TGTGAGCACACCAAAACACTC	59.785	21	CTCTGCTTTTTACACCCCCA	60.103	20	225	17	241	TTTGTGAGCACACCAAAACA	58.729	20	CTCTGCTTTTTACACCCCCA	60.103	20	227	15	241	TTTGTGAGCACACCAAAACAC	59.649	21	CTCTGCTTTTTACACCCCCA	60.103	20	227	15	241
F01.PB2548	2	p3	(AAT)5	15	689	703	TGCATCTTCATCAGTGGGTC	59.637	20	AAGAAGGTTGGCGTTGTTTG	60.147	20	248	567	814	CATGTCAACCGTTGGATGAA	60.367	20	AAGAAGGTTGGCGTTGTTTG	60.147	20	156	659	814	TGCATCTTCATCAGTGGGTC	59.637	20	GGTTGGCGTTGTTTGGTATT	59.73	20	243	567	809
F01.PB2549	1	p3	(TGA)5	15	439	453	AGCTATGGGAGGACTGCTGA	59.973	20	TCTTGCGATGGTGACTCTTG	59.984	20	247	298	544	GCTATGGGAGGACTGCTGAG	59.973	20	TCTTGCGATGGTGACTCTTG	59.984	20	246	299	544	AGCTATGGGAGGACTGCTGA	59.973	20	ATGCTTCTTCCTCCCCTCAT	60.037	20	222	298	519
F01.PB2552	1	p1	(A)11	11	947	957	--
F01.PB2553	1	p3	(CAG)5	15	491	505	CAGAATTTTGCACAAGCAGC	59.614	20	GTTGTTGTTGTTTGCATGGC	60.019	20	261	379	639	CAGAATTTTGCACAAGCAGC	59.614	20	CAGCGGTGAAATTAGGATCG	60.597	20	205	379	583	CAGAATTTTGCACAAGCAGC	59.614	20	AATTAGGATCGGCGGTGATA	59.392	20	196	379	574
F01.PB2553	2	p3	(AAC)6	18	629	646	ATCACCGCCGATCCTAATTT	60.662	20	TCCCCTCAATTCCAAAACAT	59.22	20	280	556	835	TAATTTCACCGCTGTTCTCG	58.917	20	TCCCCTCAATTCCAAAACAT	59.22	20	266	570	835	AGCCGCTATCTCCTCCATTA	58.906	20	ATCCCCTCAATTCCAAAACA	59.22	20	246	591	836
F01.PB2554	1	p3	(TGA)6	18	848	865	TTCAATTTGGAGGAAGGTGG	59.903	20	CCAACAAATCACCACAAAGC	59.024	20	243	653	895	TTCAATTTGGAGGAAGGTGG	59.903	20	ACCAACAAATCACCACAAAGC	59.89	21	244	653	896	TTCAATTTGGAGGAAGGTGG	59.903	20	TCACCAACAAATCACCACAAA	59.849	21	246	653	898
F01.PB2558	1	p2	(AG)10	20	30	49	GGAAAGTGATGAGATGAATAAATAAA	57.08	26	TTACCAACTCCAGAATCGCC	60.074	20	158	1	158	GGAAAGTGATGAGATGAATAAATAAA	57.08	26	GCGAATTCAACGCCAATAGT	60.103	20	233	1	233	GGAAAGTGATGAGATGAATAAATAAA	57.08	26	GTAGCGAATTCAACGCCAAT	60.103	20	236	1	236
F01.PB2559	1	p1	(A)12	12	902	913	--
F01.PB2566	1	p3	(TTC)5	15	190	204	GAAGCCCTCATTTGTAAGCAA	59.352	21	AGTACCGGCGTCTTTGTCAC	60.179	20	278	55	332	GAAGCCCTCATTTGTAAGCAA	59.352	21	GAAGTACCGGCGTCTTTGTC	59.74	20	280	55	334	AGAAGCCCTCATTTGTAAGCA	58.986	21	AGTACCGGCGTCTTTGTCAC	60.179	20	279	54	332
F01.PB2571	1	p3	(CCA)5	15	396	410	CACCACCACCAGTTCACAAG	60.039	20	GGTAGACAGGGTGAGGGTGA	59.962	20	240	240	479	CACCACCACCAGTTCACAAG	60.039	20	TAGACAGGGTGAGGGTGAGG	60.104	20	238	240	477	CACCACCACCAGTTCACAAG	60.039	20	AGGGTGAGGGTGAGGGTACT	59.848	20	233	240	472
F01.PB2577	1	c	(A)12g(A)11	24	947	970	--
F01.PB2578	1	p3	(CCA)5	15	84	98	TACCCTCATCCTCACCCTGT	59.38	20	TCTTGTGTGGTGTTGGTGGT	59.89	20	148	50	197	GTACCCTCATCCTCACCCTG	59.38	20	TCTTGTGTGGTGTTGGTGGT	59.89	20	149	49	197	CCACCCCCAGTTCACAAGTA	60.801	20	GGTAGACAGGGTGAGGGTGA	59.962	20	136	32	167
F01.PB2582	1	p1	(T)10	10	588	597	AGAAGCAAAGGGATTGGGTT	59.94	20	CCATCCTGGCTTTGATGATT	59.894	20	246	442	687	AGAAGCAAAGGGATTGGGTT	59.94	20	CTCTTTCCATCCTGGCTTTG	59.807	20	252	442	693	GGGATTGGGTTGTTTTTGAA	59.64	20	CCATCCTGGCTTTGATGATT	59.894	20	237	451	687
F01.PB2584	1	p2	(AT)6	12	961	972	--
F01.PB2587	1	p1	(T)10	10	522	531	ATTCGACAACTTGGCTGCTT	59.882	20	GGGTGTCTGGCCTTTTTGTA	59.971	20	242	419	660	TTGATTCGACAACTTGGCTG	59.84	20	GGGTGTCTGGCCTTTTTGTA	59.971	20	245	416	660	ATTCGACAACTTGGCTGCTT	59.882	20	TATCTCCCCCGTTGATGTGT	60.195	20	222	419	640
F01.PB2589	1	p2	(GC)6	12	199	210	ATTGAAATTTTTGCCCATGC	59.779	20	CGATAGCCGAAGAAACGAAA	60.335	20	275	87	361	CGATTGAAATTTTTGCCCAT	59.773	20	CGATAGCCGAAGAAACGAAA	60.335	20	277	85	361	ATTGAAATTTTTGCCCATGC	59.779	20	GTCGATAGCCGAAGAAACGA	60.352	20	277	87	363
F01.PB2590	1	p1	(T)10	10	710	719	GGGAACAGAGGAGGAGGAAG	60.186	20	CCTCACACAGCACAAAAACA	58.305	20	276	479	754	GGGAACAGAGGAGGAGGAAG	60.186	20	CACCTCACACAGCACAAAAA	58.305	20	278	479	756	AGAGGGGAACAGAGGAGGAG	59.801	20	CCTCACACAGCACAAAAACA	58.305	20	280	475	754
F01.PB2593	1	p1	(A)10	10	62	71	GCATCAAGTTATAAATGAATAGCCAA	59.822	26	CAGAAGAATTTGACGGAGGG	59.665	20	127	28	154	GCATCAAGTTATAAATGAATAGCCAA	59.822	26	AGAAGAATTTGACGGAGGGG	60.434	20	126	28	153	GCATCAAGTTATAAATGAATAGCCA	58.709	25	CAGAAGAATTTGACGGAGGG	59.665	20	127	28	154
F01.PB2593	2	p1	(A)10	10	394	403	TGCAAATTGGACATTGGAGA	60.049	20	AACATAACATTTCAAAAAGCCCA	59.775	23	121	309	429	TGCAAATTGGACATTGGAGA	60.049	20	CATAACATTTCAAAAAGCCCA	57.705	21	119	309	427	TGCAAATTGGACATTGGAGA	60.049	20	ACATAACATTTCAAAAAGCCCA	58.543	22	120	309	428
F01.PB2602	1	p2	(TC)7	14	606	619	TGCATGAGTTGGTAAATTGCAT	60.384	22	ttcagattcTCTATATTCGTCGTTACA	59.643	27	196	456	651	CGCAAGTGAAAATAAAACATGG	59.532	22	ttcagattcTCTATATTCGTCGTTACA	59.643	27	106	546	651	TGCATGAGTTGGTAAATTGCAT	60.384	22	aagattcagattcTCTATATTCGTCG	58.518	26	200	456	655
F01.PB2603	1	p1	(T)10	10	784	793	TCTGCCAAATGCTGAGATTG	59.948	20	GCCATGAGTTTGATGAGACCT	59.155	21	229	630	858	TCTGCCAAATGCTGAGATTG	59.948	20	AGCCATGAGTTTGATGAGACC	59.155	21	230	630	859	ATTCCATTGGCATTCTTTGC	59.907	20	GCCATGAGTTTGATGAGACCT	59.155	21	159	700	858
F01.PB2605	1	p1	(A)11	11	295	305	ATGGGACAAACCGAGGATTC	61.087	20	GGGTGCGTTTGATTTGCTA	59.679	19	280	201	480	GGGACAAACCGAGGATTCA	60.855	19	TAGGGTGCGTTTGATTTGCT	60.637	20	280	203	482	GGGACAAACCGAGGATTCA	60.855	19	AGGGTGCGTTTGATTTGCTA	60.637	20	279	203	481
F01.PB2613	1	p3	(TGC)7	21	349	369	AAGGGCAGCTTCAGACTTCA	60.134	20	ATTACCACCGTTGCCATCAT	60.081	20	215	272	486	AGGGCAGCTTCAGACTTCAG	59.745	20	ATTACCACCGTTGCCATCAT	60.081	20	214	273	486	AAGGGCAGCTTCAGACTTCA	60.134	20	TCCACCAGAAAAATTCCCAC	59.767	20	248	272	519
F01.PB2614	1	p1	(T)10	10	872	881	AATGGGTTCAAAAGCAAACG	59.975	20	gctgCAAAGCTCAGATAACACTT	60.095	23	217	721	937	GAGGGAGGGAGAACCTTTTG	60.045	20	gctgCAAAGCTCAGATAACACTT	60.095	23	146	792	937	AGGGAGGGAGAACCTTTTGA	60.045	20	gctgCAAAGCTCAGATAACACTT	60.095	23	145	793	937
F01.PB2621	1	p1	(T)11	11	758	768	CGATGATGGTGACTTGGTTG	59.96	20	TGCTTAAATACAAATTCCACACG	59.098	23	265	533	797	TTGGATTTCAACCCATTCGT	60.17	20	TGCTTAAATACAAATTCCACACG	59.098	23	133	665	797	TCAAGGCAGAAATTGAAGCA	59.542	20	TGCTTAAATACAAATTCCACACG	59.098	23	181	617	797
F01.PB2625	1	p1	(T)11	11	708	718	GGATGAATGAAATGAGGGGA	59.685	20	CGCGAGAATATTGTTACCCC	59.433	20	279	507	785	TGAAATGAGGGGAGAGGAAA	59.6	20	CGCGAGAATATTGTTACCCC	59.433	20	272	514	785	GGTTAGCAAAGGTTATTGGGC	59.857	21	CTTAACGACACAACGCGAGA	60.05	20	255	544	798
F01.PB2633	1	p1	(T)20	20	909	928	TGAAAGCCTTCTTGCTGCTT	60.27	20	AGCATTCACTCAGATAACCATTATT	57.457	25	254	705	958	AAAGCCTTCTTGCTGCTTCA	60.27	20	AGCATTCACTCAGATAACCATTATT	57.457	25	252	707	958	AGCCTTCTTGCTGCTTCAAA	60.27	20	AGCATTCACTCAGATAACCATTATT	57.457	25	250	709	958
F01.PB2639	1	c	(TAT)7tcctaaggtctgttgcatatgggaactttagatctgtttggtttatgctatgtaagtttatgcagttactgtaattaacta(ATT)6	120	512	631	--
F01.PB2643	1	p1	(T)11	11	963	973	--
F01.PB2644	1	p1	(A)11	11	533	543	CCTTGTGGAAAAAGAACGGA	60.081	20	TCCCAAACCCAATAACCAAA	60.024	20	276	332	607	TCCTTGTGGAAAAAGAACGG	60.081	20	TCCCAAACCCAATAACCAAA	60.024	20	277	331	607	TCTTGGGAAATTGTTGGGTC	59.767	20	TCCCAAACCCAATAACCAAA	60.024	20	220	388	607
F01.PB2644	2	p1	(T)12	12	787	798	TTTGGTTATTGGGTTTGGGA	60.024	20	TCAACCACCAATAATTTGAGCA	60.356	22	253	588	840	TTTGGTTATTGGGTTTGGGA	60.024	20	CAACCACCAATAATTTGAGCA	58.544	21	252	588	839	GGGATGTTTTTGCAATGTCTG	60.359	21	CAAGTCAAGCTTGTTATGCCC	59.761	21	132	744	875
F01.PB2645	1	p1	(A)12	12	584	595	GGATGTGTTTGAGTTTGGGG	60.21	20	ATTTCCATCACTTTGCCCAC	59.797	20	224	498	721	GGATGTGTTTGAGTTTGGGG	60.21	20	CAATTGCCCATTTCCAGATT	59.762	20	180	498	677	GGATGTGTTTGAGTTTGGGG	60.21	20	TCAATTGCCCATTTCCAGAT	60.274	20	181	498	678
F01.PB2647	1	p1	(A)11	11	792	802	CGTGTCTTTCGTCGTTGATG	60.301	20	AATGGAGCAAAGTCAGGCTC	59.434	20	255	593	847	CGTGTCTTTCGTCGTTGATG	60.301	20	GGAGCAAAGTCAGGCTCCTT	60.903	20	252	593	844	CGTGTCTTTCGTCGTTGATG	60.301	20	GAGCAAAGTCAGGCTCCTTTT	60.012	21	251	593	843
F01.PB2648	1	p4	(CTTC)5	20	125	144	TCATATCTACACTTGCAGCCG	58.956	21	TTGCATCCTGAACTCACTGC	59.992	20	275	36	310	TCATATCTACACTTGCAGCCG	58.956	21	CTTCTTCCAAATCCAACCCA	59.903	20	235	36	270	TCATATCTACACTTGCAGCCGT	59.797	22	TTGCATCCTGAACTCACTGC	59.992	20	275	36	310
F01.PB2649	1	p1	(A)12	12	710	721	TGTTTGAATTGTTGGCTGGA	60.088	20	AACGCTCTCACACTCGCTTT	60.201	20	178	643	820	TGTTTGAATTGTTGGCTGGA	60.088	20	AAACGCTCTCACACTCGCTT	60.201	20	179	643	821	TGTTTGAATTGTTGGCTGGA	60.088	20	TGGTCCACGTTGCCTAATTT	60.365	20	139	643	781
F01.PB2657	1	c	(AAC)6aaaacccttcagcttttagttttgaagggtcttcttcaagtagtggaatg(CAA)5	83	242	324	GATATTCGTGCTGCTGCTGA	60.127	20	TCCTTGGTGGACTAACCTGC	60.111	20	241	180	420	GATATTCGTGCTGCTGCTGA	60.127	20	AACCTGCATTCCTCTAGCCA	59.836	20	228	180	407	CCAGAATCATGAGACCAGCA	59.787	20	TCCTTGGTGGACTAACCTGC	60.111	20	207	214	420
F01.PB2658	1	p3	(ACC)6	18	135	152	AAGAAACATCACACCCGACC	59.827	20	ACGTTTGGCCAACTTCATTC	59.978	20	106	112	217	AAGAAACATCACACCCGACC	59.827	20	CGTTTGGCCAACTTCATTCT	60.11	20	105	112	216	CAAAGAAACATCACACCCGA	59.541	20	ACGTTTGGCCAACTTCATTC	59.978	20	108	110	217
F01.PB2661	1	p3	(ATG)7	21	764	784	GGAGCAACAGAATGGGATGT	59.934	20	AAACGGGATGAAACGAAATG	59.801	20	231	598	828	AGGTGAGGAGTTACATGGCG	60.134	20	AAACGGGATGAAACGAAATG	59.801	20	256	573	828	AATGCTTTGGTGAAGCGAAT	59.713	20	AAACGGGATGAAACGAAATG	59.801	20	182	647	828
F01.PB2664	1	p3	(CTG)5	15	667	681	TTAAGCATGGAAAATTCGGC	60.04	20	TCATCTTAGACAGAGCGACAACA	60.067	23	219	555	773	CGGGAAGTTTAAGCATGGAA	60.067	20	TCATCTTAGACAGAGCGACAACA	60.067	23	227	547	773	CGGGAAATTTAAGCATGGAA	59.901	20	TCATCTTAGACAGAGCGACAACA	60.067	23	194	580	773
F01.PB2666	1	p2	(AT)8	16	911	926	--
F01.PB2670	1	p3	(AGA)6	18	143	160	CACAACAACCTTTCTCTTTCTGTT	58.914	24	TTCTTGTTCTTTCCATGCCC	60.051	20	221	49	269	CACAACAACCTTTCTCTTTCTGTTT	60.114	25	TTCTTGTTCTTTCCATGCCC	60.051	20	221	49	269	CCTTGTCCTTTTATCTTTCTCACA	58.865	24	TTCTTGTTCTTTCCATGCCC	60.051	20	175	95	269
F01.PB2670	2	p3	(GAA)6	18	274	291	GGGCATGGAAAGAACAAGAA	60.051	20	CGCCTGACAGGAAAAATCAT	60.074	20	128	250	377	GGGCATGGAAAGAACAAGAA	60.051	20	AATCCTGCTCCTCCGTTTTT	60.074	20	185	250	434	ACTGGCCTGGTCAAAGAGAA	59.844	20	CGCCTGACAGGAAAAATCAT	60.074	20	180	198	377
F01.PB2671	1	p3	(TGC)5	15	319	333	TCAGCAAACAAGTCAATGCC	59.847	20	AGAACGGGAAGGGAGATTGT	59.935	20	202	181	382	TCAGCAAACAAGTCAATGCC	59.847	20	GAACAGGTGAAAGAACGGGA	60.088	20	213	181	393	TGGAATTCCTGCAGAAAAGG	60.184	20	AGAACGGGAAGGGAGATTGT	59.935	20	104	279	382
F01.PB2672	1	p1	(T)11	11	577	587	GGACGTGATTTACGCTGGAT	59.962	20	TAAAGGAAGCACGCTAGGGA	59.975	20	247	370	616	GAGGCGGTTACTTCGACTTG	59.875	20	CGCACCCTACGTACAATCCT	60.015	20	175	472	646	TGAGGCGGTTACTTCGACTT	59.875	20	CGCACCCTACGTACAATCCT	60.015	20	176	471	646
F01.PB2673	1	p1	(T)10	10	753	762	TGTTGGTGGCAGAATCAAAA	60.088	20	AAAGAATTGCCCCACAAAAA	59.429	20	271	529	799	TCAGCAGTGACCAAAATTGC	59.847	20	AAAGAATTGCCCCACAAAAA	59.429	20	180	620	799	TGTTGGTGGCAGAATCAAAA	60.088	20	CAAAGAATTGCCCCACAAAA	60.836	20	272	529	800
F01.PB2677	1	p3	(CTG)5	15	336	350	CGCAGGTGAAGTGAAACTCA	60.025	20	TGGTGGATAGGGTGATGGAT	60.011	20	253	156	408	GACACGCAGGTGAAGTGAAA	59.88	20	TGGTGGATAGGGTGATGGAT	60.011	20	257	152	408	TAAAAATGGCAGACACGCAG	59.872	20	TGGTGGATAGGGTGATGGAT	60.011	20	268	141	408
F01.PB2678	1	p1	(T)10	10	87	96	CTCCCCTTGTCTCTCTCTCG	59.123	20	AAGAGAGTGTGGGGTAGGCA	59.721	20	113	25	137	CTCCCCTTGTCTCTCTCTCG	59.123	20	GTGTGGGGTAGGCATGAAAT	59.676	20	107	25	131	CTCCCCTTGTCTCTCTCTCG	59.123	20	AGTGTGGGGTAGGCATGAAA	60.375	20	108	25	132
F01.PB2687	1	p2	(TC)9	18	44	61	ACGCGCGTTATCAACACTCT	60.858	20	AGCGAAGTACGGGAGTCTGA	60.012	20	166	0	165	ACGCGCGTTATCAACACTCT	60.858	20	TCAGCGAAGTACGGGAGTCT	60.012	20	168	0	167	ACGCGCGTTATCAACACTCT	60.858	20	CCTCACTCTGGCTTTTCAGG	59.982	20	120	0	119
F01.PB2689	1	p1	(T)10	10	229	238	AACTTCATGTTCCCACCACC	59.679	20	GCACCAGCTAGAAAAGCAGG	60.154	20	255	39	293	TGTTCCCACCACCATCTTCT	60.363	20	GCACCAGCTAGAAAAGCAGG	60.154	20	248	46	293	ATGTTCCCACCACCATCTTC	59.636	20	GCACCAGCTAGAAAAGCAGG	60.154	20	249	45	293
F01.PB2694	1	p2	(TC)21	42	68	109	CCCCTTTTCGTCAATTTCAA	59.91	20	CGACGAGTTCTTTCTGGAGG	59.982	20	192	35	226	GTACCCTTCCCCTTTTCGTC	59.805	20	CGACGAGTTCTTTCTGGAGG	59.982	20	200	27	226	CCCCTTTTCGTCAATTTCAA	59.91	20	TTTTGCTCAGAGTCTTGCGA	59.864	20	159	35	193
F01.PB2699	1	p2	(AG)8	16	127	142	TCCATCCATCAAAATTCCAA	58.742	20	GCGCTGATCATTAGCATGAA	59.944	20	130	75	204	TCCATCCATCAAAATTCCAA	58.742	20	TTCGGACTCACTTCACCACA	60.285	20	238	75	312	CATCCATCCATCAAAATTCCA	60.517	21	GCGCTGATCATTAGCATGAA	59.944	20	132	73	204
F01.PB2703	1	p4	(CTTC)6	24	19	42	--
F01.PB2706	1	p1	(T)19	19	7	25	--
F01.PB2707	1	p1	(T)13	13	715	727	CAGAAAAGGAGGCTGTGGAG	59.982	20	TTTGGCATGGAGATTGTAACC	59.815	21	112	640	751	CTCAGGGGCATCACTAGAGC	59.973	20	TTTGGCATGGAGATTGTAACC	59.815	21	155	597	751	AGCTGTCAAGGAGGCAGAAA	60.134	20	TTTGGCATGGAGATTGTAACC	59.815	21	126	626	751
F01.PB2717	1	p3	(ATA)8	24	361	384	AATGCGCAGTGTCAGAAGTG	60.056	20	TCGAACTCACTTTGGCCTTT	59.853	20	214	212	425	AATGCGCAGTGTCAGAAGTG	60.056	20	CTTTGGCCTTTTCCTCCTTC	60.18	20	205	212	416	TGGGTGAAAGGAAGGATGTC	59.903	20	TCGAACTCACTTTGGCCTTT	59.853	20	261	165	425
F01.PB2721	1	p3	(ATC)5	15	65	79	CAAGACTCTGATCTAATCACAGATACA	58.141	27	TATTGAGGACCGAAGATGGC	60.036	20	150	24	173	CAAGACTCTGATCTAATCACAGATACA	58.141	27	ACCTTTTTCACGATGGCAAG	60.11	20	192	24	215	CAAGACTCTGATCTAATCACAGATACA	58.141	27	GCAGATGGCTGTGGTTGATA	59.679	20	102	24	125
F01.PB2726	1	p1	(A)30	30	926	955	--
F01.PB2728	1	p1	(T)12	12	889	900	--
F01.PB2735	1	p3	(CAT)5	15	120	134	AAGAGCAGTGGTTCATGAGGA	59.859	21	GGCGCAAAGAGAGAAGAGAG	59.454	20	260	33	292	GAGCAGTGGTTCATGAGGAAA	60.248	21	GGCGCAAAGAGAGAAGAGAG	59.454	20	258	35	292	AGCAGTGGTTCATGAGGAAAA	59.726	21	GGCGCAAAGAGAGAAGAGAG	59.454	20	257	36	292
F01.PB2751	1	p1	(T)12	12	919	930	--
F01.PB2759	1	p1	(A)10	10	327	336	TAGGGTTTGCGATTTGAAGG	60.067	20	CAACAAAACCCTCCTCTCCA	60.081	20	184	192	375	GGTTTGCGATTTGAAGGAGA	60.192	20	TCATTCGCTACACCTGCAAC	59.871	20	206	195	400	TAGGGTTTGCGATTTGAAGG	60.067	20	ACAGGCTCATTCGCTACACC	60.285	20	215	192	406
F01.PB2765	1	p4	(AAGT)5	20	635	654	TGTGGCTTTGTTTTTGCTTG	59.888	20	CCACCTCACTCCCTAGTCCC	60.901	20	264	569	832	ATGGCACTCTCTTGTGGCTT	59.874	20	CCACCTCACTCCCTAGTCCC	60.901	20	276	557	832	TTGATGGCACTCTCTTGTGG	59.831	20	CCACCTCACTCCCTAGTCCC	60.901	20	279	554	832
F01.PB2766	1	p3	(GAT)5	15	478	492	GCCGATTAGCAAAGAAGGTG	59.845	20	CACAATGAACGCTGACATGA	59.248	20	263	419	681	TGCCGATTAGCAAAGAAGGT	59.845	20	CACAATGAACGCTGACATGA	59.248	20	264	418	681	CCGATTAGCAAAGAAGGTGG	59.702	20	CACAATGAACGCTGACATGA	59.248	20	262	420	681
F01.PB2767	1	p1	(A)12	12	844	855	GGGCCTCGTTTCAACAATTA	59.938	20	GAACCTCAACCACGTCTTAAAAT	58.62	23	207	715	921	TATGGGCCAGTTACAGGGAA	60.323	20	GAACCTCAACCACGTCTTAAAAT	58.62	23	256	666	921	CCTGTGTATTATGGGCCTCG	60.344	20	GAACCTCAACCACGTCTTAAAAT	58.62	23	219	703	921
F01.PB2769	1	c	(CT)6ccctacctcattgactctccctctcttcatt(TC)6	55	37	91	CATCAAAATAACACTCCCACGA	59.861	22	AAATGCGATCAGAGGTTTGG	60.074	20	130	8	137	CATCAAAATAACACTCCCACGA	59.861	22	AGAGACTCTTTCAGCGCCAG	59.891	20	244	8	251	CATCAAAATAACACTCCCACGA	59.861	22	TCTTGTGAGCGACGATGAAG	60.136	20	200	8	207
F01.PB2774	1	p1	(T)10	10	104	113	CCAAATCCCTTTATCACTCCC	59.652	21	GATTGCTTCTTCCCCTTTCC	60.017	20	212	44	255	CCAAATCCCTTTATCACTCCC	59.652	21	CCTTTCCTCGACCTCTACCC	60.067	20	199	44	242	CCAAATCCCTTTATCACTCCC	59.652	21	CCCTTTCCTCGACCTCTACC	60.067	20	200	44	243
F01.PB2779	1	p2	(TA)7	14	814	827	TGCGCACCACTACTGTCTCT	59.648	20	TGACGTCACAAAATAACCCG	59.439	20	208	689	896	TGCGCACCACTACTGTCTCT	59.648	20	AAGAGCATGGAGAAGCATCC	59.39	20	176	689	864	TTGGACTTGTGGAAGGGAAC	59.943	20	AGAGCATGGAGAAGCATCCA	60.914	20	280	584	863
F01.PB2795	1	p1	(A)10	10	922	931	GAGTTGCTTTTCCCTTCGTG	59.853	20	GACATGAGTTTTTATTCTGCATCTT	58.003	25	280	688	967	TTCCCTTCGTGGAATAAGGA	59.5	20	AAAGACATGAGTTTTTATTCTGCATC	59.193	26	274	697	970	TATCCTTTTCCCCCTCTTCC	59.352	20	AAAGACATGAGTTTTTATTCTGCATC	59.193	26	250	721	970
F01.PB2804	1	p1	(A)13	13	276	288	ATGAGCCCATGAAGAAAACG	60.074	20	TCTGCTAGAGGCTCCGGTAA	60.11	20	157	242	398	ATGAGCCCATGAAGAAAACG	60.074	20	CTCTGCTAGAGGCTCCGGTA	59.734	20	158	242	399	ATGAGCCCATGAAGAAAACG	60.074	20	CTGCTAGAGGCTCCGGTAAA	59.609	20	156	242	397
F01.PB2804	2	p1	(T)18	18	623	640	TGGTTAAAGGAGCAAGGTGG	60.103	20	GAAGAGGCTCAATAATCCTGACA	59.739	23	271	570	840	CCAGCTGGTTAAAGGAGCAA	60.378	20	GAAGAGGCTCAATAATCCTGACA	59.739	23	276	565	840	GGTTAAAGGAGCAAGGTGGA	59.17	20	GAAGAGGCTCAATAATCCTGACA	59.739	23	270	571	840
F01.PB2813	1	p3	(ATG)5	15	251	265	TGAAGTGAAGAGCCATTTGC	59.002	20	TGCCTCATAACCAGACACCA	60.112	20	259	50	308	TGAAGTGAAGAGCCATTTGC	59.002	20	ACCAGACACCATGAATGCAC	59.399	20	250	50	299	ATGCAAGTTGATGGCCTGAC	61.078	20	ACCAGACACCATGAATGCAC	59.399	20	276	24	299
F01.PB2834	1	p2	(CT)7	14	41	54	TCCTCTCTCTCTTTCTCCCTCA	59.694	22	AGAGACTCTTTCAGCGCCAG	59.891	20	206	8	213	TCCTCTCTCTCTTTCTCCCTCA	59.694	22	AGACTCTTTCAGCGCCAGTC	59.751	20	204	8	211	TCCTCTCTCTCTTTCTCCCTCA	59.694	22	GACTCTTTCAGCGCCAGTCT	59.751	20	203	8	210
F01.PB2838	1	p3	(ACC)5	15	93	107	CGGAAAAGCAATTCTCCAAA	60.181	20	GGAGATGAGCGAGTTTGAGG	59.95	20	236	2	237	GCTTCTTCTTCACCCCCTTC	60.19	20	GGAGATGAGCGAGTTTGAGG	59.95	20	197	41	237	GTCGGAAAAGCAATTCTCCA	60.192	20	GGAGATGAGCGAGTTTGAGG	59.95	20	238	0	237
F01.PB2839	1	p3	(TAA)7	21	259	279	TCTTCGGGTTTGGATTTGAG	60.044	20	TTTAAACCCCAAAACCCCTC	60.027	20	168	202	369	TCTTCGGGTTTGGATTTGAG	60.044	20	TTCACCTTTTCCTCCACCAC	59.943	20	140	202	341	GTCTTCGGGTTTGGATTTGA	59.91	20	TTTAAACCCCAAAACCCCTC	60.027	20	169	201	369
F01.PB2840	1	p3	(GCT)5	15	656	670	AAGCCAGCTGTTAAGCCAAA	60.018	20	TTGCATTAGGCTTCGCTTTT	59.985	20	190	517	706	CAAAAGCTGTTGTCAAGCCA	60.027	20	CACTCTTCACCGGAGCTTTC	59.989	20	276	539	814	CAAAAGCTGTTGTCAAGCCA	60.027	20	CACCGGAGCTTTCTTCTTTG	59.986	20	269	539	807
F01.PB2840	2	p3	(ATA)5	15	954	968	--
F01.PB2841	1	p4	(AAAT)5	20	558	577	CCACAGAGTGATCCTCCACC	60.527	20	CAGAACAAACCAATACACGCA	59.641	21	232	494	725	TGCACAAGACTCCACAGAGTG	60.08	21	CAGAACAAACCAATACACGCA	59.641	21	243	483	725	CAGAGTGATCCTCCACCTGAG	59.843	21	CAGAACAAACCAATACACGCA	59.641	21	229	497	725
F01.PB2842	1	p3	(ATT)5	15	706	720	AAACCAAGCCAACTTTGTGG	60.008	20	AAAACTGACCCATCACCCAA	60.21	20	151	603	753	GATGCAAAACCAAGCCAACT	60.118	20	AAAACTGACCCATCACCCAA	60.21	20	157	597	753	AAACCAAGCCAACTTTGTGG	60.008	20	AAACTGACCCATCACCCAAC	59.679	20	150	603	752
F01.PB2853	1	p1	(A)78	78	820	897	--
F01.PB2855	1	p1	(T)13	13	749	761	AACGGTCATAGCTGCGAACT	59.904	20	GCAGCTACGTTGCACTGTGT	60.128	20	261	562	822	CAGTTCAAGGGGCTTCCTAA	59.308	20	GCAGCTACGTTGCACTGTGT	60.128	20	279	544	822	AACGGTCATAGCTGCGAACT	59.904	20	TTCAAGTTTTTGCAAGCAGC	59.23	20	276	562	837
F01.PB2858	1	p1	(A)19	19	795	813	CGGAAGGTTCCAATAAGCAA	60.067	20	CCTAGAAGGGGTAAAGATGAGGA	59.972	23	234	626	859	CGGAAGGTTCCAATAAGCAA	60.067	20	TCCTAGAAGGGGTAAAGATGAGG	59.972	23	235	626	860	AGCTTCATTCTCATGTCCCG	60.218	20	CCTAGAAGGGGTAAAGATGAGGA	59.972	23	252	608	859
F01.PB2861	1	p1	(T)21	21	619	639	CCAGGCTTCCACTGATTCAT	60.073	20	ATTTGTGCTTTTGGTTTGGC	59.982	20	219	575	793	GCTGATGAGGCCAAGGTTAG	59.836	20	ATTTGTGCTTTTGGTTTGGC	59.982	20	246	548	793	AGCTGATGAGGCCAAGGTTA	59.836	20	ATTTGTGCTTTTGGTTTGGC	59.982	20	247	547	793
F01.PB2861	2	p1	(T)11	11	747	757	CCAGGCTTCCACTGATTCAT	60.073	20	ATTTGTGCTTTTGGTTTGGC	59.982	20	219	575	793	GCTGATGAGGCCAAGGTTAG	59.836	20	ATTTGTGCTTTTGGTTTGGC	59.982	20	246	548	793	AGCTGATGAGGCCAAGGTTA	59.836	20	ATTTGTGCTTTTGGTTTGGC	59.982	20	247	547	793
F01.PB2865	1	c	(AAT)6agaacttgtttccaaa(AAT)6aagaactttaggcaaaggctacggtaggcaacctctttaggtctcttaccgtaggagacttgac(T)11	127	532	658	GCAACAGAAAATGGTGGCTT	60.118	20	aagcACATCCAATGATTGACA	58.99	21	216	473	688	AGCAACAGAAAATGGTGGCT	59.74	20	aagcACATCCAATGATTGACA	58.99	21	217	472	688	GCAACAGAAAATGGTGGCTT	60.118	20	agcACATCCAATGATTGACATC	59.826	22	215	473	687
F01.PB2866	1	p3	(TTG)5	15	554	568	GCTTCAATCGGAGCAAGAAG	60.096	20	AACACCCACAAGGCAACATT	60.277	20	208	420	627	GCTTCAATCGGAGCAAGAAG	60.096	20	AAACACCCACAAGGCAACAT	60.277	20	209	420	628	CAAGAAGAACAGCCTCAGCC	60.134	20	AACACCCACAAGGCAACATT	60.277	20	195	433	627
F01.PB2871	1	p3	(ACC)5	15	570	584	TTTGGTGCTCGTGCTGTTAG	60.05	20	CACAACCACTGCTTCATGCT	59.905	20	279	462	740	TGGTGCTCGTGCTGTTAGAC	60.056	20	CACAACCACTGCTTCATGCT	59.905	20	277	464	740	TTTGGTGCTCGTGCTGTTAG	60.05	20	ACACAACCACTGCTTCATGC	59.758	20	280	462	741
F01.PB2872	1	p3	(GTG)5	15	148	162	GGAAACTTCAGGGGTTGTTG	59.425	20	TCTGCATAAACGGTGGCATA	60.096	20	252	12	263	TGGAAACTTCAGGGGTTGTT	59.425	20	TCTGCATAAACGGTGGCATA	60.096	20	253	11	263	TGGAAACTTCAGGGGTTGTT	59.425	20	AGCACAATCAACAGCATGGA	60.272	20	273	11	283
F01.PB2882	1	p2	(AG)24	48	4	51	--
F01.PB2883	1	p2	(TC)6	12	77	88	GCTTTTTAAACCCTAGCGGC	60.22	20	CAGCACCTCTCTCCTTCCAC	59.986	20	266	33	298	GCTTTTTAAACCCTAGCGGC	60.22	20	GCACCTCTCTCCTTCCACTG	59.986	20	264	33	296	GCTTTTTAAACCCTAGCGGC	60.22	20	AACTTCACCGTACCAGCACC	60.035	20	279	33	311
F01.PB2890	1	p3	(CTG)6	18	21	38	--
F01.PB2902	1	p1	(T)11	11	547	557	TGGCTCACTCAAACAAATGC	59.847	20	GCCATAGTAAGCTGGTATTTTGG	59.122	23	261	338	598	CAAACAAATGCTCATGGCTG	60.257	20	GCCATAGTAAGCTGGTATTTTGG	59.122	23	252	347	598	TGGCTCACTCAAACAAATGC	59.847	20	ACATCAGCCATAGTAAGCTGG	57.016	21	267	338	604
F01.PB2903	1	p1	(T)14	14	445	458	TGGACAAAACTTAGGTGCGT	58.283	20	GAATCATCCGAACTGCAACC	60.47	20	262	289	550	TGGACAAAACTTAGGTGCGT	58.283	20	GGAATCATCCGAACTGCAAC	60.47	20	263	289	551	TGGACAAAACTTAGGTGCGTT	59.663	21	CGAACTGCAACCAACTGTGA	60.906	20	254	289	542
F01.PB2907	1	c	(ACA)5aggattcttctagcaacacaaagtttacagaagaaggatacaactccatggaaaaccag(AAC)6	92	183	274	CTCGAACGAAAATCAGAACAA	58.013	21	CTTCTGGGAACTTTGTGTTGC	59.766	21	188	138	325	CTCGAACGAAAATCAGAACAA	58.013	21	TTCTGGGAACTTTGTGTTGC	58.749	20	187	138	324	CGAACGAAAATCAGAACAACAA	60.145	22	CCTTCTTCTGGGAACTTTGTG	58.824	21	190	140	329
F01.PB2909	1	p2	(TA)9	18	810	827	--
F01.PB2910	1	p1	(T)11	11	1	11	--
F01.PB2911	1	c	(A)11g(A)27	39	867	905	--
F01.PB2913	1	p3	(TCT)5	15	145	159	TGAATTTTCTTCCAAGGTTCG	59.188	21	GAAATTGGGGGAAAAGGAAA	60.102	20	164	68	231	TGAATTTTCTTCCAAGGTTCG	59.188	21	ATTGGGGGAAAAGGAAAGAA	59.75	20	161	68	228	TGAATTTTCTTCCAAGGTTCG	59.188	21	AATTGGGGGAAAAGGAAAGA	59.75	20	162	68	229
F01.PB2915	1	p1	(T)10	10	629	638	CAAATCTGGGAAAGGTGGAA	59.903	20	CGTGACGGTGATGTGTTTCT	59.597	20	268	408	675	TCCAACAAATCTGGGAAAGG	59.903	20	CGTGACGGTGATGTGTTTCT	59.597	20	273	403	675	TGTACCACTCGGAAATGGGT	60.232	20	CGTGACGGTGATGTGTTTCT	59.597	20	136	540	675
F01.PB2925	1	p3	(TAA)5	15	801	815	--
F01.PB2926	1	p1	(T)10	10	648	657	TTTGCTATGCGAAGCAACTG	60.155	20	TCCTTCTTACACCTCATGCAAA	59.747	22	225	544	768	TTTGCTATGCGAAGCAACTG	60.155	20	TTCCTTCTTACACCTCATGCAA	59.747	22	226	544	769	TTTGCTATGCGAAGCAACTG	60.155	20	TCCTTCTTACACCTCATGCAA	58.365	21	225	544	768
F01.PB2933	1	p2	(TC)15	30	55	84	GTACCCTTCCCCTTTTCGTC	59.805	20	CGACGAGTTCTTTCTGGAGG	59.982	20	188	14	201	GTACCCTTCCCCTTTTCGTC	59.805	20	TTTTGCTCAGAGTCTTGCGA	59.864	20	155	14	168	GTACCCTTCCCCTTTTCGTC	59.805	20	TTTCTGGAGGCGATTACAGG	60.206	20	178	14	191
F01.PB2936	1	p1	(T)14	14	880	893	--
F01.PB2940	1	p1	(T)16	16	761	776	AGGGCTGGTCGATGGTTTAT	60.713	20	AGCTTGAGAGTCAATACCATGC	58.488	22	269	598	866	AGGGCTGGTCGATGGTTTAT	60.713	20	GCTTGAGAGTCAATACCATGC	57.433	21	268	598	865	GGTCGATGGTTTATCCGCT	59.909	19	AGCTTGAGAGTCAATACCATGC	58.488	22	263	604	866
F01.PB2941	1	p3	(ACA)5	15	275	289	AATCCACCACCAACAACCAT	59.95	20	AGTTTTTGCGGTGACTTGCT	59.92	20	127	252	378	TTGTCTCATCATGCTCGCTC	60.104	20	TGTTGGCTGAGCTAGTGGTG	60.049	20	260	197	456	TTGTCTCATCATGCTCGCTC	60.104	20	TGTGTTGGCTGAGCTAGTGG	60.049	20	262	197	458
F01.PB2943	1	p5	(TCATT)5	25	12	36	--
F01.PB2954	1	p1	(T)10	10	865	874	--
F01.PB2957	1	p4	(ATGA)5	20	569	588	--
F01.PB2963	1	p2	(AG)6	12	109	120	TCTTCCATCCCTCAAAAGGA	59.6	20	GATGAAACAGAAACAGCCATGA	60.118	22	201	52	252	TCTTCCATCCCTCAAAAGGA	59.6	20	GAAACAGAAACAGCCATGATGA	60.118	22	198	52	249	TCTTCCATCCCTCAAAAGGA	59.6	20	CAGAAACAGCCATGATGAGAAG	59.875	22	194	52	245
F01.PB2966	1	p3	(AAC)5	15	537	551	TTCCTCTGTTCATCCAACCC	59.903	20	CCAGCCATCATCATCATCAG	60.031	20	216	502	717	GGCACAGGTTTTTCTTTGGA	60.088	20	TTCCTTTTGAAGTTGACCCG	60.081	20	200	406	605	TTCCTCTGTTCATCCAACCC	59.903	20	TTCCTTTTGAAGTTGACCCG	60.081	20	104	502	605
F01.PB2966	2	c	(T)12aatttattatacgcgtggaatt(A)10	44	766	809	CTGATGATGATGATGGCTGG	60.031	20	GCACGCCACGTGTGTATTTA	60.588	20	144	698	841	CGGGTCAACTTCAAAAGGAA	60.081	20	GCACGCCACGTGTGTATTTA	60.588	20	256	586	841	TGATGATGATGATGGCTGGT	59.882	20	GCACGCCACGTGTGTATTTA	60.588	20	143	699	841
F01.PB2968	1	p1	(T)31	31	1	31	--
F01.PB2968	2	c	(A)11taataat(A)16caaaaag(T)11aatttaattta(T)18gttgaaaaaatttttttaata(T)12(A)14taaattaaaaaaaattattcattaatttcctaaggattcacttttttatttgcatttctttcttataatactagaaataaaggttaatt(A)10	227	700	926	--
F01.PB2971	1	p1	(T)10	10	587	596	AAGAGGTGAGATCGGAGGGT	60.073	20	GCGCAAATTGAAGATACCGT	60.103	20	247	425	671	AAGAGGTGAGATCGGAGGGT	60.073	20	AGCGCAAATTGAAGATACCG	60.23	20	248	425	672	CAGCCCACTGGATGTCTGTA	59.701	20	GCGCAAATTGAAGATACCGT	60.103	20	193	479	671
F01.PB2973	1	p2	(TC)10	20	18	37	--
F01.PB2974	1	p3	(AAG)6	18	790	807	GCAACTTAGGTTGGAAAGGC	58.836	20	CAGCAGTGGTACAAAGGGGT	60.028	20	255	701	955	GCAACTTAGGTTGGAAAGGC	58.836	20	AGCAGTGGTACAAAGGGGTG	60.028	20	254	701	954	AGCAACTTAGGTTGGAAAGGC	59.776	21	CAGCAGTGGTACAAAGGGGT	60.028	20	256	700	955
F01.PB2977	1	p1	(T)11	11	523	533	TTTTGTTTGATTGGTTTGATGG	59.715	22	TCCCTTTCACCCTCAGAAAA	59.641	20	278	321	598	TTTGTTTGATTGGTTTGATGG	58.374	21	TCCCTTTCACCCTCAGAAAA	59.641	20	277	322	598	TTTTGTTTGATTGGTTTGATGG	59.715	22	CTCCCTTTCACCCTCAGAAA	59.255	20	279	321	599
F01.PB2985	1	p1	(A)10	10	159	168	GAGCCTAGCTCGTTCACACC	60.02	20	CCACCGTCTCGTGGTAGAAT	59.989	20	233	31	263	TCGTTCACACCAGCTGACTC	60.03	20	CCACCGTCTCGTGGTAGAAT	59.989	20	224	40	263	GAGCCTAGCTCGTTCACACC	60.02	20	CCGTCTCGTGGTAGAATCGT	60.134	20	230	31	260
F01.PB2995	1	p1	(T)12	12	812	823	GGTGATGGAGATGAGGAGGA	60.008	20	TCCACAAAACAACGGTAGCA	60.149	20	233	633	865	TCTGGTGGTGATGGAGATGA	60.046	20	TCCACAAAACAACGGTAGCA	60.149	20	239	627	865	CGCTTCATAGTGGTGACGAA	59.864	20	TCCACAAAACAACGGTAGCA	60.149	20	161	705	865
F01.PB3003	1	p2	(GA)6	12	32	43	TTCAGTTGTGCGTTGTGAGA	59.002	20	TATCGGTCCATTCTGGAAGC	60.036	20	178	4	181	TCAGTTGTGCGTTGTGAGAA	59.002	20	TATCGGTCCATTCTGGAAGC	60.036	20	177	5	181	TTCAGTTGTGCGTTGTGAGA	59.002	20	GCGGTCTTCACAATATCGGT	59.962	20	191	4	194
F01.PB3004	1	c	(T)11cttgcc(A)22	39	855	893	--
F01.PB3010	1	p1	(A)10	10	787	796	--
F01.PB3016	1	p3	(TGC)6	18	565	582	CTACTGGTGAGAAGCGGAGG	60.005	20	TTCATTTTCAGCAGTGGCAG	59.988	20	224	461	684	CTACTGGTGAGAAGCGGAGG	60.005	20	TTCCTCAATCAAAGCCATCC	60.014	20	176	461	636	GTGAGAAGCGGAGGTCTTTG	59.989	20	TTCATTTTCAGCAGTGGCAG	59.988	20	218	467	684
F01.PB3019	1	p1	(T)10	10	10	19	--
F01.PB3020	1	p2	(AT)10	20	318	337	GGTTCAAACCCCAACCACTA	59.688	20	TCCATAATACACAAAAACAGAAAGG	58.605	25	239	127	365	TGACAAACATTTTTCCCGTG	59.415	20	TCCATAATACACAAAAACAGAAAGG	58.605	25	199	167	365	GGTTCAAACCCCAACCACTA	59.688	20	GTCCATAATACACAAAAACAGAAAGG	59.323	26	240	127	366
F01.PB3025	1	p3	(CTT)10	30	38	67	TTTCAAGTTTGAGTCAAGCAACA	59.949	23	GTGGGTGAAGTGACCGAGTT	60.009	20	236	10	245	TTTCAAGTTTGAGTCAAGCAACA	59.949	23	TAGGGCTTGAGAGGGTGAGA	59.943	20	125	10	134	TCAAGTTTGAGTCAAGCAACAA	58.605	22	GTGGGTGAAGTGACCGAGTT	60.009	20	234	12	245
F01.PB3027	1	p2	(GA)17	34	17	50	--
F01.PB3033	1	p1	(T)11	11	552	562	AGCCGTGTAGCGTGAGAACT	60.081	20	GGACCATTGGATCCTGACAT	59.593	20	229	462	690	AAGCCGTGTAGCGTGAGAAC	60.462	20	GGACCATTGGATCCTGACAT	59.593	20	230	461	690	CCGTGTAGCGTGAGAACTGT	58.959	20	GGACCATTGGATCCTGACAT	59.593	20	227	464	690
F01.PB3037	1	p3	(ACC)5	15	219	233	CCGATCTCATCCATGCTTTT	60.036	20	GGGAGGTATGGTGTTGGTTG	60.088	20	193	135	327	CCGATCTCATCCATGCTTTT	60.036	20	CAGATTTTCTGCGGTTGGTT	60.11	20	267	135	401	CTGTTCCCGATCTCATCCAT	59.886	20	GGGAGGTATGGTGTTGGTTG	60.088	20	199	129	327
F01.PB3048	1	p1	(T)11	11	777	787	--
F01.PB3052	1	p1	(A)11	11	813	823	TGAAAGGTTTTTAAGCACCCA	59.612	21	TCCGAAAATTTGCATTACGTC	59.957	21	170	767	936	TGAAAGGTTTTTAAGCACCCA	59.612	21	TCTCCGAAAATTTGCATTACG	60.082	21	172	767	938	TGAAAGGTTTTTAAGCACCCA	59.612	21	CTCCGAAAATTTGCATTACG	58.304	20	171	767	937
F01.PB3054	1	p2	(TC)19	38	16	53	--
F01.PB3059	1	p1	(T)20	20	821	840	CTTCTGGAGAGCAAAATGCC	59.955	20	TTTGACAATTTTGGTTAAAAGCC	59.444	23	243	635	877	ATCTACGGCCTGAATGATGC	60.066	20	TTTGACAATTTTGGTTAAAAGCC	59.444	23	168	710	877	GCTTCTGGAGAGCAAAATGC	60.103	20	TTTGACAATTTTGGTTAAAAGCC	59.444	23	244	634	877
F01.PB3067	1	p3	(GGA)5	15	151	165	TGAAATTGCGCAAGAAACTG	59.992	20	TTCCATTTGTTCATCGGTCA	59.9	20	183	21	203	AGAGAAATGGAGGCAGAGCA	60.096	20	TTTGAAGCTGGATAGGCGTT	59.845	20	280	120	399	TGAAATTGCGCAAGAAACTG	59.992	20	CGAGGTCGTGTTGAGTGGTA	59.745	20	271	21	291
F01.PB3068	1	p2	(AG)6	12	33	44	CCCCTCTTTTCCTTCTCTCTTC	59.833	22	TCCGATTGGTACTCCTTTTCA	59.555	21	246	0	245	CCCCTCTTTTCCTTCTCTCTTC	59.833	22	CCGATTGGTACTCCTTTTCAA	59.074	21	245	0	244	CCCCTCTTTTCCTTCTCTCTTC	59.833	22	AAAATTTCGATTCGGACAAAAA	59.831	22	169	0	168
F01.PB3070	1	p1	(T)12	12	713	724	AATCCAAAGCAGAAGCCAAA	59.823	20	CAGGTTCAAACGGCCTATGT	59.993	20	241	573	813	AATCCAAAGCAGAAGCCAAA	59.823	20	GGGAATTCAAAGCAGGTTCA	60.051	20	253	573	825	AATCCAAAGCAGAAGCCAAA	59.823	20	TGGGAATTCAAAGCAGGTTC	60.051	20	254	573	826
F01.PB3070	2	p1	(T)11	11	854	864	--
F01.PB3078	1	p2	(GA)7	14	84	97	TAGGGTTTTCATTTCGACGC	60.074	20	GATGACGGCTTTGTTTGGTT	59.978	20	113	51	163	TAGGGTTTTCATTTCGACGC	60.074	20	GATCCCTGCAACGAGACAAT	60.081	20	215	51	265	TAGGGTTTTCATTTCGACGC	60.074	20	AAATTCTTCACGATCACGGC	60.081	20	163	51	213
F01.PB3089	1	p1	(T)14	14	280	293	TCAACATTTGAAAGGCGACA	60.234	20	TTTACAGGGTCACTTTTGTCCA	59.512	22	167	199	365	TCAACATTTGAAAGGCGACA	60.234	20	CAGGGTCACTTTTGTCCAAT	57.485	20	163	199	361	TCAACATTTGAAAGGCGACA	60.234	20	ACAGGGTCACTTTTGTCCAAT	58.417	21	164	199	362
F01.PB3089	2	p1	(A)11	11	473	483	TTGGACAAAAGTGACCCTGT	58.03	20	TCAGCAATTGAAAATGACGC	59.816	20	235	343	577	TTGGACAAAAGTGACCCTGT	58.03	20	AGCAATTGAAAATGACGCCT	59.713	20	233	343	575	TTGGACAAAAGTGACCCTGTAA	59.512	22	TCAGCAATTGAAAATGACGC	59.816	20	235	343	577
F01.PB3089	3	p1	(T)25	25	809	833	--
F01.PB3097	1	p1	(T)24	24	593	616	GGTAAAGGGAAAGGCTTTGG	59.939	20	AACTCGTGTCTCCATCCGTC	60.12	20	249	522	770	GAGTTGAACGGGAATGGAGA	60.05	20	AACAGTGGTTCAGGTCAGCC	60.159	20	273	450	722	GGTAAAGGGAAAGGCTTTGG	59.939	20	AACAGTGGTTCAGGTCAGCC	60.159	20	201	522	722
F01.PB3097	2	p1	(T)15	15	790	804	GACGGATGGAGACACGAGTT	60.12	20	GCCCATCTCTGTGATCCAGTT	61.445	21	131	751	881	GGCTGACCTGAACCACTGTT	60.159	20	GCCCATCTCTGTGATCCAGTT	61.445	21	179	703	881	GACGGATGGAGACACGAGTT	60.12	20	CCCATCTCTGTGATCCAGTT	57.483	20	130	751	880
F01.PB3101	1	p1	(T)13	13	798	810	TCACCAACTCTGCTCCACAG	60.022	20	GGAACACATAAAACAGTGATCATAGC	60.189	26	248	690	937	TCATGGCTGAGCTTGAGATG	60.096	20	GGAACACATAAAACAGTGATCATAGC	60.189	26	202	736	937	CATGGCTGAGCTTGAGATGA	60.096	20	GGAACACATAAAACAGTGATCATAGC	60.189	26	201	737	937
F01.PB3108	1	p2	(TA)7	14	890	903	TCTTCAGGCTCCTCTTGCTC	59.827	20	GAATTGCATATGATAAACAAAATCA	57.301	25	268	696	963	TCAGGCTCCTCTTGCTCTTC	59.827	20	GAATTGCATATGATAAACAAAATCA	57.301	25	265	699	963	TTCCTCAAGGTCTCCCTCCT	60.186	20	GAATTGCATATGATAAACAAAATCA	57.301	25	123	841	963
F01.PB3114	1	p3	(ATG)6	18	535	552	ACGCCAATATTTGGAATGGA	60.153	20	TTGCGTTGCATGCTAAGACT	59.638	20	172	446	617	CAAACACATGCAAAGCCAAG	60.293	20	TTGCGTTGCATGCTAAGACT	59.638	20	202	416	617	AACGCCAATATTTGGAATGG	59.66	20	TTGCGTTGCATGCTAAGACT	59.638	20	173	445	617
F01.PB3120	1	p1	(A)10	10	646	655	GCAATATCGTGGCCGTAGTT	59.988	20	CCATCACCCTCTTTCTCCAA	60.042	20	211	573	783	CTGTGGTTGCAATATCGTGG	59.988	20	CCATCACCCTCTTTCTCCAA	60.042	20	219	565	783	GCAGGTAAATGCGGTTGAAT	59.967	20	CCATCACCCTCTTTCTCCAA	60.042	20	239	545	783
F01.PB3129	1	p2	(CA)7	14	139	152	AAAAGGCACAAACCCAACAC	59.875	20	CACCGCTAATCAAACCCTTT	59.087	20	235	89	323	TCATCAAACCCAGCAAACAA	60.088	20	AAAATCACTTTCCACAGCCC	59.031	20	201	33	233	AAAAGGCACAAACCCAACAC	59.875	20	AAAATCACTTTCCACAGCCC	59.031	20	145	89	233
F01.PB3129	2	p1	(A)11	11	289	299	AAAAGGCACAAACCCAACAC	59.875	20	CACCGCTAATCAAACCCTTT	59.087	20	235	89	323	TCATCAAACCCAGCAAACAA	60.088	20	AAAATCACTTTCCACAGCCC	59.031	20	201	33	233	AAAAGGCACAAACCCAACAC	59.875	20	AAAATCACTTTCCACAGCCC	59.031	20	145	89	233
F01.PB3131	1	p1	(T)10	10	888	897	CGCCGTAACGTTTCTCTGTT	60.305	20	TCCACGGTTACAGGTTTACACA	60.318	22	206	734	939	CGCCGTAACGTTTCTCTGTT	60.305	20	CCACGGTTACAGGTTTACACA	58.47	21	205	734	938	TGGTGATCGGAAAGTTCTCA	59.215	20	TCCACGGTTACAGGTTTACACA	60.318	22	276	664	939
F01.PB3132	1	p1	(A)14	14	769	782	--
F01.PB3135	1	p6	(GGAAGA)5	30	6	35	--
F01.PB3136	1	p2	(AG)13	26	68	93	TGGTTTTAGGTGCAGAGAGAGA	59.122	22	GGTTGCAATGCATGTACCTC	59.005	20	261	24	284	TTTGGTTTTAGGTGCAGAGAGA	59.017	22	GGTTGCAATGCATGTACCTC	59.005	20	263	22	284	TGGTTTTAGGTGCAGAGAGAGAG	60.061	23	GGTTGCAATGCATGTACCTC	59.005	20	261	24	284
F01.PB3150	1	p1	(A)20	20	769	788	--
F01.PB3155	1	p2	(AT)6	12	855	866	CAAAACAAGGGAGGGAGACA	60.081	20	TCCAAACCTATAACCTTGCCC	60.19	21	221	686	906	AACTCTAGAAGCAGTGGCGG	59.639	20	TCCAAACCTATAACCTTGCCC	60.19	21	149	758	906	CAAAACAAGGGAGGGAGACA	60.081	20	CCAAACCTATAACCTTGCCC	58.442	20	220	686	905
F01.PB3159	1	p3	(GAA)6	18	52	69	CAGATCTCTCTCCCAGTTCTTCA	60.002	23	GCAGAGAAAGGCCACCAATA	60.214	20	256	16	271	CAGATCTCTCTCCCAGTTCTTCA	60.002	23	CACCACCACCACCATCAGTA	60.285	20	166	16	181	CAGATCTCTCTCCCAGTTCTTCA	60.002	23	CACGTTCATTTCTTCACCCA	59.541	20	108	16	123
F01.PB3172	1	p3	(TCT)8	24	90	113	AACAGAAAAGCAGCACCGAT	59.882	20	TAGGTGGCAAAGCTCCAACT	59.875	20	280	20	299	GCAGCACCGATAATGTCTCA	59.83	20	TAGGTGGCAAAGCTCCAACT	59.875	20	271	29	299	GCAGCACCGATAATGTCTCA	59.83	20	TTAGGTGGCAAAGCTCCAAC	60.249	20	272	29	300
F01.PB3174	1	p6	(TTTATT)5	30	196	225	TCAATAGCTGTGTACTGACGGTG	60.239	23	CTGCAACAGTTCCATCCTTG	59.288	20	238	31	268	TCAATAGCTGTGTACTGACGGTG	60.239	23	TGCAACAGTTCCATCCTTGT	59.139	20	237	31	267	AATGAGCACATTTCAAACAAAAA	58.71	23	AACAGCACCAAATGGACCTC	59.973	20	259	135	393
F01.PB3175	1	p1	(A)10	10	37	46	AACCACCCCAATTGAGATATAGA	58.769	23	GCAAGAGTCACGTTTAGGGC	59.882	20	278	0	277	AACCACCCCAATTGAGATATAGA	58.769	23	AATCGGCATGCTTCACTAGG	60.235	20	223	0	222	AACCACCCCAATTGAGATATAGAG	59.65	24	GCAAGAGTCACGTTTAGGGC	59.882	20	278	0	277
F01.PB3175	2	p1	(A)19	19	894	912	--
F01.PB3183	1	p1	(T)10	10	272	281	ACGCGTTGCCTAATGTTACC	60.025	20	AACTTGTCGGCTTCGTTGAT	59.74	20	280	148	427	TGTTACCAACGTTCAGCTCG	59.904	20	AACTTGTCGGCTTCGTTGAT	59.74	20	267	161	427	ACGCGTTGCCTAATGTTACC	60.025	20	ACATCGATCCGCATGTTTTT	60.339	20	259	148	406
F01.PB3204	1	p3	(ATC)5	15	223	237	GAAAGAGCTTCAGTGGCACC	59.997	20	GAGGAGGTGTCCTGATCCAA	60.048	20	109	186	294	CAGCCACAGGAACACTCAGA	60.022	20	GAGGAGGTGTCCTGATCCAA	60.048	20	127	168	294	GAAAGAGCTTCAGTGGCACC	59.997	20	CAAGTCCGGATTTTAAGGCA	60.067	20	219	186	404
F01.PB3209	1	p2	(CT)9	18	56	73	CAAAACCCTTCTCTCTCATCCA	60.601	22	GATTCTGGTTGTTCGCCATT	59.939	20	154	7	160	CAAAACCCTTCTCTCTCATCCA	60.601	22	CTGAAAAGCGATGGTGTTGA	59.84	20	249	7	255	CAAAACCCTTCTCTCTCATCCA	60.601	22	TGAAAAGCGATGGTGTTGAA	60.234	20	248	7	254
F01.PB3215	1	c	(GAA)7(GAT)5	36	510	545	TGGAAGCATACGGTCCTTTC	60.074	20	AGCCTTGAAATCCTTTGGGT	59.94	20	226	429	654	TGGAAGCATACGGTCCTTTC	60.074	20	TTCCGCTGCCTCTACCTCTA	60.11	20	155	429	583	TGGAAGCATACGGTCCTTTC	60.074	20	TACCTCTTCCGCTGCCTCTA	60.11	20	161	429	589
F01.PB3217	1	p1	(T)10	10	23	32	AATCCATGCCAAGTCTTCCA	60.461	20	ACAGCCCAAGTTGGTGTTTC	60.012	20	247	0	246	AATCCATGCCAAGTCTTCCA	60.461	20	CAGCCCAAGTTGGTGTTTCT	60.149	20	246	0	245	AATCCATGCCAAGTCTTCCA	60.461	20	TGAAAAGATTGTGTGGCTGC	59.847	20	131	0	130
F01.PB3223	1	c	(T)10atacatcaaaacaaaaaaacaaacaaaaaaaattgattaaccctatatctaatagcaataaaaatactaccttttcttctt(TC)7gtcaactcttcttcctctccatttctttttc(T)12acggtttctttctttctccttcttatcttctttttttttga(T)11acaaacctaaaaaaac(A)10	226	95	320	--
F01.PB3223	2	p1	(A)10	10	908	917	GTTTCGGACCCTGACCTTTT	60.34	20	CCATCTTTTATTTCCTTTTAATTTTCA	59.333	27	148	816	963	GCGTGTGATTTTGATCTGGA	59.654	20	CCATCTTTTATTTCCTTTTAATTTTCA	59.333	27	232	732	963	TGGAAAGAACTTTGGGAGGA	59.641	20	CCATCTTTTATTTCCTTTTAATTTTCA	59.333	27	257	707	963
F01.PB3225	1	p3	(CAT)5	15	473	487	CAAACATGGCTTCTTTGCCT	60.249	20	TTTTGCTATTCCAGGTTGTTGA	59.625	22	188	350	537	GCTTCAGCTTCTGCTTTTGG	60.27	20	TTTTGCTATTCCAGGTTGTTGA	59.625	22	240	298	537	CAAACATGGCTTCTTTGCCT	60.249	20	GCTATTCCAGGTTGTTGATCC	58.517	21	184	350	533
F01.PB3225	2	p1	(T)14	14	858	871	--
F01.PB3233	1	p1	(T)10	10	762	771	GGAAAGAAGTCCAAAAAGAAGGA	60.095	23	GGATACAAAAACGAAATTCAAGTCA	60.582	25	191	626	816	GGAAAGAAGTCCAAAAAGAAGGA	60.095	23	GGATACAAAAACGAAATTCAAGTC	58.2	24	191	626	816	GGAAAGAAGTCCAAAAAGAAGGA	60.095	23	AGGATACAAAAACGAAATTCAAGTC	59.063	25	192	626	817
F01.PB3236	1	p1	(A)11	11	30	40	--
F01.PB3243	1	p1	(T)10	10	799	808	CCACAAAATTTCTTGATGCAAA	59.979	22	GTCTAGACGCACTTGGGCAC	60.865	20	258	584	841	CCACAAAATTTCTTGATGCAAA	59.979	22	TCTGTCTAGACGCACTTGGG	59.034	20	261	584	844	CCACAAAATTTCTTGATGCAAA	59.979	22	CTGTCTAGACGCACTTGGGC	60.996	20	260	584	843
F01.PB3246	1	p1	(A)19	19	589	607	GGCACATTGAAAGGGTCCTA	59.933	20	ATGACGATAATGCCCCTCAG	59.917	20	267	492	758	GGCACATTGAAAGGGTCCTA	59.933	20	CAATGACGATAATGCCCCTC	60.296	20	269	492	760	GGCACATTGAAAGGGTCCTA	59.933	20	AATGACGATAATGCCCCTCA	60.296	20	268	492	759
F01.PB3251	1	p3	(TCT)6	18	36	53	CCACACAAAAACGACACCAC	59.897	20	ATCTGATCGGTTTGGAGACG	60.073	20	256	3	258	CCACACAAAAACGACACCAC	59.897	20	GACGTGAGAGACCGATGGAT	60.08	20	240	3	242	CCACACAAAAACGACACCAC	59.897	20	AATTGAGAAGCATCGAACGG	60.214	20	213	3	215
F01.PB3251	2	p1	(T)11	11	667	677	ATCTCATGGTTCACCCTTCG	59.927	20	CCCATAAACACAGGAGTCCAA	59.838	21	271	578	848	ATCTCATGGTTCACCCTTCG	59.927	20	CCAAAATTTACATCAGCCCAA	59.818	21	254	578	831	CATCATTTTCCTCAAATCCCA	59.748	21	CCATGCGAAGTTTTGCAGTA	59.872	20	262	631	892
F01.PB3254	1	p3	(CAC)5	15	332	346	TGAAGGGCCTATACCACCTG	59.948	20	GTTGGTGGTGGAGAGGGTAA	59.82	20	116	290	405	TGAAGGGCCTATACCACCTG	59.948	20	TGGTGGTGGAGAGGGTAAAA	60.345	20	114	290	403	TGAAGGGCCTATACCACCTG	59.948	20	TTGGTGGTGGAGAGGGTAAA	60.345	20	115	290	404
F01.PB3270	1	p1	(T)11	11	961	971	--
F01.PB3273	1	p3	(GAG)6	18	148	165	GAACAGGAACCGAAATCGAA	60.051	20	CACGTTCCTTCCAAGCCTTA	60.241	20	262	63	324	GATCGGGACAGAAACACGAT	59.934	20	CACGTTCCTTCCAAGCCTTA	60.241	20	210	115	324	GAACAGGAACCGAAATCGAA	60.051	20	TTTGAGCCTCACGTTCCTTC	60.375	20	271	63	333
F01.PB3273	2	p3	(TGC)6	18	805	822	TCCGCCATGGTTATGGTTAT	60.038	20	GAAGTGTTTCCAACGCAACC	60.538	20	165	731	895	AAAAAGGGAGGAAGACCTGC	59.691	20	GTTTCCAACGCAACCAAAAC	60.386	20	273	618	890	AAAAAGGGAGGAAGACCTGC	59.691	20	GAAGTGTTTCCAACGCAACC	60.538	20	278	618	895
F01.PB3274	1	p1	(T)15	15	847	861	AATGTGTGCCTTGTTGCTCA	60.31	20	CACCGAATCAAAATTGAATTAAAAA	60.411	25	165	759	923	AATGTGTGCCTTGTTGCTCA	60.31	20	CCGAATCAAAATTGAATTAAAAA	57.386	23	163	759	921	AATGTGTGCCTTGTTGCTCA	60.31	20	ACCGAATCAAAATTGAATTAAAAA	58.145	24	164	759	922
F01.PB3284	1	p3	(TAG)5	15	966	980	--
F01.PB3285	1	p1	(T)10	10	335	344	GAAAATGAGGAGGGGATGGT	60.133	20	TGGAAGAAGAGCAATTTGGAA	59.809	21	260	197	456	AGGAGGGGATGGTGTTTCTT	59.795	20	TGGAAGAAGAGCAATTTGGAA	59.809	21	253	204	456	GAGGAGGGGATGGTGTTTCT	60.314	20	TGGAAGAAGAGCAATTTGGAA	59.809	21	254	203	456
F01.PB3285	2	p1	(T)12	12	751	762	TGTGCAAGGATAAGCAGGTG	59.864	20	TTTTTGGCCCCCTATTTTCT	59.782	20	250	716	965	TGTGCAAGGATAAGCAGGTG	59.864	20	CTTTTTGGCCCCCTATTTTC	59.782	20	251	716	966	AGGATAAGCAGGTGCGGTAA	59.73	20	TTTTTGGCCCCCTATTTTCT	59.782	20	244	722	965
F01.PB3291	1	p3	(TGG)6	18	287	304	TGCTTCTTCATCAAGGGGTT	59.67	20	TTTGGAATTTGTTGCTGCTG	59.849	20	261	109	369	TGCTTCTTCATCAAGGGGTT	59.67	20	GGAATTTGTTGCTGCTGCTT	60.395	20	258	109	366	CTGCTTCTTCATCAAGGGGT	59.284	20	TTTGGAATTTGTTGCTGCTG	59.849	20	262	108	369
F01.PB3291	2	p1	(T)10	10	569	578	CAGCAGCAACAAATTCCAAA	59.849	20	TCCCCCACATTACCAAAAGA	60.162	20	258	350	607	AAGCAGCAGCAACAAATTCC	60.395	20	TCCCCCACATTACCAAAAGA	60.162	20	261	347	607	TAAACAAGGGGTTGGTGCTT	59.471	20	TCCCCCACATTACCAAAAGA	60.162	20	112	496	607
F01.PB3297	1	p1	(A)10	10	124	133	CGCCTAAACTCCTAGAACCG	58.994	20	AAACAACCATGCACCATTGA	59.823	20	262	32	293	CGCCTAAACTCCTAGAACCG	58.994	20	AACAACCATGCACCATTGAA	59.823	20	261	32	292	CGCCTAAACTCCTAGAACCG	58.994	20	GCACCATTGAAGGCTAAGGA	60.214	20	252	32	283
F01.PB3301	1	p1	(T)12	12	918	929	--
F01.PB3306	1	p1	(A)18	18	797	814	GAACTGGCTTGATTGGCATT	60.081	20	GCTAAATTCAAAGGGGGAAAA	59.449	21	246	633	878	GCTTCAAGCTGAACTGGCTT	59.763	20	GCTAAATTCAAAGGGGGAAAA	59.449	21	256	623	878	GAACTGGCTTGATTGGCATT	60.081	20	GCTAAATTCAAAGGGGGAAA	58.175	20	246	633	878
F01.PB3307	1	p3	(GAA)5	15	26	40	ATCCATAAACAACAAACAGAAGG	57.258	23	TCGATATTCCAACGGGAGAG	60.029	20	241	0	240	ATCCATAAACAACAAACAGAAGG	57.258	23	TGGGAGGGTTGTATGGAGAG	59.92	20	165	0	164	ATCCATAAACAACAAACAGAAGG	57.258	23	GTTCGAGTTAGAAATGCCGC	59.851	20	101	0	100
F01.PB3314	1	p1	(A)12	12	679	690	CCTTCAAGTTGGAAAGCTGG	59.846	20	TCAAGACATGTTTGCGTTGC	60.855	20	272	612	883	TGAGGTTTCAAGTTGGGGTC	59.943	20	TGAAAGGTACGTGAATCCCA	58.973	20	203	565	767	CCTTCAAGTTGGAAAGCTGG	59.846	20	TGAAAGGTACGTGAATCCCA	58.973	20	156	612	767
F01.PB3318	1	c	(CTG)5gtggtggtgttaaagaggtctaagttatagatctatattgattt(ATG)9	86	568	653	TGGTGTTGCTGTCAAGGAAG	59.873	20	CAGCTAAGATTTGAAACTGCCC	60.257	22	232	526	757	TGGTGTTGCTGTCAAGGAAG	59.873	20	CTGCACTTCAAATAGCACAGC	58.741	21	249	526	774	TGGTGTTGCTGTCAAGGAAG	59.873	20	TGCACTTCAAATAGCACAGC	57.662	20	248	526	773
F01.PB3336	1	p2	(TA)9	18	687	704	GGAAAAGAGTTGTGATGTGTGTG	59.553	23	TCTCTCTCCATTCTTTTTGACCA	60.228	23	242	583	824	GGAAAAGAGTTGTGATGTGTGTG	59.553	23	CTCTCTCCATTCTTTTTGACCA	58.435	22	241	583	823	GGAAAAGAGTTGTGATGTGTGTG	59.553	23	TCTCTCCATTCTTTTTGACCA	57.38	21	240	583	822
F01.PB3340	1	p1	(A)13	13	712	724	AAGAATCGCCCAACATCAAC	59.939	20	ATGAAGAGCCCTTGCTTTGA	59.955	20	129	674	802	TTACTGTCCGAATCCGAAGC	60.214	20	ATGAAGAGCCCTTGCTTTGA	59.955	20	245	558	802	ATCCGAAGCCTTGACTGTTG	60.255	20	ATGAAGAGCCCTTGCTTTGA	59.955	20	234	569	802
F01.PB3345	1	p1	(T)10	10	824	833	TGCACAATTCATTTGAAGGC	59.67	20	CCATCTGACTATCCTATGGCA	57.655	21	237	695	931	TTTGAAGGCCTTGATTCTGC	60.331	20	CCATCTGACTATCCTATGGCA	57.655	21	226	706	931	TGCACAATTCATTTGAAGGC	59.67	20	ACCATCTGACTATCCTATGGCA	58.555	22	238	695	932
F01.PB3346	1	p1	(T)19	19	893	911	--
F01.PB3348	1	p1	(T)12	12	762	773	TCGGTCAAAATTACGGTGGT	60.227	20	CCATTACATTTGCACTCAGCA	59.744	21	272	575	846	CGGTCAAAATTACGGTGGTT	59.724	20	CCATTACATTTGCACTCAGCA	59.744	21	271	576	846	TTCGGTCAAAATTACGGTGG	60.722	20	CCATTACATTTGCACTCAGCA	59.744	21	273	574	846
F01.PB3354	1	p1	(A)124	124	771	894	--
F01.PB3356	1	p4	(TGTA)6	24	766	789	CTCGGTGCTATGGGGTAAAG	59.587	20	AAGTGTGAGAGTCATGCGTACA	58.453	22	278	589	866	CTCGGTGCTATGGGGTAAAG	59.587	20	TCATGCGTACATAATAGCTGGA	58.355	22	267	589	855	ACTCGGTGCTATGGGGTAAA	59.452	20	AAGTGTGAGAGTCATGCGTACA	58.453	22	279	588	866
F01.PB3360	1	p1	(T)20	20	506	525	TGTGAGGTGAGTTTTGATGGA	59.124	21	TGGATGGCCACTACAAAAGA	59.123	20	183	438	620	GTGTGAGGTGAGTTTTGATGGA	60.012	22	TGGATGGCCACTACAAAAGA	59.123	20	184	437	620	TGTGAGGTGAGTTTTGATGGAC	60.012	22	TGGATGGCCACTACAAAAGA	59.123	20	183	438	620
F01.PB3363	1	p1	(A)17	17	84	100	GCAATTGGCGTACCTAAACG	60.508	20	GTTTGGAGTGTGGTGAGGGT	59.859	20	239	32	270	CAATTGGCGTACCTAAACGC	60.508	20	GTTTGGAGTGTGGTGAGGGT	59.859	20	238	33	270	GGCAATTGGCGTACCTAAAC	59.479	20	GTTTGGAGTGTGGTGAGGGT	59.859	20	240	31	270
F01.PB3364	1	p1	(A)18	18	948	965	ACGATGCCTTGGTAATCTGG	59.955	20	AGTTACAGTGGTATCAACGCAGA	58.851	23	194	798	991	ACGATGCCTTGGTAATCTGG	59.955	20	GTTACAGTGGTATCAACGCAGA	57.84	22	193	798	990	GGAACGATGCCTTGGTAATC	59.391	20	AGTTACAGTGGTATCAACGCAGA	58.851	23	197	795	991
F01.PB3367	1	p4	(TTTC)5	20	112	131	TAGTCAGCGCCCCTGTAAGT	59.898	20	ATTTGCTGCATCCTTCCATC	60.043	20	204	38	241	AGTCAGCGCCCCTGTAAGTA	59.898	20	ATTTGCTGCATCCTTCCATC	60.043	20	203	39	241	GTAGTCAGCGCCCCTGTAAG	59.898	20	ATTTGCTGCATCCTTCCATC	60.043	20	205	37	241
F01.PB3367	2	p3	(AAC)6	18	352	369	GGATGCAGCAAATTGAACCT	60.081	20	TGAAGTTGACCCATTTGTGG	59.389	20	185	229	413	AGGATGCAGCAAATTGAACC	60.081	20	TGAAGTTGACCCATTTGTGG	59.389	20	186	228	413	GATGGAAGGATGCAGCAAAT	60.043	20	TCCTCTGCAATTCAGGATCA	59.322	20	229	222	450
F01.PB3370	1	p3	(GCT)5	15	525	539	AAGCCAGCTGCTAAGGTGAA	60.154	20	TTGCATTAGGCTTCGCTTTT	59.985	20	220	356	575	AAAGCCAGCTGCTAAGGTGA	60.154	20	TTGCATTAGGCTTCGCTTTT	59.985	20	221	355	575	AAAGCCAGCTGCTAAGGTGA	60.154	20	TTTGCATTAGGCTTCGCTTT	59.985	20	222	355	576
F01.PB3370	2	p3	(ATA)6	18	835	852	--
F01.PB3372	1	p1	(A)31	31	850	880	--
F01.PB3375	1	p1	(A)11	11	843	853	TGGTTGGCGAACTAAGAAGG	60.241	20	CAGCATTCCAATCAAACTCAAA	60.11	22	262	623	884	TGGTTGGCGAACTAAGAAGG	60.241	20	CAGCATTCCAATCAAACTCAA	58.759	21	262	623	884	TGGTTGGCGAACTAAGAAGG	60.241	20	ACAGCATTCCAATCAAACTCAA	59.615	22	263	623	885
F01.PB3399	1	p1	(T)12	12	760	771	ACTGTGCCCAATCCATTCTC	59.934	20	GCAAGAGCACAGCCATGTAA	60.019	20	249	674	922	AACTGGTTGAGGCCAGTTTG	60.149	20	GCAAGAGCACAGCCATGTAA	60.019	20	198	725	922	ACTGTGCCCAATCCATTCTC	59.934	20	CGCTAACCTGTGCATAACCA	59.752	20	190	674	863
F01.PB3405	1	p3	(CAA)6	18	215	232	GAATCGATCAGGAGAACCGA	60.158	20	TTGTGTTGGTGGGGATCTTT	60.21	20	262	4	265	GAATCGATCAGGAGAACCGA	60.158	20	TTTGTGTTGGTGGGGATCTT	60.21	20	263	4	266	GAATCGATCAGGAGAACCGA	60.158	20	GTGTTGGTGGGGATCTTTTG	60.21	20	260	4	263
F01.PB3407	1	c	(CT)8gtctcccattctcgttct(CA)7	48	1	48	--
F01.PB3408	1	p1	(T)12	12	794	805	TATCCTAGATGGTTTGCGGG	59.916	20	TTGCCTCGTTAAAACCTTCC	59.202	20	118	735	852	GTTTGCGGGGAACCTATCTT	60.32	20	TTGCCTCGTTAAAACCTTCC	59.202	20	107	746	852	TTGCGGGGAACCTATCTTTA	59.542	20	TTGCCTCGTTAAAACCTTCC	59.202	20	105	748	852
F01.PB3418	1	p1	(T)10	10	635	644	ATTCGGGAGCTGTAACACCA	60.517	20	GGTCTATCCAAGCTGCTCCA	60.362	20	186	593	778	TATACGGGAAATAGGCACGG	59.81	20	GAACAAACTTTCACATGGCG	59.174	20	216	460	675	TATACGGGAAATAGGCACGG	59.81	20	CGAACAAACTTTCACATGGC	59.174	20	217	460	676
F01.PB3420	1	p2	(TC)14	28	28	55	CAAAACAACCTCAAAAGCCA	58.794	20	ATACGTCCGACAGGGAACTG	59.989	20	197	5	201	CAAAACAACCTCAAAAGCCA	58.794	20	CATGTGCCATTGTCCTTGAC	59.967	20	232	5	236	ACAAAACAACCTCAAAAGCCA	59.64	21	ATACGTCCGACAGGGAACTG	59.989	20	198	4	201
F01.PB3423	1	p3	(AAC)5	15	46	60	GCTGACCAAACCCAAGAAGA	60.232	20	CCGGTCAGTACCGCTATCAT	59.978	20	208	23	230	CACCAACAAAGCTGACCAAA	59.734	20	CCGGTCAGTACCGCTATCAT	59.978	20	218	13	230	GCTGACCAAACCCAAGAAGA	60.232	20	TGGACCAGTGCCCTAAATTC	59.933	20	123	23	145
F01.PB3423	2	p1	(T)10	10	694	703	CACCTCTTTGAATTGTGGCA	59.691	20	TGAGAGAATAATTAAATATGAGCAATG	57.321	27	116	624	739	CACCTCTTTGAATTGTGGCA	59.691	20	TTTGAGAGAATAATTAAATATGAGCAA	57.068	27	118	624	741	CACCTCTTTGAATTGTGGCA	59.691	20	TTTTGAGAGAATAATTAAATATGAGCA	57.068	27	119	624	742
F01.PB3426	1	p2	(AC)10	20	14	33	--
F01.PB3429	1	p1	(T)16	16	85	100	GGTTGGTCCTGGGTGTAGAA	59.82	20	TGCTATGTTTTCTCCACGGTT	59.623	21	195	21	215	AAAAAGGCTACCTTCCTGGG	59.588	20	TGCTATGTTTTCTCCACGGTT	59.623	21	213	3	215	AAGGCTACCTTCCTGGGTTG	60.488	20	TGCTATGTTTTCTCCACGGTT	59.623	21	210	6	215
F01.PB3430	1	p2	(CA)6	12	83	94	AACTATGGCCACATAACCGC	59.851	20	TTATGATTGTTTTGCGGCTG	59.702	20	139	27	165	AACTATGGCCACATAACCGC	59.851	20	TGTGTGTTTGGGAATGTTGC	60.413	20	121	27	147	AACTATGGCCACATAACCGC	59.851	20	GATGGTTGATGGGGTTTGAT	59.464	20	167	27	193
F01.PB3430	2	p1	(A)10	10	512	521	TCAAAGAGAAGGAGGGAGCA	60.065	20	AGTTGGACTGGGTTGCATCT	59.579	20	170	439	608	TCAAAGAGAAGGAGGGAGCA	60.065	20	GTTGGATGATGGATCGGATT	59.568	20	126	439	564	TCAAAGAGAAGGAGGGAGCA	60.065	20	AAACAGAAGCTGAGTTGGGC	59.478	20	225	439	663
F01.PB3435	1	p3	(GCA)5	15	163	177	CGCTTCCTCATTCTCCTTTG	59.948	20	ACTTGCTCACCCATCATTCC	59.934	20	139	99	237	CGCTTCCTCATTCTCCTTTG	59.948	20	TTCAACTTGCTCACCCATCA	60.24	20	143	99	241	CGCTTCCTCATTCTCCTTTG	59.948	20	TTGTTCAACTTGCTCACCCA	60.278	20	146	99	244
F01.PB3436	1	p3	(AGA)5	15	72	86	TGCCCTAAAATCTCTCGTTCA	59.831	21	TTGACACCAAGTTCACCCAA	59.976	20	127	2	128	TGCCCTAAAATCTCTCGTTCA	59.831	21	TGACACCAAGTTCACCCAAA	59.976	20	126	2	127	TGCCCTAAAATCTCTCGTTCA	59.831	21	CAATCACCCCGGTAGCTAAA	59.953	20	267	2	268
F01.PB3438	1	c	(CAG)5(CAA)5	30	346	375	AATGCAGTTTGGTAATCCGC	59.967	20	CGGGTCTAAGTCCCATTTGA	59.926	20	110	311	420	AATGCAGTTTGGTAATCCGC	59.967	20	ATCTTGCTTGCTTCCACCAC	60.263	20	214	311	524	GGCTCAGCAACAAGGAATGT	60.263	20	CGGGTCTAAGTCCCATTTGA	59.926	20	146	275	420
F01.PB3443	1	p1	(A)12	12	516	527	CAATAACCGGACGCAGAAGT	60.132	20	TTTCCTCAGTTGCTACCGCT	60.015	20	253	374	626	CAATAACCGGACGCAGAAGT	60.132	20	TTGTGAGATCATCAACCCCA	59.893	20	220	374	593	AACCGGACGCAGAAGTAAAA	59.747	20	TTTCCTCAGTTGCTACCGCT	60.015	20	249	378	626
F01.PB3444	1	p2	(GT)6	12	22	33	CAACCTCTCACCGCCGTC	62.888	18	AACAAAGAACACAGGCCACC	60.012	20	103	0	102	CAACCTCTCACCGCCGTC	62.888	18	GAGCACCAGAACAAACACGA	59.88	20	150	0	149	CAACCTCTCACCGCCGTC	62.888	18	ACCACCACGATCCTTACGAC	59.851	20	225	0	224
F01.PB3446	1	p1	(T)11	11	436	446	TGAATCATCGTTGTGAGGGA	60.048	20	CACACAGGACAAAGACCGAA	59.72	20	162	323	484	TGAATCATCGTTGTGAGGGA	60.048	20	TTCACACAGGACAAAGACCG	59.72	20	164	323	486	TGAATCATCGTTGTGAGGGA	60.048	20	TCACACAGGACAAAGACCGA	60.285	20	163	323	485
F01.PB3447	1	p2	(CT)8	16	57	72	ATCAACAAAACGTGAGCGAG	58.926	20	GCAGGTTGTTTCTCAGCCTC	59.997	20	267	10	276	ATCAACAAAACGTGAGCGAG	58.926	20	GAGGCAGGTTGTTTCTCAGC	59.997	20	270	10	279	ATCAACAAAACGTGAGCGAG	58.926	20	GGTTGTTTCTCAGCCTCAGC	59.997	20	264	10	273
F01.PB3448	1	p3	(CAA)6	18	146	163	ATCATCGCAATCACCATCAA	59.89	20	AGGGAAGTTGGTTTTGGCTT	59.976	20	274	76	349	TCATCGCAATCACCATCAAT	59.89	20	AGGGAAGTTGGTTTTGGCTT	59.976	20	273	77	349	CACCAAAGCAAGCACCACTA	59.904	20	CGAAGGTACCTAGCCAGACG	59.891	20	270	0	269
F01.PB3456	1	p3	(TTC)6	18	46	63	CAATCAAAGAAGAAAGAAAGCGA	60.01	23	TATAGCTTGTATGCACGGCG	59.886	20	271	5	275	TCAATCAAAGAAGAAAGAAAGCG	60.01	23	TATAGCTTGTATGCACGGCG	59.886	20	272	4	275	GAAAGCGATATGTCCATTAACCA	60.214	23	TATAGCTTGTATGCACGGCG	59.886	20	256	20	275
F01.PB3456	2	c	(A)13ggaaaataggaaaaatatttcactctttatcttttcatttcagtataggaaaataggaaaaaaaaacatgtgtaa(T)10	98	798	895	GGGATCCGAGTGATCGTTT	59.878	19	TGTTTGATTGGTACATACTGATACTGA	58.978	27	264	668	931	GAATTCGGGATCCGAGTGAT	61.196	20	TGTTTGATTGGTACATACTGATACTGA	58.978	27	270	662	931	GGGATCCGAGTGATCGTTTT	61.223	20	TGTTTGATTGGTACATACTGATACTGA	58.978	27	264	668	931
F01.PB3458	1	p1	(A)16	16	785	800	GTTGGAGCAACAGCACTTCA	60.032	20	TTCGGAATCACGCTGAGTTT	60.776	20	231	634	864	ATGTTTTGTGCCATGGATGA	59.781	20	TTCGGAATCACGCTGAGTTT	60.776	20	272	593	864	TGTTTTGTGCCATGGATGAT	59.781	20	TTCGGAATCACGCTGAGTTT	60.776	20	271	594	864
F01.PB3460	1	p3	(CCA)5	15	742	756	TGGAGTGTGTTGTACGCCAT	60.032	20	GGTCTGCCACCACCATAACT	59.851	20	144	674	817	TGGAGTGTGTTGTACGCCAT	60.032	20	AGGTCTGCCACCACCATAAC	59.851	20	145	674	818	GAGTGTGTTGTACGCCATGC	60.192	20	GGTCTGCCACCACCATAACT	59.851	20	142	676	817
F01.PB3467	1	p1	(A)50	50	923	972	--
F01.PB3468	1	p1	(A)10	10	330	339	ATTGGAAGCAAGCCAACAAC	60.118	20	ATGAGAATTGGCCTCAAAGG	59.126	20	265	105	369	ATTTGATTGGAAGCAAGCCA	60.585	20	ATGAGAATTGGCCTCAAAGG	59.126	20	270	100	369	ATTGGAAGCAAGCCAACAAC	60.118	20	GAGAATTGGCCTCAAAGGG	59.614	19	263	105	367
F01.PB3469	1	c	(AAG)13atgatgatgaagaaggagaga(GAT)10	90	236	325	CGAGATTCACGGACATTCCT	60.073	20	CCATCTTCATCATCATCGTCA	59.466	21	221	157	377	CGAGATTCACGGACATTCCT	60.073	20	TCACCATCTTCATCATCATCG	59.466	21	224	157	380	GGAAATCGCTCGTTGTTGAT	60.081	20	CCATCTTCATCATCATCGTCA	59.466	21	266	112	377
F01.PB3472	1	p1	(A)11	11	594	604	AGGGACAGCTATTGCAGCAT	59.866	20	GGGATCTTCCAAAACAAGGA	58.956	20	226	522	747	AGGGACAGCTATTGCAGCAT	59.866	20	AGGGATCTTCCAAAACAAGGA	59.926	21	227	522	748	TTGCTTGAAGGGAAAAGGAA	59.795	20	GGGATCTTCCAAAACAAGGA	58.956	20	202	546	747
F01.PB3472	2	p1	(T)15	15	781	795	TCCTTGTTTTGGAAGATCCC	58.956	20	GAGCACAACACAACCACACC	60.055	20	129	728	856	TCCTTGTTTTGGAAGATCCCT	59.926	21	GAGCACAACACAACCACACC	60.055	20	129	728	856	TTCCTTGTTTTGGAAGATCCC	60.285	21	GAGCACAACACAACCACACC	60.055	20	130	727	856
F01.PB3494	1	p2	(GA)14	28	7	34	--
F01.PB3494	2	p1	(T)12	12	771	782	AGCCACTGCTTCATTGAGGT	59.874	20	GTTGGAAGTTAACGGCAAGG	59.609	20	209	608	816	TACCAGCCACTGCTTCATTG	59.864	20	GTTGGAAGTTAACGGCAAGG	59.609	20	213	604	816	CCACTGCTTCATTGAGGTGA	59.831	20	GTTGGAAGTTAACGGCAAGG	59.609	20	207	610	816
F01.PB3498	1	p1	(A)18	18	772	789	CCCCATGAAAAATCTCCCTT	60.124	20	TCGGACAAGGTATCACCACA	59.96	20	232	671	902	CAGGTAGCTTCACCTTTGCC	59.875	20	TCGGACAAGGTATCACCACA	59.96	20	275	628	902	CCAGGTAGCTTCACCTTTGC	59.875	20	TCGGACAAGGTATCACCACA	59.96	20	276	627	902
F01.PB3504	1	p1	(T)10	10	732	741	GAGGACCAAGACCAAATCCA	59.903	20	GGAGATGGCAGAATGGAAAA	60.014	20	255	594	848	CCAAATCCAACATGACCACA	60.216	20	GGAGATGGCAGAATGGAAAA	60.014	20	244	605	848	GAGGACCAAGACCAAATCCA	59.903	20	AGGAGATGGCAGAATGGAAA	59.629	20	256	594	849
F01.PB3505	1	p3	(CAA)5	15	302	316	CAACACAAACAACGCCAAAC	60.05	20	TGGTGGAAGAATGTTGACGA	60.088	20	204	203	406	ACAAAACTACCCTCACCCCC	60.088	20	TGGTGGAAGAATGTTGACGA	60.088	20	161	246	406	CAGCAACGATGGGTTTAGGT	59.993	20	GGTGGCGAATAGGGTTGTAA	59.823	20	274	91	364
F01.PB3509	1	p3	(AGA)5	15	63	77	TTCGATTTGGTTTGAATCGG	60.807	20	GCAAGAGCAATGTGATCGTC	59.404	20	272	35	306	CGATTTGGTTTGAATCGGAA	60.807	20	GCAAGAGCAATGTGATCGTC	59.404	20	270	37	306	TTCGATTTGGTTTGAATCGG	60.807	20	GCACAAGCAAGAGCAATGTG	60.606	20	278	35	312
F01.PB3513	1	p1	(A)11	11	904	914	TCAGCATTCCCTCTTTTGCT	59.955	20	GTTCAAGGTAATAAGTTTAGAGATCCA	57.682	27	277	673	949	GCATTCCCTCTTTTGCTTTG	59.823	20	GTTCAAGGTAATAAGTTTAGAGATCCA	57.682	27	274	676	949	GTGGGAATGGAAAGCAACAT	59.797	20	GTTCAAGGTAATAAGTTTAGAGATCCA	57.682	27	180	770	949
F01.PB3521	1	p1	(A)17	17	68	84	CCCAGCCACATTTAGTTGTTC	59.485	21	TTCTCCTCGTACCCAATCCA	60.452	20	138	2	139	CCCAGCCACATTTAGTTGTTC	59.485	21	GGCTGTCGGAGTGGAATATG	60.483	20	213	2	214	CCCAGCCACATTTAGTTGTTC	59.485	21	TCCTCGTACCCAATCCATCT	59.361	20	135	2	136
F01.PB3524	1	p1	(A)17	17	889	905	--
F01.PB3542	1	p1	(A)10	10	793	802	TCGTCGTCTGTGCTTGATTC	59.992	20	TCACATGCAAACCACATCAA	59.516	20	221	621	841	CGTGTAGCTGCAAAGTCGTC	59.664	20	TCACATGCAAACCACATCAA	59.516	20	236	606	841	TGTAGCTGCAAAGTCGTCGT	59.664	20	TCACATGCAAACCACATCAA	59.516	20	234	608	841
F01.PB3544	1	p1	(T)14	14	351	364	CACCAGGATGCTCTTTCCAT	60.073	20	CAGTTGTGTGAGAATTGGCAT	58.637	21	223	192	414	ACAGCACCAGGATGCTCTTT	59.874	20	CAGTTGTGTGAGAATTGGCAT	58.637	21	227	188	414	CACCAGGATGCTCTTTCCAT	60.073	20	ACAGTTGTGTGAGAATTGGCAT	59.525	22	224	192	415
F01.PB3563	1	p3	(ATC)9	27	30	56	ACAACAAGTTGGAGTTGTGAGA	57.354	22	AATTCGGCTGCAATCAATTC	60.045	20	148	5	152	ACAACAAGTTGGAGTTGTGAGA	57.354	22	GTTCCGCAATTAATGCATCC	60.297	20	273	5	277	ACAACAAGTTGGAGTTGTGAGA	57.354	22	TGCATCCATCTCCTCTTTCA	59.322	20	260	5	264
F01.PB3570	1	p1	(T)11	11	594	604	GTGCTGGTTCAGCCACTGTA	59.905	20	CAAGTGCAACCAAGCAGAAA	60.027	20	279	466	744	CAGAGCTTGTCCCAGGAGAG	60.127	20	CAAGTGCAACCAAGCAGAAA	60.027	20	234	511	744	TTTGAGACAGCTGCTGAGGA	59.855	20	CAAGTGCAACCAAGCAGAAA	60.027	20	211	534	744
F01.PB3572	1	p1	(T)15	15	156	170	CCTCCTGATGACTGATTCTGC	59.818	21	CATCGAAGACGACATGCAAC	60.272	20	185	106	290	CCTCCTGATGACTGATTCTGC	59.818	21	ATCGAAGACGACATGCAACA	60.272	20	184	106	289	CCTCCTGATGACTGATTCTGC	59.818	21	CGAAGACGACATGCAACAAT	59.722	20	182	106	287
F01.PB3575	1	p1	(T)12	12	733	744	GCAATATTGAGCTGGAGGGA	60.177	20	GAAAACACGTTCAACAGAAGGA	59.262	22	165	606	770	TTTTCGAAGGAAAAAGGCAA	59.805	20	GAAAACACGTTCAACAGAAGGA	59.262	22	185	586	770	GCAATATTGAGCTGGAGGGA	60.177	20	AGCCTTTCAATAGACGTTGCT	58.162	21	251	606	856
F01.PB3578	1	p1	(A)55	55	885	939	--
F01.PB3583	1	p1	(T)13	13	688	700	CGGGGATGAAGATGAGAAAA	60.006	20	GTCACTCAAAGCCCCAAAAA	60.088	20	221	506	726	GACGGGGATGAAGATGAGAA	60.011	20	GTCACTCAAAGCCCCAAAAA	60.088	20	223	504	726	ATCCGATGACGAGGAAGATG	60.034	20	GTCACTCAAAGCCCCAAAAA	60.088	20	269	458	726
F01.PB3598	1	p1	(T)15	15	6	20	--
F01.PB3599	1	p1	(T)11	11	620	630	GGACTTTACGATCCTTGTCGAG	60.13	22	GAGATGCCTGATTGTATTGAACC	59.855	23	198	492	689	AAGGACTTTACGATCCTTGTCG	59.653	22	CAATCACGAAAGATAAAAGACCG	60.01	23	247	490	736	GGACTTTACGATCCTTGTCGAG	60.13	22	TGTCCAAACATAAACAATCACGA	60.271	23	259	492	750
F01.PB3600	1	p1	(T)12	12	497	508	ACTGTGCCCAATCCATTCTC	59.934	20	CGCTAACCTGTGCATAACCA	59.752	20	190	411	600	TTGGCATCGAAGTGTTTTGA	60.234	20	CGCTAACCTGTGCATAACCA	59.752	20	231	370	600	TAACCGAAACAGCAGGTGTG	59.758	20	CGCTAACCTGTGCATAACCA	59.752	20	279	322	600
F01.PB3601	1	p1	(T)23	23	891	913	CCAGGAACTGCTGTGAAGGT	60.298	20	CCAGTGAAAGAATACAAGATTCAA	57.521	24	153	796	948	CCAGGAACTGCTGTGAAGGT	60.298	20	AACCAGTGAAAGAATACAAGATTCAA	59.519	26	155	796	950	CCAGGAACTGCTGTGAAGGT	60.298	20	AAACCAGTGAAAGAATACAAGATTCA	59.519	26	156	796	951
F01.PB3605	1	p2	(CT)8	16	54	69	CGTTGAACCCTTGGTTTCTC	59.569	20	ATGCAAGGTTCCTCTGATGG	60.073	20	169	25	193	CGTTGAACCCTTGGTTTCTC	59.569	20	TCAACAACGCGAGTGTTTTC	59.888	20	219	25	243	CGTTGAACCCTTGGTTTCTC	59.569	20	AACCGTCACTTCTCTTCCCA	59.697	20	130	25	154
F01.PB3612	1	p1	(T)17	17	423	439	GTGATGGTTTCTGGAAGGGA	59.903	20	GGGAAACAAATAACATCCATCAA	59.943	23	254	242	495	GTGATGGTTTCTGGAAGGGA	59.903	20	CAAGGGAAACAAATAACATCCA	58.852	22	257	242	498	GTGATGGTTTCTGGAAGGGA	59.903	20	GGGAAACAAATAACATCCATCA	58.671	22	254	242	495
F01.PB3621	1	p2	(AT)6	12	868	879	--
F01.PB3625	1	c	(T)10ataatctataatttcaagaagctagcagtaattatcttatcttat(A)11	66	345	410	AGTACGGCATAGCCTACCGA	59.752	20	ACGACAAGCAGGAAGGAAGA	59.989	20	230	258	487	AGTACGGCATAGCCTACCGA	59.752	20	CGACAAGCAGGAAGGAAGAC	59.989	20	229	258	486	AGTAGCGCTGCTTGCCTTTA	60.305	20	ACGACAAGCAGGAAGGAAGA	59.989	20	181	307	487
F01.PB3625	2	p1	(T)10	10	640	649	ATAATTTATGGGAGCGGCAG	59.058	20	TGCTGACTGCCTTTATTTTGC	60.391	21	205	603	807	AATAATTTATGGGAGCGGCA	59.415	20	TTCTTTTTGCTGACTGCCTTT	59.144	21	213	602	814	AATAATTTATGGGAGCGGCA	59.415	20	TTTTCTTTTTGCTGACTGCCT	59.144	21	215	602	816
F01.PB3626	1	p1	(T)20	20	211	230	GGAGAGCATAAACAACCCGA	60.074	20	AGCCATTGTTCCACAAGTCC	59.973	20	255	159	413	GGAGAGCATAAACAACCCGA	60.074	20	TGTTCCACAAGTCCCCTTTC	59.943	20	249	159	407	GGAGAGCATAAACAACCCGA	60.074	20	TTGCCCGAGATTCATAGAGG	60.17	20	164	159	322
F01.PB3630	1	p1	(T)10	10	920	929	--
F01.PB3635	1	p1	(A)10	10	502	511	CTAACCCTTACAGCCGTGGA	60.125	20	AGTTATTCCGGGACAGAGGG	60.319	20	153	424	576	CTAACCCTTACAGCCGTGGA	60.125	20	CAGTTATTCCGGGACAGAGG	59.545	20	154	424	577	CCGTGGATGCAGTGCTATTA	59.712	20	AGTTATTCCGGGACAGAGGG	60.319	20	140	437	576
F01.PB3638	1	p1	(T)16	16	534	549	GCTTCAACCGTCGATGATCT	60.226	20	GTGTGTCAATGTCGGACAGC	60.171	20	226	420	645	GCTTCAACCGTCGATGATCT	60.226	20	CAATGTGAAGTGTCGGTGCT	59.751	20	195	420	614	GCTTCAACCGTCGATGATCT	60.226	20	GTGTCAATGTCGGACAGCAG	60.319	20	224	420	643
F01.PB3640	1	p3	(TAG)5	15	747	761	AGTACCGGCAGATGCAGAAC	60.285	20	CGCACTCCACTTACAGAACG	59.51	20	178	651	828	AGTACCGGCAGATGCAGAAC	60.285	20	GCGTCTCACTGCTATGTCGT	59.067	20	140	651	790	CAGTGTCGCCAGTACGAATG	60.324	20	GCGTCTCACTGCTATGTCGT	59.067	20	258	533	790
F01.PB3643	1	p1	(A)18	18	88	105	TTTGAAACAACTTTCAGAAAAGAAAA	59.754	26	GCCACCATCACCTTCATCTT	59.934	20	241	17	257	TTTGAAACAACTTTCAGAAAAGAAAA	59.754	26	TATTGCCACCATCACCTTCA	59.924	20	245	17	261	TTGAAACAACTTTCAGAAAAGAAAA	58.626	25	GCCACCATCACCTTCATCTT	59.934	20	240	18	257
F01.PB3648	1	p1	(T)10	10	711	720	CACATTGCCAACCACTCACT	59.597	20	TCAAACATTACATGCAAAAATCAA	59.428	24	131	622	752	CATTGCCAACCACTCACTGT	59.597	20	TCAAACATTACATGCAAAAATCAA	59.428	24	129	624	752	ACATTGCCAACCACTCACTG	59.597	20	TCAAACATTACATGCAAAAATCAA	59.428	24	130	623	752
F01.PB3649	1	p1	(T)23	23	774	796	TGACCGCAGAAATCTCAATG	59.799	20	CAGCAATTGAGGGAAACAAAA	60.096	21	102	728	829	TGACCGCAGAAATCTCAATG	59.799	20	CAGCAATTGAGGGAAACAAA	58.745	20	102	728	829	TCTGACCGCAGAAATCTCAA	59.522	20	CAGCAATTGAGGGAAACAAAA	60.096	21	104	726	829
F01.PB3653	1	p1	(A)10	10	790	799	GTCTCCGTGCAGTGTAACGA	59.905	20	TATTTATCCACGGGACCGAA	60.146	20	187	692	878	CTCCGTGCAGTGTAACGAAA	59.904	20	TATTTATCCACGGGACCGAA	60.146	20	185	694	878	TCCGTGCAGTGTAACGAAAA	60.293	20	TATTTATCCACGGGACCGAA	60.146	20	184	695	878
F01.PB3655	1	p1	(A)12	12	980	991	--
F01.PB3661	1	p4	(AGAA)6	24	532	555	TTTGTGCCCTGAACCCTATC	59.933	20	CTCCCTGCTTCAGATTTTGC	59.955	20	197	398	594	CCGATTCTGCAACTTTGGAT	60.074	20	CTCCCTGCTTCAGATTTTGC	59.955	20	251	344	594	ACTGCCGAGTTTTGAATGCT	59.882	20	CTCCCTGCTTCAGATTTTGC	59.955	20	169	426	594
F01.PB3664	1	p2	(TC)8	16	37	52	CGTGAGCGTGACTGTCAAAT	59.905	20	CTCCGGAGAGGAAGAAGAGC	60.607	20	144	2	145	ACGTGAGCGTGACTGTCAAA	60.51	20	CTCCGGAGAGGAAGAAGAGC	60.607	20	145	1	145	CGTGAGCGTGACTGTCAAAT	59.905	20	AGCTGTGTGCTGTGAAATGTG	59.962	21	127	2	128
F01.PB3670	1	p1	(A)16	16	25	40	CCCTCACACATTGACCACAC	59.846	20	TTCCCCAAAAGTTAAACCCC	60.027	20	244	2	245	CCCTCACACATTGACCACAC	59.846	20	GGGATGGAAATCAATGATGG	59.952	20	115	2	116	CCCTCACACATTGACCACAC	59.846	20	CCCCAAAAGTTAAACCCCTC	59.677	20	242	2	243
F01.PB3673	1	p3	(CAA)6	18	51	68	TGAATCTTATAGTTCTGAAAGGTCAAA	58.898	27	CATCTCGCAACAGGACAAGA	59.984	20	258	1	258	TGAAAGGTCAAACTAAGAGTAAGTGA	57.881	26	CATCTCGCAACAGGACAAGA	59.984	20	243	16	258	TGAAAGGTCAAACTAAGAGTAAGTGAG	58.746	27	CATCTCGCAACAGGACAAGA	59.984	20	243	16	258
F01.PB3684	1	p3	(AGA)8	24	26	49	GAAAAAGGCAGCATTAACGAA	59.376	21	CGCTCTCTTGAGGTTGAAGG	60.126	20	158	0	157	GAAAAAGGCAGCATTAACGAA	59.376	21	CCGCTCTCTTGAGGTTGAAG	60.126	20	159	0	158	GAAAAAGGCAGCATTAACGAA	59.376	21	TTTGAGATGCTAACCTCCCG	60.206	20	249	0	248
F01.PB3685	1	p3	(ATT)7	21	726	746	TGGTCCTGCAAAAGAAGAGAA	59.978	21	TTGCAGCTTACACTGGCTTC	59.224	20	259	586	844	TTGGTCCTGCAAAAGAAGAGA	59.978	21	TTGCAGCTTACACTGGCTTC	59.224	20	260	585	844	CTGTTGGTCCTGCAAAAGAA	58.897	20	TTGCAGCTTACACTGGCTTC	59.224	20	263	582	844
F01.PB3687	1	p3	(GAA)6	18	241	258	ACTTAGAAGGAGCCGCAACA	60.015	20	CCTTTCAACGGCAACTTAGC	59.883	20	258	38	295	ATGTTACCCGCGACCTACAG	60.015	20	CCTTTCAACGGCAACTTAGC	59.883	20	124	172	295	AATTTCCGAGTTGGTCATCG	59.933	20	CCTTTCAACGGCAACTTAGC	59.883	20	195	101	295
F01.PB3689	1	p1	(T)11	11	828	838	--
F01.PB3694	1	p3	(AAG)5	15	100	114	CACGCGCTTTCTCTCTCTTT	59.898	20	TCGTTTGCGAAGCAAGTATG	60.014	20	254	18	271	CACGCGCTTTCTCTCTCTTT	59.898	20	CGTTTGCGAAGCAAGTATGA	60.014	20	253	18	270	CACGCGCTTTCTCTCTCTTT	59.898	20	CACCACAAGGATAAGCAGCA	59.864	20	220	18	237
F01.PB3696	1	p1	(A)12	12	752	763	TGGCTGATCCTTCTTTTTCG	60.323	20	TTGAGTTGTTGCGTTGGTTT	59.22	20	211	641	851	TGGCTGATCCTTCTTTTTCG	60.323	20	GAGTGTCCTTGTTTGGTTTGC	59.63	21	153	641	793	TGGCTGATCCTTCTTTTTCG	60.323	20	ATTGAGTTGTTGCGTTGGTTT	59.531	21	212	641	852
F01.PB3703	1	p1	(T)11	11	849	859	--
F01.PB3710	1	p1	(T)12	12	967	978	--
F01.PB3718	1	p1	(T)12	12	846	857	GCCAATGTGGAAGACAGGTT	59.973	20	CAGCAACCTTAACCCCAAAA	59.968	20	276	628	903	TGGAAGACAGGTTCAAAGGG	60.081	20	CAGCAACCTTAACCCCAAAA	59.968	20	269	635	903	GCCAATGTGGAAGACAGGTT	59.973	20	CTCAGCAACCTTAACCCCAA	60.103	20	278	628	905
F01.PB3720	1	p1	(T)11	11	435	445	CCTGCACACGTATCACCTTG	60.175	20	CACCGGCACCACTAGAAGAT	60.134	20	248	343	590	TGTTTCCGAGTGAAGGAAGG	60.224	20	CACCGGCACCACTAGAAGAT	60.134	20	230	361	590	CCTTGTTTCCGAGTGAAGGA	60.224	20	CACCGGCACCACTAGAAGAT	60.134	20	233	358	590
F01.PB3724	1	p3	(CCA)5	15	73	87	CTTCCCAATCACCTCACCAC	60.363	20	GACATCAGGCCATAGGGAGA	60.034	20	104	37	140	CTTCCCAATCACCTCACCAC	60.363	20	CATCAGGCCATAGGGAGAGA	60.173	20	102	37	138	CACTGACCTTCCCAATCACC	60.363	20	GGTGGATCGTGGTGGAATAG	60.195	20	218	30	247
F01.PB3740	1	p2	(TA)6	12	828	839	TTGTGGAGAGTGCAGCAAAT	59.445	20	TGCGACTCAATTCATCCAAA	60.197	20	271	596	866	ATTTGTGGAGAGTGCAGCAA	59.445	20	TGCGACTCAATTCATCCAAA	60.197	20	273	594	866	TTGTGGAGAGTGCAGCAAAT	59.445	20	CTGCGACTCAATTCATCCAA	59.799	20	272	596	867
F01.PB3741	1	p1	(A)15	15	889	903	--
F01.PB3744	1	p1	(A)15	15	740	754	TCAATTGTGCAAACAAAGGAA	59.192	21	AAAGAACATTTGGGCACCAG	59.971	20	217	620	836	TCAATTGTGCAAACAAAGGAAG	60.145	22	AAAGAACATTTGGGCACCAG	59.971	20	217	620	836	TCAATTGTGCAAACAAAGGAA	59.192	21	AAGAACATTTGGGCACCAGT	59.454	20	216	620	835
F01.PB3746	1	p3	(CAA)6	18	474	491	CCTTCTCTCATGCCTTCCTG	59.943	20	TCCATTGACGAAGATGGTGA	60.048	20	247	369	615	CTTCTCTCATGCCTTCCTGC	60.096	20	TCCATTGACGAAGATGGTGA	60.048	20	246	370	615	CTTCCTGCAACAACAACCAA	59.734	20	TCCATTGACGAAGATGGTGA	60.048	20	234	382	615
F01.PB3746	2	p1	(T)14	14	746	759	CACCATCTTCGTCAATGGAA	59.496	20	GCCAACAATGCAACCATTTA	59.425	20	258	597	854	CACCATCTTCGTCAATGGAA	59.496	20	TATCACACATGGGTCTGCCA	60.969	20	274	597	870	CACCATCTTCGTCAATGGAA	59.496	20	CTATCACACATGGGTCTGCC	58.96	20	275	597	871
F01.PB3753	1	p1	(A)14	14	716	729	--
F01.PB3754	1	p1	(A)17	17	925	941	--
F01.PB3756	1	p2	(TA)6	12	769	780	TTTATTTTCTTGACGCCCCA	60.427	20	GCAAGTGAAATTGTGCCAAG	59.322	20	155	672	826	TATTTTCTTGACGCCCCATT	59.411	20	GCAAGTGAAATTGTGCCAAG	59.322	20	153	674	826	TTATTTTCTTGACGCCCCAT	59.411	20	GCAAGTGAAATTGTGCCAAG	59.322	20	154	673	826
F01.PB3759	1	c	(AAG)7aaatgat(ATC)5	43	91	133	ACAGAGTGTCGCGAGCAGA	60.945	19	TGAGGCATAGGGGATTGAAG	60.029	20	219	69	287	ACAGAGTGTCGCGAGCAGA	60.945	19	CTGAGGCATAGGGGATTGAA	60.029	20	220	69	288	ACAGAGTGTCGCGAGCAGA	60.945	19	GGACTTGTCGGCGATTTTTA	60.074	20	263	69	331
F01.PB3760	1	p3	(TGT)5	15	184	198	TCACACACATGGGAGAGGTT	58.94	20	AACAACAGGAGCAGGAGCAG	60.589	20	248	73	320	TTACCAATCACACACATGGGA	59.682	21	AACAACAGGAGCAGGAGCAG	60.589	20	255	66	320	TCACACACATGGGAGAGGTT	58.94	20	AAACAACAGGAGCAGGAGCA	60.975	20	249	73	321
F01.PB3762	1	p1	(A)11	11	957	967	--
F01.PB3766	1	p1	(T)14	14	801	814	GGATTTCCCAACGCTCTGTA	60.074	20	TCCAATTAGGATCGAACTTTCC	59.442	22	235	654	888	TAGGATTTCCCAACGCTCTG	60.206	20	TCCAATTAGGATCGAACTTTCC	59.442	22	237	652	888	GCATGCTGGCATCTAGGATT	60.207	20	TCCAATTAGGATCGAACTTTCC	59.442	22	250	639	888
F01.PB3771	1	p1	(T)11	11	686	696	CACTCAGCATAAACCCAAAAA	57.824	21	CGTATGGGTGGTGTGTGAAA	60.278	20	279	507	785	ACACTCAGCATAAACCCAAAAA	58.676	22	CGTATGGGTGGTGTGTGAAA	60.278	20	280	506	785	TGGAAGCAACATAATAATGCAA	58.25	22	GAGAAGCGTATGGGTGGTGT	59.997	20	249	543	791
F01.PB3778	1	p2	(GA)7	14	380	393	CGAATATTTCCGATTGGGTG	60.146	20	ACAGACCCCATCATTTGAGC	59.934	20	209	334	542	CGAATATTTCCGATTGGGTG	60.146	20	GCTCAATATGCTGCGACAGA	60.127	20	224	334	557	CGAATATTTCCGATTGGGTG	60.146	20	TCAATATGCTGCGACAGACC	59.83	20	222	334	555
F01.PB3778	2	p1	(T)10	10	644	653	TCTGTCGCAGCATATTGAGC	60.127	20	CCATTCTCCTAGCAAGAAGCC	60.346	21	268	538	805	GGTCTGTCGCAGCATATTGA	59.83	20	CCATTCTCCTAGCAAGAAGCC	60.346	21	270	536	805	TCTGTCGCAGCATATTGAGC	60.127	20	CATTCTCCTAGCAAGAAGCCA	59.601	21	267	538	804
F01.PB3786	1	p4	(TATT)5	20	708	727	TTGCATAACAGTTCATCAACAATC	59.059	24	GCTCTTTCTAAAGGTGCCACA	59.508	21	251	642	892	TCGTTTTATTTTGCATAACAGTTCA	59.954	25	GCTCTTTCTAAAGGTGCCACA	59.508	21	261	632	892	TTGCATAACAGTTCATCAACAATCT	59.952	25	GCTCTTTCTAAAGGTGCCACA	59.508	21	251	642	892
F01.PB3790	1	p1	(T)16	16	689	704	CAGCCAAGAGAAGAAAGGGA	59.545	20	TCTTTTCGCTAAATGCACCA	59.443	20	277	561	837	CAGCCAAGAGAAGAAAGGGA	59.545	20	TTTTCGCTAAATGCACCACC	60.999	20	275	561	835	CAGCCAAGAGAAGAAAGGGA	59.545	20	TGCACCACCAACTATTTCACA	60.019	21	264	561	824
F01.PB3791	1	p1	(A)13	13	832	844	CCTCCCATTGTTGAGGAAGA	60.042	20	GAAGCAGACAAAATTACAGTTTCAA	58.957	25	224	691	914	CCTCCCATTGTTGAGGAAGA	60.042	20	TCAGAAGCAGACAAAATTACAGTTTC	60.212	26	227	691	917	CCTCCCATTGTTGAGGAAGA	60.042	20	GAAGCAGACAAAATTACAGTTTCAAG	59.787	26	224	691	914
F01.PB3793	1	p3	(GCT)5	15	643	657	CAAATCTGCCAAGCCAAAAT	60.074	20	CACCGGAGCTTTCTTCTTTG	59.986	20	214	581	794	AAAGCCCAAGACTGCTGCTA	60.154	20	CTCATTTCCTTCCCCCTCTC	60.008	20	263	611	873	AAAGCCCAAGACTGCTGCTA	60.154	20	CTCTCATTTCCTTCCCCCTC	60.008	20	265	611	875
F01.PB3793	2	p1	(T)26	26	999	1024	--
F01.PB3796	1	p1	(A)11	11	303	313	ATTGTTGCGCATGAATTTGA	60.081	20	CCTTGAAGATGAGACCTCGC	59.95	20	231	247	477	GATTGTTGCGCATGAATTTG	60.081	20	CCTTGAAGATGAGACCTCGC	59.95	20	232	246	477	GATTGTTGCGCATGAATTTG	60.081	20	CAAACTGGGCTTCATCCCTA	60.066	20	254	246	499
F01.PB3815	1	c	(T)12ggagggccggggtgtatttttttgttgtaatgttgcttttgggttgtaataaattgtgttaactttgtgcc(A)59	142	896	1037	--
F01.PB3821	1	p3	(TCA)5	15	607	621	GGACATGGATGAAGCTGTGA	59.637	20	TGCCTCTTGGTTTCTCATCA	59.369	20	234	491	724	GGACATGGATGAAGCTGTGA	59.637	20	GAAGTGGTTGGTGACCTTGAA	59.997	21	177	491	667	GGACATGGATGAAGCTGTGA	59.637	20	TCCAACTTGAGAAGTGGTTGG	60.133	21	187	491	677
F01.PB3827	1	p1	(T)12	12	367	378	AAAAACAAGGAGGCAACACA	58.256	20	AACAATGGGTGCGTTTGTTT	60.27	20	186	219	404	AAAAACAAGGAGGCAACACA	58.256	20	CAAGGCAAAGTGCATAACCA	59.729	20	205	219	423	AAAAACAAGGAGGCAACACA	58.256	20	GGCAAAGTGCATAACCAACA	59.59	20	202	219	420
F01.PB3827	2	p1	(T)10	10	610	619	ACGCACCCATTGTTGGTTAT	60.118	20	GGAGGGTACCATGAACTATGC	58.399	21	276	391	666	ACGCACCCATTGTTGGTTAT	60.118	20	GGAGGGTACCATGAACTATGCT	59.375	22	276	391	666	ACGCACCCATTGTTGGTTAT	60.118	20	TGCTAAGGCATTAATAAGGGG	58.296	21	258	391	648
F01.PB3838	1	p1	(A)14	14	941	954	--
F01.PB3855	1	p2	(TC)8	16	102	117	GTCTGCCCGTCATCATCTTT	60.081	20	GGTCTTTCTTGGGCTTTTCC	60.053	20	217	51	267	GTCTGCCCGTCATCATCTTT	60.081	20	GTTGGCCCTTGGTCTTTCTT	60.476	20	227	51	277	GTCTGCCCGTCATCATCTTT	60.081	20	TGTTGTTCTTTGTTGGCCCT	60.529	20	238	51	288
F01.PB3855	2	p1	(T)12	12	732	743	GCGACGGTGGTTAAGACAAT	60	20	GGTCCAAAAACTTGCAACAAA	60.004	21	256	666	921	GCGACGGTGGTTAAGACAAT	60	20	CAAATTGTTCAGAGAACCCGA	60.096	21	188	666	853	GCGACGGTGGTTAAGACAAT	60	20	TCAAATTGTTCAGAGAACCCG	60.096	21	189	666	854
F01.PB3859	1	p3	(CAA)6	18	151	168	ATCATCGCAATCACCATCAA	59.89	20	CGAAGGTACCTAGCCAGACG	59.891	20	200	75	274	TCATCGCAATCACCATCAAT	59.89	20	CGAAGGTACCTAGCCAGACG	59.891	20	199	76	274	AAGCAAGCACCACTACCCAC	60.179	20	CGAAGGTACCTAGCCAGACG	59.891	20	271	4	274
F01.PB3867	1	p1	(A)14	14	1	14	--
F01.PB3868	1	p3	(ATG)5	15	431	445	AGATGGGAATGTTGGTGAGG	59.779	20	AGATGGTGATCCACTCCCAG	59.92	20	118	366	483	GTTGGTGAGGGTAGTGGTGG	60.275	20	AGATGGTGATCCACTCCCAG	59.92	20	108	376	483	CGGTGATGATCTTCTTTGGG	60.452	20	AGATGGTGATCCACTCCCAG	59.92	20	250	234	483
F01.PB3873	1	p3	(AAT)7	21	80	100	AAGAACGCGTTTGATCATAGA	57.528	21	CATTGCTGTTTCCATTTCCA	59.518	20	152	0	151	AAGAACGCGTTTGATCATAGA	57.528	21	CAACGCAATTAACGCTTTCC	60.619	20	178	0	177	AAGAACGCGTTTGATCATAGA	57.528	21	CCAACGCAATTAACGCTTTC	60.619	20	179	0	178
F01.PB3880	1	p2	(CT)22	44	2	45	--
F01.PB3880	2	p1	(A)27	27	963	989	--
F01.PB3889	1	p1	(T)10	10	151	160	TCTAAATTTGTTTCGCCGGA	60.56	20	AGAAGAGGAGTCGGATGACG	59.405	20	142	60	201	TCTAAATTTGTTTCGCCGGA	60.56	20	GAGGAGAAGAAGAGGAGTCGG	59.567	21	149	60	208	TCTAAATTTGTTTCGCCGGA	60.56	20	AGGAGAAGAAGAGGAGTCGGA	59.567	21	148	60	207
F01.PB3889	2	p1	(A)10	10	658	667	TTCTTTTGCGAATCTGAGATGA	59.96	22	CGCGTCAGAATCAGAGTCAA	60.136	20	206	548	753	TCATGTTCTTTTGCGAATCTG	58.906	21	CGCGTCAGAATCAGAGTCAA	60.136	20	211	543	753	TGTTCATGTTCTTTTGCGAATC	60.117	22	CGCGTCAGAATCAGAGTCAA	60.136	20	214	540	753
F01.PB3897	1	p2	(TA)7	14	489	502	TCCATCCATCGTACCAGAAA	58.923	20	TCTCTCTCCATTCTTTTTGACCA	60.228	23	250	373	622	GATCCATCCATCGTACCAGAA	59.765	21	TCTCTCTCCATTCTTTTTGACCA	60.228	23	252	371	622	TCCATCCATCGTACCAGAAAA	60.316	21	TCTCTCTCCATTCTTTTTGACCA	60.228	23	250	373	622
F01.PB3898	1	p1	(A)10	10	618	627	GGGGAGTTGTGTCGAAGAAA	60.088	20	TCACCTGAGATGGAAAAGCA	59.369	20	272	416	687	GGGGAGTTGTGTCGAAGAAA	60.088	20	CACCTGAGATGGAAAAGCAA	58.847	20	271	416	686	CTTGGGGAGTTGTGTCGAAG	60.68	20	TCACCTGAGATGGAAAAGCA	59.369	20	275	413	687
F01.PB3898	2	p1	(T)15	15	750	764	TTGAGATGGAAATGAAGGTCG	60.059	21	GAAGCATAATGTGCAATGTGG	59.055	21	114	694	807	TTGAGATGGAAATGAAGGTCG	60.059	21	AGAAGCATAATGTGCAATGTGG	60.025	22	115	694	808	TTGAGATGGAAATGAAGGTCG	60.059	21	AATGGAGTTGAGGAAGAAGCA	58.923	21	207	694	900
F01.PB3900	1	p1	(T)11	11	591	601	GGGTTGAATGAGAGGTTGGA	59.903	20	TACTACCGGTGTCAACGTGC	59.64	20	232	410	641	AAGGTTGCGTTGAGAATTGG	60.11	20	TACTACCGGTGTCAACGTGC	59.64	20	148	494	641	GTTAGGGTTGGTGGGAGTGA	59.82	20	TACTACCGGTGTCAACGTGC	59.64	20	257	385	641
F01.PB3906	1	p1	(T)11	11	932	942	--
F01.PB3909	1	p3	(CTG)5	15	89	103	CATTCCTTTCCTTTCCTCCC	59.875	20	GAAGCATTCTCCTCCGATTG	59.773	20	171	49	219	CCATTCCTTTCCTTTCCTCC	59.875	20	GAAGCATTCTCCTCCGATTG	59.773	20	172	48	219	ATTCCTTTCCTTTCCTCCCA	59.875	20	GAAGCATTCTCCTCCGATTG	59.773	20	170	50	219
F01.PB3912	1	p1	(T)11	11	803	813	GGTTCGGACGAAGAAAGAAA	59.288	20	TCAAATCAATTCATCGTCGAG	58.709	21	125	753	877	CGGACGAAGAAAGAAAAAGG	58.946	20	TCAAATCAATTCATCGTCGAG	58.709	21	121	757	877	TCAGTCCCGATGGATACAAA	58.923	20	TCAAATCAATTCATCGTCGAG	58.709	21	248	630	877
F01.PB3924	1	p2	(GA)19	38	759	796	ATGGGGTTTAGGTGGAGGAG	60.183	20	TCCACTCCATCTTTTGACCA	59.059	20	161	711	871	AGATGGGGTTTAGGTGGAGG	60.183	20	TCCACTCCATCTTTTGACCA	59.059	20	163	709	871	TGGAAGATGGGGTTTAGGTG	59.784	20	TCCACTCCATCTTTTGACCA	59.059	20	167	705	871
F01.PB3937	1	p1	(T)10	10	797	806	TCATAGTGAGGGAGAAGCCAA	59.822	21	GACCAATTCATACACTTTTTAGACAA	57.875	26	264	593	856	TCATAGTGAGGGAGAAGCCAA	59.822	21	AGACCAATTCATACACTTTTTAGACAA	58.726	27	265	593	857	TCATAGTGAGGGAGAAGCCAA	59.822	21	AAGACCAATTCATACACTTTTTAGACA	58.726	27	266	593	858
F01.PB3938	1	p2	(TC)14	28	10	37	--
F01.PB3941	1	p3	(TTC)5	15	47	61	CAGCAGCGAAGCGTAGTTAG	59.038	20	TCTTGGCAAACTTGCAGATG	59.988	20	183	21	203	CAGCAGCGAAGCGTAGTTAG	59.038	20	GCTGGCGTTCTCTTGTAAGG	60.015	20	124	21	144	CAGCAGCGAAGCGTAGTTAG	59.038	20	CTTGCAGATGGTCTCGTCAA	59.984	20	173	21	193
F01.PB3942	1	p1	(A)12	12	595	606	TTGCTTGAAGGGAAAAGGAA	59.795	20	GGAGGAGGAAAACCAAAACC	59.783	20	278	547	824	TTTGCTTGAAGGGAAAAGGA	59.795	20	GGAGGAGGAAAACCAAAACC	59.783	20	279	546	824	TGCTTGAAGGGAAAAGGAAG	59.424	20	GGAGGAGGAAAACCAAAACC	59.783	20	277	548	824
F01.PB3942	2	p1	(T)15	15	783	797	TTGCTTGAAGGGAAAAGGAA	59.795	20	GGAGGAGGAAAACCAAAACC	59.783	20	278	547	824	TTTGCTTGAAGGGAAAAGGA	59.795	20	GGAGGAGGAAAACCAAAACC	59.783	20	279	546	824	TGCTTGAAGGGAAAAGGAAG	59.424	20	GGAGGAGGAAAACCAAAACC	59.783	20	277	548	824
F01.PB3944	1	p3	(TTA)7	21	116	136	--
F01.PB3948	1	c	(A)12tattggtgtatcaaaagaaattatggaatatgaattatctattttgtttgtgaagataagtattcgatttccatatttatctttc(T)19	116	305	420	CAGAAAAGAAAAGTTGTTTGGG	57.967	22	AGTTGGTCGTTCCATTGTGA	58.984	20	207	256	462	CAGAAAAGAAAAGTTGTTTGGGTT	59.952	24	AGTTGGTCGTTCCATTGTGA	58.984	20	207	256	462	CAGAAAAGAAAAGTTGTTTGGG	57.967	22	AAAGTTGGTCGTTCCATTGTG	59.883	21	209	256	464
F01.PB3950	1	p1	(T)14	14	734	747	GCTGCAGACTGCCAAAGAGT	60.743	20	AGGCCAAGTAAGTGAAGCCA	59.875	20	267	701	967	CTGCCAAAGAGTCGACGTATC	59.89	21	AGGCCAAGTAAGTGAAGCCA	59.875	20	259	709	967	TGCCAAAGAGTCGACGTATC	58.877	20	AGGCCAAGTAAGTGAAGCCA	59.875	20	258	710	967
F01.PB3951	1	p3	(TCA)6	18	18	35	--
F01.PB3960	1	p1	(A)12	12	768	779	CGGCACCAGCTTTAACTAGG	59.898	20	CCAATGATCTCTCTGCACCA	59.787	20	221	687	907	GTGCAAGCTTTTGTCAATGG	59.322	20	CCAATGATCTCTCTGCACCA	59.787	20	192	716	907	CTAAAGCGAAAGGAGATCGG	59.064	20	CCAATGATCTCTCTGCACCA	59.787	20	241	667	907
F01.PB3964	1	c	(T)13ctgttcatttctctaattttgtttgtaagatttgacattttagagtaagatatgtcatatg(T)10	84	479	562	TTGGCAAAACAGTTCAGGTG	59.734	20	CATCAAGTGTTGGTTCGCAT	59.572	20	262	453	714	CCATGTTGCCAAATGAAATG	59.786	20	CTCTCTCTTCCCCTCCATGA	59.329	20	193	429	621	CATGTTGCCAAATGAAATGG	59.786	20	CTCTCTCTTCCCCTCCATGA	59.329	20	192	430	621
F01.PB3977	1	p1	(A)10	10	363	372	CCCTCAAATTCGAGACCAAA	60.044	20	CTTGGATTTTGTTTAGGCGG	59.581	20	246	183	428	GCAGCCCAGAGAAGGTAAGA	59.574	20	GGAGCTGGACTTGGATTTTG	59.67	20	190	248	437	GCAGCCCAGAGAAGGTAAGA	59.574	20	TGGAGCTGGACTTGGATTTT	59.67	20	191	248	438
F01.PB3987	1	p1	(A)11	11	16	26	--
F01.PB3997	1	p1	(T)17	17	59	75	ATCCTAAACATCCGCATCAA	58.038	20	GATTTCAACTCGCCGGTAAA	60.074	20	251	0	250	TCCTAAACATCCGCATCAAT	58.038	20	GATTTCAACTCGCCGGTAAA	60.074	20	250	1	250	ATCCTAAACATCCGCATCAA	58.038	20	CTGACCTTGAGGGTACGAGC	59.867	20	182	0	181
F01.PB3998	1	p2	(TC)9	18	56	73	TTCCAATACGACCACCGAAT	60.192	20	AGCTTCCCTTCCGAAGAAAC	59.827	20	226	26	251	TTCCAATACGACCACCGAAT	60.192	20	TCCTGCTTCAGCAGTGTGTC	60.187	20	276	26	301	TTCCAATACGACCACCGAAT	60.192	20	TTAACGCACAGAATTGGACG	59.729	20	198	26	223
F01.PB4006	1	p2	(TC)7	14	43	56	CGTGAGCGTGACTGTCAAAT	59.905	20	TGAGCGGAAGAGTGATGATG	59.942	20	165	8	172	CGTGAGCGTGACTGTCAAAT	59.905	20	CAAACCCTTATGAATCGGGA	59.756	20	210	8	217	CGTGAGCGTGACTGTCAAAT	59.905	20	AACCCTTATGAATCGGGAGC	60.286	20	208	8	215
F01.PB4013	1	p1	(T)10	10	704	713	AAACCAAGGAAACAACGACG	60.008	20	TGCGACACAAAACAACACAA	59.765	20	249	574	822	AAACCAAGGAAACAACGACG	60.008	20	TGATGCGACACAAAACAACA	59.721	20	252	574	825	CGACGATGAAGATGACGATG	60.225	20	TGCGACACAAAACAACACAA	59.765	20	234	589	822
F01.PB4014	1	p3	(AAC)7	21	58	78	GTTCAGCTCAACAAGGACCC	59.703	20	GTACCTTGGAGGCAAACCAA	59.971	20	213	24	236	GTTCAGCTCAACAAGGACCC	59.703	20	CCTTGGAGGCAAACCAAATA	59.931	20	210	24	233	GTTCAGCTCAACAAGGACCC	59.703	20	TTGGAGGCAAACCAAATAGC	60.074	20	208	24	231
F01.PB4015	1	p3	(CTT)6	18	47	64	TCTCTCTTTCTCTCTTAGAAAAACCTT	58.231	27	TTTCATTGGAGGACGAGGTC	60.05	20	136	2	137	TCTCTCTTTCTCTCTTAGAAAAACCT	57.059	26	TTTCATTGGAGGACGAGGTC	60.05	20	136	2	137	CTCTCTCTTTCTCTCTTAGAAAAACC	57.059	26	TTTCATTGGAGGACGAGGTC	60.05	20	137	1	137
F01.PB4015	2	p3	(AAC)5	15	202	216	GACCTCGTCCTCCAATGAAA	60.05	20	TGCTCTGATCTGAACCGTTG	59.984	20	183	118	300	GAGACCTCGTCCTCCAATGA	60.199	20	TGCTCTGATCTGAACCGTTG	59.984	20	185	116	300	GACCTCGTCCTCCAATGAAA	60.05	20	GTACGGACCAACACCAGGTC	60.284	20	134	118	251
F01.PB4015	3	p1	(A)10	10	863	872	TCCTTTTGGTTCTGGCTTTG	60.22	20	AATCCACCATTGAAAATTGCT	58.431	21	195	725	919	TCCTTTTGGTTCTGGCTTTG	60.22	20	AATCCACCATTGAAAATTGC	57.396	20	195	725	919	TCCTTTTGGTTCTGGCTTTG	60.22	20	TCCACCATTGAAAATTGCTAA	58.148	21	193	725	917
F01.PB4017	1	p3	(GGT)7	21	426	446	TGTCTCCTCCTCCTTCTCCA	59.913	20	AAACCACACTCCACCTCCAC	59.859	20	139	396	534	CCTTGTGGTCAAGTTCCGTC	60.545	20	CCACCAGTTGGAGGAGGATA	59.92	20	247	312	558	CCTTGTGGTCAAGTTCCGTC	60.545	20	GGCGGTGGTGGAGAGTAGTA	60.134	20	163	312	474
F01.PB4018	1	p1	(T)10	10	222	231	CCATCATTTCAGGGTCTTCC	59.336	20	CTGGTTGATTAAAAGCCGGT	59.087	20	256	186	441	CCATCATTTCAGGGTCTTCCT	60.313	21	CTGGTTGATTAAAAGCCGGT	59.087	20	256	186	441	TCATTTCAGGGTCTTCCTTCA	59.656	21	CTGGTTGATTAAAAGCCGGT	59.087	20	253	189	441
F01.PB4021	1	c	(T)10g(A)21	32	806	837	--
F01.PB4026	1	p1	(A)10	10	898	907	--
F01.PB4029	1	p1	(T)12	12	826	837	TTCTGTATTTGCTTGCACGG	59.872	20	TGAAAACATTCTGCAAACGC	59.856	20	260	638	897	TTCTGTATTTGCTTGCACGG	59.872	20	GAAAACATTCTGCAAACGCC	60.626	20	259	638	896	TCTGTATTTGCTTGCACGGT	59.347	20	TGAAAACATTCTGCAAACGC	59.856	20	259	639	897
F01.PB4038	1	p2	(CT)7	14	130	143	ACGCACAAAAACACAATCCA	60.011	20	TGGACTGAGGAGAGAGCGAT	60.096	20	167	2	168	ACGCACAAAAACACAATCCA	60.011	20	ACTGGACTGAGGAGAGAGCG	59.732	20	169	2	170	CGCACAAAAACACAATCCAT	59.444	20	TGGACTGAGGAGAGAGCGAT	60.096	20	166	3	168
F01.PB4046	1	p2	(AG)11	22	1	22	--
F01.PB4046	2	p1	(T)12	12	685	696	GGCGTAAAAGCAAACCCATA	59.964	20	CATGGTTTTGTGCAATAAGGA	58.544	21	224	519	742	GGCGTAAAAGCAAACCCATA	59.964	20	ACATGGTTTTGTGCAATAAGGA	59.384	22	225	519	743	AGCAGCAGAGCTAGGCGTAA	60.449	20	CATGGTTTTGTGCAATAAGGA	58.544	21	237	506	742
F01.PB4050	1	p1	(T)10	10	463	472	ATGATGCGTTTGTGTTTGGA	59.972	20	TCTGGCATGTCCCCTTATTC	59.894	20	177	403	579	ATGATGCGTTTGTGTTTGGA	59.972	20	AAGACAGTCTGGCATGTCCC	60.12	20	184	403	586	ATGATGCGTTTGTGTTTGGA	59.972	20	AAGCCAAGGCAGTTTTGTGT	59.78	20	156	403	558
F01.PB4050	2	p1	(A)18	18	682	699	--
F01.PB4056	1	p1	(T)12	12	876	887	TTTAGCTGATCCATTTGGGG	59.894	20	GCATAACTGTAAAATCAAACATCTGC	60.3	26	136	831	966	GCAGGTTTCTCTTCTGCTGG	60.134	20	GCATAACTGTAAAATCAAACATCTGC	60.3	26	176	791	966	TGGCAGGTTTCTCTTCTGCT	60.134	20	GCATAACTGTAAAATCAAACATCTGC	60.3	26	178	789	966
F01.PB4064	1	p1	(A)12	12	946	957	TCAAGGCATCACAAATCCAA	60.049	20	TCCTCACGCTCCTGACTTCT	60.135	20	150	861	1010	TCAAGGCATCACAAATCCAA	60.049	20	TTCTCCTCACGCTCCTGACT	60.135	20	153	861	1013	TCAAGGCATCACAAATCCAA	60.049	20	CTTCTCCTCACGCTCCTGAC	60.135	20	154	861	1014
F01.PB4071	1	c	(A)11tcaattggtcagtccgtggcaagagcaaagcgcagcggcggagttcgat(GGC)5	75	3	77	--
F01.PB4075	1	p1	(A)12	12	879	890	--
F01.PB4080	1	p1	(A)18	18	22	39	ACACACACGTGGGAGAAAA	57.455	19	CAAACCCTAACCCCCAAAAT	59.918	20	237	0	236	ACACACACGTGGGAGAAAA	57.455	19	TTGGTTGATTTGGGAAAGGA	60.28	20	137	0	136	ACACACACGTGGGAGAAAA	57.455	19	TGGTTGATTTGGGAAAGGAA	60.28	20	136	0	135
F01.PB4081	1	c	(CAT)5cttcctctaccacaacacaacagagatcgaaact(TC)8	65	4	68	--
F01.PB4083	1	p1	(T)11	11	897	907	TGGGTCCTTGCCTTTTGTAG	60.103	20	TTCATTAGGCATTTGTCATTGC	59.971	22	248	702	949	TGGGTCCTTGCCTTTTGTAG	60.103	20	CATTAGGCATTTGTCATTGCAT	59.859	22	246	702	947	TTGTAGTTGGGTCCTTGCCT	59.592	20	TTCATTAGGCATTTGTCATTGC	59.971	22	255	695	949
F01.PB4084	1	p1	(T)10	10	924	933	--
F01.PB4087	1	p3	(AAC)7	21	58	78	CATGGGAGAGAACAAAGAATCA	59.17	22	GCACATAAAGCTGGCATCCT	60.243	20	182	3	184	CATGGGAGAGAACAAAGAATCA	59.17	22	CTTGCTGCACATAAAGCTGG	59.632	20	188	3	190	ACATGGGAGAGAACAAAGAATCA	59.99	23	GCACATAAAGCTGGCATCCT	60.243	20	183	2	184
F01.PB4087	2	p1	(A)17	17	878	894	GTTCAGCACCAGAATCAGCA	59.992	20	CCAAACCAAGCCAAATCTGT	59.971	20	204	771	974	TTCAGCACCAGAATCAGCAG	60.136	20	CCAAACCAAGCCAAATCTGT	59.971	20	203	772	974	CAGCACCAGAATCAGCAGAA	60.136	20	CCAAACCAAGCCAAATCTGT	59.971	20	201	774	974
F01.PB4091	1	p1	(T)10	10	828	837	TGGTTGAGGATTGTTGAGCA	60.24	20	TTGATGAGGCGCATTTAACA	60.215	20	242	686	927	TGGTTGAGGATTGTTGAGCA	60.24	20	TGATGAGGCGCATTTAACAA	60.215	20	241	686	926	GCATGCCACACACAAAAGAG	60.31	20	TGATGAGGCGCATTTAACAA	60.215	20	224	703	926
F01.PB4092	1	c	(A)10tcaattggtcagtccgtggcaagagcaaagcgcagcggcggagttcgat(GGC)5	74	21	94	--
F01.PB4101	1	p1	(T)12	12	796	807	--
F01.PB4111	1	p1	(A)10	10	364	373	TCGAAGAAGCCCTCAAAGAA	60.066	20	GGCTCCTTTCTCTCTTCCGT	59.957	20	131	326	456	TTCGAAGAAGCCCTCAAAGA	60.066	20	GGCTCCTTTCTCTCTTCCGT	59.957	20	132	325	456	TCTAACATCGGAATCGGACC	59.894	20	GGCTCCTTTCTCTCTTCCGT	59.957	20	244	213	456
F01.PB4114	1	p1	(T)11	11	908	918	--
F01.PB4119	1	p1	(A)18	18	5	22	--
F01.PB4121	1	p2	(AC)7	14	536	549	ACACAACGACACCTGCACAT	60.08	20	GTTCGTTTGGGTTGCAGTTT	60.015	20	230	371	600	CGCAAGGTCTTTCAACACAA	59.881	20	GTTCGTTTGGGTTGCAGTTT	60.015	20	244	357	600	CGCAAGGTCTTTCAACACAA	59.881	20	GTTGCAGTTTTTGTTCCGGT	60.015	20	234	357	590
F01.PB4129	1	p3	(TAA)6	18	377	394	TACCAATACCTGGGGTGGAG	59.665	20	GAAGAAGGTCGGGATCATCA	60.011	20	155	292	446	TACCAATACCTGGGGTGGAG	59.665	20	TACAAGGGACGGAATCTTGG	59.926	20	257	292	548	TACCAATACCTGGGGTGGAG	59.665	20	AGGGCATTGAGGCAATGTAG	60.096	20	174	292	465
F01.PB4135	1	p2	(TA)8	16	931	946	TGCAAGTTTGATTGACGCAT	60.265	20	AAATGAATCACGATTTTATTAATTGAG	58.209	27	208	785	992	TGCAAGTTTGATTGACGCAT	60.265	20	AATGAATCACGATTTTATTAATTGAG	57.067	26	207	785	991	TGTGCAAGTTTGATTGACGC	60.855	20	AAATGAATCACGATTTTATTAATTGAG	58.209	27	210	783	992
F01.PB4141	1	p1	(T)11	11	723	733	GTAAAGCCTCTCGTTGGCTG	60.015	20	TGTGGGGTAGGACAGTACCTAAA	59.806	23	241	559	799	TGTAAAGCCTCTCGTTGGCT	60.015	20	TGTGGGGTAGGACAGTACCTAAA	59.806	23	242	558	799	TAAAGCCTCTCGTTGGCTGT	60.015	20	TGTGGGGTAGGACAGTACCTAAA	59.806	23	240	560	799
F01.PB4145	1	p1	(T)10	10	516	525	CACCAGGGCTACAAACACCT	60.028	20	GCCACAATTCCAAAAACGAA	60.846	20	197	375	571	ACACCAGGGCTACAAACACC	59.891	20	GCCACAATTCCAAAAACGAA	60.846	20	198	374	571	TCACTTGCAAGGAGGGCTAT	59.836	20	GCCACAATTCCAAAAACGAA	60.846	20	280	292	571
F01.PB4160	1	p3	(TAA)5	15	858	872	--
F01.PB4162	1	p3	(AAG)6	18	673	690	ATTGAAGGCCAGGTCTGATG	60.073	20	GCTTTCTTCCTCAATTCTTCCA	59.835	22	135	593	727	GGAGGAGAACGTGGTCAAAA	60.088	20	GCTTTCTTCCTCAATTCTTCCA	59.835	22	264	464	727	GAAGGAGGAGAACGTGGTCA	60.238	20	GCTTTCTTCCTCAATTCTTCCA	59.835	22	267	461	727
F01.PB4166	1	p2	(CT)7	14	124	137	TCACCCTCTTCTCACTCCTCTC	59.991	22	TTGGAAAATTTGGTGGAAGG	59.772	20	198	5	202	TCGTCACTCTCTCTTCTCTCCC	60.133	22	TTGGAAAATTTGGTGGAAGG	59.772	20	164	39	202	TCGTCACTCTCTCTTCTCTCCC	60.133	22	TGGAAAATTTGGTGGAAGGA	60.28	20	163	39	201
F01.PB4167	1	p1	(A)10	10	30	39	--
F01.PB4170	1	p1	(T)10	10	179	188	TGTGGAGCGAGTGATGGTTA	60.263	20	AAGATTGTTTCGGTCATCGG	59.933	20	260	29	288	AGTTGTTGTGGAGCGAGTGA	59.467	20	AAGATTGTTTCGGTCATCGG	59.933	20	266	23	288	CAAAAAGTTGTTGTGGAGCG	59.362	20	AAGATTGTTTCGGTCATCGG	59.933	20	271	18	288
F01.PB4171	1	p2	(TA)6	12	709	720	--
F01.PB4176	1	p1	(A)20	20	945	964	--
F01.PB4180	1	p2	(TC)7	14	47	60	--
F01.PB4182	1	p1	(T)17	17	869	885	GCTGACCATGAAGAGCATGA	59.95	20	TGGAAGGAACAAAACTTCACAA	59.626	22	173	802	974	TCCTCGAGCGATTAGCATTT	59.945	20	TGGAAGGAACAAAACTTCACAA	59.626	22	146	829	974	CATTGATGGAGTTCGCAAGA	59.799	20	TGGAAGGAACAAAACTTCACAA	59.626	22	213	762	974
F01.PB4183	1	p1	(T)10	10	786	795	TGATGCACTCATGGTGATGT	58.421	20	ACCAGGGGTACAGGAGAAGG	60.363	20	243	586	828	CAGCCAGAGACACTTTCACAA	59.071	21	ACCAGGGGTACAGGAGAAGG	60.363	20	278	551	828	GGGCTACAGCCAGAGACACT	59.48	20	GGGGTACAGGAGAAGGAAGA	58.173	20	280	545	824
F01.PB4189	1	p3	(GAT)5	15	284	298	CATTGTTCAACTGCGATGGA	60.665	20	GAACGACGACGAGAAGAACC	59.851	20	200	154	353	TCATTGTTCAACTGCGATGG	60.665	20	GAACGACGACGAGAAGAACC	59.851	20	201	153	353	CTGCGATGGAATTTGATGAG	59.226	20	GAACGACGACGAGAAGAACC	59.851	20	190	164	353
F01.PB4198	1	p3	(GCT)5	15	85	99	CTTGGCGAAGGTGATTGAGT	60.255	20	GCAGGTAAGATCCAGCAAGC	59.985	20	187	44	230	CTTGGCGAAGGTGATTGAGT	60.255	20	CTGCAACAGTCTGGCAGGTA	60.049	20	200	44	243	CCCGCTGAATTTAAGCAAGA	60.335	20	GCAGGTAAGATCCAGCAAGC	59.985	20	208	23	230
F01.PB4200	1	p3	(TCC)5	15	304	318	CACCGAGTCACAAAAACCCT	60.005	20	CTTGGAGAAAGCGAGTTTGG	59.986	20	198	212	409	TCGCTTCCCTAACTCATGCT	59.978	20	CCTTGGAGAAAGCGAGTTTG	59.986	20	139	272	410	TCGCTTCCCTAACTCATGCT	59.978	20	CTTGGAGAAAGCGAGTTTGG	59.986	20	138	272	409
F01.PB4213	1	p2	(AG)20	40	11	50	--
F01.PB4213	2	p1	(T)10	10	702	711	GGCGTAAAAGCAAACCCATA	59.964	20	CGCAATACATGGTTTTGTGC	59.999	20	228	536	763	AGCAGCAGAGCTAGGCGTAA	60.449	20	CGCAATACATGGTTTTGTGC	59.999	20	241	523	763	TAGGCGTAAAAGCAAACCCA	60.61	20	CGCAATACATGGTTTTGTGC	59.999	20	230	534	763
F01.PB4218	1	p1	(T)16	16	62	77	AATCATCGCAATTCATCCAA	58.92	20	AACAGGGGTAATTGTGCTGC	60	20	260	39	298	AACCAAATCATCGCAATTCA	58.968	20	GGGATTGAGAAAACGCAGAG	59.813	20	152	34	185	AACCAAATCATCGCAATTCA	58.968	20	AGGGATTGAGAAAACGCAGA	59.813	20	153	34	186
F01.PB4225	1	p3	(GAA)5	15	12	26	--
F01.PB4226	1	p1	(T)15	15	769	783	GAGAAGATGGCAATGTCGGT	60.081	20	TCATCTTGAAGGGTTAAGAAGGA	59.251	23	211	636	846	GAGAAGATGGCAATGTCGGT	60.081	20	TCTTTTGATCATCTTGAAGGGTT	59.123	23	219	636	854	AGAGAAGATGGCAATGTCGG	60.218	20	TCATCTTGAAGGGTTAAGAAGGA	59.251	23	212	635	846
F01.PB4228	1	p1	(A)10	10	731	740	AGGCTTTTTGGTTTGTGGAA	59.587	20	AAACCAATGATCCGATTTCATC	60.026	22	249	594	842	AGGCTTTTTGGTTTGTGGAA	59.587	20	TGATCCGATTTCATCTTTCCTT	59.909	22	242	594	835	AGGCTTTTTGGTTTGTGGAA	59.587	20	AAACCAATGATCCGATTTCA	57.859	20	249	594	842
F01.PB4229	1	c	(T)12gcaattca(T)10	30	710	739	ATGTGCATCAAACCAGTGGA	59.967	20	GTAATCCCTTCCCCCAAAAA	59.992	20	254	513	766	GGATGTGCATCAAACCAGTG	59.967	20	GTAATCCCTTCCCCCAAAAA	59.992	20	256	511	766	GGATGTGCATCAAACCAGTG	59.967	20	ACACCAGTAATCCCTTCCCC	60.052	20	262	511	772
F01.PB4232	1	c	(T)26gctgaaggtataaaaaataaaatcaataattctctctttatttatagataataaatcg(A)14	98	1	98	--
F01.PB4232	2	p1	(T)12	12	367	378	GGAGAGATGGCTGAGTGGAC	59.799	20	AGGACGTAATCCTGGACGTG	59.989	20	273	233	505	GGGTTCGAATCCCTCTCTTT	59.513	20	AGGACGTAATCCTGGACGTG	59.989	20	209	297	505	CGAATCCCTCTCTTTCCGTT	60.569	20	AGGACGTAATCCTGGACGTG	59.989	20	204	302	505
F01.PB4239	1	p2	(CT)7	14	38	51	CAGCGTGAATTGTGTTAGGG	59.195	20	AGATAATCCATCACCGCTGC	60.066	20	150	3	152	CAGCGTGAATTGTGTTAGGG	59.195	20	CACCGCTGCTAAATTGTTGA	59.872	20	139	3	141	CAGCGTGAATTGTGTTAGGG	59.195	20	TCACCGCTGCTAAATTGTTG	59.872	20	140	3	142
F01.PB4247	1	p1	(A)10	10	552	561	GGCTGAACATAGTGGGATTCA	59.947	21	CAAGTCCTGGAAACAGCCTC	59.844	20	219	460	678	GGCTGAACATAGTGGGATTCA	59.947	21	TCCTGGAAACAGCCTCTTGT	59.844	20	215	460	674	GGCTGAACATAGTGGGATTCA	59.947	21	TCAAGTCCTGGAAACAGCCT	59.844	20	220	460	679
F01.PB4247	2	p1	(T)15	15	945	959	ACTTTACCAGTTGCGCCAAG	60.305	20	CAGCGTAGTTTTGAATTATCTATTGC	59.667	26	280	709	988	CGCCAAGGTTACCCCTCTAC	60.865	20	CAGCGTAGTTTTGAATTATCTATTGC	59.667	26	267	722	988	GCCAAGGTTACCCCTCTACA	59.052	20	CAGCGTAGTTTTGAATTATCTATTGC	59.667	26	266	723	988
F01.PB4248	1	p1	(A)10	10	719	728	TGCTGGGAAGAAGGCATTTA	60.712	20	TCTTGTTTGAAGCCAAAATTCA	59.736	22	231	524	754	TGGTTCATCCAGTGGTGCT	60.105	19	TCTTGTTTGAAGCCAAAATTCA	59.736	22	246	509	754	GGTTCATCCAGTGGTGCTG	60.105	19	TCTTGTTTGAAGCCAAAATTCA	59.736	22	245	510	754
F01.PB4253	1	p4	(TATC)5	20	801	820	GTTTTGGTTGCGTTGGAAAG	60.514	20	ATGGTTCGCGGAACAAATTA	60.323	20	173	725	897	ATGCTTGTTTTGGTTGCGTT	60.543	20	ATGGTTCGCGGAACAAATTA	60.323	20	179	719	897	CGCCATGATGGTTATGGAAT	60.553	20	ATGGTTCGCGGAACAAATTA	60.323	20	214	684	897
F01.PB4256	1	p1	(T)10	10	659	668	GGAAGGGTTTTGGTGTGAGA	59.943	20	CACATCCTGGGTTGTGAAGA	59.52	20	173	620	792	GGAAGGGTTTTGGTGTGAGA	59.943	20	TCCAAAATGTGAATGGTTGC	59.375	20	142	620	761	AAGGTTGGGGGTTTGAGAAG	60.332	20	CACATCCTGGGTTGTGAAGA	59.52	20	221	572	792
F01.PB4258	1	p1	(T)10	10	680	689	TGGGGGCACTGTTGTTATTT	60.227	20	TCCCTACCCATTACCCACAA	60.044	20	152	569	720	TTGGGGGCACTGTTGTTATT	60.227	20	TCCCTACCCATTACCCACAA	60.044	20	153	568	720	GTTGGGGGCACTGTTGTTAT	59.717	20	TCCCTACCCATTACCCACAA	60.044	20	154	567	720
F01.PB4263	1	p3	(GAT)5	15	134	148	AAACGAAAAGGCAAAGCAAA	59.868	20	AGCCATTCGAAATTGAATCAG	59.172	21	134	39	172	AAACGAAAAGGCAAAGCAAA	59.868	20	GCCATTCGAAATTGAATCAG	58.16	20	133	39	171	AAACGAAAAGGCAAAGCAAA	59.868	20	GGACCATTTGAATGTGATGATG	60.059	22	258	39	296
F01.PB4269	1	p1	(A)11	11	618	628	GCGTTGAAATTGTTTCGGAT	59.945	20	TGCAGTGAACAAGAAATGAAGAA	59.912	23	227	571	797	GCGTTGAAATTGTTTCGGAT	59.945	20	TTGCAGTGAACAAGAAATGAAGA	59.912	23	228	571	798	AAGCGTTGAAATTGTTTCGG	60.11	20	TTGCAGTGAACAAGAAATGAAGA	59.912	23	230	569	798
F01.PB4269	2	p1	(A)12	12	811	822	GCGTTGAAATTGTTTCGGAT	59.945	20	TGAACAATTTGGTTTCCATGT	57.836	21	276	571	846	GCGTTGAAATTGTTTCGGAT	59.945	20	TGTGAACAATTTGGTTTCCAT	57.836	21	278	571	848	AAGCGTTGAAATTGTTTCGG	60.11	20	TGAACAATTTGGTTTCCATGT	57.836	21	278	569	846
F01.PB4273	1	p2	(TC)6	12	125	136	TTTGTGGTCATTAGCCTCTCC	59.184	21	GGATTTGGCAGATTTTGCAT	59.907	20	214	71	284	TTTGTGGTCATTAGCCTCTCC	59.184	21	ATCGGATTTGGCAGATTTTG	59.901	20	217	71	287	TTTGTGGTCATTAGCCTCTCCT	60.13	22	GGATTTGGCAGATTTTGCAT	59.907	20	214	71	284
F01.PB4279	1	p1	(T)21	21	831	851	CGGAAGAACATGGCAGAAAT	60.074	20	TGCAGGGGCTGCTAAATAAC	60.23	20	270	637	906	TGGCAGAAATCTGAGAGGCT	60.096	20	TGCAGGGGCTGCTAAATAAC	60.23	20	260	647	906	AACTGACGGAAGAACATGGC	60.119	20	TGCAGGGGCTGCTAAATAAC	60.23	20	276	631	906
F01.PB4280	1	p1	(T)10	10	943	952	--
F01.PB4284	1	p1	(A)10	10	535	544	GGTCCACCTGCCACTACCTA	59.989	20	TGATGGATCCAAAGCCCTTA	60.405	20	258	439	696	GGTCCACCTGCCACTACCTA	59.989	20	ATGGATCCAAAGCCCTTACA	59.387	20	256	439	694	GGTCCACCTGCCACTACCTA	59.989	20	TGGATCCAAAGCCCTTACAT	59.387	20	255	439	693
F01.PB4286	1	p1	(A)12	12	541	552	TGGATAATGCATAATTGACAGCA	60.349	23	GCACAGGGCCTCAAACTTAG	59.875	20	149	450	598	CAGCAAAATTGTTGTCTTTCAGA	59.433	23	GCACAGGGCCTCAAACTTAG	59.875	20	131	468	598	CAGCAAAATTGTTGTCTTTCAGA	59.433	23	TGTGCCCACCTTTTCTTTTT	59.587	20	276	468	743
F01.PB4304	1	p1	(T)18	18	420	437	CAAGTCCAGGCACACAGAAA	59.873	20	CTTCCCTTTCCCACGTACAA	59.964	20	129	365	493	CAAGTCCAGGCACACAGAAA	59.873	20	CCCTTTCCCACGTACAAAAA	59.833	20	126	365	490	CAAGTCCAGGCACACAGAAA	59.873	20	TTCCCTTTCCCACGTACAAA	60.336	20	128	365	492
F01.PB4309	1	p1	(T)10	10	804	813	--
F01.PB4311	1	p1	(T)17	17	771	787	CGGAGAAGCTGATTTTCAACA	60.372	21	GGTGATAAGGCAGCTAGTGGA	59.35	21	197	659	855	TCGGAGAAGCTGATTTTCAA	58.572	20	GGTGATAAGGCAGCTAGTGGA	59.35	21	198	658	855	CGGAGAAGCTGATTTTCAACA	60.372	21	AGGTGATAAGGCAGCTAGTGGA	60.282	22	198	659	856
F01.PB4316	1	p1	(A)25	25	874	898	--
F01.PB4320	1	p3	(CTG)5	15	777	791	AGGCAAATTGAGCCTGACAC	60.263	20	CCGCTTCCTCCTATCAAAAA	59.292	20	276	588	863	GGCAAATTGAGCCTGACACT	60.263	20	CCGCTTCCTCCTATCAAAAA	59.292	20	275	589	863	GGCAAATTGAGCCTGACACT	60.263	20	TATTGCCGCTTCCTCCTATC	59.277	20	280	589	868
F01.PB4323	1	p1	(T)10	10	13	22	--
F01.PB4323	2	p1	(T)12	12	806	817	AACTCCGGTAGATGACACCG	59.989	20	CCACTTAATTATCTACGTCAATCAAA	57.916	26	138	728	865	CTCCGGTAGATGACACCGAT	59.95	20	CCACTTAATTATCTACGTCAATCAAA	57.916	26	136	730	865	TCCAGCGGAGAAACAAAGAT	59.813	20	CCACTTAATTATCTACGTCAATCAAA	57.916	26	228	638	865
F01.PB4329	1	p1	(T)10	10	716	725	AAGCAAAGAGGGGCATCAAT	60.959	20	tgcccTTTTCTTTATCACTCTTG	59.78	23	223	640	862	TCGTTGCTTATGATGCTGCT	59.596	20	TTCTCGACATCAAGCTAATTGAA	59.023	23	276	537	812	CAGAAGCAAAGAGGGGCAT	60.346	19	tgcccTTTTCTTTATCACTCTTG	59.78	23	226	637	862
F01.PB4330	1	p1	(A)10	10	576	585	CATCGGGCTTGTTGAATCTT	60.074	20	GCTTCATGTCCCTTAAGAAATTG	59.175	23	276	381	656	CATCGGGCTTGTTGAATCTT	60.074	20	TTGCTTCATGTCCCTTAAGAAAT	59.175	23	278	381	658	CATCGGGCTTGTTGAATCTT	60.074	20	TGCTTCATGTCCCTTAAGAAAT	57.888	22	277	381	657
F01.PB4331	1	p3	(ATG)5	15	25	39	GGTGTGGCCAAGGTGCTT	62.129	18	AACCTCCATCATCCTTGTCG	59.927	20	136	2	137	GGTGTGGCCAAGGTGCTT	62.129	18	CTTTGGTTCCTTCTTGGCAG	59.846	20	222	2	223	GGTGTGGCCAAGGTGCTT	62.129	18	TGGCAGGTCTCTCTGTCTCA	59.685	20	208	2	209
F01.PB4336	1	p1	(T)11	11	446	456	ACAAATGGAAAGTGAACGCC	59.978	20	CCAGCACTCAAATCAGCAAA	59.988	20	264	248	511	TGACGGCATGATTTGTTTGT	59.972	20	CCAGCACTCAAATCAGCAAA	59.988	20	176	336	511	TCAATGACGGCATGATTTGT	59.931	20	CCAGCACTCAAATCAGCAAA	59.988	20	180	332	511
F01.PB4340	1	p1	(T)13	13	148	160	CACAGGCTTGATCGCAAGTA	60.011	20	ATCATCTACACTTCGCCGCT	59.866	20	223	2	224	TTGAAATCTGTGCAGTTGGC	59.847	20	AAAAATGGCGTCCAGTATGC	59.967	20	213	120	332	CACAGGCTTGATCGCAAGTA	60.011	20	TCATCATCTACACTTCGCCG	59.823	20	225	2	226
F01.PB4342	1	p1	(A)19	19	600	618	TGCATTCTTGAGTGGATGGA	60.201	20	TTGGCCCACTAAAAGAGACC	59.17	20	213	434	646	ACTTTCACCTGGCTTGCATT	59.74	20	TTGGCCCACTAAAAGAGACC	59.17	20	227	420	646	TTGCATTCTTGAGTGGATGG	59.648	20	TTGGCCCACTAAAAGAGACC	59.17	20	214	433	646
F01.PB4344	1	p3	(TTC)6	18	161	178	TCCCAATTCTCTCTTCACCA	58.201	20	CCTCTGTTCTCGTTTCCACC	59.697	20	278	137	414	AATCCCAATTCTCTCTTCACCA	59.94	22	CCTCTGTTCTCGTTTCCACC	59.697	20	280	135	414	TCACAAGGTGCTGTCTTTGC	60.032	20	TGAATCCACAACATCCTTAGCA	60.502	22	210	62	271
F01.PB4344	2	p1	(T)24	24	548	571	ACAGAGGAATGCCTGCAAAC	60.263	20	TTTTGTGGTGGGTCCTTCAT	60.21	20	245	408	652	ACAGAGGAATGCCTGCAAAC	60.263	20	GTGGTGGGTCCTTCATCAAC	60.223	20	241	408	648	ACAGAGGAATGCCTGCAAAC	60.263	20	TGTTTTTGTGGTGGGTCCTT	60.246	20	248	408	655
F01.PB4346	1	p1	(A)11	11	943	953	CCTGCAAGGGTTGAAAGAAA	60.22	20	TCAAAAGTTAACAAACCATTATTTCC	58.903	26	229	757	985	TGCAAGGGTTGAAAGAAAGC	60.365	20	TCAAAAGTTAACAAACCATTATTTCC	58.903	26	227	759	985	TGCAAGGGTTGAAAGAAAGC	60.365	20	TCAAAAGTTAACAAACCATTATTTCCT	59.667	27	227	759	985
F01.PB4351	1	p1	(A)29	29	908	936	GCTGAAGAGTTGAGGGATGC	59.957	20	AAATCACCTATATCACTTGAAACCA	58.108	25	213	752	964	GAAGAGTTGAGGGATGCTGC	59.957	20	AAATCACCTATATCACTTGAAACCA	58.108	25	210	755	964	GGGGAGTTTGCGGAGATAAT	60.286	20	AAATCACCTATATCACTTGAAACCA	58.108	25	269	696	964
F01.PB4354	1	p3	(ATC)7	21	187	207	TCAACGCCTTCTCCAACTCT	59.989	20	TGCAAAATTTCTCCGCTTCT	59.96	20	263	132	394	TCAACGCCTTCTCCAACTCT	59.989	20	CGAGATCCAGATCCAGGTGT	60.072	20	105	132	236	CGCAAAGGTGTAGCAGTCAA	60.05	20	CGAGATCCAGATCCAGGTGT	60.072	20	156	81	236
F01.PB4356	1	c	(A)16gatcat(A)10	32	934	965	--
F01.PB4362	1	p3	(GAT)5	15	13	27	--
F01.PB4363	1	p1	(T)12	12	679	690	TGTTTTTGGACCCAAAGGAG	59.942	20	GGCTACATTGACAAACAAAATCC	59.771	23	234	537	770	TGTTTTTGGACCCAAAGGAG	59.942	20	TTGACAAACAAAATCCAGAATCA	59.483	23	227	537	763	TTGGACCCAAAGGAGAGAAA	59.641	20	GGCTACATTGACAAACAAAATCC	59.771	23	229	542	770
F01.PB4371	1	c	(AGA)6aa(AAG)7	41	459	499	GCATCGTCTTCTCTTCATCCT	58.487	21	CCACGTCATCAATACAAGGG	58.847	20	280	429	708	GCATCGTCTTCTCTTCATCC	57.384	20	CCACGTCATCAATACAAGGG	58.847	20	280	429	708	GCATCGTCTTCTCTTCATCCT	58.487	21	CCACGTCATCAATACAAGGGT	59.726	21	280	429	708
F01.PB4372	1	p2	(CT)8	16	15	30	--
F01.PB4373	1	p1	(A)15	15	898	912	GATGCCTTTTTCCCAAATCA	59.878	20	aatttgctatgcTGACTTTCATATC	58.042	25	276	673	948	CCTAGATGCCTTTTTCCCAA	59.155	20	aatttgctatgcTGACTTTCATATC	58.042	25	280	669	948	ATGCCTTTTTCCCAAATCAG	59.019	20	aatttgctatgcTGACTTTCATATC	58.042	25	275	674	948
F01.PB4377	1	p3	(GAT)5	15	611	625	TGGCTTTTCAACAATCAGCA	60.379	20	GTCCTCCCAACACCTTCAAA	59.943	20	277	446	722	TGGCTTTTCAACAATCAGCA	60.379	20	CCTCCCAACACCTTCAAAAA	59.942	20	275	446	720	CCATGGCTTTTCAACAATCA	59.518	20	GTCCTCCCAACACCTTCAAA	59.943	20	280	443	722
F01.PB4382	1	p3	(GTG)6	18	336	353	CCCCTTCTCCCATTACCATT	60.011	20	GTCCTGTTCCAAACCCGTAA	59.83	20	249	216	464	TCCCTCTCCTTGAAGCAAAA	59.926	20	GTCCTGTTCCAAACCCGTAA	59.83	20	273	192	464	AAGCAAAAACAGCCCCTTCT	60.242	20	GTCCTGTTCCAAACCCGTAA	59.83	20	261	204	464
F01.PB4388	1	p1	(T)11	11	891	901	AGAGGCATGTTTTGAAACGG	60.11	20	GACGTCCGAAAAGGTACCAA	59.971	20	269	684	952	AGAGGCATGTTTTGAAACGG	60.11	20	GAGCCGGGAAAATCATTGTA	59.901	20	244	684	927	AGAGGCATGTTTTGAAACGG	60.11	20	AGGTACCAACAAGTGAGCCG	60.171	20	258	684	941
F01.PB4402	1	p1	(T)13	13	166	178	GGTTCGGACGAAGAAAGAAA	59.288	20	TCAAATCAATTCATCGTCGAG	58.709	21	127	116	242	CGGACGAAGAAAGAAAAAGG	58.946	20	TCAAATCAATTCATCGTCGAG	58.709	21	123	120	242	AGGTTCGGACGAAGAAAGAAA	60.228	21	TCAAATCAATTCATCGTCGAG	58.709	21	128	115	242
F01.PB4405	1	p1	(T)13	13	716	728	CATGGAAAATTCAAGCAGCA	59.809	20	CCAGTGCATTGAAATAGCAAAA	60.13	22	268	486	753	CATGGAAAATTCAAGCAGCA	59.809	20	CCAGTGCATTGAAATAGCAAA	58.83	21	268	486	753	CAAGCACGGGTTCAAGAAGT	60.291	20	CCAGTGCATTGAAATAGCAAAA	60.13	22	182	572	753
F01.PB4407	1	p2	(AC)6	12	109	120	ATACTCGCCCGATAACCACA	60.352	20	GATAATGGCGCGAATGAAGT	60.067	20	111	81	191	ATACTCGCCCGATAACCACA	60.352	20	AGCAGCAAGCTTAGGTCCAA	60.154	20	202	81	282	TGCTCTAGGGTGTGCGAATA	59.444	20	GATAATGGCGCGAATGAAGT	60.067	20	182	10	191
F01.PB4412	1	p1	(A)10	10	86	95	CGACCCTCTCTTCTCCCTCT	59.945	20	ACTCACGCCCATACTGTTCC	59.997	20	266	25	290	CCTCTCTTCTCCCTCTCGGT	59.945	20	ACTCACGCCCATACTGTTCC	59.997	20	262	29	290	ACCCTCTCTTCTCCCTCTCG	59.945	20	ACTCACGCCCATACTGTTCC	59.997	20	264	27	290
F01.PB4414	1	p1	(T)12	12	331	342	CCACCTCACCACCTTGTTCT	60.002	20	GCAATCAAAAATGGAATCGC	60.411	20	242	172	413	CCACCTCACCACCTTGTTCT	60.002	20	TGCAATCAAAAATGGAATCG	59.496	20	243	172	414	TACCCACCTCACCACCTTGT	60.275	20	GCAATCAAAAATGGAATCGC	60.411	20	245	169	413
F01.PB4414	2	p1	(T)14	14	466	479	GCGATTCCATTTTTGATTGC	60.411	20	GTCAAGTTGTCGGCCATTTT	59.978	20	222	394	615	GCGATTCCATTTTTGATTGC	60.411	20	CGGCCATTTTAAAGATCCAA	59.901	20	212	394	605	GCGATTCCATTTTTGATTGC	60.411	20	TCGGCCATTTTAAAGATCCA	60.395	20	213	394	606
F01.PB4416	1	p1	(A)13	13	499	511	CTGCAGAGGAACCATTCCAT	60.073	20	TTGTGTTGTGCGATTGAGGT	60.16	20	165	383	547	CTGCAGAGGAACCATTCCAT	60.073	20	GTGTTGTGCGATTGAGGTTG	60.16	20	163	383	545	CTGCAGAGGAACCATTCCAT	60.073	20	TGTGTTGTGCGATTGAGGTT	60.16	20	164	383	546
F01.PB4416	2	c	(T)18acttgtcgtgtagatctaggcgtctaggagcttttattgaaaatttaaaggatagaaacaaatagaggagaagaaaccgacagggaagaac(A)11	120	662	781	ACCCAGCAAACAATCAAACC	59.836	20	CGTGTCGGACCTCAAAAGTG	61.679	20	261	551	811	GCCGTCGCAAACAATATACA	59.59	20	CGTGTCGGACCTCAAAAGTG	61.679	20	238	574	811	CGCACAACACAATTTACCCA	60.415	20	CGTGTCGGACCTCAAAAGTG	61.679	20	276	536	811
F01.PB4419	1	p1	(T)10	10	765	774	TCCTTCGTTGGAGCTCTGTT	59.989	20	GCGGAAAAATGTAAGGGTGA	59.938	20	254	552	805	TTCCTTCGTTGGAGCTCTGT	59.989	20	GCGGAAAAATGTAAGGGTGA	59.938	20	255	551	805	TCCTTCGTTGGAGCTCTGTT	59.989	20	TCCAGCGGAAAAATGTAAGG	60.067	20	258	552	809
F01.PB4427	1	p1	(T)10	10	141	150	ATCCAAACAGGGCCATAGAA	59.387	20	GGTGGATACCTTGCTTGGAA	59.933	20	173	83	255	TCCAAACAGGGCCATAGAAT	59.387	20	GGTGGATACCTTGCTTGGAA	59.933	20	172	84	255	ATCCAAACAGGGCCATAGAA	59.387	20	GACAGGTGGTGCTCTTAGCC	59.874	20	240	83	322
F01.PB4433	1	c	(CAA)7tttcttcaacaacaacaaccttttcaacaacctcaaacaacacaatctcaattc(CAA)5ctttat(CAA)5cgtattctgcaacagcagcag(CAA)6	150	127	276	ACCCCTAATTCCAATCCCAA	60.37	20	TGAGAAGCGAGTGATTGATGA	59.537	21	259	61	319	AACCCCTAATTCCAATCCCA	60.37	20	TGAGAAGCGAGTGATTGATGA	59.537	21	260	60	319	CCAACCCCTAATTCCAATCC	60.37	20	TGAGAAGCGAGTGATTGATGA	59.537	21	262	58	319
F01.PB4434	1	p2	(TC)16	32	11	42	--
F01.PB4437	1	p3	(TGA)5	15	586	600	AGCTATGGGAGGACTGCTGA	59.973	20	ATGCTTCTTCCTCCCCTCAT	60.037	20	221	446	666	GCTATGGGAGGACTGCTGAG	59.973	20	ATGCTTCTTCCTCCCCTCAT	60.037	20	220	447	666	AGCTATGGGAGGACTGCTGA	59.973	20	ACTCTTGCGGTGGTGACTCT	59.907	20	248	446	693
F01.PB4444	1	p3	(TGA)7	21	849	869	--
F01.PB4446	1	c	(T)16gggttaaatcgcgttttgtttctgagacgtgtcccaaaccgtgtctgtgctgtgtccaagccgtgtctggctgttttttttc(T)10	108	179	286	TGCTGTGTTGAAGCCCATAA	60.257	20	GCCTGAATGAGACAGCATGA	59.95	20	280	148	427	CTGCTGTGTTGAAGCCCATA	59.864	20	AGACAGCATGAGAAGCCCTC	59.56	20	272	147	418	CTGCTGTGTTGAAGCCCATA	59.864	20	GAGACAGCATGAGAAGCCCT	59.56	20	273	147	419
F01.PB4448	1	p1	(A)13	13	345	357	GGGTTGCTGTTTCCATGATT	59.797	20	CTCAACGGTTTGTGTAGCCA	59.758	20	144	242	385	CCCATGTTCTTCGAATGGAT	59.75	20	CTCAACGGTTTGTGTAGCCA	59.758	20	254	132	385	GGGTTGCTGTTTCCATGATT	59.797	20	GAGCCATTGCAATACCCATC	60.304	20	268	242	509
F01.PB4459	1	p1	(T)17	17	772	788	TTGAGGTTGCAATCTGAGGA	59.369	20	TCACTAATGCTCAAGGCATGAT	59.736	22	194	707	900	CCTACAATGGCATCAAGGTG	58.999	20	TCACTAATGCTCAAGGCATGAT	59.736	22	267	634	900	GCCTCCTACAATGGCATCAA	61.003	20	TCACTAATGCTCAAGGCATGAT	59.736	22	271	630	900
F01.PB4462	1	p1	(T)12	12	914	925	GGAGATAGTCGCTCGACCTG	59.973	20	CATGAAAGGTATGCTTGGATATTT	58.532	24	238	754	991	TGGCTTATCCTGAGGCATCT	59.797	20	CATGAAAGGTATGCTTGGATATTT	58.532	24	269	723	991	AGATTCGGACTTGGTTGCAG	60.255	20	CATGAAAGGTATGCTTGGATATTT	58.532	24	159	833	991
F01.PB4469	1	p2	(AG)12	24	98	121	GAATTTTCTTTCAAATATTCAACCA	57.813	25	CCGATCGATATGGTCTTGCT	60.059	20	245	66	310	GAATTTTCTTTCAAATATTCAACCA	57.813	25	ACCGATCGATATGGTCTTGC	59.923	20	246	66	311	GAATTTTCTTTCAAATATTCAACCA	57.813	25	GCTCCAGCTGATCTGCTTCT	59.857	20	228	66	293
F01.PB4469	2	p1	(T)15	15	508	522	CAGTTGCTGCTTCTTCCACA	60.175	20	GCAAACCTTATTTCACACGGA	59.989	21	273	389	661	AACCAGTTGCTGCTTCTTCC	59.478	20	GCAAACCTTATTTCACACGGA	59.989	21	276	386	661	GTTGCTGCTTCTTCCACAAA	59.05	20	GCAAACCTTATTTCACACGGA	59.989	21	271	391	661
F01.PB4470	1	p3	(GGT)5	15	16	30	--
F01.PB4484	1	p2	(TC)9	18	96	113	CCCAATTTCCCCTTTTCATT	59.992	20	GCGATTGTTCTCGTCAACCT	60.263	20	227	3	229	CCCAATTTCCCCTTTTCATT	59.992	20	TCAGTGTGATCGCGATTGTT	60.272	20	238	3	240	CCCAATTTCCCCTTTTCATT	59.992	20	CAGTGTGATCGCGATTGTTC	60.272	20	237	3	239
F01.PB4494	1	p3	(TTC)7	21	46	66	TTAACCTTTTCGCTCTCACAA	57.706	21	CTGATACCAACAGGCACCCT	59.989	20	146	21	166	TTAACCTTTTCGCTCTCACAA	57.706	21	CCGGTACTCGGTTAAGGTCA	59.986	20	199	21	219	TTAACCTTTTCGCTCTCACAA	57.706	21	AGCCGGTACTCGGTTAAGGT	60.019	20	201	21	221
F01.PB4494	2	p1	(T)14	14	944	957	--
F01.PB4499	1	p1	(A)10	10	25	34	--
F01.PB4519	1	p1	(T)16	16	678	693	TTTGTTTACCGGCTTTCCTG	60.103	20	TGCATTCCAGTAACCACCAA	59.964	20	100	635	734	TTGTTGGGATCTTGCTGTGA	60.24	20	TGCATTCCAGTAACCACCAA	59.964	20	209	526	734	TATTGAGCGGGTTCCTTTGT	59.569	20	TGCATTCCAGTAACCACCAA	59.964	20	162	573	734
F01.PB4521	1	p1	(A)11	11	411	421	TCCAGATCCATTTCCACACA	59.893	20	CTAGGGCTATGCACCCACAT	59.978	20	245	327	571	TCCAGATCCATTTCCACACA	59.893	20	AGGGCTATGCACCCACATAC	59.843	20	243	327	569	TCCAGATCCATTTCCACACA	59.893	20	AATCAAAGGGGTTAGGGTGC	60.187	20	276	327	602
F01.PB4521	2	p2	(GT)14	28	915	942	--
F01.PB4522	1	p1	(A)10	10	837	846	TGTTTTCATGAGCAACGAGG	59.84	20	GCACATCATTGCATGCTCTT	59.836	20	231	666	896	TTTTCATGAGCAACGAGGAA	59.395	20	GCACATCATTGCATGCTCTT	59.836	20	229	668	896	ATGTTTTCATGAGCAACGAGG	60.125	21	GCACATCATTGCATGCTCTT	59.836	20	232	665	896
F01.PB4535	1	p3	(AAT)6	18	687	704	ACAGTTTTGCAAGTGGGGAG	60.149	20	CAGAACAAACAAAAGGTCCAAA	59.151	22	249	553	801	GGCAAATGGAAACCACAGTT	59.836	20	CAGAACAAACAAAAGGTCCAAA	59.151	22	263	539	801	TGTGATGTTGTTGGGCAAAT	59.823	20	CAGAACAAACAAAAGGTCCAAA	59.151	22	197	605	801
F01.PB4537	1	p3	(TAA)9	27	35	61	--
F01.PB4538	1	p1	(T)10	10	37	46	CAATTTGGGTCGTGATTGTG	59.816	20	TGCAAGAAGGACTAAAAGGTTGA	60.275	23	223	1	223	CAATTTGGGTCGTGATTGTG	59.816	20	TGTTTGTCGTGTCTCAAATAGGA	59.663	23	129	1	129	CAATTTGGGTCGTGATTGTG	59.816	20	TGCAAGAAGGACTAAAAGGTTG	58.562	22	223	1	223
F01.PB4538	2	p1	(T)19	19	960	978	--
F01.PB4552	1	p1	(A)28	28	618	645	AGGTGCTGTCATCTTGGGAG	60.261	20	gcaaaagggattggattatcA	58.888	21	280	455	734	GGGAGCTCAAGAGGGATTTT	59.651	20	gcaaaagggattggattatcA	58.888	21	265	470	734	ATCTTGGGAGCTCAAGAGGG	60.725	20	gcaaaagggattggattatcA	58.888	21	270	465	734
F01.PB4554	1	p1	(T)17	17	17	33	--
F01.PB4557	1	p2	(GA)9	18	1	18	--
F01.PB4562	1	p1	(A)11	11	891	901	ACGCTACGTCCAAACCAATC	60	20	TTCTCGTCCACTCTCTGTTCC	59.44	21	276	669	944	GGTACCAGAAGCAGGTTCCA	60.111	20	TTCTCGTCCACTCTCTGTTCC	59.44	21	218	727	944	ACGCTACGTCCAAACCAATC	60	20	TCTCGTCCACTCTCTGTTCCT	59.038	21	275	669	943
F01.PB4570	1	p1	(A)12	12	819	830	--
F01.PB4576	1	p2	(AG)6	12	37	48	TCACACTTCACTCTCTCTCTAAAGC	58.556	25	CTGCTCCGATCCACTTGTTT	60.255	20	238	5	242	TCACACTTCACTCTCTCTCTAAAGC	58.556	25	ATCTGCTCCGATCCACTTGT	59.685	20	240	5	244	TCACACTTCACTCTCTCTCTAAAGC	58.556	25	GCTCCGATCCACTTGTTTTC	59.676	20	236	5	240
F01.PB4587	1	p5	(TTTTG)5	25	643	667	GGTGGTGCTGGTAGGGTTTA	59.853	20	TGTTGATTTAGAAGCAAAAAGTGG	59.715	24	271	426	696	ACTGTTGCTAAGGCACCACC	60.179	20	TGTTGATTTAGAAGCAAAAAGTGG	59.715	24	109	588	696	TGGTAGGGTTTATCACCGGA	60.184	20	TGTTGATTTAGAAGCAAAAAGTGG	59.715	24	263	434	696
F01.PB4588	1	p1	(A)10	10	84	93	--
F01.PB4594	1	p3	(ACC)5	15	695	709	TTTGGTGCTCGTGCTGTTAG	60.05	20	CACAACCACTGCTTCATGCT	59.905	20	229	587	815	TGGTGCTCGTGCTGTTAGAC	60.056	20	CACAACCACTGCTTCATGCT	59.905	20	227	589	815	GAGAATGGTGGGAAACCTGA	59.903	20	CACAACCACTGCTTCATGCT	59.905	20	259	557	815
F01.PB4595	1	p3	(GAT)5	15	265	279	GCCGATTAGCAAAGAAGGTG	59.845	20	CACAATGAACGCTGACATGA	59.248	20	263	206	468	TGCCGATTAGCAAAGAAGGT	59.845	20	CACAATGAACGCTGACATGA	59.248	20	264	205	468	CCGATTAGCAAAGAAGGTGG	59.702	20	CACAATGAACGCTGACATGA	59.248	20	262	207	468
F01.PB4596	1	p1	(T)15	15	943	957	--
F01.PB4597	1	p3	(GAT)6	18	72	89	GTTTGTCAAGAGCCTGAGCC	59.997	20	TCGCTTCATCGATAGCTTCA	59.67	20	175	2	176	AGCCGAAATCATCGGTACAT	59.415	20	ATTCATCTGCGCTAGGCATT	59.835	20	270	18	287	AGCCGAAATCATCGGTACAT	59.415	20	TCGCTTCATCGATAGCTTCA	59.67	20	159	18	176
F01.PB4599	1	p1	(A)10	10	917	926	TGTTTGGGGTTGGACTTGTT	60.246	20	CACGACTTTAACACAAAAGGCA	60.2	22	183	771	953	TTGTGTTTGGGGTTGGACTT	60.246	20	CACGACTTTAACACAAAAGGCA	60.2	22	186	768	953	TGTTTGGGGTTGGACTTGTT	60.246	20	TCACGACTTTAACACAAAAGGC	59.312	22	184	771	954
F01.PB4602	1	p1	(A)12	12	600	611	TAGTGAAGGATGGCTGGGAG	60.21	20	AACCAAACACAATACAGACACCA	59.319	23	124	542	665	TGAAGTTACGACGACGATGG	59.716	20	AACCAAACACAATACAGACACCA	59.319	23	175	491	665	GCTGGGAGAGATGGTCTTGA	60.349	20	AACCAAACACAATACAGACACCA	59.319	23	112	554	665
F01.PB4611	1	p3	(GTT)5	15	491	505	GGCGAATGAGCAATCAAGTT	60.221	20	TGTGTTGCCCTAGATTCGTG	59.716	20	280	286	565	GGCGAATGAGCAATCAAGTT	60.221	20	GCCCTAGATTCGTGCAAAGA	60.352	20	274	286	559	GGCGAATGAGCAATCAAGTT	60.221	20	GTGTTGCCCTAGATTCGTGC	60.667	20	279	286	564
F01.PB4613	1	c	(AGA)9acc(AG)9	48	22	69	--
F01.PB4619	1	p3	(TTA)5	15	122	136	TCCCCTTTCATTTCATTCCA	60.244	20	TGGATTTGCCATTCTAGGGT	59.387	20	209	48	256	TCCCCTTTCATTTCATTCCA	60.244	20	ATGGATTTGCCATTCTAGGGT	59.68	21	210	48	257	CCCCTTTCATTTCATTCCATT	60.006	21	TGGATTTGCCATTCTAGGGT	59.387	20	208	49	256
F01.PB4620	1	p1	(T)14	14	55	68	CAACGCACTCAACCTTCTCA	60.025	20	CTTAGCTGACGATGGCAACA	60.011	20	157	17	173	CACCATAACAACCAACGCAC	59.888	20	CTTAGCTGACGATGGCAACA	60.011	20	169	5	173	CAACGCACTCAACCTTCTCA	60.025	20	TAGCTGACGATGGCAACAAC	59.871	20	155	17	171
F01.PB4633	1	p3	(TTA)6	18	139	156	ATCCATTCCATTCCATTCCA	59.952	20	ACCCCTGAACAGTGACCTTG	60.002	20	212	104	315	TCCATTCCATTCCATTCCAT	59.952	20	ACCCCTGAACAGTGACCTTG	60.002	20	211	105	315	ATCCATTCCATTCCATTCCA	59.952	20	CCCCTGAACAGTGACCTTGT	60.002	20	211	104	314
F01.PB4633	2	p3	(ATT)6	18	584	601	GCACTGGTAAGAGGGCTGAG	60.012	20	AAATGAAGTTGGCAGCAACC	60.118	20	272	355	626	GCACTGGTAAGAGGGCTGAG	60.012	20	CAAAATGAAGTTGGCAGCAA	59.849	20	274	355	628	TATTCTGGATCCCATCTGGC	59.854	20	AAATGAAGTTGGCAGCAACC	60.118	20	144	483	626
F01.PB4633	3	p3	(TAG)5	15	719	733	TTAGTTGTGGTTGCTGCCAA	60.293	20	GGCGATTGTAATGGAAAATCA	59.787	21	235	599	833	TGCCTTTTGGGAATTTGTCT	59.546	20	GGCGATTGTAATGGAAAATCA	59.787	21	154	680	833	TGCTGCCAACTTCATTTTGT	59.322	20	GGCGATTGTAATGGAAAATCA	59.787	21	224	610	833
F01.PB4638	1	p2	(CT)7	14	22	35	--
F01.PB4648	1	c	(A)10caccatttcgttgaaattaagaatcgccgtctctgtgtc(T)12	61	28	88	CAGTTCAAACAAAAACCACCAA	59.913	22	CCCAATCAAAACAATCACCA	59.222	20	193	0	192	CAGTTCAAACAAAAACCACCA	58.565	21	CCCAATCAAAACAATCACCA	59.222	20	193	0	192	CAGTTCAAACAAAAACCACCAA	59.913	22	TCAACAACAACATCATCCCAA	59.808	21	209	0	208
F01.PB4651	1	p3	(TGG)5	15	187	201	CAACGCTGCTGCTGTAACTC	59.812	20	CAATCCCAAATGCTGTGATG	59.924	20	151	123	273	ATGCCAAGGTTCAATGTTCC	59.797	20	CAATCCCAAATGCTGTGATG	59.924	20	114	160	273	CAACGCTGCTGCTGTAACTC	59.812	20	ATGGTTGATACGCTGAACCC	59.82	20	134	123	256
F01.PB4651	2	p3	(ATC)5	15	360	374	CATCACAGCATTTGGGATTG	59.924	20	GCATGCAACGAAACTAACCA	59.735	20	249	254	502	GGGTTCAGCGTATCAACCAT	59.82	20	GCATGCAACGAAACTAACCA	59.735	20	266	237	502	GCATTTGGGATTGGCTGTAT	59.791	20	GCATGCAACGAAACTAACCA	59.735	20	242	261	502
F01.PB4651	3	p1	(T)18	18	611	628	TACGTTGTAATTTGTGCGCC	59.631	20	ACCAAAAACAAACCGCAAAT	59.361	20	263	553	815	TACGTTGTAATTTGTGCGCC	59.631	20	GACCAAAAACAAACCGCAAA	60.876	20	264	553	816	TACGTTGTAATTTGTGCGCC	59.631	20	CCAAAAACAAACCGCAAATAA	59.862	21	262	553	814
F01.PB4661	1	p2	(TC)6	12	76	87	TTTTTCTTTCTTCCTTTCACGG	59.747	22	GGAGCTCACGGAAGAGAAAA	59.55	20	252	11	262	TTTTCTTTCTTCCTTTCACGG	58.478	21	GGAGCTCACGGAAGAGAAAA	59.55	20	251	12	262	TCTTTCTTCCTTTCACGGTTC	58.423	21	GGAGCTCACGGAAGAGAAAA	59.55	20	248	15	262
F01.PB4661	2	p1	(T)11	11	494	504	TCACAAGACCTCCTTTTGATTAAC	58.738	24	GCCGAACAGTTGAAAAGAACA	60.277	21	274	381	654	TCACAAGACCTCCTTTTGATTAACT	59.611	25	GCCGAACAGTTGAAAAGAACA	60.277	21	274	381	654	CACAAGACCTCCTTTTGATTAACTT	59.189	25	GCCGAACAGTTGAAAAGAACA	60.277	21	273	382	654
F01.PB4666	1	p1	(T)13	13	777	789	GAGAAGATGGCAATGTCGGT	60.081	20	TCATCTTGAAGGGTTAAGAAGGA	59.251	23	218	643	860	GAGAAGATGGCAATGTCGGT	60.081	20	TCTTTTGATCATCTTGAAGGGTT	59.123	23	226	643	868	AGAGAAGATGGCAATGTCGG	60.218	20	TCATCTTGAAGGGTTAAGAAGGA	59.251	23	219	642	860
F01.PB4671	1	p1	(A)18	18	25	42	--
F01.PB4672	1	p1	(A)10	10	22	31	--
F01.PB4674	1	p1	(T)14	14	514	527	TCACATCACATGCCTTCTCA	58.728	20	GTAGCAGACCCCACCCATAA	59.813	20	278	450	727	GCCTTCTCATTTTCAACAGCA	60.38	21	GTAGCAGACCCCACCCATAA	59.813	20	267	461	727	TGCCTTCTCATTTTCAACAGC	60.38	21	GTAGCAGACCCCACCCATAA	59.813	20	268	460	727
F01.PB4681	1	c	(AG)12tgagg(GA)7	43	9	51	--
F01.PB4682	1	p3	(AAT)6	18	537	554	CTTGTTCTTCTCTGGCTGGG	59.982	20	CAACTGGGAATTCGGATCAT	59.75	20	229	349	577	CTTGTTCTTCTCTGGCTGGG	59.982	20	ACAACTGGGAATTCGGATCA	60.317	20	230	349	578	TGTTCTTCTCTGGCTGGGTT	59.844	20	CAACTGGGAATTCGGATCAT	59.75	20	227	351	577
F01.PB4686	1	p1	(A)12	12	667	678	GAGGGTTATGGTCATGGTGG	60.05	20	CATGATGCATGGAATCAACC	59.738	20	208	539	746	TTATGGCGAGGGTTATGGTC	59.784	20	CATGATGCATGGAATCAACC	59.738	20	215	532	746	TTATGGCGAGGGTTATGGTC	59.784	20	ATGATGCATGGAATCAACCA	59.738	20	214	532	745
F01.PB4689	1	p1	(T)13	13	57	69	TCAATTCTTCTACACATTGCTCAAA	60.173	25	ACACAACGGTGTAGGAAGCC	60.035	20	130	26	155	TCAATTCTTCTACACATTGCTCAAA	60.173	25	GAGTTAGCGGGAGGGAAATC	60.039	20	231	26	256	CAATTCTTCTACACATTGCTCAAAA	59.727	25	ACACAACGGTGTAGGAAGCC	60.035	20	129	27	155
F01.PB4693	1	p1	(T)10	10	792	801	--
F01.PB4698	1	p1	(T)15	15	721	735	ACATGAAGGCAAACCTGGAG	60.111	20	GGAGGCTTGATTACAACCCA	59.933	20	166	636	801	ACATGAAGGCAAACCTGGAG	60.111	20	GGAAGGGGAGGCTTGATTAC	59.903	20	172	636	807	GCAAACCTGGAGATGGTTTC	59.532	20	GGAGGCTTGATTACAACCCA	59.933	20	158	644	801
F01.PB4700	1	p2	(AG)12	24	9	32	--
F01.PB4707	1	p3	(GCA)5	15	587	601	TAGTGTTGTTGGAGGGGGAG	59.959	20	TTCAAACCCTCCATTCTTGG	59.903	20	238	411	648	GAAGTAAGGGTGGTGGGGAT	60.052	20	TTCAAACCCTCCATTCTTGG	59.903	20	173	476	648	AGGGGGTACACAACAACAGC	59.891	20	TGTGTCATGGTCGAAAGGAA	60.088	20	280	555	834
F01.PB4710	1	p1	(T)11	11	768	778	CAAGATGAAGGAGCTGGAGG	59.943	20	TTGCGCTACTATTTCAAGAGTCC	59.932	23	229	576	804	TATCAAGGTGCTGGTGGTGA	60.112	20	TTGCGCTACTATTTCAAGAGTCC	59.932	23	180	625	804	GGACAAGATGAAGGAGCTGG	59.803	20	TTGCGCTACTATTTCAAGAGTCC	59.932	23	232	573	804
F01.PB4716	1	c	(TGT)5aag(T)23	41	595	635	--
F01.PB4720	1	p2	(TC)6	12	169	180	CCTCTCCCTCCAATCAATCA	60.003	20	GATTTTGGAATTTGGCGATG	60.268	20	182	135	316	CCTCTCCCTCCAATCAATCA	60.003	20	ATTTTGGAATTTGGCGATGA	60.268	20	181	135	315	CCTCTCCCTCCAATCAATCA	60.003	20	TGATTTTGGAATTTGGCGAT	60.268	20	183	135	317
F01.PB4720	2	p3	(CTC)7	21	399	419	AAATCAACCAATTCCGTCCA	60.17	20	CTGGCTCCAGCAGGTTTTAG	60.008	20	196	312	507	AGCTCATCATCGCCAAATTC	60.185	20	CTGGCTCCAGCAGGTTTTAG	60.008	20	218	290	507	ATCGCCAAATTCCAAAATCA	60.268	20	CTGGCTCCAGCAGGTTTTAG	60.008	20	210	298	507
F01.PB4720	3	p1	(T)11	11	781	791	--
F01.PB4728	1	p2	(TC)22	44	76	119	TTCCTCAATCCTCTTCTTCCC	59.637	21	CAAGTCCATCTCTCGTCGCT	60.555	20	149	47	195	TTCCTCAATCCTCTTCTTCCC	59.637	21	AGTCCATCTCTCGTCGCTTG	60.555	20	147	47	193	TTCCTCAATCCTCTTCTTCCC	59.637	21	TCACTGGGTCCATGAAAATG	59.343	20	235	47	281
F01.PB4731	1	p3	(TGG)6	18	260	277	ACTTGGGTGGTGTGGGAATA	60.088	20	CAGACCCTGAACCAGACCAT	59.962	20	108	210	317	GTGGTGTGGGAATAGGGTTG	60.088	20	CCCATAACGAGAACCTGCAT	59.955	20	263	216	478	ACTTGGGTGGTGTGGGAATA	60.088	20	CCCATAACGAGAACCTGCAT	59.955	20	269	210	478
F01.PB4734	1	p1	(A)10	10	930	939	--
F01.PB4737	1	p3	(CTG)5	15	652	666	GGGAAGTTCAAGCATGGAAA	60.051	20	AGGCAGAGCAACAACAAAAA	58.554	20	220	533	752	CGGGAAATTTAAGCATGGAA	59.901	20	AGGCAGAGCAACAACAAAAA	58.554	20	188	565	752	CATGGCATGTTCAGGAAGTG	60.112	20	AGGCAGAGCAACAACAAAAA	58.554	20	157	596	752
F01.PB4740	1	p1	(T)12	12	162	173	ATGTTTCCAGATTCCGGTGA	60.317	20	AACCTTCCATCTAGGGCCTC	59.536	20	203	66	268	ATGTTTCCAGATTCCGGTGA	60.317	20	GAACTCGGATCCAAACAAGG	59.526	20	264	66	329	ATGTTTCCAGATTCCGGTGA	60.317	20	CGAACTCGGATCCAAACAAG	60.626	20	265	66	330
F01.PB4745	1	p2	(CT)18	36	49	84	ATGCTTCCCTCTTCTCCTCC	59.778	20	ATATACTTCCATCACCGCCG	59.807	20	185	25	209	ATGCTTCCCTCTTCTCCTCC	59.778	20	CTACCGTAACCACCGACCAT	59.734	20	271	25	295	ATGCTTCCCTCTTCTCCTCC	59.778	20	ACTACCGTAACCACCGACCA	60.291	20	272	25	296
F01.PB4752	1	p2	(AT)7	14	654	667	TCAGCTTGCACAAATGGGTA	60.257	20	TGTCTCATGGTAGCGGTGAA	60.263	20	280	550	829	CACAAATGGGTATCCGAGGT	59.67	20	TGTCTCATGGTAGCGGTGAA	60.263	20	272	558	829	TCAGCTTGCACAAATGGGTA	60.257	20	CTTAGGAAACCGTGGCATTC	59.569	20	209	550	758
F01.PB4755	1	p3	(ATT)5	15	746	760	TTGGAGCTGGTGAAAGTGAA	59.415	20	CCTGTTGCATACTCACACACA	58.187	21	269	639	907	TTTGGAGCTGGTGAAAGTGA	59.415	20	CCTGTTGCATACTCACACACA	58.187	21	270	638	907	TTGGAGCTGGTGAAAGTGAA	59.415	20	ACCTGTTGCATACTCACACACA	59.138	22	270	639	908
F01.PB4757	1	p1	(A)10	10	481	490	TTTTGGTTGCTTCTGTGTGC	59.888	20	TCCAATTGCATAAATCATCAAAA	59.338	23	259	306	564	TTTTGGTTGCTTCTGTGTGC	59.888	20	TTCCAATTGCATAAATCATCAAA	59.338	23	260	306	565	AACAACCCCTGCTTGTCTTG	60.149	20	TCCAATTGCATAAATCATCAAAA	59.338	23	221	344	564
F01.PB4758	1	p1	(A)10	10	781	790	--
F01.PB4760	1	p3	(GAA)6	18	747	764	TGATCTGAACCACCATGGAA	59.893	20	CCTCTTGATTTCTCTGTCGCA	60.523	21	267	564	830	TGATCTGAACCACCATGGAA	59.893	20	TCTTGATTTCTCTGTCGCAAAA	59.996	22	265	564	828	TGATCTGAACCACCATGGAA	59.893	20	AACCTCTTGATTTCTCTGTCGC	59.892	22	269	564	832
F01.PB4761	1	p3	(CAT)6	18	250	267	TGCTCAATTCACAAAACCCA	60.088	20	TTTCACTTGGGTATGGGCTC	59.933	20	110	208	317	CCATCATCTTCAACCAACCC	60.173	20	TTTCACTTGGGTATGGGCTC	59.933	20	256	62	317	TTGAACCCTTTTCCCACAAC	59.807	20	TTTCACTTGGGTATGGGCTC	59.933	20	207	111	317
F01.PB4762	1	p1	(T)10	10	807	816	GTGGTGCTGGTTAGGGGTAA	59.853	20	TGGTTCCATTTCCATCAAAAG	59.787	21	275	572	846	GTGGTGCTGGTTAGGGGTAA	59.853	20	TTTGATGGTTCCATTTCCATC	59.613	21	280	572	851	GTGGTGCTGGTTAGGGGTAA	59.853	20	GATGGTTCCATTTCCATCAAA	59.613	21	277	572	848
F01.PB4764	1	p2	(CT)10	20	21	40	--
F01.PB4767	1	p3	(TGA)5	15	268	282	ATGCTGACTTGGGTGTTTCC	59.973	20	TTCAAGGTCTTGAGGGGTTG	60.081	20	110	200	309	TGCTGGAAATGAAGATGCTG	59.948	20	TTCAAGGTCTTGAGGGGTTG	60.081	20	124	186	309	ATGCTGACTTGGGTGTTTCC	59.973	20	AAGGTCTTGAGGGGTTGGTT	59.834	20	107	200	306
F01.PB4771	1	p1	(A)12	12	761	772	TGTGTTTTCTGCGGAATCAA	60.234	20	TATGACCCCTTTTTCCTCCG	61.162	20	237	562	798	GCTACACCACCAATCCCAAC	60.24	20	TATGACCCCTTTTTCCTCCG	61.162	20	260	539	798	CGCAGTGATATTTTGACCCC	60.331	20	GAGGGCAATCTGCAAGTGTA	58.877	20	179	694	872
F01.PB4774	1	p3	(TTC)5	15	47	61	CAGCAGCGAAGCGTAGTTAG	59.038	20	TCTTGGCAAACTTGCAGATG	59.988	20	183	21	203	CAGCAGCGAAGCGTAGTTAG	59.038	20	CTTGCAGATGGTCTCGTCAA	59.984	20	173	21	193	CAGCAGCGAAGCGTAGTTAG	59.038	20	GTCTCGTCAACATCCTGGGT	59.969	20	163	21	183
F01.PB4788	1	p1	(T)11	11	871	881	--
F01.PB4790	1	c	(CT)9tcacacaaacacacacaaaaactaacagagcacaaaaaccatagttaaatccaaatcaat(AC)6	90	1	90	--
F01.PB4791	1	p1	(T)11	11	70	80	--
F01.PB4793	1	p1	(A)21	21	748	768	TTCGTGATTTTGTCATCCGA	60.049	20	CCAATTAACCAACAAATTATTAATCCA	60.407	27	273	542	814	ATCCGATTGTGGTGGTTTGT	60.096	20	CCAATTAACCAACAAATTATTAATCCA	60.407	27	259	556	814	CCGGAGGCATAAGGGTATTT	60.164	20	CCAATTAACCAACAAATTATTAATCCA	60.407	27	192	623	814
F01.PB4795	1	p3	(ACC)5	15	119	133	CGGAAAAGCAATTCTCCAAA	60.181	20	GGAGATGAGCGAGTTTGAGG	59.95	20	236	28	263	GCTTCTTCTTCACCCCCTTC	60.19	20	GGAGATGAGCGAGTTTGAGG	59.95	20	197	67	263	GTCGGAAAAGCAATTCTCCA	60.192	20	GGAGATGAGCGAGTTTGAGG	59.95	20	238	26	263
F01.PB4797	1	p3	(TTC)5	15	21	35	--
F01.PB4799	1	p2	(TC)6	12	20	31	--
F01.PB4800	1	p1	(A)11	11	848	858	TCCCAAATTCCGTTTTCGTA	60.294	20	CGACAAAGGAAGGCTACTGC	60.015	20	152	774	925	TCCCAAATTCCGTTTTCGTA	60.294	20	CCGACAAAGGAAGGCTACTG	59.869	20	153	774	926	TTGGATACTTGCCACCACTG	59.566	20	CGACAAAGGAAGGCTACTGC	60.015	20	191	735	925
F01.PB4806	1	p1	(A)20	20	949	968	--
F01.PB4820	1	p1	(A)10	10	595	604	TGTCACCGAAGGAAAGAACC	60.088	20	CAGATGATCCCGACATTTCA	59.451	20	164	510	673	TGCTGATACCGTTGTGAAGC	59.871	20	CAGATGATCCCGACATTTCA	59.451	20	206	468	673	GAGGATACGCGTCTTTTTGC	59.851	20	CAGATGATCCCGACATTTCA	59.451	20	223	451	673
F01.PB4820	2	p1	(T)11	11	766	776	TGTTCATCTGAAATGTCGGG	59.496	20	TCGACGTGCATTCATTCATT	60.08	20	213	646	858	TGTTCATCTGAAATGTCGGG	59.496	20	CGACGTGCATTCATTCATTC	60.08	20	212	646	857	TGAAATGTCGGGATCATCTG	59.451	20	TCGACGTGCATTCATTCATT	60.08	20	205	654	858
F01.PB4821	1	p3	(TGA)6	18	936	953	ATCCTCCCCGTTGTTTCTCT	59.935	20	GCACGCAGAAATATCACTCTAA	57.25	22	181	814	994	ATCCTCCCCGTTGTTTCTCT	59.935	20	AGCACGCAGAAATATCACTCTAA	58.249	23	182	814	995	ATCCTCCCCGTTGTTTCTCT	59.935	20	GCACGCAGAAATATCACTCTAAG	58.249	23	181	814	994
F01.PB4833	1	p1	(A)14	14	34	47	--
F01.PB4837	1	p1	(T)11	11	47	57	ACGCACTGAGTTGGCCTTAT	59.763	20	AGGAAATGCACGAAATGGAG	60.074	20	190	15	204	ACGCACTGAGTTGGCCTTAT	59.763	20	ACTGAGGAGCGCAAAGAAAA	60.132	20	164	15	178	ACGCACTGAGTTGGCCTTAT	59.763	20	TTGATTCAGGAAATGCACGA	60.197	20	197	15	211
F01.PB4844	1	p3	(TAG)5	15	487	501	GTGCCGGTCGTATATTTGCT	59.988	20	TTGTTTATCCAAACAGGCCC	59.801	20	151	390	540	CTTGGTGCCGGTCGTATATT	59.845	20	TTGTTTATCCAAACAGGCCC	59.801	20	155	386	540	TTGGTGCCGGTCGTATATTT	60.209	20	TTGTTTATCCAAACAGGCCC	59.801	20	154	387	540
F01.PB4845	1	p1	(A)11	11	919	929	GAGGGCCCTAGGTGAGATTC	60.037	20	TGTTTGATTCCATAAGAAGTGCAT	59.904	24	188	776	963	CATGGTGGTTGCAATGTGTT	60.287	20	TGTTTGATTCCATAAGAAGTGCAT	59.904	24	264	700	963	GGTGGTTGCAATGTGTTTGA	60.413	20	TGTTTGATTCCATAAGAAGTGCAT	59.904	24	261	703	963
F01.PB4849	1	p1	(T)15	15	694	708	GGAACCATCGTCCAAACAAC	60.218	20	CAGAGGAAACCCTGCCATAA	60.066	20	196	661	856	AGGAACCATCGTCCAAACAA	60.353	20	CAGAGGAAACCCTGCCATAA	60.066	20	197	660	856	AAGGAACCATCGTCCAAACA	60.353	20	CAGAGGAAACCCTGCCATAA	60.066	20	198	659	856
F01.PB4859	1	p1	(T)12	12	12	23	--
F01.PB4859	2	p1	(A)10	10	557	566	GGGTTCGTGAAGTTTTGGAA	59.948	20	AAACACAAACCCAGCACACA	60.049	20	187	513	699	GTGGGTTCGTGAAGTTTTGG	60.388	20	AAACACAAACCCAGCACACA	60.049	20	189	511	699	GGGTTCGTGAAGTTTTGGAA	59.948	20	ATTTTCTTCTCCCCAAAGCC	59.532	20	248	513	760
F01.PB4859	3	p1	(A)12	12	904	915	--
F01.PB4864	1	p2	(TA)9	18	882	899	--
F01.PB4865	1	p1	(T)10	10	228	237	--
F01.PB4868	1	p2	(GA)6	12	27	38	--
F01.PB4868	2	c	(TC)7tttctctcttcagatctcta(TC)6	46	177	222	ACACACTCTCTTCGTGCCCT	59.907	20	TTGTTTGAATGCTGAGACGG	59.84	20	130	146	275	ACACACTCTCTTCGTGCCCT	59.907	20	GACGGAGAATGAGGTTCCTG	59.655	20	115	146	260	ACACACTCTCTTCGTGCCCT	59.907	20	TGTTTGAATGCTGAGACGGA	60.39	20	129	146	274
F01.PB4872	1	p1	(T)10	10	752	761	GGTTACGGCTGTTGAAGGAA	60.11	20	GGTCAAGGTGAATGAACTAATCA	58.111	23	129	710	838	GTTTGTGGTGGTTGGAGGTT	59.721	20	GGTCAAGGTGAATGAACTAATCA	58.111	23	221	618	838	GGAAGGTTGTTTGTGGTGGT	59.721	20	GGTCAAGGTGAATGAACTAATCA	58.111	23	229	610	838
F01.PB4875	1	p1	(T)10	10	574	583	CTTCTCCTGCTCCTCTTGGA	59.673	20	TTCAAAACTGGAACCCTAACAAA	59.9	23	188	444	631	TGAAGGGAATTTGGCTTTGA	60.555	20	TTCAAAACTGGAACCCTAACAAA	59.9	23	241	391	631	CTTCTCCTGCTCCTCTTGGA	59.673	20	TCAAAACTGGAACCCTAACAAA	58.65	22	187	444	630
F01.PB4879	1	p2	(AT)6	12	159	170	GAAGGAGAGCGTTGGCATAC	59.843	20	GCTGGGAATTCCATTGATGT	59.756	20	199	2	200	GAAGGAGAGCGTTGGCATAC	59.843	20	GTGCTGGGAATTCCATTGAT	59.756	20	201	2	202	TGGATTGATCGCATTAAGCA	60.179	20	GCTGGGAATTCCATTGATGT	59.756	20	157	44	200
F01.PB4882	1	p3	(TTC)5	15	28	42	--
F01.PB4886	1	p1	(T)10	10	770	779	CCTCACTGTTGCTGACTTGC	59.622	20	GGGACCAAAACTGCAATTAAA	58.976	21	174	706	879	CCCTCACTGTTGCTGACTTG	59.461	20	GGGACCAAAACTGCAATTAAA	58.976	21	175	705	879	TTGGAACCCTCACTGTTGCT	60.69	20	GGGACCAAAACTGCAATTAAA	58.976	21	181	699	879
F01.PB4890	1	c	(AGA)6aatagatctgataaagaaagaaatgtcaagaggtagatctgat(TCA)9	88	17	104	--
F01.PB4893	1	p1	(T)13	13	199	211	TCAATAGCGGCATCCAAAAT	60.424	20	AATACACATCAATTCGCGGG	60.721	20	243	91	333	ATTTCAATAGCGGCATCCAA	60.424	20	AATACACATCAATTCGCGGG	60.721	20	246	88	333	TCAATAGCGGCATCCAAAAT	60.424	20	GAATACACATCAATTCGCGG	58.994	20	244	91	334
F01.PB4899	1	p1	(A)12	12	45	56	TTTCCTTCTTTTGTTTCTTTCTTTC	58.644	25	CCACATGGCTATTTTGAATGG	60.195	21	279	16	294	TTCCTTCTTTTGTTTCTTTCTTTC	57.451	24	CCACATGGCTATTTTGAATGG	60.195	21	278	17	294	TTTCCTTCTTTTGTTTCTTTCTTTCT	59.442	26	CCACATGGCTATTTTGAATGG	60.195	21	279	16	294
F01.PB4903	1	c	(TG)11(T)18	40	722	761	GGTGAAGGTGTTTCTCCCAA	59.943	20	CAATCAAACCCAATAGAATGTCAA	60.108	24	248	569	816	GGTGAAGGTGTTTCTCCCAA	59.943	20	CAATCAAACCCAATAGAATGTCA	58.865	23	248	569	816	GGTGAAGGTGTTTCTCCCAA	59.943	20	ACAATCAAACCCAATAGAATGTCA	59.651	24	249	569	817
F01.PB4908	1	p3	(AGA)6	18	146	163	CACAACAACCTTTCTCTTTCTGTT	58.914	24	TTCTTGTTCTTTCCATGCCC	60.051	20	231	52	282	CACAACAACCTTTCTCTTTCTGTTT	60.114	25	TTCTTGTTCTTTCCATGCCC	60.051	20	231	52	282	CCTTGTCCTTTTATCTTTCTCACA	58.865	24	TTCTTGTTCTTTCCATGCCC	60.051	20	185	98	282
F01.PB4908	2	p3	(GAA)7	21	287	307	GGGCATGGAAAGAACAAGAA	60.051	20	CGCCTGACAGGAAAAATCAT	60.074	20	131	263	393	ACTGGCCTGGTCAAAGAGAA	59.844	20	CGCCTGACAGGAAAAATCAT	60.074	20	189	205	393	GGGCATGGAAAGAACAAGAA	60.051	20	GACGCCTGACAGGAAAAATC	59.676	20	133	263	395
F01.PB4909	1	p1	(T)10	10	725	734	TTTTCCAATTGACAGAAACGC	60.103	21	GCCTTCCTTGTTTCATAAACGTA	59.569	23	166	596	761	TTTCCAATTGACAGAAACGC	58.747	20	GCCTTCCTTGTTTCATAAACGTA	59.569	23	165	597	761	TTTCCAATTGACAGAAACGCT	59.738	21	GCCTTCCTTGTTTCATAAACGTA	59.569	23	165	597	761
F01.PB4910	1	p3	(TCA)5	15	415	429	AGGGAAAATGGTCATCGTCA	60.317	20	CCCACTTTGTTGTCCCTCAT	59.82	20	114	388	501	AGCCCTAAGCCAAAGCATCT	60.36	20	CCCACTTTGTTGTCCCTCAT	59.82	20	216	286	501	GGGAAAATGGTCATCGTCAT	59.611	20	CCCACTTTGTTGTCCCTCAT	59.82	20	113	389	501
F01.PB4915	1	p1	(T)10	10	216	225	ACACCAGCCTCTTGGAGAAA	59.844	20	GTGTCAACAAGGCCACTCTG	59.31	20	149	153	301	CACCAGCCTCTTGGAGAAAC	59.844	20	GTGTCAACAAGGCCACTCTG	59.31	20	148	154	301	ACACCAGCCTCTTGGAGAAA	59.844	20	CGTAGTGTCAACAAGGCCAC	59.213	20	153	153	305
F01.PB4921	1	p1	(T)11	11	419	429	ACACCAGCCTCTTGGAGAAA	59.844	20	GTGTCAACAAGGCCACTCTG	59.31	20	150	356	505	CACCAGCCTCTTGGAGAAAC	59.844	20	GTGTCAACAAGGCCACTCTG	59.31	20	149	357	505	ACACCAGCCTCTTGGAGAAA	59.844	20	CGTAGTGTCAACAAGGCCAC	59.213	20	154	356	509
F01.PB4925	1	p1	(T)10	10	254	263	CCGGAGTTGAACTGAGGAAG	59.837	20	GAGCTTCTGCGTGTGTGTGT	60.104	20	244	66	309	CCGGAGTTGAACTGAGGAAG	59.837	20	TTCCTTCATTTTCGTCGAGC	60.331	20	260	66	325	CCGGAGTTGAACTGAGGAAG	59.837	20	TCTGCGTGTGTGTGTAGCTG	59.669	20	239	66	304
F01.PB4934	1	p3	(AAG)5	15	495	509	CCGGTTCCCTCTTTCATACA	59.926	20	GGCTGTTTATGAACGCTGCT	60.416	20	239	338	576	CTTCAAACGGAAACCGAGAA	60.22	20	GGCTGTTTATGAACGCTGCT	60.416	20	105	472	576	CTTCAAACGGAAACCGAGAA	60.22	20	AGGCTGTTTATGAACGCTGC	60.416	20	106	472	577
F01.PB4938	1	p3	(GAA)12	36	306	341	ATCGCCGAATTCTTTTCCTT	60.041	20	TTCAAGGTCTTGAGGGGTTG	60.081	20	167	207	373	ATCGCCGAATTCTTTTCCTT	60.041	20	AAGGTCTTGAGGGGTTGGTT	59.834	20	164	207	370	TCGTTCCCTCTGCTGAAAAT	59.813	20	TTCAAGGTCTTGAGGGGTTG	60.081	20	148	226	373
F01.PB4939	1	p1	(A)10	10	57	66	TCATTACATACACAACAAAAACAAAGA	59.028	27	TTTGGTAAGTCCTCACATGCC	59.985	21	202	27	228	TCATTACATACACAACAAAAACAAAGA	59.028	27	TTGGTAAGTCCTCACATGCC	58.57	20	201	27	227	CATTACATACACAACAAAAACAAAGA	57.44	26	TTTGGTAAGTCCTCACATGCC	59.985	21	201	28	228
F01.PB4941	1	c	(T)10atattg(T)10	26	755	780	--
F01.PB4948	1	p1	(T)11	11	824	834	ATTTGGATGGTGGGATCAAA	59.991	20	AAAGGGGAAGAGGGTATCCA	59.761	20	205	692	896	TGGATGGTGGGATCAAAAAT	59.991	20	AAAGGGGAAGAGGGTATCCA	59.761	20	202	695	896	TTCCGTGTCGACGTTTGTAA	60.149	20	AAAGGGGAAGAGGGTATCCA	59.761	20	120	777	896
F01.PB4951	1	p1	(A)10	10	21	30	--
F01.PB4952	1	p3	(GAA)6	18	579	596	TGATCTGAACCACCATGGAA	59.893	20	CCTCTTGATTTCTCTGTCGCA	60.523	21	264	396	659	TGATCTGAACCACCATGGAA	59.893	20	TCTTGATTTCTCTGTCGCAAAA	59.996	22	262	396	657	TGATCTGAACCACCATGGAA	59.893	20	AACCTCTTGATTTCTCTGTCGC	59.892	22	266	396	661
F01.PB4956	1	p4	(AAAT)5	20	739	758	GCGGTATCAATCAAATGGAGA	59.915	21	ATGTGCTTCTCTTTGCCAAT	57.419	20	171	697	867	AAGCGGTATCAATCAAATGGA	59.424	21	ATGTGCTTCTCTTTGCCAAT	57.419	20	173	695	867	AGCGGTATCAATCAAATGGAG	59.057	21	ATGTGCTTCTCTTTGCCAAT	57.419	20	172	696	867
F01.PB4957	1	p1	(T)14	14	592	605	TAGAAATGGAAGGGTCACGG	59.926	20	TCCAGCCCATATTTAAACCG	59.789	20	215	521	735	TAGAAATGGAAGGGTCACGG	59.926	20	CTCGGGCTCAATTATTCCAG	59.662	20	230	521	750	TAGAAATGGAAGGGTCACGG	59.926	20	AAAACTAGATACGTGCGGGC	59.252	20	254	521	774
F01.PB4974	1	p1	(T)14	14	890	903	--
F01.PB4998	1	p1	(T)11	11	881	891	TGGACATCACCATATGACGG	60.201	20	TTCACATTCACTGTTGGATAGGA	59.485	23	116	848	963	TGATTTGGTGCCTTTGTCAG	59.691	20	TTCACATTCACTGTTGGATAGGA	59.485	23	212	752	963	CTGATTTGGTGCCTTTGTCA	59.691	20	TTCACATTCACTGTTGGATAGGA	59.485	23	213	751	963
F01.PB5011	1	p1	(T)16	16	941	956	--
F01.PB5012	1	p1	(A)15	15	716	730	TTAGGGAGATGCCTGTGGTT	59.55	20	CACAACCTAGCGAACCCAAC	60.55	20	257	551	807	TTAGGGAGATGCCTGTGGTT	59.55	20	ACACAACCTAGCGAACCCAA	60.55	20	258	551	808	TTAGGGAGATGCCTGTGGTT	59.55	20	AGACACAACCTAGCGAACCC	59.212	20	260	551	810
F01.PB5020	1	c	(A)10tatggaggttgagt(A)11	35	731	765	ATCGGTGAGTGAATTGAGGG	59.927	20	ACCTTCCCACCTCCATATCC	60.015	20	148	648	795	ATCGGTGAGTGAATTGAGGG	59.927	20	TGATCTCACCTTCCCACCTC	60.048	20	155	648	802	ATCGGTGAGTGAATTGAGGG	59.927	20	TCTGATCTCACCTTCCCACC	60.048	20	157	648	804
F01.PB5022	1	p3	(GAA)5	15	82	96	GAAGTCGTTTGGCCTGTGAT	60.119	20	AGGGATGACGCTACAGATCG	60.24	20	185	5	189	GAAGTCGTTTGGCCTGTGAT	60.119	20	AGTGTTTTCCGACAGGGAGA	59.697	20	226	5	230	GAAGTCGTTTGGCCTGTGAT	60.119	20	GGAAGGGGTTTGTTAGGGAC	59.668	20	248	5	252
F01.PB5024	1	p1	(T)12	12	273	284	TCTGCTTCTTTTGTTGGGTG	58.897	20	TCTTTGCTCCTAGCTCCTGC	59.859	20	260	109	368	TCTGCTTCTTTTGTTGGGTGT	59.766	21	TCTTTGCTCCTAGCTCCTGC	59.859	20	260	109	368	ATCTGCTTCTTTTGTTGGGTG	59.228	21	TCTTTGCTCCTAGCTCCTGC	59.859	20	261	108	368
F01.PB5038	1	p1	(A)12	12	586	597	TTGGGTGTAAAATCCCAACC	59.523	20	AATCGCAATTGAACCCAAAG	59.938	20	257	481	737	TTGGGTGTAAAATCCCAACC	59.523	20	AGGGAGAAAGGTGTGCAAGA	59.844	20	173	481	653	TTGGGTGTAAAATCCCAACC	59.523	20	GGGAGAAAGGTGTGCAAGAG	59.844	20	172	481	652
F01.PB5040	1	p1	(T)17	17	698	714	TATGCAGCCATCAAATCCAA	60.035	20	TGTCACACACTCTGCCACAA	59.905	20	221	526	746	TATGCAGCCATCAAATCCAA	60.035	20	CACACTCTGCCACAAGCATT	59.905	20	216	526	741	GGGAGAACATATGCAGCCAT	59.923	20	TGTCACACACTCTGCCACAA	59.905	20	230	517	746
F01.PB5042	1	p1	(T)19	19	762	780	AATGGGAAAAAGTGCAGGTG	59.971	20	GCGTTACAATGATGCATGAGA	59.709	21	264	563	826	AATGGGAAAAAGTGCAGGTG	59.971	20	TCATACGCGTTACAATGATGC	59.605	21	270	563	832	GGGAAAAAGTGCAGGTGCTA	60.249	20	GCGTTACAATGATGCATGAGA	59.709	21	261	566	826
F01.PB5052	1	p3	(AAC)6	18	215	232	TGTTCATCCAACCAAAACCA	59.792	20	GCCATGAACAACTCTGTTGC	59.297	20	232	187	418	CAGCGCTTCTTATGCTTCCT	59.752	20	GCCATGAACAACTCTGTTGC	59.297	20	253	166	418	ACAGCGCTTCTTATGCTTCC	59.62	20	GCCATGAACAACTCTGTTGC	59.297	20	254	165	418
F01.PB5054	1	p1	(T)10	10	588	597	GCATTGGTGCAAATGTGAAT	59.405	20	ATATACACGCGGTCATGCAA	59.983	20	253	563	815	GCATTGGTGCAAATGTGAAT	59.405	20	TATACACGCGGTCATGCAAT	59.983	20	252	563	814	GCATTGGTGCAAATGTGAAT	59.405	20	TGGCTATATACACGCGGTCA	60.118	20	258	563	820
F01.PB5055	1	p1	(T)11	11	360	370	CTCTGGAATGGAGGATCAGG	59.606	20	AAATCCCAAGCTTTTTGCAG	59.338	20	280	176	455	TCTGGAATGGAGGATCAGGT	59.46	20	AAATCCCAAGCTTTTTGCAG	59.338	20	279	177	455	CTCTGGAATGGAGGATCAGG	59.606	20	AATCCCAAGCTTTTTGCAGAT	60.089	21	279	176	454
F01.PB5062	1	p1	(T)10	10	808	817	--
F01.PB5067	1	p1	(T)11	11	709	719	CAAGGGTTTCTTGGAGCAGA	60.366	20	TTGGTTTAAGGGCAGTATCCA	59.46	21	241	637	877	CAAGGGTTTCTTGGAGCAGA	60.366	20	TGGTTTAAGGGCAGTATCCAA	59.46	21	240	637	876	TCAAGGGTTTCTTGGAGCAG	60.366	20	TTGGTTTAAGGGCAGTATCCA	59.46	21	242	636	877
F01.PB5072	1	p3	(ATG)6	18	770	787	ACGCCAATATTTGGAATGGA	60.153	20	TTGCGTTGCATGCTAAGACT	59.638	20	172	681	852	CAAACACATGCAAAGCCAAG	60.293	20	TTGCGTTGCATGCTAAGACT	59.638	20	202	651	852	AACGCCAATATTTGGAATGG	59.66	20	TTGCGTTGCATGCTAAGACT	59.638	20	173	680	852
F01.PB5073	1	p1	(T)10	10	482	491	TGGATTGGATTGTGTTGCAC	60.376	20	TGCGACAGAATGAACCATAGA	59.287	21	273	424	696	TGGATTGGATTGTGTTGCAC	60.376	20	GCGACAGAATGAACCATAGACA	60.14	22	272	424	695	TGGATTGGATTGTGTTGCAC	60.376	20	TGCGACAGAATGAACCATAGAC	60.14	22	273	424	696
F01.PB5081	1	p1	(A)10	10	632	641	ATGGTGGTTTGGTAGCATCA	58.85	20	GGACCTTAGGGAGTGCAAGA	59.284	20	197	554	750	TGATGGTGGTTTGGTAGCAT	58.85	20	GGACCTTAGGGAGTGCAAGA	59.284	20	199	552	750	TTGATGGTGGTTTGGTAGCAT	60.242	21	GGACCTTAGGGAGTGCAAGA	59.284	20	200	551	750
F01.PB5085	1	p3	(CAA)7	21	145	165	ATCATCGCAATCACCATCAA	59.89	20	AGGGAAGTTGGTTTTGGCTT	59.976	20	277	75	351	TCATCGCAATCACCATCAAT	59.89	20	AGGGAAGTTGGTTTTGGCTT	59.976	20	276	76	351	ATCATCGCAATCACCATCAA	59.89	20	GGGAAGTTGGTTTTGGCTTT	60.332	20	276	75	350
F01.PB5085	2	p3	(CCT)5	15	350	364	TAGGTACCTTTGACACCGCC	59.993	20	AGAGAAACGGAAACCGATCC	60.443	20	237	260	496	TAGGTACCTTTGACACCGCC	59.993	20	GCTGAATCGAGAGAAACGGA	60.483	20	246	260	505	TAGGTACCTTTGACACCGCC	59.993	20	AAACGGCATGATCTGTTGCT	60.667	20	263	260	522
F01.PB5086	1	p1	(A)22	22	615	636	GCGTTGAAATTGTTTCGGAT	59.945	20	TGCAGTGAACAAGAAATGAAGAA	59.912	23	235	568	802	GCGTTGAAATTGTTTCGGAT	59.945	20	TTGCAGTGAACAAGAAATGAAGA	59.912	23	236	568	803	AAGCGTTGAAATTGTTTCGG	60.11	20	TTGCAGTGAACAAGAAATGAAGA	59.912	23	238	566	803
F01.PB5095	1	p2	(TG)8	16	848	863	CCATGACCATGACCATGACT	59.184	20	CGAAGATGATGCAATTACAGTG	58.32	22	181	769	949	CCATGACCATGACCATGACT	59.184	20	ACGAAGATGATGCAATTACAGTG	59.171	23	182	769	950	TACTGTTGAGGGGTGTGCAT	59.01	20	CGAAGATGATGCAATTACAGTG	58.32	22	201	749	949
F01.PB5097	1	p1	(A)10	10	829	838	CGTTTGCAAAATGGCTGTTA	59.742	20	CAGCACAAGTGACTTCAGTTAAA	57.32	23	235	716	950	GGGTGCATGAGTTTTCCATC	60.326	20	CAGCACAAGTGACTTCAGTTAAA	57.32	23	193	758	950	CGTTTGCAAAATGGCTGTTA	59.742	20	CACAGCACAAGTGACTTCAGTTAAA	60.761	25	237	716	952
F01.PB5102	1	p2	(GA)13	26	1	26	--
F01.PB5102	2	p1	(T)12	12	669	680	GGCGTAAAAGCAAACCCATA	59.964	20	CATGGTTTTGTGCAATAAGGA	58.544	21	223	503	725	GGCGTAAAAGCAAACCCATA	59.964	20	ACATGGTTTTGTGCAATAAGGA	59.384	22	224	503	726	AGCAGCAGAGCTAGGCGTAA	60.449	20	CATGGTTTTGTGCAATAAGGA	58.544	21	236	490	725
F01.PB5111	1	p1	(A)28	28	930	957	--
F01.PB5112	1	p2	(CT)31	62	67	128	TTCCTCAATCCTCTTCTTCCC	59.637	21	CAAGTCCATCTCTCGTCGCT	60.555	20	171	39	209	TTCCTCAATCCTCTTCTTCCC	59.637	21	AGTCCATCTCTCGTCGCTTG	60.555	20	169	39	207	TTCCTCAATCCTCTTCTTCCC	59.637	21	TCACTGGGTCCATGAAAATG	59.343	20	257	39	295
F01.PB5114	1	p3	(ACC)5	15	753	767	GATGGAATGGGAGCAACATT	59.756	20	CACAGAAAACTGAATCACGACA	58.825	22	174	639	812	GATGGAATGGGAGCAACATT	59.756	20	CACAGAAAACTGAATCACGACAA	60.196	23	174	639	812	GATGGAATGGGAGCAACATT	59.756	20	CAAACACAGAAAACTGAATCACG	59.702	23	178	639	816
F01.PB5115	1	p1	(T)13	13	814	826	ACCAGCCATGACTCTCAACC	60.12	20	TAATTGTTCTCACGCAACGC	59.879	20	171	713	883	CCAGCCATGACTCTCAACCT	60.261	20	TAATTGTTCTCACGCAACGC	59.879	20	170	714	883	CTCAGTCTGGCGGATGTTCT	60.408	20	TAATTGTTCTCACGCAACGC	59.879	20	152	732	883
F01.PB5120	1	p1	(T)15	15	191	205	ACTGGTCCCTATGACGCAAC	59.997	20	CCCAACCAAATCAACCAATC	60.029	20	165	126	290	GAAGAAGACCAGAACGACGC	59.997	20	CCCAACCAAATCAACCAATC	60.029	20	258	33	290	ACTGGTCCCTATGACGCAAC	59.997	20	AACCCAACCAAATCAACCAA	60.066	20	167	126	292
F01.PB5120	2	p1	(A)15	15	718	732	AGAAGGATATCCGCGACTCA	59.797	20	CAATTTTGTGCAGCATGAGG	60.257	20	270	564	833	CAGAAGGATATCCGCGACTC	59.797	20	CAATTTTGTGCAGCATGAGG	60.257	20	271	563	833	ATCCGCGACTCATGTTTCTT	59.7	20	CAATTTTGTGCAGCATGAGG	60.257	20	262	572	833
F01.PB5121	1	p1	(T)10	10	863	872	CAGAACTGCGTTGACCTGAA	60.025	20	ATTCACTAACCGAACCGCAC	60	20	171	784	954	TTCAGAACTGCGTTGACCTG	60.025	20	ATTCACTAACCGAACCGCAC	60	20	173	782	954	GGGAAGAATCACGTTGGAGA	60.05	20	ATTCACTAACCGAACCGCAC	60	20	246	709	954
F01.PB5122	1	p1	(A)11	11	660	670	CCATCGAACTCACAACATGC	60.12	20	AAAGCTTGTTAAATGCGGATG	59.266	21	254	543	796	CCATCGAACTCACAACATGC	60.12	20	AAAAAGCTTGTTAAATGCGGA	58.927	21	256	543	798	CCATCGAACTCACAACATGC	60.12	20	AAGCTTGTTAAATGCGGATG	57.926	20	253	543	795
F01.PB5126	1	p1	(A)11	11	421	431	CAACTAGCAGGGGTGATGGT	59.989	20	ATGAATTTTCGCTGTCCCAT	59.391	20	243	223	465	CCTGGATTGTTGCCTCTGAT	60.073	20	ATGAATTTTCGCTGTCCCAT	59.391	20	182	284	465	GGATGATCCCCAACAAAGTG	60.173	20	ATGAATTTTCGCTGTCCCAT	59.391	20	275	191	465
F01.PB5133	1	p1	(T)12	12	955	966	--
F01.PB5138	1	p1	(A)19	19	568	586	CAAAGAATGGGGTGTTGTCA	59.389	20	CCCACCCTTTCCATCATAAA	59.617	20	265	454	718	AAAAAGCAATGCCAGCAAAT	59.726	20	TCCAACACACCCACCTAAAA	58.871	20	263	394	656	AAAAAGCAATGCCAGCAAAT	59.726	20	TTCCAACACACCCACCTAAA	58.871	20	264	394	657
F01.PB5141	1	p2	(CT)11	22	278	299	CACATGTCCATGACCTCAGC	60.121	20	GCAATTCGTCCAATCATGTG	59.931	20	226	238	463	TTCCCATGTGAACTCTGCAC	59.682	20	AGACGGGGGAAGGTTGTAGT	59.856	20	265	66	330	TTCCCATGTGAACTCTGCAC	59.682	20	GACGGGGGAAGGTTGTAGTT	60.225	20	264	66	329
F01.PB5153	1	p1	(A)10	10	44	53	AAAACCTACGCGCTTAATCA	57.628	20	TCAAGAATTGGAAGATCCCG	60.006	20	164	17	180	AAAACCTACGCGCTTAATCA	57.628	20	CAAGAATTGGAAGATCCCGA	60.006	20	163	17	179	AAAACCTACGCGCTTAATCA	57.628	20	ACACCATCTTTGCCTCCAAC	59.973	20	218	17	234
F01.PB5154	1	p1	(T)11	11	554	564	TTGTGCAGATATGGGAGCAG	59.823	20	CGCCGTAGCACATTTACATT	58.726	20	275	375	649	TGTTGTGCAGATATGGGAGC	59.679	20	CGCCGTAGCACATTTACATT	58.726	20	277	373	649	GTTGTGCAGATATGGGAGCA	59.679	20	CGCCGTAGCACATTTACATT	58.726	20	276	374	649
F01.PB5164	1	p3	(GCT)5	15	646	660	AAGCCAGCTGTTAAGCCAAA	60.018	20	TTGCATTAGGCTTCGCTTTT	59.985	20	165	532	696	CAAAAGCTGTTGTCAAGCCA	60.027	20	TTTGCATTAGGCTTCGCTTT	59.985	20	144	554	697	TTGCTTCTGGAAAGCTCGTT	60.132	20	TTGCATTAGGCTTCGCTTTT	59.985	20	272	425	696
F01.PB5167	1	p3	(ATT)6	18	673	690	ACTATTGCAGCCTTGGTTGG	60.132	20	TCACGGCCAACTTAGCTCTT	60.015	20	272	459	730	GGCTACTATTGCAGCCTTGG	59.867	20	TCACGGCCAACTTAGCTCTT	60.015	20	276	455	730	ACTATTGCAGCCTTGGTTGG	60.132	20	TAGCTCTTGGCCTTGGTACG	60.399	20	260	459	718
F01.PB5168	1	p1	(A)11	11	650	660	GGAATTTTCTTGTGGCAGGA	60.051	20	CATTGCAATCACACTACGGG	59.988	20	172	513	684	GGAATTTTCTTGTGGCAGGA	60.051	20	GGAGGTGGATGACCTTGAGA	60.048	20	197	513	709	TGGCAGGAGCAAATTTCTTT	59.823	20	CATTGCAATCACACTACGGG	59.988	20	160	525	684
F01.PB5171	1	p3	(GTG)5	15	442	456	GGTGGTGGTCATTATGGAGG	60.05	20	GCATTCCACCTGAACTTGGT	59.973	20	196	386	581	GGTGGTGGTCATTATGGAGG	60.05	20	GGATATCCACCAGCTTGCAT	59.923	20	212	386	597	CGGGTCAATATGGTGCTTCT	59.955	20	ACCCGTCACACCACTACCTC	59.883	20	272	213	484
F01.PB5174	1	p1	(T)10	10	406	415	TTACCATGTCCCGTTTTGGT	60.088	20	AAAAAGGATGCAAAGACAGGAA	60.109	22	279	312	590	TTACCATGTCCCGTTTTGGT	60.088	20	AAAAGGATGCAAAGACAGGAA	58.823	21	278	312	589	GGAAACCGGAGGGTTAAGAC	59.805	20	AAAAGGATGCAAAGACAGGAAA	60.109	22	258	332	589
F01.PB5175	1	p2	(TG)8	16	181	196	TGCGGTTCAATAAAGCTGTG	59.872	20	GAGCACCAAGCATATCCCAT	59.923	20	143	80	222	CGAGTTCCTTTGCATTGTCA	59.84	20	GAGCACCAAGCATATCCCAT	59.923	20	176	47	222	TCCAGATCGAGTTCCTTTGC	60.34	20	GAGCACCAAGCATATCCCAT	59.923	20	183	40	222
F01.PB5175	2	p3	(ATG)9	27	361	387	ATGGGATATGCTTGGTGCTC	59.923	20	CAGTCCAGAAAAAGAGGCCA	60.366	20	218	203	420	TCCTGTGTGTGTGTGTGTGG	60.088	20	CAGTCCAGAAAAAGAGGCCA	60.366	20	244	177	420	ATGGGATATGCTTGGTGCTC	59.923	20	TGCCTTGATTTTGGATCAGA	59.2	20	257	203	459
F01.PB5175	3	p1	(T)13	13	695	707	TCGTCTGCGAACAAAGACTG	60.175	20	GCTTGCTTGAAATTGCTGAA	59.186	20	175	560	734	TCGTCTGCGAACAAAGACTG	60.175	20	AGCTTGCTTGAAATTGCTGAA	60.145	21	176	560	735	TCGTCTGCGAACAAAGACTG	60.175	20	AAGCTTGCTTGAAATTGCTGA	60.145	21	177	560	736
F01.PB5180	1	p3	(ATG)6	18	413	430	GTCACCGTTGGGAATTTCAG	60.353	20	CAGGGGAAGCATACAAAACC	59.429	20	143	326	468	GTCACCGTTGGGAATTTCAG	60.353	20	AGAAAGAAACAGGGGAAGCA	58.909	20	152	326	477	GTCACCGTTGGGAATTTCAG	60.353	20	ACAGGGGAAGCATACAAAACC	60.235	21	144	326	469
F01.PB5189	1	p1	(T)20	20	911	930	--
F01.PB5190	1	p1	(T)11	11	644	654	CCCCTTACCCCTGTTTTCAT	60.046	20	CACAACATTTTGTCGGTTGA	57.998	20	132	602	733	TTTCACATGGGAGGTTGTGA	59.935	20	CACAACATTTTGTCGGTTGA	57.998	20	262	472	733	GTGTTCCCCTTACCCCTGTT	60.088	20	CACAACATTTTGTCGGTTGA	57.998	20	137	597	733
F01.PB5216	1	p1	(T)16	16	706	721	TTGACTGAAATATAAGGTGATGCAA	59.917	25	CCGGCACATTATTTAGCACA	59.585	20	231	563	793	TTGACTGAAATATAAGGTGATGCAA	59.917	25	GCCGGCACATTATTTAGCAC	60.485	20	232	563	794	TGACTGAAATATAAGGTGATGCAA	58.699	24	CCGGCACATTATTTAGCACA	59.585	20	230	564	793
F01.PB5217	1	p1	(T)13	13	798	810	TAGACACATGGTTGCCGCTA	60.28	20	AGGTGGTAGATGGCTTTGACA	59.607	21	159	767	925	TAGACACATGGTTGCCGCTA	60.28	20	GGTGGTAGATGGCTTTGACAG	59.607	21	158	767	924	TAGACACATGGTTGCCGCTA	60.28	20	GGTGGTAGATGGCTTTGACA	58.57	20	158	767	924
F01.PB5223	1	p1	(A)30	30	936	965	--
F01.PB5229	1	p1	(T)10	10	908	917	TCCACAACAATGGGAATCAA	59.75	20	AAAAGGTGAAAGTACTGAAAATTAAGA	57.47	27	147	801	947	CTAGGGACACACAAATGGGC	60.375	20	AAAAGGTGAAAGTACTGAAAATTAAGA	57.47	27	122	826	947	CCATCCACAACAATGGGAAT	60.439	20	AAAAGGTGAAAGTACTGAAAATTAAGA	57.47	27	150	798	947
F01.PB5231	1	p2	(TC)8	16	29	44	--
F01.PB5232	1	p3	(GAA)13	39	44	82	GCGAATGGAAGAAGAGAGAAGA	60.096	22	TATTAACGCGCGAAGTACCC	60.116	20	243	3	245	GCGAATGGAAGAAGAGAGAAGA	60.096	22	TGGAGGAGAGAGAATCGGAA	59.879	20	164	3	166	GCGAATGGAAGAAGAGAGAAGA	60.096	22	GGAGAGAGAATCGGAAAGGG	60.147	20	160	3	162
F01.PB5235	1	p1	(T)11	11	915	925	--
F01.PB5237	1	p4	(CATC)5	20	25	44	CCTTCGAAAACCGTTTGTTA	57.811	20	GAGGAAAAGGGGCAATAAGC	60.041	20	168	1	168	CCTTCGAAAACCGTTTGTTA	57.811	20	GACGATTGGAACGAGGAAAA	60.051	20	180	1	180	CCTTCGAAAACCGTTTGTTA	57.811	20	TACGTTGACGATTGGAACGA	60.111	20	186	1	186
F01.PB5248	1	p1	(A)10	10	24	33	--
F01.PB5250	1	p1	(T)11	11	94	104	TTCCTTCTTTCCCGTTCTTTC	59.69	21	TCCAACACATCCTCAACCAA	59.935	20	246	33	278	TCTTTTCCTTCTTTCCCGTTC	59.69	21	TCCAACACATCCTCAACCAA	59.935	20	250	29	278	TTCCTTCTTTCCCGTTCTTTC	59.69	21	ACCGAATCCAACACATCCTC	59.786	20	252	33	284
F01.PB5252	1	p1	(T)15	15	842	856	GGAGACAATGCGTTTCGAGT	60.263	20	CACATGTTCAGTCAAAGAAACGA	60.196	23	243	653	895	GGAGACAATGCGTTTCGAGT	60.263	20	TCACATGTTCAGTCAAAGAAACG	60.196	23	244	653	896	CCAGTCCCGTGTTGAAAATC	60.353	20	CACATGTTCAGTCAAAGAAACGA	60.196	23	192	704	895
F01.PB5260	1	p1	(T)13	13	405	417	AAGGTTGTTGAGGCCTTGAG	59.328	20	AATTCATTTGACAGGTCGTGC	59.992	21	273	263	535	AAGGTTGTTGAGGCCTTGAG	59.328	20	CCAAATTCATTTGACAGGTCG	60.35	21	276	263	538	AAGGTTGTTGAGGCCTTGAG	59.328	20	TGACAGGTCGTGCAAATAATG	59.6	21	265	263	527
F01.PB5269	1	p1	(T)16	16	8	23	--
F01.PB5269	2	p3	(CAG)6	18	446	463	TAGCTGCAATTGCTGATGCT	59.741	20	CGGGTCTAAGTCCCATTTGA	59.926	20	252	260	511	GGCTCAGCAACAAGGAATGT	60.263	20	CGGGTCTAAGTCCCATTTGA	59.926	20	140	372	511	ATGGCTCAGCAACAAGGAAT	59.7	20	CGGGTCTAAGTCCCATTTGA	59.926	20	142	370	511
F01.PB5270	1	c	(CT)10ccttctcttcttctcactgtttacaatactagtctagtgagagaaattagagccagaataaccacactg(TTC)5	104	41	144	TCCTTTTCCATTTCCAATTCC	60.116	21	ACGCCAGAGTATTGGCATGT	60.547	20	249	14	262	CCTTTTCCTTTTCCATTTCCA	60.271	21	ACGCCAGAGTATTGGCATGT	60.547	20	254	9	262	TCCTTTTCCATTTCCAATTCC	60.116	21	TCCCTAGGAAAATCTGACGC	59.269	20	265	14	278
F01.PB5273	1	p1	(T)13	13	726	738	GGTTTGAGTGTTGTTTTGGGA	59.861	21	AAGCTTGCAGAGGATGGTTG	60.397	20	156	701	856	GGTTTGAGTGTTGTTTTGGGA	59.861	21	CAAGCTTGCAGAGGATGGTT	60.397	20	157	701	857	GGTTTGAGTGTTGTTTTGGGA	59.861	21	TTGCAGAGGATGGTTGAGAA	59.369	20	152	701	852
F01.PB5277	1	c	(A)12tattggtgtatcaaaagaaattatggaatatgaattatctattttgtttgtgaagataagtattcgatttccatatttatc(T)15	108	796	903	--
F01.PB5290	1	p1	(T)78	78	397	474	ACACCAGCCTCTTGGAGAAA	59.844	20	TCAGTGCTTGCTGTTGTTCC	60.032	20	254	356	609	ACACCAGCCTCTTGGAGAAA	59.844	20	GGCACTGATGTGTCCTCCTT	60.12	20	209	356	564	CACCAGCCTCTTGGAGAAAC	59.844	20	GGCACTGATGTGTCCTCCTT	60.12	20	208	357	564
F01.PB5290	2	p1	(A)12	12	1076	1087	CTTTGGGGGTGCTTTGTTTA	59.968	20	TCATATTCCATAATTTCTTTTGATACA	57.394	27	218	902	1119	CCATTGTGTTGTTTTGTGGC	59.864	20	TCATATTCCATAATTTCTTTTGATACA	57.394	27	237	883	1119	CTTTGGGGGTGCTTTGTTTA	59.968	20	ATATTCCATAATTTCTTTTGATACACC	57.285	27	216	902	1117
F01.PB5291	1	p1	(A)16	16	854	869	--
F01.PB5305	1	c	(T)13gaaagagatcatgcctgttacttggttccactttttattttcatctc(T)13	73	730	802	--
F01.PB5313	1	p1	(A)10	10	67	76	CCACCAACCGAAGAAGAAAA	60.081	20	CCGGCATTTCAATTCACTTT	59.938	20	235	5	239	CCACCAACCGAAGAAGAAAA	60.081	20	AATCTTCTTCCGGCATTTCA	59.645	20	244	5	248	CCACCAACCGAAGAAGAAAA	60.081	20	ATCTTCTTCCGGCATTTCAA	59.645	20	243	5	247
F01.PB5314	1	c	(A)11tgaaagtgaaagaag(A)12	38	545	582	GTGGCAGGCCTTGATTACAT	59.962	20	CATTGCAACAACAAAAACCG	60.007	20	231	495	725	CATAAGTGGCAGGCCTTGAT	60.096	20	CATTGCAACAACAAAAACCG	60.007	20	236	490	725	GTGGCAGGCCTTGATTACAT	59.962	20	TTGCAACAACAAAAACCGTG	60.569	20	229	495	723
F01.PB5318	1	p1	(T)10	10	211	220	TCCAGCAAAATAAATGAGGTGA	59.586	22	TTTTATTCTTGAAAATGTTTTTGGA	58.297	25	264	63	326	TCCAGCAAAATAAATGAGGTGA	59.586	22	TTTATTCTTGAAAATGTTTTTGGA	57.09	24	263	63	325	TCCAGCAAAATAAATGAGGTGA	59.586	22	GATTTTATTCTTGAAAATGTTTTTGGA	60.011	27	266	63	328
F01.PB5328	1	p1	(T)10	10	601	610	CCACTAGATGTGGCCATAGGA	59.963	21	TTCCCTAAGACGTAGAACCCA	58.705	21	269	564	832	TCCACTAGATGTGGCCATAGG	59.963	21	TTCCCTAAGACGTAGAACCCA	58.705	21	270	563	832	CCACTAGATGTGGCCATAGGA	59.963	21	CTTCCCTAAGACGTAGAACCCA	59.648	22	270	564	833
F01.PB5334	1	p1	(A)26	26	808	833	--
F01.PB5341	1	p1	(T)13	13	624	636	CGGAGATGAAGAGCCATTGT	60.218	20	TCATTTTCACAAATGTTGCCA	59.961	21	227	457	683	CACGGAGATGAAGAGCCATT	60.218	20	TCATTTTCACAAATGTTGCCA	59.961	21	229	455	683	ACGGAGATGAAGAGCCATTG	60.218	20	TCATTTTCACAAATGTTGCCA	59.961	21	228	456	683
F01.PB5347	1	p1	(A)10	10	14	23	--
F01.PB5352	1	p1	(A)11	11	753	763	GCATAACGTGCAGATCCAGA	59.83	20	ggacccacttccaTCCTTCT	60.314	20	239	614	852	GCATAACGTGCAGATCCAGA	59.83	20	acccacttccaTCCTTCTGA	59.505	20	237	614	850	CGTTGAGGTCTGGGCATAAC	60.517	20	ggacccacttccaTCCTTCT	60.314	20	252	601	852
F01.PB5354	1	p1	(T)10	10	779	788	TTCCTTGTAGCGAGGGAGAA	59.948	20	GGGAAACATTTTGATTTCCGT	60.048	21	190	664	853	TTCCTTGTAGCGAGGGAGAA	59.948	20	TCATTCGGGAAACATTTTGA	58.94	20	196	664	859	TTCCTTGTAGCGAGGGAGAA	59.948	20	CTCATTCGGGAAACATTTTGA	59.924	21	197	664	860
F01.PB5355	1	p3	(TTC)6	18	12	29	--
F01.PB5360	1	p1	(T)10	10	323	332	TCTTGAGGATTTTAATGTTGGGA	59.83	23	TTCCCATCGACTCCTTGAAC	60.05	20	232	253	484	TCTTGAGGATTTTAATGTTGGGA	59.83	23	ATCCTTCCCATCGACTCCTT	59.896	20	236	253	488	TCTTGAGGATTTTAATGTTGGGA	59.83	23	CTTCCCATCGACTCCTTGAA	60.187	20	233	253	485
F01.PB5361	1	p2	(TC)25	50	88	137	AACCCTTTTCAATTTCAACCC	59.21	21	TGCAAATCCTTGAGCTCCTT	59.955	20	130	63	192	AACCCTTTTCAATTTCAACCC	59.21	21	CCTTCTGCAAATCCTTGAGC	59.955	20	135	63	197	AACCCTTTTCAATTTCAACCC	59.21	21	GCAAATCCTTGAGCTCCTTG	59.955	20	129	63	191
F01.PB5363	1	p1	(T)10	10	817	826	TATGCGTACCTGCAGCAGAC	60.042	20	TACCAAGGTTGGGTGCTCTT	59.592	20	226	641	866	TTCACTGCCCGTGTTTCATA	60.111	20	TACCAAGGTTGGGTGCTCTT	59.592	20	206	661	866	CGTACCTGCAGCAGACTTCA	60.199	20	TACCAAGGTTGGGTGCTCTT	59.592	20	222	645	866
F01.PB5365	1	p3	(CTT)5	15	107	121	ACTCTCTCAACCAGTCCCCA	59.682	20	TCCTTTGACTAGCCCACCAC	60.111	20	254	84	337	ACTCTCTCAACCAGTCCCCA	59.682	20	TTTGACTAGCCCACCACCTT	59.592	20	251	84	334	TCATTTGCTCCTCCTCTGCT	60.096	20	TGGAAGTTCCCATTTGGATG	60.692	20	248	35	282
F01.PB5367	1	p1	(A)10	10	798	807	TTTATGAAGGGGGATCGTTG	59.756	20	AATGGAGCAAAGTCAGGCTC	59.434	20	223	629	851	TTATGAAGGGGGATCGTTGA	60.266	20	AATGGAGCAAAGTCAGGCTC	59.434	20	222	630	851	TATGAAGGGGGATCGTTGAA	60.266	20	AATGGAGCAAAGTCAGGCTC	59.434	20	221	631	851
F01.PB5376	1	p1	(A)23	23	871	893	TTTGTGCTGGTGTCCCTTTT	60.529	20	caAAAACATTGGTCTACGCA	57.291	20	199	720	918	ATTTGTGCTGGTGTCCCTTT	59.454	20	caAAAACATTGGTCTACGCA	57.291	20	200	719	918	TGGGTTGGTAATCTGGTTCG	60.745	20	caAAAACATTGGTCTACGCA	57.291	20	251	668	918
F01.PB5377	1	p1	(T)10	10	7	16	--
F01.PB5380	1	p1	(T)16	16	569	584	TGCTTTGCAGAAAGAACTCA	57.346	20	GCAATCCAGCAAAATAAGGA	57.844	20	276	521	796	TGCTTTGCAGAAAGAACTCA	57.346	20	AGCAATCCAGCAAAATAAGGA	58.844	21	277	521	797	GTGCTTTGCAGAAAGAACTCA	58.296	21	GCAATCCAGCAAAATAAGGA	57.844	20	277	520	796
F01.PB5381	1	p1	(T)15	15	831	845	GGATTTGGAAAGTCGGTTTG	59.406	20	CCATGAGTGACAATGTTGTTTTG	60.311	23	166	724	889	TGGATTTGGAAAGTCGGTTT	59.406	20	CCATGAGTGACAATGTTGTTTTG	60.311	23	167	723	889	TGGAAAGTCGGTTTGTTTGA	59.145	20	CCATGAGTGACAATGTTGTTTTG	60.311	23	161	729	889
F01.PB5385	1	p1	(A)26	26	582	607	--
F01.PB5387	1	p1	(T)12	12	884	895	CGCTTGGAAAGTAATGAGTTGA	59.402	22	AAGCCGATATGATCACATTATTCA	59.738	24	108	849	956	TCGCTTGGAAAGTAATGAGTTG	59.402	22	AAGCCGATATGATCACATTATTCA	59.738	24	109	848	956	CGCTTGGAAAGTAATGAGTTGA	59.402	22	AGCCGATATGATCACATTATTCA	58.486	23	107	849	955
F01.PB5389	1	p1	(T)19	19	402	420	CATCACACGGTTTGTGGTTT	59.314	20	TCACCAACATCAACATGGCT	59.967	20	191	355	545	CATCACACGGTTTGTGGTTT	59.314	20	TCAACATGGCTTGCAGGTAA	60.257	20	182	355	536	CATCACACGGTTTGTGGTTT	59.314	20	AACATCAACATGGCTTGCAG	59.722	20	186	355	540
F01.PB5390	1	p1	(T)11	11	805	815	TTTGTGGTGGTGGTGAAAAA	59.834	20	CATATAGTGGCAAAAAGACCACA	59.065	23	243	709	951	TTTTGTGGTGGTGGTGAAAA	59.834	20	CATATAGTGGCAAAAAGACCACA	59.065	23	244	708	951	CATGATGAGGCCAAGCTTCT	60.362	20	CATATAGTGGCAAAAAGACCACA	59.065	23	277	675	951
F01.PB5394	1	c	(TGA)5ttatgaagaatttcacatatttgatttgaattttgcagaac(GAT)6	74	369	442	ACGAATCGGTTACCATACCG	59.708	20	TGATCGTCGAATGTGTGTTG	59.085	20	246	278	523	ACCGCTTCAATTTCCTTCAA	59.685	20	TGATCGTCGAATGTGTGTTG	59.085	20	230	294	523	ACGAATCGGTTACCATACCG	59.708	20	TGATCGTCGAATGTGTGTTGT	60.024	21	246	278	523
F01.PB5394	2	c	(T)15attataagggggatgaaggatgatgatgaatatgtgaattttg(T)13	71	689	759	CTTCTTCTCATCACCAATCAGC	58.936	22	AAATGAAAAGAAACACCCAAAAA	58.974	23	251	562	812	TCTTCTCATCACCAATCAGCTT	58.936	22	AAATGAAAAGAAACACCCAAAAA	58.974	23	249	564	812	TTCTTCTCATCACCAATCAGC	57.878	21	AAATGAAAAGAAACACCCAAAAA	58.974	23	250	563	812
F01.PB5397	1	p3	(CAC)5	15	79	93	CCTAAACTCGACCCAAACGA	60.103	20	GTGTTGCCACATGTTTCCAG	60.008	20	246	53	298	TCCTAAACTCGACCCAAACG	60.103	20	GTGTTGCCACATGTTTCCAG	60.008	20	247	52	298	CCTAAACTCGACCCAAACGA	60.103	20	TCCAGCAAGATCTTCAGCCT	60.096	20	231	53	283
F01.PB5400	1	p3	(GAA)7	21	118	138	AAGTGAAAATGGGAGACCCC	60.169	20	ATTGAGAGAGGGACAAGCGA	59.95	20	204	94	297	AAGTGAAAATGGGAGACCCC	60.169	20	GATTGAGAGAGGGACAAGCG	59.95	20	205	94	298	GCTGCTGGCGACTCTTTACT	59.786	20	ATTGAGAGAGGGACAAGCGA	59.95	20	245	53	297
F01.PB5418	1	p1	(A)11	11	745	755	TTTGGCATTATGGCGTTACA	59.958	20	GTAACCAGGACCCACTTCCA	59.82	20	185	669	853	TTTGGCATTATGGCGTTACA	59.958	20	TGTAACCAGGACCCACTTCC	59.82	20	186	669	854	ATAACGTGCAGATTCGGAGG	60.096	20	GTAACCAGGACCCACTTCCA	59.82	20	247	607	853
F01.PB5430	1	p3	(CTT)6	18	295	312	CTGCATGCTCATTCCTTCAA	59.948	20	TGTTCCTCCACAATTCCTCC	59.903	20	215	167	381	TGCATGCTCATTCCTTCAAA	60.343	20	TGTTCCTCCACAATTCCTCC	59.903	20	214	168	381	CCACAGTTGCTTCATTCTCG	59.44	20	TGTTCCTCCACAATTCCTCC	59.903	20	131	251	381
F01.PB5437	1	p1	(A)10	10	700	709	CAGAAGGGTTTAAGTGCCCA	60.103	20	TGCATGACGACGACTACTACG	59.943	21	280	461	740	CTCGTTCAAGTTGGTGTAGGG	59.642	21	GCTGACATACACACCGCATC	60.152	20	233	606	838	TCGTTCAAGTTGGTGTAGGG	58.621	20	GCTGACATACACACCGCATC	60.152	20	232	607	838
F01.PB5439	1	p1	(A)10	10	5	14	--
F01.PB5443	1	p1	(T)10	10	875	884	--
F01.PB5459	1	p2	(TC)8	16	24	39	--
F01.PB5464	1	p2	(TC)8	16	176	191	CACGCTGCTGATGTCAAAAT	59.871	20	AGAGGAGAGCGGAAAAGAGG	60.088	20	228	5	232	CACGCTGCTGATGTCAAAAT	59.871	20	ATCGACCTGGTAGCGATTTG	60.096	20	264	5	268	GTTCTCACGCTGCTGATGTC	59.583	20	AGAGGAGAGCGGAAAAGAGG	60.088	20	233	0	232
F01.PB5470	1	p1	(T)17	17	712	728	GGAGGAACCTCTTCTGGTCC	60.05	20	CAAGAGTAAAAGTCCTGAACCAA	57.619	23	200	612	811	GGAGGAACCTCTTCTGGTCC	60.05	20	CAAGAGTAAAAGTCCTGAACCAAG	58.567	24	200	612	811	GGAGGAACCTCTTCTGGTCC	60.05	20	ACAAGAGTAAAAGTCCTGAACCAA	58.439	24	201	612	812
F01.PB5472	1	p1	(T)15	15	839	853	TCATTCAGGAAGGATGCTGAT	59.644	21	CCCCACACCATTTCCTAGAAG	60.719	21	143	782	924	TCATTCAGGAAGGATGCTGAT	59.644	21	CCCCCACACCATTTCCTAGA	62.021	20	144	782	925	TCCACCAGATTTGGAAGAAAG	59.157	21	CCCCACACCATTTCCTAGAAG	60.719	21	279	646	924
F01.PB5478	1	p2	(CT)16	32	28	59	TAACCCTTTCCCATTTGTCC	58.738	20	GGTTGAATCTGGTGGCTGTT	59.973	20	204	4	207	TAACCCTTTCCCATTTGTCC	58.738	20	CTTGGTTGAATCTGGTGGCT	60.111	20	207	4	210	TAACCCTTTCCCATTTGTCC	58.738	20	CTGGAGTGTGCTTGGTTGAA	59.873	20	217	4	220
F01.PB5479	1	p3	(CCA)5	15	130	144	AGTACCCTCATCCACACCCA	60.238	20	GGGAATGGTAGACAGGGTGA	59.779	20	177	43	219	TACCCTCATCCTCACCCTGT	59.38	20	TCTTGTGTGGTGTTGGTGGT	59.89	20	148	96	243	GTACCCTCATCCTCACCCTG	59.38	20	TCTTGTGTGGTGTTGGTGGT	59.89	20	149	95	243
F01.PB5491	1	p1	(T)11	11	136	146	GGTAAAGTGATGGATTGGAAACA	60.102	23	AACTTGGACTCGTGAGGCAC	60.307	20	279	27	305	GGTAAAGTGATGGATTGGAAACA	60.102	23	AAACTTGGACTCGTGAGGCA	60.833	20	280	27	306	GGTAAAGTGATGGATTGGAAACA	60.102	23	GCACGTCCGGGGATATTACT	61.091	20	263	27	289
F01.PB5491	2	p2	(AT)6	12	324	335	GTGCCTCACGAGTCCAAGTT	60.307	20	AAGCCATTTTCATGCCAAAA	60.436	20	208	286	493	GTGCCTCACGAGTCCAAGTT	60.307	20	TTTCAAGCCATTTTCATGCC	60.952	20	212	286	497	TGCCTCACGAGTCCAAGTTT	60.833	20	AAGCCATTTTCATGCCAAAA	60.436	20	207	287	493
F01.PB5495	1	p3	(GAA)7	21	277	297	CCTTCAAAGCCTTCGTCAAG	59.986	20	TGTTGGAAGCTCCCTCTTGT	59.844	20	144	190	333	TTCGAAAGCAAGCCTCAAAT	59.96	20	TGTTGGAAGCTCCCTCTTGT	59.844	20	192	142	333	GACGTCACCGAATCCAAGAT	59.934	20	TGTTGGAAGCTCCCTCTTGT	59.844	20	211	123	333
F01.PB5502	1	p1	(T)10	10	868	877	AGTCAAATGAGGCGAATGCT	59.843	20	GCAAAGATTAAAATCTCGTGGA	58.386	22	127	784	910	TCAGTCAAATGAGGCGAATG	59.799	20	GCAAAGATTAAAATCTCGTGGA	58.386	22	129	782	910	AGTCAAATGAGGCGAATGCT	59.843	20	AGCAAAGATTAAAATCTCGTGGA	59.302	23	128	784	911
F01.PB5504	1	p1	(A)21	21	34	54	TCACAAACGCAAAGAAACAAA	59.378	21	ACTTGAACGGATGAATTCGG	59.933	20	213	2	214	TCACAAACGCAAAGAAACAAA	59.378	21	ACGGAGATTGGAGAATGTGG	59.927	20	144	2	145	TCACAAACGCAAAGAAACAAA	59.378	21	TGTCAGGGTAGAGTGTTGCG	59.897	20	238	2	239
F01.PB5504	2	p2	(GT)6	12	797	808	TGCGGCACTTACTGATGAAG	60.011	20	TCATTCACATTTCACGTCTTCC	59.978	22	274	562	835	GTGCGGCACTTACTGATGAA	59.871	20	TCATTCACATTTCACGTCTTCC	59.978	22	275	561	835	AGATTGTCCTGTGAAAGCGG	60.255	20	TCATTCACATTTCACGTCTTCC	59.978	22	223	613	835
F01.PB5511	1	p3	(GAA)7	21	6	26	--
F01.PB5514	1	p2	(TC)18	36	41	76	GTACCCTTCCCCTTTTCGTC	59.805	20	CGACGAGTTCTTTCTGGAGG	59.982	20	190	4	193	GTACCCTTCCCCTTTTCGTC	59.805	20	TTTTGCTCAGAGTCTTGCGA	59.864	20	157	4	160	GTACCCTTCCCCTTTTCGTC	59.805	20	AGGAGCTCCACCAACTTCAA	59.844	20	276	4	279
F01.PB5516	1	p1	(A)11	11	81	91	TCACAAACTCGTTGGATTGG	59.541	20	CTCAACTGCAACAACAGCGT	60.096	20	150	1	150	CACAAACTCGTTGGATTGGA	59.541	20	CTCAACTGCAACAACAGCGT	60.096	20	149	2	150	TCACAAACTCGTTGGATTGG	59.541	20	GCGTCCTCACCTGACATTTT	60.119	20	134	1	134
F01.PB5517	1	p1	(T)10	10	712	721	AAGACATTCTGGCGACCAAC	60.119	20	GAGTTCGATTTCTGGTGGGA	60.05	20	265	561	825	AAGACATTCTGGCGACCAAC	60.119	20	AGTTACCTCCCAGCCGAACT	60.132	20	225	561	785	AAGACATTCTGGCGACCAAC	60.119	20	CGATTTCTGGTGGGAACAAT	59.79	20	260	561	820
F01.PB5527	1	p1	(T)12	12	836	847	--
F01.PB5531	1	p2	(TC)6	12	49	60	CATTCTCTGCTACTTCCCTTCTG	59.552	23	ACATCCGCAGATTTTTCCAC	59.939	20	256	19	274	CCATTCATTTTTCCATTTTCA	57.478	21	ACATCCGCAGATTTTTCCAC	59.939	20	275	0	274	CATTCTCTGCTACTTCCCTTCTG	59.552	23	GGTGTACAGGTTTCTCGCGT	60.179	20	224	19	242
F01.PB5533	1	p3	(AAC)8	24	127	150	CCAAGAAGAAGAGGCAAGTCC	60.368	21	TGCAAGACAATTCCAACCAA	60.088	20	261	97	357	CCAAGAAGAAGAGGCAAGTCC	60.368	21	TACAGCACACAAGGAGCCAC	59.905	20	146	97	242	TCACCAAGAAGAAGAGGCAAG	59.601	21	TGCAAGACAATTCCAACCAA	60.088	20	264	94	357
F01.PB5541	1	p1	(T)11	11	674	684	GGGCCATCCTCTAACCTACC	59.789	20	TCCTCCTTAACACCAACAACC	58.945	21	259	463	721	GGGCCATCCTCTAACCTACC	59.789	20	TCCTCCTTAACACCAACAACCT	59.901	22	259	463	721	GGGCCATCCTCTAACCTACC	59.789	20	TTCCTCCTTAACACCAACAACC	60.254	22	260	463	722
F01.PB5541	2	p1	(T)10	10	799	808	GGTTGTTGGTGTTAAGGAGGA	58.945	21	CAAGTGCATTCACAAAAACTGA	58.87	22	192	701	892	AGGTTGTTGGTGTTAAGGAGGA	59.901	22	CAAGTGCATTCACAAAAACTGA	58.87	22	193	700	892	GGTTGTTGGTGTTAAGGAGGA	58.945	21	ACAAGTGCATTCACAAAAACTGA	59.707	23	193	701	893
F01.PB5549	1	p1	(T)11	11	822	832	CGCACTCGCTAATACACCAA	59.895	20	CTCGTAGCATGTGTGCCATT	59.746	20	279	585	863	CGCACTCGCTAATACACCAA	59.895	20	TCTCGTAGCATGTGTGCCAT	60.296	20	280	585	864	AGTTCAATTCACGCGGCTAT	59.736	20	CTCGTAGCATGTGTGCCATT	59.746	20	241	623	863
F01.PB5552	1	p1	(A)12	12	650	661	GGTGCCACTGATCCAACTTT	59.973	20	TCGTATATCAAAACCAAAATTACCA	58.825	25	148	564	711	TACAAGGATGGTGCCACTGA	60.112	20	TCGTATATCAAAACCAAAATTACCA	58.825	25	157	555	711	CTTTGCCTATGGCTTGAAGG	59.839	20	TCGTATATCAAAACCAAAATTACCA	58.825	25	122	590	711
F01.PB5554	1	p1	(T)11	11	762	772	AATGCTAGCACCAACCCAAC	60	20	ACAGGAAACGACCAACCAAG	60.005	20	217	601	817	AATGCTAGCACCAACCCAAC	60	20	CAGGAAACGACCAACCAAGT	60.005	20	216	601	816	AATGCTAGCACCAACCCAAC	60	20	AGAAAGCTGCTCCCAACAAA	59.993	20	256	601	856
F01.PB5555	1	c	(AC)9(TC)13	44	106	149	TCACGTTTTCTTCTCTAACCGTC	59.812	23	TGCATCATCACAGGAGAAGC	59.95	20	251	20	270	TCACGTTTTCTTCTCTAACCGTC	59.812	23	GAGAAGCTCTTGGAGCGAAA	59.836	20	238	20	257	TCACGTTTTCTTCTCTAACCGTC	59.812	23	GGAGCGAAAGTTGATACCGA	60.214	20	227	20	246
F01.PB5555	2	p1	(T)14	14	935	948	CAAAAGCTGCTTAAGGCTCG	60.277	20	CAAACGGTCCATTGTATTTGA	58.4	21	230	759	988	CAAAAGCTGCTTAAGGCTCG	60.277	20	ACAAACGGTCCATTGTATTTGA	59.248	22	231	759	989	AGCCGGCTCTCTGTTATGTC	59.459	20	CAAACGGTCCATTGTATTTGA	58.4	21	249	740	988
F01.PB5565	1	p3	(GGT)5	15	472	486	TTGCTGCTGGACCTGTTATG	59.864	20	GGAAGAAGATTTGGTGGCAA	60.051	20	265	385	649	GCTGCTGGACCTGTTATGGT	60.142	20	GGAAGAAGATTTGGTGGCAA	60.051	20	263	387	649	ACCTTTGATTGCTGCTGGAC	60.263	20	GGAAGAAGATTTGGTGGCAA	60.051	20	273	377	649
F01.PB5566	1	p3	(GAA)6	18	23	40	--
F01.PB5572	1	p2	(AG)7	14	10	23	--
F01.PB5576	1	p2	(TC)16	32	21	52	--
F01.PB5582	1	p1	(T)21	21	553	573	TTTGAAGCAGGGGGTGTTAC	59.971	20	GAAATACATTCAACCACGAGGA	58.952	22	166	458	623	AGAGCCCCTCTCAGGACTTC	59.952	20	GAAATACATTCAACCACGAGGA	58.952	22	194	430	623	TCCAACTAGAGCCCCTCTCA	59.943	20	GAAATACATTCAACCACGAGGA	58.952	22	201	423	623
F01.PB5594	1	p3	(ATA)6	18	486	503	ATATGGGCCCTTCAAAATCC	59.984	20	GCCCATATGCACGATCTCTT	60.066	20	236	328	563	ATATGGGCCCTTCAAAATCC	59.984	20	CTTCGCACTAAATGCACCCT	60.27	20	207	328	534	TGGTTCCACTTCATTGCAGA	60.24	20	GCCCATATGCACGATCTCTT	60.066	20	213	351	563
F01.PB5598	1	p2	(AG)6	12	37	48	CAACCAACACAATTTTCTCTCTC	57.907	23	CGAAAAAGGAGGTGTTTGGA	60.081	20	158	1	158	CAACCAACACAATTTTCTCTCTCT	58.871	24	CGAAAAAGGAGGTGTTTGGA	60.081	20	158	1	158	CAACCAACACAATTTTCTCTCTCT	58.871	24	TCGAAAAAGGAGGTGTTTGG	60.081	20	159	1	159
F01.PB5599	1	p1	(T)16	16	751	766	GAGAAGATGGCAATGTCGGT	60.081	20	CATCTTGAAGTTGAAGGGTTAAGAA	60.045	25	225	617	841	GAGAAGATGGCAATGTCGGT	60.081	20	CATCTTGAAGTTGAAGGGTTAAGA	58.865	24	225	617	841	GAGAAGATGGCAATGTCGGT	60.081	20	TCTTGAAGTTGAAGGGTTAAGAAGA	59.827	25	223	617	839
F01.PB5603	1	p1	(T)10	10	842	851	--
F01.PB5605	1	p1	(T)28	28	1	28	--
F01.PB5609	1	p1	(T)12	12	942	953	--
F01.PB5616	1	c*	(A)16(ATA)5*	30	6	35	--
F01.PB5620	1	p2	(TA)6	12	255	266	GCCATAGCGACGGACTTAAA	60.23	20	CCACAGCCATACACACCATC	59.837	20	225	128	352	GCCATAGCGACGGACTTAAA	60.23	20	ACCAAAACCAAATCGGTTCA	60.206	20	259	128	386	GTGGTCGTCGGCTAGGAGTA	60.277	20	CCACAGCCATACACACCATC	59.837	20	250	103	352
F01.PB5620	2	p1	(A)10	10	631	640	GGCTGGGTTTGATGTATGCT	59.962	20	CCACGCATAAGCCAGAAAAT	60.096	20	142	536	677	TTCGGCTGGGTTTGATGTAT	60.331	20	CCACGCATAAGCCAGAAAAT	60.096	20	145	533	677	TTGTATGAGTTCGGCTGGGT	60.517	20	CCACGCATAAGCCAGAAAAT	60.096	20	154	524	677
F01.PB5622	1	p3	(CTT)6	18	92	109	TCAATGGCGAACACTTTCAC	59.697	20	ATGATGGGTGAAGGAGTGGA	60.326	20	126	44	169	TCAATGGCGAACACTTTCAC	59.697	20	GTGGAAATGGGGGTGTAGAA	59.647	20	111	44	154	TCAATGGCGAACACTTTCAC	59.697	20	CGTGATGATGCATTGGTGAT	60.362	20	147	44	190
F01.PB5622	2	p3	(TCT)6	18	220	237	TTTCCACTCCTTCACCCATC	59.903	20	TCGTCCAATTCAATGACCAA	59.9	20	271	148	418	TTTCCACTCCTTCACCCATC	59.903	20	TTCGTCCAATTCAATGACCA	59.9	20	272	148	419	TCCTTCACCCATCATCATCA	59.85	20	TCGTCCAATTCAATGACCAA	59.9	20	264	155	418
F01.PB5631	1	p1	(A)21	21	883	903	--
F01.PB5634	1	p1	(T)11	11	830	840	--
F01.PB5641	1	p1	(A)11	11	58	68	CGCTAGGGTTCGACAAATTC	59.708	20	ACGCGATTTCTTTGCAGTTT	59.889	20	266	2	267	CGCTAGGGTTCGACAAATTC	59.708	20	ACCAAGCAATGACCGTAAGC	60.14	20	193	2	194	CGCTAGGGTTCGACAAATTC	59.708	20	TCACGATGACAGCCTTTTTG	59.84	20	144	2	145
F01.PB5641	2	p1	(T)10	10	776	785	TGTTTTGAGCAACTTTTGCG	60.029	20	AACAACAACAAGGGATTCCG	59.83	20	279	666	944	TGTTTTGAGCAACTTTTGCG	60.029	20	TGGTCTCCATTAAAACCCGA	60.301	20	217	666	882	TGTTTTGAGCAACTTTTGCG	60.029	20	GTGGTCTCCATTAAAACCCG	59.288	20	218	666	883
F01.PB5641	3	p3	(TTG)5	15	935	949	--
F01.PB5644	1	p1	(A)11	11	100	110	TCAAATCAAATTTCTCAATCAAATTC	59.758	26	TTGGGGTTTGTAGGAGCAAG	60.103	20	199	51	249	TCAAATTTCTCAATCAAATTCTTG	57.523	24	TCCACAAAAGTCCAAAACCC	59.807	20	278	56	333	TCAAATCAAATTTCTCAATCAAATTC	59.758	26	TTTTGGGGTTTGTAGGAGCA	60.472	20	201	51	251
F01.PB5652	1	p1	(T)12	12	801	812	GCTGGATTTGGAAGGAGTGA	60.195	20	ACTTGCTTGCACAAAAAGCA	59.656	20	193	667	859	AGCTGGATTTGGAAGGAGTG	59.284	20	ACTTGCTTGCACAAAAAGCA	59.656	20	194	666	859	GCTGGATTTGGAAGGAGTGA	60.195	20	CTTGCTTGCACAAAAAGCAT	59.111	20	192	667	858
F01.PB5656	1	p2	(AG)6	12	3	14	--
F01.PB5656	2	p1	(T)10	10	293	302	TGGCCCTGTTCTCTGTTTCT	59.844	20	CTGAGACTGAACCCGGTGAT	60.112	20	273	119	391	TCTGGCCCTGTTCTCTGTTT	59.844	20	CTGAGACTGAACCCGGTGAT	60.112	20	275	117	391	TTCTGGCCCTGTTCTCTGTT	59.844	20	CTGAGACTGAACCCGGTGAT	60.112	20	276	116	391
F01.PB5666	1	p3	(AAG)6	18	314	331	AACTTGCTTATGGGGGTGTG	59.853	20	CAACAGGATGGGAGGACACT	59.962	20	234	250	483	AACTTGCTTATGGGGGTGTG	59.853	20	AACAGGATGGGAGGACACTG	59.962	20	233	250	482	GCCACCAACTGATGTCACTG	60.162	20	CAACAGGATGGGAGGACACT	59.962	20	215	269	483
F01.PB5666	2	p1	(T)11	11	766	776	TTTAGCTGATCCATTTGGGG	59.894	20	AAGGTGAATCATAGCGCTCG	60.374	20	218	721	938	TTTAGCTGATCCATTTGGGG	59.894	20	GAATCATAGCGCTCGAAACA	59.019	20	213	721	933	TTTAGCTGATCCATTTGGGG	59.894	20	GTGAATCATAGCGCTCGAAA	59.019	20	215	721	935
F01.PB5668	1	p1	(A)23	23	197	219	ATTGCACCGTTTCTTACCCA	60.365	20	TGCAAAACCACAAAAATCCTT	59.483	21	280	14	293	TGCACCGTTTCTTACCCAAT	60.365	20	TGCAAAACCACAAAAATCCTT	59.483	21	278	16	293	TGCACCGTTTCTTACCCAAT	60.365	20	GCTGCAAAACCACAAAAATC	58.268	20	280	16	295
F01.PB5671	1	p1	(A)10	10	153	162	TTGGACATGTTAACAAGGTTGG	59.763	22	ATCTTGTGGTGAAGGAACCG	59.966	20	170	108	277	TTGGACATGTTAACAAGGTTGG	59.763	22	CCAACATCCTCTGGCTTCAT	60.073	20	220	108	327	TGGAGGTTGGTTTAGTTGAACA	59.512	22	ATCTTGTGGTGAAGGAACCG	59.966	20	206	72	277
F01.PB5686	1	p1	(T)11	11	895	905	CACATGAGCCTGACCTGCTA	60.008	20	CATATTTGAGGGAAGAGGGG	58.451	20	129	800	928	TGGTTCCAGACACCATCTCA	60.088	20	CATATTTGAGGGAAGAGGGG	58.451	20	161	768	928	CACATGAGCCTGACCTGCTA	60.008	20	ACATATTTGAGGGAAGAGGGG	59.294	21	130	800	929
F01.PB5689	1	p3	(TAA)5	15	658	672	CAGCCATAGAAGCTGCAAAA	59.206	20	ATCCCAAAACCCTTTCCAAC	60.032	20	272	476	747	ACAGCCATAGAAGCTGCAAAA	60.032	21	ATCCCAAAACCCTTTCCAAC	60.032	20	273	475	747	CAGCCATAGAAGCTGCAAAA	59.206	20	AGCTGCTGAAACCCCTTCTT	60.382	20	236	476	711
F01.PB5692	1	c*	(TA)6(A)10*	21	740	760	TCGTATAGGCTCCATCTTCTCC	59.709	22	GACTTTGCTGGTTCATAATTGC	58.768	22	135	669	803	TCGTATAGGCTCCATCTTCTCC	59.709	22	GACTTTGCTGGTTCATAATTGCT	59.685	23	135	669	803	TCGTATAGGCTCCATCTTCTCC	59.709	22	TTTGCTGGTTCATAATTGCTT	57.471	21	132	669	800
F01.PB5693	1	p1	(T)15	15	678	692	TCTTGTGACATCCAACCCAA	59.935	20	GGTTATATTTTCCGCTCCCC	59.642	20	198	557	754	TCTTGTGACATCCAACCCAA	59.935	20	GCTCCCCATATCCACACAAT	59.635	20	185	557	741	CTCTTGTGACATCCAACCCA	59.52	20	GGTTATATTTTCCGCTCCCC	59.642	20	199	556	754
F01.PB5695	1	p4	(ATCC)5	20	83	102	GCAGTGATCTGAACGCAGG	60.574	19	AGGTTGGGGCTTTTCAATCT	59.94	20	240	20	259	CAGTGATCTGAACGCAGGC	60.574	19	AGGTTGGGGCTTTTCAATCT	59.94	20	239	21	259	AGTCGCAGTGATCTGAACGC	61.58	20	AGGTTGGGGCTTTTCAATCT	59.94	20	244	16	259
F01.PB5697	1	p1	(A)11	11	764	774	ATCATCATGCACCATGCACT	59.957	20	CACCACACTGAAACTGCTGC	60.51	20	112	697	808	ATCATCATGCACCATGCACT	59.957	20	CCACACTGAAACTGCTGCAC	60.51	20	110	697	806	ATCATCATGCACCATGCACT	59.957	20	CACACTGAAACTGCTGCACAT	59.962	21	109	697	805
F01.PB5699	1	p1	(T)15	15	829	843	ATGTCGAAGAGGAGTGCGAG	60.555	20	CGTGTGATGTCAAAGTAATGTCA	58.618	23	171	726	896	CTGACCGCTTTTGATCTGTG	59.44	20	CGTGTGATGTCAAAGTAATGTCA	58.618	23	202	695	896	ATGTCGAAGAGGAGTGCGAG	60.555	20	TCGTGTGATGTCAAAGTAATGTCA	60.461	24	172	726	897
F01.PB5704	1	p1	(A)10	10	608	617	TTTTGGTTGCTTCTGTGTGC	59.888	20	TCCAATTGCATAAATCATCAAAA	59.338	23	260	432	691	TTTTGGTTGCTTCTGTGTGC	59.888	20	TTCCAATTGCATAAATCATCAAA	59.338	23	261	432	692	CATGTAACAACCCCCTGCTT	59.853	20	TCCAATTGCATAAATCATCAAAA	59.338	23	227	465	691
F01.PB5705	1	p1	(T)18	18	799	816	CCAGGCTTCCACTGATTCAT	60.073	20	CACAACTTTCAAATCAAAATGC	57.37	22	117	755	871	CCAGGCTTCCACTGATTCAT	60.073	20	CACAACTTTCAAATCAAAATGCT	58.359	23	117	755	871	TGTTGCCGTCAGTAAAACCA	60.149	20	CACAACTTTCAAATCAAAATGC	57.37	22	164	708	871
F01.PB5705	2	p1	(T)11	11	924	934	--
F01.PB5706	1	c	(TCA)8atgaataacgaaaagct(TTC)6	59	221	279	TACACACGGCGGTGAGAATA	60.134	20	GCCACGAGATTCACGAAGA	59.934	19	266	74	339	TACACACGGCGGTGAGAATA	60.134	20	GCCACGAGATTCACGAAGAA	61.329	20	266	74	339	TACACACGGCGGTGAGAATA	60.134	20	CCACGAGATTCACGAAGAAGA	60.382	21	265	74	338
F01.PB5707	1	p1	(T)14	14	501	514	CCTTCTCAAGCACCTTCACC	59.844	20	CACACAGATCGAAACAGAGCA	60.04	21	208	378	585	CACCTTCTGATAACTCCGCC	59.694	20	CACACAGATCGAAACAGAGCA	60.04	21	192	394	585	ACTCTCCCGCTGTCTCTCCT	60.548	20	CACACAGATCGAAACAGAGCA	60.04	21	258	328	585
F01.PB5708	1	p3	(AAG)5	15	938	952	--
F01.PB5710	1	p1	(T)11	11	517	527	ACGCAGTTGTGTTCCTTTCC	60.156	20	CACCAATGCATGGAGACCTA	59.522	20	237	411	647	CGCAGTTGTGTTCCTTTCCT	60.291	20	CACCAATGCATGGAGACCTA	59.522	20	236	412	647	TATTGAATTGGTCCACGCAG	59.542	20	CACCAATGCATGGAGACCTA	59.522	20	251	397	647
F01.PB5711	1	p1	(T)12	12	607	618	TTTGCCTGTTGTTCTTGGTG	59.734	20	TCAATGTCTCGGAAGCATCA	60.353	20	267	398	664	GGATGGTGCTTGTTCTTTGG	60.495	20	TCAATGTCTCGGAAGCATCA	60.353	20	153	512	664	TTGCAAGATTTGCCTGTTGT	59.322	20	TCAATGTCTCGGAAGCATCA	60.353	20	275	390	664
F01.PB5716	1	p1	(T)17	17	781	797	CAGCCAAGAGAAGAAAGGGA	59.545	20	TGCACCACCAACTATTTCACA	60.019	21	265	653	917	AACAGCCAAGAGAAGAAAGGG	59.872	21	TGCACCACCAACTATTTCACA	60.019	21	267	651	917	ACAGCCAAGAGAAGAAAGGGA	60.368	21	TGCACCACCAACTATTTCACA	60.019	21	266	652	917
F01.PB5720	1	c	(A)16gagag(A)35	56	666	721	--
F01.PB5730	1	p2	(TC)7	14	39	52	CGTAAAACTCTTTCAAAAGGAACA	58.942	24	TCGAAGTTTTAGCACCGGAT	59.708	20	224	2	225	CACGTAAAACTCTTTCAAAAGGAA	58.942	24	TCGAAGTTTTAGCACCGGAT	59.708	20	226	0	225	CGTAAAACTCTTTCAAAAGGAACA	58.942	24	GCACCGGATTTGATTAGAGG	59.528	20	213	2	214
F01.PB5735	1	p1	(T)17	17	655	671	CCAGGCTTCCACTGATTCAT	60.073	20	ATTTGTGCTTTTGGTTTGGC	59.982	20	215	611	825	GCTGATGAGGCCAAGGTTAG	59.836	20	ATTTGTGCTTTTGGTTTGGC	59.982	20	242	584	825	AGCTGATGAGGCCAAGGTTA	59.836	20	ATTTGTGCTTTTGGTTTGGC	59.982	20	243	583	825
F01.PB5735	2	p1	(T)11	11	779	789	CCAGGCTTCCACTGATTCAT	60.073	20	ATTTGTGCTTTTGGTTTGGC	59.982	20	215	611	825	GCTGATGAGGCCAAGGTTAG	59.836	20	ATTTGTGCTTTTGGTTTGGC	59.982	20	242	584	825	AGCTGATGAGGCCAAGGTTA	59.836	20	ATTTGTGCTTTTGGTTTGGC	59.982	20	243	583	825
F01.PB5740	1	p1	(A)13	13	476	488	TGGAATCAGACAACCAACCA	59.935	20	ATCCATCCCCTTTCCAATTC	59.959	20	195	452	646	TGGAATCAGACAACCAACCA	59.935	20	CATCCCCTTTCCAATTCCTT	60.124	20	192	452	643	TGGAATCAGACAACCAACCA	59.935	20	GTCGTCTCTTCACTTTGCCC	59.851	20	154	452	605
F01.PB5740	2	p1	(A)25	25	926	950	TTTTATAGGGCGGAGCCTCT	60.184	20	aATGTGAATTGATGGTTTGAGA	57.062	22	227	749	975	TTTTGCTTTTATAGGGCGGA	59.69	20	aATGTGAATTGATGGTTTGAGA	57.062	22	233	743	975	CCTCATAGCAGGAAACCCAG	59.688	20	aATGTGAATTGATGGTTTGAGA	57.062	22	146	830	975
F01.PB5744	1	p1	(T)21	21	169	189	TGTGATGTGTTTTTGGGGTG	60.255	20	CACCACCTCTAAGCCTTCCA	60.246	20	217	111	327	TCTGTGATGTGTTTTTGGGG	59.389	20	CCACCTCTAAGCCTTCCACA	60.246	20	217	109	325	TCTGTGATGTGTTTTTGGGG	59.389	20	CACCACCTCTAAGCCTTCCA	60.246	20	219	109	327
F01.PB5748	1	p3	(GAA)8	24	692	715	TGATCTGAACCACCATGGAA	59.893	20	CCTCTTGATTTCTCTGTCGCA	60.523	21	268	509	776	TGATCTGAACCACCATGGAA	59.893	20	TCTTGATTTCTCTGTCGCAAAA	59.996	22	266	509	774	TGATCTGAACCACCATGGAA	59.893	20	AACCTCTTGATTTCTCTGTCGC	59.892	22	270	509	778
F01.PB5759	1	p1	(T)15	15	742	756	GCTTTGACCTGAAGCCAGTC	59.997	20	AGCCGAGTTTGTTTCGACAT	59.74	20	203	609	811	TTGCAAGGCACAAGATTCAG	59.988	20	AGCCGAGTTTGTTTCGACAT	59.74	20	121	691	811	AATGCCACCAAATTTCCAAG	59.801	20	AGCCGAGTTTGTTTCGACAT	59.74	20	154	658	811
F01.PB5763	1	p3	(ATC)5	15	586	600	GAGGGTTCTTCTTTCCCTGC	60.19	20	CACTTGAAACTTCAACGGCA	59.881	20	185	449	633	ATGGGCTTTTTGGTCCTACA	59.429	20	CACTTGAAACTTCAACGGCA	59.881	20	277	357	633	TGAGGGTTCTTCTTTCCCTG	59.255	20	CACTTGAAACTTCAACGGCA	59.881	20	186	448	633
F01.PB5768	1	p1	(T)12	12	848	859	ACGCGGTCATGATTGTTGTA	59.995	20	TGGCTCCACGTTAATGAAAA	59.157	20	102	816	917	ACGCGGTCATGATTGTTGTA	59.995	20	TTGGCTCCACGTTAATGAAA	59.157	20	103	816	918	CATGAAGTGCAATGCCAAAC	60.119	20	TGGCTCCACGTTAATGAAAA	59.157	20	210	708	917
F01.PB5769	1	p1	(T)11	11	46	56	TGCGTTATCCATTGCTTCTG	59.833	20	GCCACCTTCAGAGTCCACAT	60.12	20	171	5	175	TGCGTTATCCATTGCTTCTG	59.833	20	AGCCATCATCAGAGGGCTTA	59.797	20	217	5	221	TGCGTTATCCATTGCTTCTG	59.833	20	TGGTGATGATGCTCCTGAGA	60.363	20	122	5	126
F01.PB5770	1	p1	(A)10	10	32	41	CACAACACTAACATACTATCTTGCTTC	57.755	27	TGGAGGCCATTTTCTGATTC	60.014	20	111	1	111	CACAACACTAACATACTATCTTGCTTC	57.755	27	TTGAAATTGCCAAAAGAGGG	60.046	20	211	1	211	CACAACACTAACATACTATCTTGCTTC	57.755	27	CCAAATCTGGACCACCAATC	60.173	20	238	1	238
F01.PB5771	1	p3	(TAT)5	15	751	765	TGCTGTGATGCTATGAACCA	58.81	20	GCGGATGTTAAATGCTGATG	59.14	20	172	669	840	TGCTGTGATGCTATGAACCA	58.81	20	ATGCGGATGTTAAATGCTGA	59.14	20	174	669	842	TGCTGTGATGCTATGAACCA	58.81	20	TGCGGATGTTAAATGCTGAT	59.14	20	173	669	841
F01.PB5779	1	p1	(T)12	12	813	824	GTTGTGGAGTCCCCAGCTAA	60.111	20	AAGCTGGAGCTCAATTGGAA	59.955	20	273	649	921	TGGAGCTGCCATGTTTGATA	60.22	20	AAGCTGGAGCTCAATTGGAA	59.955	20	250	672	921	TGTGGAGTCCCCAGCTAAAA	60.626	20	AAGCTGGAGCTCAATTGGAA	59.955	20	271	651	921
F01.PB5787	1	p3	(CAT)5	15	107	121	GCGTGTGTTTTGTGCCTCT	59.896	19	GGGTTTGAATCTTCACCGTC	59.386	20	258	10	267	CGTGTGTTTTGTGCCTCTTT	58.825	20	GGGTTTGAATCTTCACCGTC	59.386	20	257	11	267	GCGTGTGTTTTGTGCCTCTT	61.275	20	GGGTTTGAATCTTCACCGTC	59.386	20	258	10	267
F01.PB5789	1	p1	(T)13	13	13	25	--
F01.PB5794	1	p3	(TGA)6	18	327	344	TTTTCTGGTCATGGTGGTGA	59.935	20	CCCCAACAAATTGAAAACCA	60.567	20	240	300	539	TTCTGGTCATGGTGGTGATG	60.378	20	CCCCAACAAATTGAAAACCA	60.567	20	238	302	539	TTTTCTGGTCATGGTGGTGA	59.935	20	AACCCCAACAAATTGAAAACC	59.952	21	242	300	541
F01.PB5795	1	c	(A)10tacacctgtactttttggaatggaatagaaacccacacagggagaaaaagatcaagagatg(A)10	81	535	615	ATTGCACCGAAAAAGAATGC	60.081	20	ATGCAAACTGAGCATTGGTG	59.722	20	208	486	693	TATTGGACAGATTGCACCGA	60.073	20	TGCAAACTGAGCATTGGTGT	60.31	20	217	476	692	TTATTGGACAGATTGCACCG	59.542	20	ATGCAAACTGAGCATTGGTG	59.722	20	219	475	693
F01.PB5798	1	p2	(TA)6	12	825	836	--
F01.PB5805	1	c	(AGA)5aagggttgatgt(TGA)6	45	195	239	AGCGTGAAAATGGAAAACCA	60.481	20	TGAATACGGCGATGGGTTAT	60.175	20	260	51	310	AGCGTGAAAATGGAAAACCA	60.481	20	ATGAATACGGCGATGGGTTA	60.175	20	261	51	311	TGTTGATGTTGTTGACGCTG	59.298	20	TGAATACGGCGATGGGTTAT	60.175	20	147	164	310
F01.PB5818	1	p1	(T)13	13	415	427	GTGATGGTTTCTGGAAGGGA	59.903	20	GGGAAACAAATAACATCCATCAA	59.943	23	249	234	482	GTGATGGTTTCTGGAAGGGA	59.903	20	CAAGGGAAACAAATAACATCCA	58.852	22	252	234	485	GTGATGGTTTCTGGAAGGGA	59.903	20	GGGAAACAAATAACATCCATCA	58.671	22	249	234	482
F01.PB5826	1	c	(AAG)8atagatataaagagaaggagagagacagagaaaatgt(GAA)5	76	513	588	TGCAACGGCAACAATAAAAA	60.11	20	CCTTCTCATTTTCTCTGTCTCTTTC	59.122	25	258	381	638	TGCAACGGCAACAATAAAAA	60.11	20	TCCTTCTCATTTTCTCTGTCTCTTT	59.122	25	259	381	639	TGCAACGGCAACAATAAAAA	60.11	20	CCTTCTCATTTTCTCTGTCTCTTTCT	59.96	26	258	381	638
F01.PB5832	1	p3	(TCT)5	15	45	59	TCGTGATGCTGAAACCCTAA	59.272	20	GTGATGAAAGTCGTCTGCGA	59.992	20	276	1	276	TGATGCTGAAACCCTAACCA	59.123	20	GTGATGAAAGTCGTCTGCGA	59.992	20	273	4	276	TCGTGATGCTGAAACCCTAA	59.272	20	GTTTCGAGATTTTTCCAGCG	59.823	20	233	1	233
F01.PB5833	1	p1	(T)16	16	155	170	AACAGAGGTGGTCGGAGATG	60.112	20	AATTGGAATCCAGACGCAAC	59.939	20	254	71	324	CTCTCACTAGGGTTCCGACG	59.861	20	AATTGGAATCCAGACGCAAC	59.939	20	276	49	324	AACAGAGGTGGTCGGAGATG	60.112	20	GAATCCAGACGCAACAAACA	59.697	20	249	71	319
F01.PB5833	2	p3	(AAT)5	15	951	965	--
F01.PB5839	1	p1	(A)10	10	875	884	GATATGGTGGCGGTGGATAC	60.043	20	AAAACACAGGTAATATGGTGCAA	58.492	23	246	672	917	AGGAGGAGGTGATGGAGGTT	59.929	20	AAAACACAGGTAATATGGTGCAA	58.492	23	221	697	917	GTGGTTACAGCAGAGGAGGC	59.874	20	AAAACACAGGTAATATGGTGCAA	58.492	23	276	642	917
F01.PB5840	1	p1	(T)13	13	812	824	GCAGACCCCATATTGCCTAA	59.923	20	CAGAGGGAACCATCCACACT	59.962	20	108	780	887	GCAGACCCCATATTGCCTAA	59.923	20	ACAGAGGGAACCATCCACAC	59.817	20	109	780	888	GCAGACCCCATATTGCCTAA	59.923	20	GGAACCATCCACACTTGGTC	60.223	20	103	780	882
F01.PB5845	1	p3	(TCA)5	15	12	26	--
F01.PB5850	1	p1	(T)17	17	692	708	TACGTCAGTGAAAGCCGTTG	59.904	20	ATTTGCTAAATCAGGGCCAA	59.547	20	240	576	815	TACGTCAGTGAAAGCCGTTG	59.904	20	AATTTGCTAAATCAGGGCCA	59.547	20	241	576	816	TACGTCAGTGAAAGCCGTTG	59.904	20	TGCTAAATCAGGGCCAAAAA	60.56	20	237	576	812
F01.PB5852	1	p3	(TTG)7	21	889	909	CGACGTGCAAAGAAGATGAA	59.988	20	CGCAGTAATTTTTCCAGGTTTT	59.556	22	255	687	941	CGACGTGCAAAGAAGATGAA	59.988	20	CGCAGTAATTTTTCCAGGTTT	58.311	21	255	687	941	ACTACGGTTGCAAAGGCTTG	60.305	20	CGCAGTAATTTTTCCAGGTTTT	59.556	22	188	754	941
F01.PB5856	1	p1	(A)10	10	420	429	ATGAAGGAGACCAAGAGCCA	59.803	20	ATACACGTCGCACAAACTGC	59.794	20	111	378	488	AAGGAGACCAAGAGCCATCA	59.803	20	ATACACGTCGCACAAACTGC	59.794	20	108	381	488	TGAAGGAGACCAAGAGCCAT	59.803	20	ATACACGTCGCACAAACTGC	59.794	20	110	379	488
F01.PB5856	2	p1	(A)30	30	894	923	--
F01.PB5864	1	p3	(TCT)5	15	123	137	ATCTTAGCCTGTTTTGGCGA	59.845	20	ATGAATCAGGGCCGTAGTTG	59.955	20	152	91	242	GTTCCCTTTTTCCTTCTCGC	60.187	20	ATGAATCAGGGCCGTAGTTG	59.955	20	207	36	242	ATCTTAGCCTGTTTTGGCGA	59.845	20	TTTGATGCGATTAGTGCTGG	59.833	20	195	91	285
F01.PB5864	2	p1	(A)13	13	734	746	CTTCCTGCACCTTCGTAAGC	60.015	20	GCCACCCAATAAAGCAAAAA	59.943	20	205	699	903	GCACCTTCGTAAGCACCAAT	60.14	20	GCCACCCAATAAAGCAAAAA	59.943	20	199	705	903	CCAACTGTGGAGGAACGGTA	60.943	20	TGCATCCCTCTTTCCATTTC	60.014	20	118	668	785
F01.PB5870	1	p3	(TGA)5	15	652	666	AGCTATGGGAGGACTGCTGA	59.973	20	ATGCTTCTTCCTCCCCTCAT	60.037	20	222	511	732	GCTATGGGAGGACTGCTGAG	59.973	20	ATGCTTCTTCCTCCCCTCAT	60.037	20	221	512	732	AGCTATGGGAGGACTGCTGA	59.973	20	ACTCTTGCGGTGGTGACTCT	59.907	20	249	511	759
F01.PB5876	1	p3	(TTA)8	24	107	130	ACCACTTCCACCTCCTCCTT	59.968	20	CCAAGGCCATCTTCTATCCA	60.029	20	197	16	212	CCCTTAAACCCAAACCACCT	60.082	20	CCAAGGCCATCTTCTATCCA	60.029	20	134	79	212	ACCACTTCCACCTCCTCCTT	59.968	20	CAGCAGAGTCCAATTCAGCA	60.136	20	258	16	273
F01.PB5881	1	p1	(T)11	11	107	117	TTTTTCACTCTCTGTCCTTTTGC	59.92	23	TGTTTAGCTCCTTTGGTGCAT	59.761	21	186	42	227	CATTTTCAATCTCCATTTCTTGG	59.83	23	TGTTTAGCTCCTTTGGTGCAT	59.761	21	219	9	227	CCATTTTCAATCTCCATTTCTTG	59.83	23	TGTTTAGCTCCTTTGGTGCAT	59.761	21	220	8	227
F01.PB5885	1	p3	(TGG)6	18	260	277	ACTTGGGTGGTGTGGGAATA	60.088	20	GAACCAGACCCTGAACCAGA	60.088	20	112	210	321	GTGGTGTGGGAATAGGGTTG	60.088	20	GAACCAGACCCTGAACCAGA	60.088	20	106	216	321	AAGGACCTTGGGTTGGACTT	59.834	20	GAACCAGACCCTGAACCAGA	60.088	20	128	194	321
F01.PB5887	1	p3	(TGA)5	15	498	512	AGCTATGGGAGGACTGCTGA	59.973	20	ATGCTTCTTCCTCCCCTCAT	60.037	20	222	357	578	GCTATGGGAGGACTGCTGAG	59.973	20	ATGCTTCTTCCTCCCCTCAT	60.037	20	221	358	578	AGCTATGGGAGGACTGCTGA	59.973	20	ACTCTTGCGGTGGTGACTCT	59.907	20	249	357	605
F01.PB5889	1	p1	(A)12	12	182	193	CGTTGAGGATACAAAAGCCG	60.628	20	GCCTTGGTGCATCAGTATCA	59.679	20	194	27	220	CGTTGAGGATACAAAAGCCG	60.628	20	TGCCTTGGTGCATCAGTATC	59.679	20	195	27	221	CGTTGAGGATACAAAAGCCG	60.628	20	CTTTGTATGTGCCTTGGTGC	59.199	20	204	27	230
F01.PB5893	1	p1	(T)22	22	752	773	CGGAACCAATTTGAATTTCC	59.25	20	TTACTATGGCAATGGCGTGA	60.096	20	170	652	821	CGGAACCAATTTGAATTTCC	59.25	20	TATGGCAATGGCGTGAAGTA	60.096	20	166	652	817	CGGAACCAATTTGAATTTCC	59.25	20	TACTATGGCAATGGCGTGAA	60.096	20	169	652	820
F01.PB5897	1	p1	(T)10	10	787	796	GTTTTCCATTGAGAGCCAGC	59.82	20	TGAGAATCCTGGAAACCTGC	60.195	20	138	697	834	ATTGAGAGCCAGCCATAGGA	59.797	20	TGAGAATCCTGGAAACCTGC	60.195	20	131	704	834	TGAGAGCCAGCCATAGGAAT	59.797	20	TGAGAATCCTGGAAACCTGC	60.195	20	129	706	834
F01.PB5898	1	p1	(T)12	12	780	791	CCTTGGTGAAGAATTTTGGC	59.546	20	CACCACAAACTCCACCTCCT	60.002	20	250	593	842	CCTTGGTGAAGAATTTTGGC	59.546	20	CTCCACCTCCTCCCCTAAAG	60.06	20	241	593	833	CCTTGGTGAAGAATTTTGGC	59.546	20	ACTCCACCTCCTCCCCTAAA	59.928	20	242	593	834
F01.PB5902	1	p1	(T)10	10	712	721	--
F01.PB5904	1	p3	(GAG)6	18	530	547	AAGCGCAAAGAGGCTTATGA	60.117	20	CTTCAATGGATGGAGCAGGT	60.073	20	202	393	594	CAGCTGAAGGAGAATCCCAC	59.803	20	CTTCAATGGATGGAGCAGGT	60.073	20	132	463	594	AAGCGCAAAGAGGCTTATGA	60.117	20	TTGCTGTACGAATTTCCACG	59.729	20	179	393	571
F01.PB5906	1	p1	(A)11	11	671	681	AACAAGTGCTGTGCGATGAC	59.912	20	TTTTCGGGTTTTCAGTCCAC	59.948	20	142	643	784	AACAAGTGCTGTGCGATGAC	59.912	20	CTTTTCGGGTTTTCAGTCCA	60.081	20	143	643	785	AACAAGTGCTGTGCGATGAC	59.912	20	GGACGCTCATTTTTGGCTTA	60.209	20	120	643	762
F01.PB5906	2	p1	(A)11	11	812	822	GCTTAAGCCAAAAATGAGCG	59.985	20	TTTTCAATCCACCGGGAGTA	60.301	20	110	740	849	AACAAGTGCTGTGCGATGAC	59.912	20	TTTTCAATCCACCGGGAGTA	60.301	20	207	643	849	GTGCGATGACCTCTGTCAAA	59.837	20	TTTTCAATCCACCGGGAGTA	60.301	20	197	653	849
F01.PB5914	1	p3	(TAT)8	24	81	104	TTCTCCTTCTCCTCTTTACCACA	59.398	23	ACCTTCCCCATGGTCTCTTT	59.795	20	204	7	210	TCTCCTTCTCCTCTTTACCACA	58.056	22	ACCTTCCCCATGGTCTCTTT	59.795	20	203	8	210	TTCTCCTTCTCCTCTTTACCACA	59.398	23	CCTCTAAAATGCGCCTCCTT	60.702	20	178	7	184
F01.PB5914	2	p3	(GAA)8	24	839	862	TGATCTGAACCACCATGGAA	59.893	20	CCTCTTGATTTCTCTGTCGCA	60.523	21	273	656	928	TGATCTGAACCACCATGGAA	59.893	20	TCTTGATTTCTCTGTCGCAAAA	59.996	22	271	656	926	TGATCTGAACCACCATGGAA	59.893	20	AACCTCTTGATTTCTCTGTCGC	59.892	22	275	656	930
F01.PB5917	1	p3	(GAG)7	21	160	180	GAACAGGAACCGAAATCGAA	60.051	20	CACGATCCTTCCAAGCCTTA	60.206	20	252	76	327	GATCGGGACAGAAACACGAT	59.934	20	CACGATCCTTCCAAGCCTTA	60.206	20	201	127	327	GATCGGGACAGAAACACGAT	59.934	20	CTGGTGGACAGTGGATAGCA	59.701	20	273	127	399
F01.PB5917	2	p3	(TGC)5	15	806	820	TCCGCCATGGTTATGGTTAT	60.038	20	GAAGTGTTTCCAACGCAACC	60.538	20	164	732	895	AAAAAGGGAGGAAGACCTGC	59.691	20	GTTTCCAACGCAACCAAAAC	60.386	20	271	620	890	AAAAAGGGAGGAAGACCTGC	59.691	20	GAAGTGTTTCCAACGCAACC	60.538	20	276	620	895
F01.PB5920	1	p1	(T)10	10	759	768	CATTCGTTTCAAGGAGGCAT	60.074	20	AATTGGCCTCCACTGACTTG	60.111	20	111	706	816	CATTCGTTTCAAGGAGGCAT	60.074	20	CAAATTGGCCTCCACTGACT	60.111	20	113	706	818	AGATAATGACGGGCGCATAG	60.081	20	AATTGGCCTCCACTGACTTG	60.111	20	210	607	816
F01.PB5921	1	p1	(A)10	10	96	105	TCACAAACTCGTTGGATTGG	59.541	20	CTCAACTGCAACAACAGCGT	60.096	20	149	16	164	CACAAACTCGTTGGATTGGA	59.541	20	CTCAACTGCAACAACAGCGT	60.096	20	148	17	164	TCACAAACTCGTTGGATTGG	59.541	20	GCGTCCTCACCTGACATTTT	60.119	20	133	16	148
F01.PB5922	1	p1	(T)13	13	736	748	AGGGCTTAAGGGAAACAACA	58.694	20	AAAGACGACAAAAGCTGGGA	59.853	20	248	643	890	GGGCTTAAGGGAAACAACAC	58.554	20	AAAGACGACAAAAGCTGGGA	59.853	20	247	644	890	GAGGGCTTAAGGGAAACAACA	60.469	21	AAAGACGACAAAAGCTGGGA	59.853	20	249	642	890
F01.PB5935	1	p3	(CCG)5	15	212	226	CTTTTCTCGCTTCAAAACCG	59.99	20	AGTTCCTCTCCCGACGAGTT	60.252	20	270	138	407	TTTCTCGCTTCAAAACCGAC	60.365	20	AGTTCCTCTCCCGACGAGTT	60.252	20	268	140	407	CTTTTCTCGCTTCAAAACCG	59.99	20	TTCCCACTCGAGTTCCTCTC	59.38	20	280	138	417
F01.PB5935	2	p3	(ACG)6	18	744	761	GTCGACCGCTACATCGAGA	59.959	19	ACGAGCGAGAGCAGAAACTC	59.898	20	242	619	860	GCTACATCGAGAAGCAGCG	59.862	19	ACGAGCGAGAGCAGAAACTC	59.898	20	235	626	860	GTCGACCGCTACATCGAGAA	61.348	20	ACGAGCGAGAGCAGAAACTC	59.898	20	242	619	860
F01.PB5945	1	p1	(T)14	14	165	178	AATTCCCAAAACATCTCCCC	59.996	20	TGAGCGGTCAGTTTGAGAGA	59.701	20	198	93	290	AATTCCCAAAACATCTCCCC	59.996	20	TGAGTGAGCGGTCAGTTTGA	60.593	20	202	93	294	AATTCCCAAAACATCTCCCC	59.996	20	TCCAGCAGTCTACGGTGGAT	60.678	20	258	93	350
F01.PB5955	1	p1	(T)12	12	40	51	CAAACAAACAAGTATTGATCTCCA	58.237	24	GACGGATGATGATTGGCTTT	59.9	20	138	10	147	CAAACAAACAAGTATTGATCTCCAG	59.15	25	GACGGATGATGATTGGCTTT	59.9	20	138	10	147	CACAAACAAACAAGTATTGATCTCC	59.027	25	GACGGATGATGATTGGCTTT	59.9	20	140	8	147
F01.PB5955	2	p3	(AAT)6	18	945	962	--
F01.PB5958	1	p5	(GAGAA)6	30	46	75	TGGATAGTGAGTTGAGTTCTAGGTTG	60.108	26	CAAATGTTGACGAAACGGTG	60.004	20	138	16	153	TGGATAGTGAGTTGAGTTCTAGGTTG	60.108	26	ATTGACACAGTTGCAGGCAG	59.905	20	178	16	193	TGGATAGTGAGTTGAGTTCTAGGTTG	60.108	26	ACCGATGTGCCAGAAGTAGG	60.134	20	199	16	214
F01.PB5959	1	p1	(T)16	16	833	848	GGTGAAGATGACTTCGGGTC	59.511	20	AACAGCATCCATGTGCATAA	57.57	20	273	654	926	AAGGTGAAGATGACTTCGGG	59.137	20	AACAGCATCCATGTGCATAA	57.57	20	275	652	926	GGTGAAGATGACTTCGGGTC	59.511	20	TCCATGTGCATAATAACAGCAA	59.101	22	266	654	919
F01.PB5960	1	p2	(TC)6	12	18	29	--
F01.PB5961	1	p1	(T)10	10	887	896	--
F01.PB5963	1	c	(CCT)5ctttcaatggcatttccctcaaaacggttactcccaat(AAC)5	68	182	249	TTCTCAATCTCAATTCCGCC	60.155	20	AATTGGGAAGTGGAAACGTG	59.83	20	147	134	280	GCCATTAACCTTCCTCCTCC	59.903	20	TGTGTTTCCCTACAGCAACG	59.758	20	247	90	336	GCCATTAACCTTCCTCCTCC	59.903	20	ACGGCTTCTGCATACGATTT	59.736	20	230	90	319
F01.PB5966	1	p1	(T)18	18	836	853	ATTCAAAGCACCTTGCCATC	60.081	20	AGCTCCCACCATCTCAAAAC	59.141	20	274	655	928	CGCTGTTCAGTTTTCAACCA	59.881	20	AGCTCCCACCATCTCAAAAC	59.141	20	232	697	928	GCATCGCTGTTCAGTTTTCA	59.995	20	TCCCACCATCTCAAAACACTC	59.958	21	233	693	925
F01.PB5972	1	p1	(T)11	11	724	734	AACTCAAACCACCCTCCCTT	59.834	20	TTCATGAATGGACGAACCAA	59.9	20	192	584	775	ACTCAAACCACCCTCCCTTT	59.834	20	TTCATGAATGGACGAACCAA	59.9	20	191	585	775	AACTCAAACCACCCTCCCTT	59.834	20	TTTCATGAATGGACGAACCA	59.9	20	193	584	776
F01.PB5982	1	p1	(T)10	10	80	89	CCTTCTCAATCTCTCGGCAC	59.95	20	GATCCAATCCACACGAATCC	60.143	20	241	26	266	CCTTCTCAATCTCTCGGCAC	59.95	20	TGTGCTCAAACAGTCGATCC	59.837	20	256	26	281	CCTTCTCAATCTCTCGGCAC	59.95	20	CACACGAATCCAAACCCTTT	59.83	20	232	26	257
F01.PB5987	1	p3	(AGA)5	15	396	410	AACCGCGAAATGTGAAAAAG	60.11	20	GCCTTCTTTTCCAAGAGTGCT	60.012	21	180	351	530	AGAAGAAACCGCGAAATGTG	60.249	20	GCCTTCTTTTCCAAGAGTGCT	60.012	21	186	345	530	AAACCGCGAAATGTGAAAAA	60.468	20	GCCTTCTTTTCCAAGAGTGCT	60.012	21	181	350	530
F01.PB5991	1	p3	(ATT)10	30	581	610	ATCGCGCACTAATGAGGTCT	59.866	20	AGTCCAGCCAAGCTTTTTCA	59.993	20	187	512	698	ATCGCGCACTAATGAGGTCT	59.866	20	TCAAGTCCAGCCAAGCTTTT	59.993	20	190	512	701	ATCGCGCACTAATGAGGTCT	59.866	20	TTCACCATGCTCTTGCTCTG	60.136	20	171	512	682
F01.PB5993	1	p3	(CTC)5	15	43	57	TCTCTCTCTACACTTCCCCTCC	58.95	22	TCTGAGTCAACACACGAGCC	60.03	20	225	18	242	TCTCTCTCTACACTTCCCCTCC	58.95	22	TTATCATCGGAACCGGAGTC	59.894	20	198	18	215	TCTCTCTCTACACTTCCCCTCC	58.95	22	GAGTTATCATCGGAACCGGA	59.894	20	201	18	218
F01.PB5995	1	p1	(A)23	23	916	938	--
F01.PB5998	1	p1	(T)11	11	249	259	TGTTGGGATTGGGAATTCTT	59.22	20	TCTCCGATCAACCCTTCAAC	60.05	20	188	168	355	TGTTGGGATTGGGAATTCTT	59.22	20	ATATCACATCATCCGTCGCA	59.914	20	273	168	440	TGTTGGGATTGGGAATTCTT	59.22	20	ACGTCTTCAACAAAAACGGC	60.154	20	234	168	401
F01.PB6001	1	p1	(A)13	13	858	870	GCGGTAGTTGCTTTCTTTCG	60.018	20	TTTCTTAACTTATGCCCCAAGG	59.515	22	122	815	936	GCGGTAGTTGCTTTCTTTCG	60.018	20	CCCCAAGGGCACAAGTTA	59.491	18	108	815	922	CGGTAGTTGCTTTCTTTCGG	59.876	20	TTTCTTAACTTATGCCCCAAGG	59.515	22	121	816	936
F01.PB6003	1	p1	(A)26	26	837	862	--
F01.PB6007	1	p3	(CAA)6	18	151	168	ATCATCGCAATCACCATCAA	59.89	20	AGGGAAGTTGGTTTTGGCTT	59.976	20	280	75	354	TCATCGCAATCACCATCAAT	59.89	20	AGGGAAGTTGGTTTTGGCTT	59.976	20	279	76	354	ATCATCGCAATCACCATCAA	59.89	20	CGAAGGTACCTAGCCAGACG	59.891	20	200	75	274
F01.PB6012	1	p1	(A)10	10	140	149	AGCCAAGTTGCTTTGTTTGC	60.428	20	AAACAAATGCATGAAGTCAAGG	59.134	22	253	6	258	GCTGAGCCAAGTTGCTTTGT	60.581	20	AAACAAATGCATGAAGTCAAGG	59.134	22	257	2	258	AGCCAAGTTGCTTTGTTTGC	60.428	20	AAACAAATGCATGAAGTCAAGGT	59.926	23	253	6	258
F01.PB6013	1	p1	(A)29	29	864	892	--
F01.PB6015	1	p1	(T)10	10	798	807	TCTACCGACGATGATGGTGA	60.072	20	GGCAGTTGTATACGCACGAA	59.759	20	174	661	834	CGATGATGGTGATGATGGAG	59.875	20	GGCAGTTGTATACGCACGAA	59.759	20	166	669	834	ACGATGATGGTGATGATGGA	59.724	20	GGCAGTTGTATACGCACGAA	59.759	20	167	668	834
F01.PB6020	1	p1	(T)10	10	33	42	CCTTTTCCCCATTCTTCCTC	59.875	20	CGCTTCTTCGGTTTGGATTA	60.202	20	121	1	121	CTTTTCCCCATTCTTCCTCC	59.875	20	CGCTTCTTCGGTTTGGATTA	60.202	20	120	2	121	CCTTTTCCCCATTCTTCCTC	59.875	20	TAATTGAACCGCTTCTTCGG	60.202	20	130	1	130
F01.PB6022	1	p1	(T)17	17	385	401	CATCACACGGTTTGTGGTTT	59.314	20	TCACCAACATCAACATGGCT	59.967	20	190	338	527	CATCACACGGTTTGTGGTTT	59.314	20	TCAACATGGCTTGCAGGTAA	60.257	20	181	338	518	CATCACACGGTTTGTGGTTT	59.314	20	AACATCAACATGGCTTGCAG	59.722	20	185	338	522
F01.PB6024	1	p2	(CT)6	12	20	31	--
F01.PB6042	1	p6	(GGAAGA)6	36	261	296	TGTCGTCAAAGAAGGTGTGC	59.88	20	TGAACAAAGAGGGAAGCGAT	59.813	20	253	85	337	GGTGTGCATAAGAGTCGCAA	59.871	20	TGAACAAAGAGGGAAGCGAT	59.813	20	240	98	337	TGTCGTCAAAGAAGGTGTGC	59.88	20	TGGTGAACAAAGAGGGAAGC	60.232	20	256	85	340
F01.PB6044	1	p3	(TCT)6	18	35	52	TTGCTTCTAATAACTTTCAATTCCA	58.509	25	TGGCAAGCATAGCAAATTGA	60.356	20	159	4	162	TTGCTTCTAATAACTTTCAATTCCA	58.509	25	AGCTTAACCACGATGCCAAT	59.597	20	179	4	182	TGCTTCTAATAACTTTCAATTCCA	57.286	24	TGGCAAGCATAGCAAATTGA	60.356	20	158	5	162
F01.PB6052	1	p1	(A)11	11	874	884	--
F01.PB6053	1	p1	(T)14	14	708	721	GTTCTCACCCGATCGTGAAT	59.934	20	TCGATAAAAATCCTCCACCG	59.894	20	261	584	844	CTCACCCGATCGTGAATTTT	59.933	20	CGCGCTTTACCAATTCTGAT	60.23	20	240	587	826	TATCGGTTACCGTCCCTACG	59.839	20	CGCGCTTTACCAATTCTGAT	60.23	20	277	550	826
F01.PB6055	1	p1	(A)15	15	176	190	GCTAGGATCCATCGACAACG	60.624	20	TGTGACACAGAAGATACATCCCA	60.425	23	208	94	301	GCTAGGATCCATCGACAACG	60.624	20	TCCATCCCTAACTAGGATTTGTG	59.381	23	254	94	347	GCTAGGATCCATCGACAACG	60.624	20	CCATCCCTAACTAGGATTTGTGA	59.381	23	253	94	346
F01.PB6055	2	p1	(A)10	10	703	712	TCAATGAACATCGTGTGGCT	60.12	20	TCGCTTGGTTTTTGTTTCCT	59.724	20	243	583	825	CAATGAACATCGTGTGGCTC	60.12	20	TCGCTTGGTTTTTGTTTCCT	59.724	20	242	584	825	ATGAACATCGTGTGGCTCAA	60.12	20	TCGCTTGGTTTTTGTTTCCT	59.724	20	240	586	825
F01.PB6056	1	p2	(TC)13	26	18	43	--
F01.PB6061	1	p1	(T)10	10	846	855	--
F01.PB6064	1	p1	(T)13	13	746	758	CAATAGGACTGCCCCTTTCC	60.817	20	AAAAAGCCAAACATAAAACTGG	57.468	22	121	723	843	TCAATAGGACTGCCCCTTTC	59.126	20	AAAAAGCCAAACATAAAACTGG	57.468	22	122	722	843	CAATAGGACTGCCCCTTTCC	60.817	20	AAAAAGCCAAACATAAAACTGGT	58.257	23	121	723	843
F01.PB6064	2	p1	(A)20	20	865	884	TAGGACTGCCCCTTTCCTCT	60.204	20	CCGTTTTAAACTATCAACTGCAT	57.505	23	191	726	916	TAGGACTGCCCCTTTCCTCT	60.204	20	AACCGTTTTAAACTATCAACTGCAT	59.451	25	193	726	918	GACTGCCCCTTTCCTCTTTT	59.691	20	CCGTTTTAAACTATCAACTGCAT	57.505	23	188	729	916
F01.PB6065	1	p3	(AGA)11	33	81	113	TCTCTATCGCGCTCTCACAA	59.847	20	AGGGATGCCTTCTTTGTCCT	60.074	20	187	42	228	TCTCTATCGCGCTCTCACAA	59.847	20	ATCTTGGCCTTGACGTTGTC	60.119	20	165	42	206	CGCTCTCACAACACCAAGAA	60.025	20	CGACCATCTTCCAGTTGCTT	60.255	20	228	51	278
F01.PB6069	1	p1	(A)10	10	851	860	TCCGTCGGGTTTACTTTCAG	60.103	20	CCAATCCAAATAAACTCAAGTGG	59.76	23	261	628	888	GTCGGGTTTACTTTCAGCCA	60.11	20	CCAATCCAAATAAACTCAAGTGG	59.76	23	258	631	888	GGAATAGCTTTGTGGCGAGT	59.34	20	CCAATCCAAATAAACTCAAGTGG	59.76	23	280	609	888
F01.PB6071	1	p3	(GTT)11	33	1	33	--
F01.PB6074	1	p3	(TCT)12	36	35	70	CCACACAAAAACGACACCAC	59.897	20	GACGTGAGAGACCGATGGAT	60.08	20	262	2	263	CCACACAAAAACGACACCAC	59.897	20	AATTGAGAAGCATCGAACGG	60.214	20	235	2	236	CCACACAAAAACGACACCAC	59.897	20	GAGAAGCATCGAACGGATGT	60.226	20	231	2	232
F01.PB6077	1	c	(A)10ctatgagctacaactctccattctcaacaat(A)12	53	28	80	AACAACTCTGCATTTCTCAACG	59.424	22	TTTCTCCTGGGTGTGGAAAC	59.943	20	167	3	169	AACAACTCTGCATTTCTCAACG	59.424	22	GTTTCTCCTGGGTGTGGAAA	59.943	20	168	3	170	AACAACTCTGCATTTCTCAACG	59.424	22	TGTGGAAACGAATCAGTGGA	60.088	20	156	3	158
F01.PB6082	1	p1	(T)19	19	721	739	TGGGGCAAAAAGTGATTTGT	60.344	20	GGAGCATAACAGTAACACAACAGAA	59.652	25	261	507	767	AAGGTTTTCTTTCCTTGCGG	60.584	20	TCACAAGTCATAAATTCATTGGAAA	59.775	25	225	625	849	AAGGTTTTCTTTCCTTGCGG	60.584	20	GGAGCATAACAGTAACACAACAGAA	59.652	25	143	625	767
F01.PB6083	1	p1	(A)31	31	872	902	--
F01.PB6094	1	c	(T)11ggttaatttgtacgtggtgttctttgtttgggttctagaggagataattaaatatcttcaaaggaataagcaagttgctttgctatggttttgga(T)10	116	354	469	GCACTGTGCTGCACTTGTTT	60.104	20	GTTATTTGGCACAAAAGGCG	60.488	20	172	327	498	GCACTGTGCTGCACTTGTTT	60.104	20	TGGCACAAAAGGCGACTACT	60.827	20	166	327	492	GCACTGTGCTGCACTTGTTT	60.104	20	TATTTGGCACAAAAGGCGAC	60.999	20	170	327	496
F01.PB6101	1	p2	(TA)6	12	417	428	GGACCGCAATTTAAAACCATT	60.069	21	CAGCAGCAAACAATTCTCCA	59.988	20	205	376	580	GGACCGCAATTTAAAACCATT	60.069	21	TGAGCACAAGCACACAATGA	60.029	20	144	376	519	GGACCGCAATTTAAAACCAT	58.809	20	CAGCAGCAAACAATTCTCCA	59.988	20	205	376	580
F01.PB6101	2	p1	(T)11	11	710	720	GGAATTATCTCAAGTGATGAAGCA	59.635	24	GGCAATAGCAATGACAACCA	59.548	20	232	679	910	GGAATTATCTCAAGTGATGAAGCA	59.635	24	TGGCAATAGCAATGACAACC	59.548	20	233	679	911	TGGAATTATCTCAAGTGATGAAGC	59.635	24	GGCAATAGCAATGACAACCA	59.548	20	233	678	910
F01.PB6106	1	p1	(T)10	10	17	26	--
F01.PB6107	1	p1	(A)13	13	182	194	TCTCAATCCAATACACCCCTT	58.372	21	CCCCAAACAATGGAGAGAGA	60.042	20	225	157	381	TCTCAATCCAATACACCCCTT	58.372	21	TCGGTATCACCCCAAACAAT	60.051	20	234	157	390	TCTCAATCCAATACACCCCTT	58.372	21	GCAAAGGAATCCTGTTCCAA	60.051	20	260	157	416
F01.PB6108	1	p1	(A)11	11	68	78	TCTCCCTTTTGATTTTCCATTC	59.42	22	GAGAACCACCCCTCCATTTT	60.169	20	104	21	124	TCTCCCTTTTGATTTTCCATTC	59.42	22	AAGCTGATGGCGGAATTAGA	59.807	20	236	21	256	TCTCCCTTTTGATTTTCCATTC	59.42	22	CTGCTTTCTGTTGCTGATCG	59.74	20	145	21	165
F01.PB6113	1	p2	(TC)6	12	299	310	AACCCAAAAACCTTTCACCC	60.068	20	GTTTGCATTTGAAACCGACC	60.352	20	201	268	468	AACCCAAAAACCTTTCACCC	60.068	20	GGTTTGCATTTGAAACCGAC	60.352	20	202	268	469	CCCAAAAACCTTTCACCCTT	60.193	20	GTTTGCATTTGAAACCGACC	60.352	20	199	270	468
F01.PB6115	1	p1	(T)10	10	376	385	CGTTTTTGCTATCGTTTTGGA	60.116	21	AATGTTCAAACCCCAAGCTG	59.971	20	193	323	515	TCGTTTTTGCTATCGTTTTGG	60.116	21	AATGTTCAAACCCCAAGCTG	59.971	20	194	322	515	TCGTTTTTGCTATCGTTTTGG	60.116	21	CCAAACCCTCTTCTTCCTCC	60.045	20	251	322	572
F01.PB6115	2	p1	(T)11	11	625	635	GGAAGAAGAGGGTTTGGAGC	60.19	20	ATCCAGAACCCCAAACAATG	59.647	20	176	556	731	GGAAGAAGAGGGTTTGGAGC	60.19	20	ATCCAGAACCCCAAACAATG	59.647	20	211	556	766	CAGCTTGGGGTTTGAACATT	59.971	20	CCAGAACCCCAAACAATGAA	60.724	20	234	496	729
F01.PB6117	1	p1	(T)12	12	916	927	TGGTTTTCAAATGTTTCCTCA	58.107	21	TCATTTCAATCAACAAATACAATGTG	60.045	26	178	780	957	TGGTTTTCAAATGTTTCCTCA	58.107	21	CATTTCAATCAACAAATACAATGTGA	60.045	26	177	780	956	TGGTTTTCAAATGTTTCCTCA	58.107	21	CATTTCAATCAACAAATACAATGTG	58.413	25	177	780	956
F01.PB6119	1	p2	(CT)6	12	74	85	CAATTGTGCATCGAATTTCA	58.116	20	AGCTGCACCAAGGCTAAGAA	60.154	20	148	6	153	CAATTGTGCATCGAATTTCA	58.116	20	CAGCCATGCAAATTGAAAGA	59.809	20	214	6	219	ACAATTGTGCATCGAATTTCA	59.03	21	AGCTGCACCAAGGCTAAGAA	60.154	20	149	5	153
F01.PB6119	2	p1	(T)12	12	717	728	TCCTCGGTGAGAGGTTTGTT	59.697	20	AGTGTCTCTTGCTATACATTTCCA	57.185	24	102	654	755	ATCCTCGGTGAGAGGTTTGTT	59.987	21	AGTGTCTCTTGCTATACATTTCCA	57.185	24	103	653	755	TCCTCGGTGAGAGGTTTGTT	59.697	20	TGATTAAGAAAGAAATAGAGATCCG	57.364	25	150	654	803
F01.PB6123	1	c	(T)11ccttctgatttgtgtactttgtatgtgttcgtttagaac(AT)6	62	443	504	TTTCACATGGGAGGTTGTGA	59.935	20	CACAACATTTTGTCGGTTGA	57.998	20	264	269	532	CAAGGGTGGAAAGTTAGCCA	60.103	20	CACAACATTTTGTCGGTTGA	57.998	20	237	296	532	TTTCACATGGGAGGTTGTGA	59.935	20	ACACAACATTTTGTCGGTTGA	58.937	21	265	269	533
F01.PB6142	1	p2	(TA)7	14	481	494	CAAGTGGAAGGAAGAGAGTGA	57.086	21	CACAGACACACATGCACACAA	60.268	21	206	395	600	ACAAGTGGAAGGAAGAGAGTGA	58.038	22	CACAGACACACATGCACACAA	60.268	21	207	394	600	CAAGTGGAAGGAAGAGAGTGA	57.086	21	ACACAGACACACATGCACACA	59.668	21	207	395	601
F01.PB6146	1	p1	(T)14	14	758	771	TCCTGCCTCCTGCTTGTTAT	59.836	20	CAAACGTATCAATTCAACACCAA	59.787	23	183	713	895	AATTAGTCCCTCCTGCCTCC	59.536	20	CAATTCAACACCAAAACAAACAA	59.803	23	184	703	886	AATTAGTCCCTCCTGCCTCC	59.536	20	CGTATCAATTCAACACCAAAACA	59.787	23	189	703	891
F01.PB6155	1	p1	(A)10	10	815	824	GTGCCAGAAAGTCCCTCAAG	59.844	20	GCAAAATTACAATGCAAGTGTTTTA	59.54	25	277	588	864	GCCAGAAAGTCCCTCAAGAA	59.405	20	CATTAGCAAAATTACAATGCAAGTG	59.973	25	280	590	869	GTGCCAGAAAGTCCCTCAAG	59.844	20	TTAGCAAAATTACAATGCAAGTG	57.229	23	280	588	867
F01.PB6157	1	p3	(GCT)5	15	283	297	TGATGAAGCTGTTGCTTTGG	59.988	20	ATCAACCTTCACGAACTCGG	60.111	20	214	143	356	CTCTTCCCAACGTTACGAGC	59.875	20	GCAGGTAAGATCCAGCAAGC	59.985	20	212	217	428	CCCAACGTTACGAGCAAGAT	60.132	20	GCAGGTAAGATCCAGCAAGC	59.985	20	207	222	428
F01.PB6159	1	p2	(CA)6	12	233	244	CCCCAAATCTCACTCTCTGC	59.803	20	ATGTCGATTTTGTGGGCTTC	59.939	20	166	111	276	CCCCAAATCTCACTCTCTGC	59.803	20	GATGTCGATTTTGTGGGCTT	59.939	20	167	111	277	TCTGCGATTCACAAATCCAA	60.197	20	ATGTCGATTTTGTGGGCTTC	59.939	20	151	126	276
F01.PB6167	1	p2	(TC)17	34	36	69	TGCACATTTCATTTCTTCATTCTT	60.01	24	AGCAGCAAGCTTAGGTCCAA	60.154	20	186	2	187	TGCACATTTCATTTCTTCATTCTT	60.01	24	CCAAATCCCCACCTCTGTTA	59.784	20	274	2	275	TGCACATTTCATTTCTTCATTCTT	60.01	24	CACGAACCGGTGAAATAAGG	60.357	20	241	2	242
F01.PB6177	1	p3	(CAT)5	15	579	593	GCTGCTTTTGAAGAGAACGG	60.132	20	CAAAACCATCACCATGACCA	60.216	20	247	386	632	GCTTTTGAAGAGAACGGTGG	59.853	20	CAAAACCATCACCATGACCA	60.216	20	244	389	632	CGGTGGTTCACAAGAGATGA	59.676	20	CAAAACCATCACCATGACCA	60.216	20	230	403	632
F01.PB6180	1	p1	(T)20	20	777	796	CCTTGGCACCTAAGGAACAG	59.728	20	GGACCAAACCAAAACCTCCT	60.204	20	260	603	862	GGCACCTAAGGAACAGATGG	59.55	20	GGACCAAACCAAAACCTCCT	60.204	20	256	607	862	CCTTGGCACCTAAGGAACAG	59.728	20	AAGAAACAAAAAGCAGGGGG	60.455	20	278	603	880
F01.PB6186	1	c	(A)11ttgtcgttcttctttgaattgttagtaagttcacctaaacatttggtacc(A)10	71	455	525	AAATTGGCTGAATCTGTGCC	60.081	20	TCATCCTAAACATACCAACAGCA	59.527	23	267	287	553	AAGTGTGAAGAGATTGCGGG	60.255	20	TCCAATAAGATCCAAAAATGGAA	59.68	23	276	337	612	ATTGGCTGAATCTGTGCCTC	60.226	20	TCATCCTAAACATACCAACAGCA	59.527	23	265	289	553
F01.PB6190	1	p1	(A)11	11	124	134	TGTGGGCATACCAGTTGAGA	60.112	20	ATGTTGGCCTAGGATTGCAC	59.962	20	241	15	255	GTGAGGAGTTTCTTGTGGGC	59.703	20	ATGTTGGCCTAGGATTGCAC	59.962	20	254	2	255	TTGTGGGCATACCAGTTGAG	59.566	20	ATGTTGGCCTAGGATTGCAC	59.962	20	242	14	255
F01.PB6190	2	p1	(A)24	24	721	744	GGAGGCAACCCAGTTTTGTA	59.971	20	CACAACATGTGACTCCCGTC	60.005	20	106	663	768	GGAGGCAACCCAGTTTTGTA	59.971	20	TCACAACATGTGACTCCCGT	60.005	20	107	663	769	AAGGCGTCGAGTTTATGACG	60.27	20	TCACAACATGTGACTCCCGT	60.005	20	145	625	769
F01.PB6191	1	p3	(CTT)7	21	72	92	TCTACTCTCCATCGCCCTCT	58.992	20	ATTGATTAAGCAACAGCCCC	59.046	20	269	49	317	CTCTACTCTCCATCGCCCTC	58.992	20	ATTGATTAAGCAACAGCCCC	59.046	20	270	48	317	TCTCTACTCTCCATCGCCCT	58.992	20	ATTGATTAAGCAACAGCCCC	59.046	20	271	47	317
F01.PB6195	1	p1	(A)11	11	753	763	GGGCAAGCTGTCTTTTGAAG	59.993	20	TTAACCAGGTTTACCCGCTG	59.99	20	280	616	895	AAGGGCAAGCTGTCTTTTGA	59.993	20	AGGTTTACCCGCTGGAGAAT	59.962	20	276	614	889	GGGCAAGCTGTCTTTTGAAG	59.993	20	AGGTTTACCCGCTGGAGAAT	59.962	20	274	616	889
F01.PB6196	1	c	(A)17ccaattcaatacaatttgtccacaacca(AC)7	59	56	114	ATTGACACAAGAGGAACCCG	59.966	20	AGGTTGTTTGCTGGGTTTTG	60.008	20	189	22	210	ATTGACACAAGAGGAACCCG	59.966	20	GTGAAGGTTGTTTGCTGGGT	60.012	20	193	22	214	ATTGACACAAGAGGAACCCG	59.966	20	TTGTGAAGGTTGTTTGCTGG	59.734	20	195	22	216
F01.PB6199	1	p1	(A)10	10	924	933	CCCTTGGATTTTGACTGGAA	59.903	20	TTTTGGCACCAAATTATTGAA	58.074	21	216	753	968	CCCTTGGATTTTGACTGGAA	59.903	20	CTTTTGGCACCAAATTATTGAA	59.022	22	217	753	969	CCCTTGGATTTTGACTGGAA	59.903	20	TGGCACCAAATTATTGAATCTC	58.946	22	213	753	965
F01.PB6201	1	p1	(A)10	10	170	179	TGAATCCATCAATCAACCCC	60.526	20	GCTGTCGGTGCATATGAAAA	59.694	20	109	107	215	TGAATCCATCAATCAACCCC	60.526	20	AGACACTTGCATTTGTGGCA	60.31	20	193	107	299	TGAATCCATCAATCAACCCC	60.526	20	AAGTTGACCGTGCAATGATG	59.572	20	262	107	368
F01.PB6204	1	p1	(T)11	11	890	900	--
F01.PB6205	1	p1	(T)11	11	824	834	ATGTGGCTTTTAAGGCATGG	59.96	20	CTGCATTAGCTCTCAGTAGCTGT	58.15	23	184	738	921	ATGTGGCTTTTAAGGCATGG	59.96	20	TGCATTAGCTCTCAGTAGCTGT	57.121	22	183	738	920	TGGCTTTTAAGGCATGGTTC	60.074	20	CTGCATTAGCTCTCAGTAGCTGT	58.15	23	181	741	921
F01.PB6211	1	c	(GAA)6gtagatgatgatgatgaagg(AGA)5agcagcaggaggaggaggagatgaagaagaagaagatgaagg(AGA)6agcaggaggagggatgaagcagaagaagaaggagatgaagaagaaaatgttgacgaagaaaaagatgttgaagaagaggaagaaaaatctgtt(GAA)7	227	296	522	TCAAGAACAAGAAGATGGCG	58.999	20	TCATCAACCAATGTTTTTCAGC	59.982	22	280	270	549	CAAGAACAAGAAGATGGCGA	58.999	20	TCATCAACCAATGTTTTTCAGC	59.982	22	279	271	549	CTCAAGAACAAGAAGATGGCG	60.001	21	TCAACCAATGTTTTTCAGCA	57.733	20	278	269	546
F01.PB6212	1	p2	(TC)13	26	13	38	--
F01.PB6215	1	p1	(T)15	15	785	799	CCCTTGCAGCTACCCTAACA	60.262	20	TTGCTCGGCACTTGTAATTT	58.439	20	194	753	946	CCCTTGCAGCTACCCTAACA	60.262	20	AAATTGCTCGGCACTTGTAA	58.439	20	197	753	949	CCCTTGCAGCTACCCTAACA	60.262	20	AATGAATAAATTGCTCGGCAC	59.094	21	204	753	956
F01.PB6216	1	p3	(ACC)5	15	129	143	AAGAAACATCACACCCGACC	59.827	20	ACGTTTGGCCAACTTCATTC	59.978	20	103	106	208	AAGAAACATCACACCCGACC	59.827	20	CGTTTGGCCAACTTCATTCT	60.11	20	102	106	207	CAAAGAAACATCACACCCGA	59.541	20	ACGTTTGGCCAACTTCATTC	59.978	20	105	104	208
F01.PB6224	1	p1	(T)12	12	757	768	TGTGGAGGATCAAAATGGAAG	59.918	21	TTCCTCCTTAAAAATTAAACAGGCT	59.93	25	144	675	818	TGTGGAGGATCAAAATGGAA	58.897	20	TTCCTCCTTAAAAATTAAACAGGCT	59.93	25	144	675	818	TTGTGGAGGATCAAAATGGA	58.897	20	TTCCTCCTTAAAAATTAAACAGGCT	59.93	25	145	674	818
F01.PB6230	1	p2	(CT)6	12	35	46	TACAACTAGCGCATTCCACA	57.948	20	CTTAGCATCGGCTTTCTTGG	59.975	20	139	12	150	TACAACTAGCGCATTCCACA	57.948	20	TCCTTTGGTTCCTTTCCCTT	59.912	20	213	12	224	TACAACTAGCGCATTCCACA	57.948	20	TTTCTTGGATTCACCCTTGG	59.903	20	127	12	138
F01.PB6231	1	p1	(A)13	13	25	37	--
F01.PB6236	1	p2	(AT)7	14	913	926	--
F01.PB6240	1	p3	(TTC)8	24	104	127	TTCTCCAAAATCGAACCCAG	60.044	20	TTTTGCTGAGCCTTTGAGGT	59.993	20	272	77	348	CTTCTCCAAAATCGAACCCA	60.044	20	TTTTGCTGAGCCTTTGAGGT	59.993	20	273	76	348	TTCTCCAAAATCGAACCCAG	60.044	20	TGTGGAGATGGATGCGATAA	60.033	20	164	77	240
F01.PB6249	1	p2	(CT)11	22	49	70	TCGTTGAACCCTTGTTTCCT	59.569	20	ATGCAAGGTTCCTCTGATGG	60.073	20	163	24	186	CGTTGAACCCTTGTTTCCTC	59.569	20	ATGCAAGGTTCCTCTGATGG	60.073	20	162	25	186	TCGTTGAACCCTTGTTTCCT	59.569	20	TCAACAACGCGAGTGTTTTC	59.888	20	213	24	236
F01.PB6255	1	p1	(T)10	10	668	677	--
F01.PB6260	1	p3	(TTC)5	15	310	324	GGTCCACCTCTCTATTGGCA	60.073	20	AATGAAATGTTGCTCAGCCC	60.081	20	143	259	401	GGTCCACCTCTCTATTGGCA	60.073	20	AAATGTTGCTCAGCCCTTGT	59.74	20	139	259	397	TTCACTTCGAGAACGAAGCA	59.716	20	AATGAAATGTTGCTCAGCCC	60.081	20	243	159	401
F01.PB6269	1	p1	(T)11	11	46	56	TCACCAACCTCTGTCAAAATCT	58.695	22	TGATCCAGCAATCGTTCTTG	59.799	20	238	1	238	TCACCAACCTCTGTCAAAATC	57.626	21	TGATCCAGCAATCGTTCTTG	59.799	20	238	1	238	TCACCAACCTCTGTCAAAATCT	58.695	22	TGTGCTTAGCCACATCCTCA	60.413	20	214	1	214
F01.PB6275	1	p2	(GT)6	12	110	121	TCTTCCCTCCCTAGTCCTCC	59.63	20	AAGGTCATATCCGCACGAAC	59.962	20	231	70	300	CCCTAGTCCTCCCTTCCCTA	59.526	20	AAGGTCATATCCGCACGAAC	59.962	20	223	78	300	TCTTCCCTCCCTAGTCCTCC	59.63	20	ACGATGTGTTTCGGTTGGAT	60.24	20	262	70	331
F01.PB6275	2	p3	(ATA)5	15	754	768	CCCAAGAATGTGGAAATGGA	60.692	20	CAAGGGAAGGAGGAACACAA	60.081	20	275	653	927	TCCCAAGAATGTGGAAATGG	60.692	20	CAAGGGAAGGAGGAACACAA	60.081	20	276	652	927	CCCAAGAATGTGGAAATGGA	60.692	20	ACAAGGGAAGGAGGAACACA	59.549	20	276	653	928
F01.PB6278	1	p1	(T)17	17	603	619	CGGTGCAACCTTCAATCTCT	60.255	20	TGCAACAAACTTGCAAAACC	59.752	20	231	507	737	TTGCTGAGAATTTGGCTTCA	59.542	20	TGCAACAAACTTGCAAAACC	59.752	20	203	535	737	TGCTGAGAATTTGGCTTCAA	59.542	20	TGCAACAAACTTGCAAAACC	59.752	20	202	536	737
F01.PB6279	1	p1	(A)10	10	274	283	TTTCACTTGGGAATGAGCAA	59.247	20	TTTGATTTGTGACGTCATCTCC	59.978	22	270	126	395	TTCCTTTTCATGCTTCCTTTTT	59.268	22	CGTGCTAGTGTCGCTTGAAA	60.195	20	267	200	466	TTTCCTTTTCATGCTTCCTTTT	59.268	22	CGTGCTAGTGTCGCTTGAAA	60.195	20	268	199	466
F01.PB6285	1	p1	(T)12	12	13	24	--
F01.PB6290	1	p3	(CTT)6	18	66	83	TCAATTCTCCAATTTCGAAGG	59.145	21	AGGTCAGAGTGGCTGGAAGA	59.986	20	223	32	254	CAATTCTCCAATTTCGAAGGA	59.145	21	AGGTCAGAGTGGCTGGAAGA	59.986	20	222	33	254	TCAATTCTCCAATTTCGAAGG	59.145	21	GAGGTCAGAGTGGCTGGAAG	59.986	20	224	32	255
F01.PB6291	1	p1	(A)11	11	745	755	--
F01.PB6294	1	c	(TC)15tttccatttcacaatctcctccctttatttaa(TC)6	74	575	648	TTCACTTTGCTCACCAACCA	60.278	20	TCCATTCTCATCCAGCAGAG	58.905	20	276	504	779	TTCACTTTGCTCACCAACCA	60.278	20	AATCCATTCTCATCCAGCAGA	59.644	21	278	504	781	TCACTTTGCTCACCAACCAT	59.139	20	TCCATTCTCATCCAGCAGAG	58.905	20	275	505	779
F01.PB6295	1	p1	(A)13	13	692	704	--
F01.PB6297	1	p1	(T)15	15	658	672	GTCACTAAAGCGCCGAAAAG	60.018	20	TGAGCAAAATAATCGTCAGCA	59.458	21	224	571	794	TCACTAAAGCGCCGAAAAGT	60.018	20	TGAGCAAAATAATCGTCAGCA	59.458	21	223	572	794	GTCACTAAAGCGCCGAAAAG	60.018	20	CACATCCAACGATAGTCCACA	59.43	21	256	571	826
F01.PB6299	1	p1	(A)10	10	25	34	--
F01.PB6299	2	p3	(GAT)5	15	588	602	TCAACAAGAGGAGACGGCTT	59.989	20	TTGCAACTTCTTTCTCTCCTCC	59.998	22	156	486	641	GAGGAGACGGCTTTTGATTG	59.813	20	TGATGGTGATCCTTTTGTTGC	60.889	21	166	493	658	GAGACGGCTTTTGATTGCAT	60.221	20	TGATGGTGATCCTTTTGTTGC	60.889	21	163	496	658
F01.PB6306	1	p1	(T)11	11	824	834	AAGAGTAGCATTTGTCGCTGTAAA	59.535	24	TCGATTCTCACCACATGGAA	60.048	20	104	761	864	GAGTAGCATTTGTCGCTGTAAA	57.309	22	TCGATTCTCACCACATGGAA	60.048	20	102	763	864	AAGAGTAGCATTTGTCGCTGTAA	58.298	23	TCGATTCTCACCACATGGAA	60.048	20	104	761	864
F01.PB6320	1	p3	(TGC)5	15	203	217	TCAGCAAACAAGTCAATGCC	59.847	20	GAACAGGTGAAAGAACGGGA	60.088	20	214	65	278	TCAGCAAACAAGTCAATGCC	59.847	20	GCCTGTGGTGAAGCGATATT	60.103	20	269	65	333	TCAGCAAACAAGTCAATGCC	59.847	20	AAGGCCTTGAAGGAACAGGT	60.11	20	226	65	290
F01.PB6330	1	p3	(AGC)5	15	521	535	GCAGAGGCCTTAGCACAATC	59.985	20	GGCCAAAGTAATATAGCACTCCA	59.553	23	223	419	641	GCAGAGGCCTTAGCACAATC	59.985	20	TGGCCAAAGTAATATAGCACTCC	59.553	23	224	419	642	AAGCAGAGGCCTTAGCACAA	60.154	20	GGCCAAAGTAATATAGCACTCCA	59.553	23	225	417	641
F01.PB6331	1	p2	(GA)11	22	31	52	CAACACTAGCAGCAGCTGAA	57.956	20	ACCTTACCTTCACGGCCTTT	59.998	20	259	5	263	CAACACTAGCAGCAGCTGAA	57.956	20	GAATGTTCCACGAACGACCT	59.973	20	239	5	243	CAACACTAGCAGCAGCTGAA	57.956	20	TTTGAATGTTCCACGAACGA	60.088	20	242	5	246
F01.PB6331	2	p1	(T)13	13	522	534	CTTGATCGTAAGGCGAAAGG	59.839	20	TGCTTAACATTAAAACACGACAAAA	59.986	25	191	409	599	CTTGATCGTAAGGCGAAAGG	59.839	20	TTGCTTAACATTAAAACACGACAAA	59.986	25	192	409	600	CTTGATCGTAAGGCGAAAGG	59.839	20	TTTGCTTAACATTAAAACACGACAA	59.986	25	193	409	601
F01.PB6339	1	p1	(A)15	15	568	582	ATTGTTCAAGGAGCAAAGCG	60.386	20	CCATCCTTCGTCACCTTCAT	59.927	20	173	455	627	ATTGTTCAAGGAGCAAAGCG	60.386	20	CCCATCATAAATGCCACCTC	60.155	20	220	455	674	ATTGTTCAAGGAGCAAAGCG	60.386	20	TCCCATCATAAATGCCACCT	60.155	20	221	455	675
F01.PB6345	1	p3	(CAG)11	33	368	400	GAAACACTTCCACAGCAGCA	60.032	20	GAGCTGTGGTTGCTGGTACA	59.905	20	219	322	540	AGAACCTGTCGGCACAAGAT	59.727	20	TGGTAGAGCTGTGGTTGCTG	60.049	20	205	341	545	AGAACCTGTCGGCACAAGAT	59.727	20	GAGCTGTGGTTGCTGGTACA	59.905	20	200	341	540
F01.PB6349	1	p1	(T)10	10	955	964	--
F01.PB6351	1	p3	(CTG)5	15	656	670	GGGAAGTTCAAGCATGGAAA	60.051	20	AGGCAGAGCAACAACAAAAA	58.554	20	220	537	756	CGGGAAATTTAAGCATGGAA	59.901	20	AGGCAGAGCAACAACAAAAA	58.554	20	188	569	756	CATGGCATGTTCAGGAAGTG	60.112	20	AGGCAGAGCAACAACAAAAA	58.554	20	157	600	756
F01.PB6354	1	p2	(TC)11	22	292	313	AACCTTGCCTGTCCCTTTTT	59.976	20	TGCAAATCCTTGAGCTCCTT	59.955	20	182	185	366	AACCTTGCCTGTCCCTTTTT	59.976	20	CCTTCTGCAAATCCTTGAGC	59.955	20	187	185	371	AACCTTGCCTGTCCCTTTTT	59.976	20	GCAAATCCTTGAGCTCCTTG	59.955	20	181	185	365
F01.PB6355	1	p3	(TAG)6	18	541	558	CAAACCTTCACCGGAAAGAA	60.081	20	CCCCTCCCATTCATCTTACA	59.744	20	279	386	664	CAAACCTTCACCGGAAAGAA	60.081	20	CCCCCTCCCATTCATCTTAC	60.517	20	280	386	665	ACAAACCTTCACCGGAAAGA	59.569	20	CCCCTCCCATTCATCTTACA	59.744	20	280	385	664
F01.PB6357	1	p1	(T)10	10	953	962	--
F01.PB6365	1	p2	(TA)6	12	770	781	CCGTTCAGCTTAGATTATGCG	59.882	21	caaaaaTGTTTCAGAGACGAAGAA	59.808	24	190	645	834	TGCGTCTAGTCTCTTGCCAGT	60.208	21	caaaaaTGTTTCAGAGACGAAGAA	59.808	24	173	662	834	TGATGAATTGTGGTTCCTTCC	59.782	21	caaaaaTGTTTCAGAGACGAAGAA	59.808	24	143	692	834
F01.PB6370	1	p1	(T)10	10	451	460	AGTGACCGGAGGGAGTATTT	57.582	20	TGATTTGTTGGGGTGAAGGT	60.21	20	173	406	578	AGTGACCGGAGGGAGTATTT	57.582	20	TCAATGATTTGTTGGGGTGA	59.75	20	177	406	582	CCGGAGGGAGTATTTAACTCAA	59.497	22	TGATTTGTTGGGGTGAAGGT	60.21	20	168	411	578
F01.PB6385	1	p1	(A)27	27	849	875	--
F01.PB6388	1	p3	(AAC)6	18	74	91	TTCACACTTCACCCTAGATTTCC	59.513	23	GGTTTCAGTGCTGTTGCAGA	60.032	20	184	27	210	TTCACACTTCACCCTAGATTTCC	59.513	23	TTTGGTTTCAGTGCTGTTGC	59.888	20	187	27	213	TTCACACTTCACCCTAGATTTCC	59.513	23	TTCAGTGCTGTTGCAGAAGG	60.175	20	181	27	207
F01.PB6392	1	p1	(A)10	10	614	623	TCTAAGGGTCCAAAAGCTGC	59.452	20	TGCTTATATATGTGACCAGAGGGA	59.884	24	218	539	756	TCTAAGGGTCCAAAAGCTGC	59.452	20	TGAACCTAAAAAGTTGTGTTTTGC	59.633	24	239	539	777	TCTAAGGGTCCAAAAGCTGC	59.452	20	TTGCTTATATATGTGACCAGAGGG	59.436	24	219	539	757
F01.PB6394	1	p1	(A)12	12	758	769	--
F01.PB6395	1	p1	(T)10	10	944	953	--
F01.PB6402	1	p1	(A)17	17	691	707	GCGAGTGTGCAATGTGAACT	59.912	20	CTCCACATGCATGCAGATTT	59.679	20	234	525	758	GCGAGTGTGCAATGTGAACT	59.912	20	CCACATGCATGCAGATTTGT	60.549	20	232	525	756	AAGAGATTTGGCGAGTGTGC	60.406	20	CTCCACATGCATGCAGATTT	59.679	20	244	515	758
F01.PB6407	1	p2	(AG)12	24	17	40	--
F01.PB6409	1	p1	(A)10	10	54	63	TCGTTGGCAAAACAAAGAAA	59.321	20	GGGATCGAAGAGGGAGAAAG	60.147	20	127	8	134	TCGTTGGCAAAACAAAGAAA	59.321	20	ATTTGGGATCGAAGAGGGAG	60.401	20	131	8	138	TCGTTGGCAAAACAAAGAAA	59.321	20	AGATTTGGGATCGAAGAGGG	60.401	20	133	8	140
F01.PB6411	1	p1	(A)16	16	110	125	CATCTCAGCTCCTCAGAGCC	60.246	20	GGGTCTTTTGGTTTTGCTGA	60.088	20	168	74	241	CATCTCAGCTCCTCAGAGCC	60.246	20	GCTGCTAGTGCTGTTGTTGC	59.818	20	135	74	208	CATCTCAGCTCCTCAGAGCC	60.246	20	GGGCTATGTTTGGATTGGTG	60.192	20	275	74	348
F01.PB6416	1	p1	(A)15	15	444	458	TGCGGTCACAATCCAAATAC	59.4	20	ACTGATTCAACCCCTGCAAC	59.973	20	240	371	610	GTGCGGTCACAATCCAAATA	59.4	20	ACTGATTCAACCCCTGCAAC	59.973	20	241	370	610	TCAATAATCGGGTCATGTGC	59.355	20	ACTGATTCAACCCCTGCAAC	59.973	20	257	354	610
F01.PB6419	1	p1	(T)10	10	883	892	GGAAGAGGAAAGGAATGATGTG	59.94	22	GCATCATGACATTATTCACAGAAA	59.016	24	279	669	947	GGAAGAGGAAAGGAATGATGTG	59.94	22	AGCATCATGACATTATTCACAGAAA	59.917	25	280	669	948	GGAAGAGGAAAGGAATGATGTG	59.94	22	AGCATCATGACATTATTCACAGAA	58.655	24	280	669	948
F01.PB6420	1	p1	(T)12	12	876	887	CCCAGGTGAGTTAGGGAACC	60.736	20	CAACTGCAATACCGATCCTTC	59.583	21	276	650	925	CCCAGGTGAGTTAGGGAACC	60.736	20	TGCAATACCGATCCTTCTGTT	59.583	21	272	650	921	CCCAGGTGAGTTAGGGAACC	60.736	20	GAACAACTGCAATACCGATCC	59.448	21	279	650	928
F01.PB6425	1	p1	(A)14	14	225	238	TTCTCACCTTTCACCTGCTTC	59.463	21	GTTCCACTCAGGCATACCGT	59.997	20	267	143	409	TTCTCACCTTTCACCTGCTTC	59.463	21	CACAACCACGTTCCACTCAG	60.194	20	276	143	418	TCTCACCTTTCACCTGCTTCT	59.076	21	GTTCCACTCAGGCATACCGT	59.997	20	266	144	409
F01.PB6430	1	p1	(T)11	11	778	788	GGGGTCCCTATGTGTGTTTG	60.088	20	TGCCAACCATCATTTCAATC	59.33	20	245	638	882	GTCGGGGTTTAAGGGTTTGT	60.089	20	TGCCAACCATCATTTCAATC	59.33	20	220	663	882	AGTCGGGGTTTAAGGGTTTG	60.214	20	TGCCAACCATCATTTCAATC	59.33	20	221	662	882
F01.PB6434	1	p1	(A)10	10	37	46	--
F01.PB6446	1	c	(A)28gaaaaag(A)36tgaat(A)50	126	869	994	--
F01.PB6448	1	p1	(T)10	10	736	745	TTTGGTACTGTGCCATTAGGA	58.161	21	ATGTGATGGGTGTCCAACCT	60.096	20	167	686	852	TTGGTACTGTGCCATTAGGAAG	59.154	22	ATGTGATGGGTGTCCAACCT	60.096	20	166	687	852	TTGGTACTGTGCCATTAGGAAGT	59.941	23	ATGTGATGGGTGTCCAACCT	60.096	20	166	687	852
F01.PB6450	1	p2	(TC)6	12	54	65	CACAAAGAATCATTCACACTTTCA	59.177	24	ACCCAGAAGGGTCTGTGTTG	60.002	20	261	5	265	CACAAAGAATCATTCACACTTTCA	59.177	24	AGGGTCTGTGTTGCATGTGA	60.162	20	254	5	258	ACACAAAGAATCATTCACACTTTCA	59.961	25	ACCCAGAAGGGTCTGTGTTG	60.002	20	262	4	265
F01.PB6455	1	c	(AC)8(TC)8	32	103	134	TCACGTTTCCTTCTCTAACCG	59.364	21	TGCATCATCACAGGAGAAGC	59.95	20	239	17	255	TCACGTTTCCTTCTCTAACCG	59.364	21	GAGAAGCTCTTGGAGCGAAA	59.836	20	226	17	242	TCACGTTTCCTTCTCTAACCG	59.364	21	GGAGCGAAAGTTGATACCGA	60.214	20	215	17	231
F01.PB6459	1	p1	(T)10	10	676	685	ATTACGATTTTGGTCGGTGC	59.829	20	GCAGCAAAAAGTTGAAACCA	58.942	20	243	549	791	ATTACGATTTTGGTCGGTGC	59.829	20	AGCAGCAAAAAGTTGAAACCA	59.912	21	244	549	792	ATTACGATTTTGGTCGGTGC	59.829	20	GCAGCAAAAAGTTGAAACCAG	59.912	21	243	549	791
F01.PB6461	1	p4	(CATT)6	24	15	38	--
F01.PB6461	2	p1	(A)10	10	695	704	CGCTTTTGAAGCGCTATTGT	60.528	20	TGCTTTTCCTAGCGCTTTTT	59.275	20	257	552	808	GGCTTTAGGTAGCGCTTTTG	59.166	20	TGCTTTTCCTAGCGCTTTTT	59.275	20	269	540	808	TGGCTTTAGGTAGCGCTTTT	59.166	20	TGCTTTTCCTAGCGCTTTTT	59.275	20	270	539	808
F01.PB6465	1	c	(T)26aaggagtttatgcttattattatataaaaaatttaagatatgattatgttgccatctaataagctgat(A)22	116	832	947	TAGAGATCGTTGGGGATTGC	60.036	20	TGGTTTATTGTAATATAATCAGTGGTG	57.655	27	254	728	981	GCATGGGAACCTGAGAAGAA	60.195	20	TGGTTTATTGTAATATAATCAGTGGTG	57.655	27	236	746	981	ATTGCATGGGAACCTGAGAA	60.461	20	TGGTTTATTGTAATATAATCAGTGGTG	57.655	27	239	743	981
F01.PB6467	1	p1	(A)10	10	514	523	CGGTTTGTGCTCCCAGTTAT	59.993	20	CTTCCCAAACCTGTTACACC	57.022	20	147	400	546	TTGATGTTGGAATCTGGCTG	59.648	20	CTTCCCAAACCTGTTACACC	57.022	20	167	380	546	TTGTGCTCCCAGTTATGGCT	60.657	20	CTTCCCAAACCTGTTACACC	57.022	20	143	404	546
F01.PB6469	1	p4	(TCTT)5	20	40	59	TCTCTCCATTCAAAGAAAAATATAAAA	58.097	27	AATCACTCAAACTGGGTCGG	59.966	20	129	7	135	TTCTCTCCATTCAAAGAAAAATATAAA	58.097	27	AATCACTCAAACTGGGTCGG	59.966	20	130	6	135	TTTCTCTCCATTCAAAGAAAAATATAA	58.097	27	AATCACTCAAACTGGGTCGG	59.966	20	131	5	135
F01.PB6471	1	p3	(CCA)5	15	116	130	TATGGCTACCACCACCAACA	59.84	20	AGTAGGGATTGGGATTTGGG	60.011	20	168	92	259	TATGGCTACCACCACCAACA	59.84	20	TCTGATGGAGGAGCGAAGAT	59.91	20	219	92	310	TATGGCTACCACCACCAACA	59.84	20	GTAGGGATTGGGATTTGGGT	59.881	20	167	92	258
F01.PB6477	1	p3	(ATT)5	15	805	819	CAAGGGTTTCGGGTCAGTTA	59.964	20	TTCCTCCATGAGATCTAACAAAGA	59.264	24	244	672	915	GGGTTTCGGGTCAGTTATGA	59.79	20	TTCCTCCATGAGATCTAACAAAGA	59.264	24	241	675	915	ACATTCAGCAGCAAGGGTTT	59.74	20	TTCCTCCATGAGATCTAACAAAGA	59.264	24	255	661	915
F01.PB6493	1	p1	(T)10	10	351	360	CTCCAACATGGCAGCAAGTA	59.864	20	GCCAAGAACTTCTCAACAACAA	59.401	22	230	204	433	CTCCAACATGGCAGCAAGTA	59.864	20	TTGCCAAGAACTTCTCAACAAC	59.401	22	232	204	435	CTCCAACATGGCAGCAAGTA	59.864	20	TGCCAAGAACTTCTCAACAACA	60.837	22	231	204	434
F01.PB6507	1	p1	(T)11	11	455	465	TCGATCGGTTACTATTCGGTTC	60.332	22	AAATCCTGACCGTTCATTGC	59.939	20	209	415	623	TCGATCGGTTACTATTCGGTTC	60.332	22	GGCATCGTTCATGGATTTCT	59.9	20	183	415	597	CGATCGGTTACTATTCGGTTC	58.593	21	AAATCCTGACCGTTCATTGC	59.939	20	208	416	623
F01.PB6507	2	p1	(A)11	11	926	936	--
F01.PB6510	1	p3	(GAA)5	15	319	333	GAGCTTGTTCACGGACATCA	59.837	20	CACCCGTTTCAATTCGTCTT	59.971	20	235	200	434	GCTTGTTCACGGACATCAGA	59.837	20	CACCCGTTTCAATTCGTCTT	59.971	20	233	202	434	TCCAATGCTTTCATATCGCA	60.179	20	CACCCGTTTCAATTCGTCTT	59.971	20	186	249	434
F01.PB6514	1	p3	(AAC)6	18	260	277	ACGTGAACAACAAGCACTCG	59.946	20	CACGTTCTTTATCGCGGTTT	60.131	20	269	174	442	CCAACGTGAACAACAAGCAC	60.199	20	CACGTTCTTTATCGCGGTTT	60.131	20	272	171	442	ACGTGAACAACAAGCACTCG	59.946	20	TCTTTATCGCGGTTTCTTCG	60.335	20	264	174	437
F01.PB6517	1	p1	(A)12	12	9	20	--
F01.PB6517	2	p1	(T)12	12	868	879	--
F01.PB6524	1	p3	(AAG)9	27	66	92	AACACGCGCTCTTTCAGTTT	60.059	20	CCAAGCTCCTTGGTTGTGAT	60.111	20	197	6	202	AAACACGCGCTCTTTCAGTT	60.059	20	CCAAGCTCCTTGGTTGTGAT	60.111	20	198	5	202	AACACGCGCTCTTTCAGTTT	60.059	20	CATCGCCATCCTTATCGAAT	59.885	20	172	6	177
F01.PB6526	1	p1	(T)14	14	741	754	--
F01.PB6538	1	p1	(T)13	13	845	857	ATGCCATGCCTACCTTTTTG	59.96	20	AAAATCAAGACAGACCACTACTTTAGA	58.199	27	272	661	932	ATGCCATGCCTACCTTTTTG	59.96	20	AAATCAAGACAGACCACTACTTTAGAA	58.199	27	271	661	931	CAATGCCATGCCTACCTTTT	59.96	20	AAATCAAGACAGACCACTACTTTAGAA	58.199	27	273	659	931
F01.PB6539	1	p3	(TGG)6	18	790	807	TGCTTCTTCATCAAGGGGTT	59.67	20	TTTGGAATTTGTTGCTGCTG	59.849	20	261	612	872	TGCTTCTTCATCAAGGGGTT	59.67	20	GGAATTTGTTGCTGCTGCTT	60.395	20	258	612	869	CTGCTTCTTCATCAAGGGGT	59.284	20	TTTGGAATTTGTTGCTGCTG	59.849	20	262	611	872
F01.PB6540	1	p1	(T)11	11	893	903	--
F01.PB6551	1	p1	(T)13	13	718	730	GTTCTGACCCGATCGTGAAT	59.934	20	TCGGATTGGTTTGATTGGTT	60.17	20	258	534	791	CTGACCCGATCGTGAATTTT	59.933	20	TCGGATTGGTTTGATTGGTT	60.17	20	255	537	791	CCCTACGCTTCTGGTTTTCA	60.241	20	TCGGATTGGTTTGATTGGTT	60.17	20	279	513	791
F01.PB6560	1	p1	(T)15	15	896	910	--
F01.PB6561	1	p2	(TA)6	12	805	816	GCAATGGTAATCGGCTCCTA	60.06	20	TGATCTTCGTGAATATGGCAA	59.126	21	172	751	922	GCAATGGTAATCGGCTCCTA	60.06	20	TCTTCGTGAATATGGCAATCA	59.126	21	169	751	919	GCAATGGTAATCGGCTCCTA	60.06	20	TTGATCTTCGTGAATATGGCA	59.126	21	173	751	923
F01.PB6565	1	p1	(A)10	10	639	648	TTTTTGCTTGCAGGTTTGTG	59.888	20	AACAAGGACTTTTTGGGCCT	59.976	20	138	564	701	TGTTTTTGCTTGCAGGTTTG	59.888	20	AACAAGGACTTTTTGGGCCT	59.976	20	140	562	701	GCTTGCAGGTTTGTGAATGA	59.847	20	AACAAGGACTTTTTGGGCCT	59.976	20	133	569	701
F01.PB6575	1	p1	(T)11	11	766	776	CATGTTGTTTGGCGCTATTG	60.133	20	TTTCTTTGGCGAGTAAACCA	58.412	20	236	578	813	CGCTATTGCCAGGATTTCAG	60.732	20	TTTCTTTGGCGAGTAAACCA	58.412	20	224	590	813	CATGTTGTTTGGCGCTATTG	60.133	20	ATTTCTTTGGCGAGTAAACCA	58.753	21	237	578	814
F01.PB6580	1	p1	(A)11	11	562	572	CGTGACATATTGAAGAGTTGTGG	59.548	23	GACATACTCCTGGAACGAGCTT	59.779	22	256	432	687	CGTGACATATTGAAGAGTTGTGG	59.548	23	AGACATACTCCTGGAACGAGC	58.417	21	257	432	688	CGTGACATATTGAAGAGTTGTGG	59.548	23	GACATACTCCTGGAACGAGC	57.319	20	256	432	687
F01.PB6580	2	p1	(A)10	10	706	715	AATACATAAGCTCGTTCCAGGAG	58.857	23	AAGATCGATTTGAACTTTATCGAG	58.073	24	101	659	759	AATACATAAGCTCGTTCCAGGAGT	59.608	24	AAGATCGATTTGAACTTTATCGAG	58.073	24	101	659	759	ATACATAAGCTCGTTCCAGGAG	57.547	22	AAGATCGATTTGAACTTTATCGAG	58.073	24	100	660	759
F01.PB6581	1	p3	(TGA)5	15	512	526	TGGCCACTACTATGATGCTGA	59.312	21	TTTCCAACCCCACTATCCTATG	60.068	22	280	448	727	TCAAAAAGGGACACTAGGTTGG	60.377	22	CCTCAAATTGCAACTGGATTC	59.56	21	269	485	753	CAAAAAGGGACACTAGGTTGGA	60.377	22	CCTCAAATTGCAACTGGATTC	59.56	21	268	486	753
F01.PB6588	1	p1	(T)13	13	885	897	GGGCCTAGTTGTGGCTATGA	60.096	20	TCGTAAGATCGATTTGACAAAGA	58.888	23	226	741	966	CAATTTGGGCCTAGTTGTGG	60.357	20	TCGTAAGATCGATTTGACAAAGA	58.888	23	232	735	966	TTGGGCCTAGTTGTGGCTAT	59.592	20	TCGTAAGATCGATTTGACAAAGA	58.888	23	228	739	966
F01.PB6592	1	p3	(ATT)5	15	560	574	GGTGCAAATGATGCTGCTAA	59.839	20	TCCTTCCATTGGAGAAGCTC	59.361	20	265	376	640	GCAGAAGATGGTGCAAATGA	59.805	20	TCCTTCCATTGGAGAAGCTC	59.361	20	274	367	640	AGATGGTGCAAATGATGCTG	59.679	20	TCCTTCCATTGGAGAAGCTC	59.361	20	269	372	640
F01.PB6598	1	p1	(A)24	24	924	947	--
F01.PB6603	1	p1	(A)12	12	860	871	--
F01.PB6613	1	p3	(TTC)5	15	2	16	--
F01.PB6613	2	p3	(ATC)5	15	148	162	TCCCTACCATCGATCAAATCA	60.281	21	GCAGATGGCTGTGGTTGATA	59.679	20	195	14	208	TCTTCCCTACCATCGATCAAA	59.514	21	GCAGATGGCTGTGGTTGATA	59.679	20	198	11	208	TCTTCCCTACCATCGATCAAA	59.514	21	TGTGGTTGATATGGCTGTGG	60.39	20	189	11	199
F01.PB6627	1	p1	(A)10	10	835	844	GGGCTGCGTTGTAAATTTGT	60.003	20	TTTCTAACCCTCCCTCGGAT	59.897	20	205	707	911	GGGCTGCGTTGTAAATTTGT	60.003	20	ATTTCTAACCCTCCCTCGGA	59.897	20	206	707	912	CCAAAGTCTTGCCAACCATT	59.971	20	TTTCTAACCCTCCCTCGGAT	59.897	20	106	806	911
F01.PB6630	1	p2	(AT)7	14	840	853	TCTGCATCTGTGCTGGTTTC	59.992	20	AACTGGGTGGTGGGTGATAC	59.555	20	238	669	906	TCCTCCAACTGTGCTCTGTG	60.022	20	AACTGGGTGGTGGGTGATAC	59.555	20	277	630	906	TCTGCATCTGTGCTGGTTTC	59.992	20	TGGGTGGTGGGTGATACATA	59.496	20	235	669	903
F01.PB6632	1	p1	(A)12	12	59	70	TCATTTACATACACAACAAAAACAAA	57.771	26	TTTGGTAAGTCCTCACATGCC	59.985	21	206	27	232	CATTTACATACACAACAAAAACAAAGA	58.633	27	TTTGGTAAGTCCTCACATGCC	59.985	21	205	28	232	TCATTTACATACACAACAAAAACAAAG	58.633	27	TTTGGTAAGTCCTCACATGCC	59.985	21	206	27	232
F01.PB6635	1	p1	(T)11	11	440	450	CAAAGTGAATGGGAAGGCAT	59.933	20	CCATTTTCAATTTGCTTCGG	60.427	20	187	393	579	CAAAGTGAATGGGAAGGCAT	59.933	20	AGCTTCTGCATAAGGCAACC	59.481	20	153	393	545	CAAAGTGAATGGGAAGGCAT	59.933	20	GCGCTGTCTCTGACCTGATT	60.564	20	126	393	518
F01.PB6638	1	p1	(A)11	11	369	379	CGTTGCTTCCATTATTTACCA	57.731	21	GACCCCATGACAACATGAGT	58.186	20	280	292	571	CGTTGCTTCCATTATTTACCAG	58.698	22	GACCCCATGACAACATGAGT	58.186	20	280	292	571	CCGTTGCTTCCATTATTTACC	58.508	21	CCCCATGACAACATGAGTTACA	60.668	22	279	291	569
F01.PB6638	2	p1	(T)12	12	623	634	GTCATGGGGTCGGGTTTAT	59.474	19	TCCATTTGATCAAGATCCCC	59.685	20	252	561	812	AACTCATGTTGTCATGGGGTC	59.694	21	GCTTTTTCTTGGCACACCTT	59.359	20	156	551	706	AACTCATGTTGTCATGGGGTC	59.694	21	TGCTTTTTCTTGGCACACCT	60.807	20	157	551	707
F01.PB6640	1	p1	(T)17	17	634	650	TCATGTGATGTGACCAGGCT	60.121	20	GACGGAGGGGGTAAATTGAT	60.017	20	232	538	769	CGTGGCATGTGCTGTTATTC	60.142	20	GACGGAGGGGGTAAATTGAT	60.017	20	270	500	769	ACATGGATACGTGGCATGTG	60.272	20	GACGGAGGGGGTAAATTGAT	60.017	20	279	491	769
F01.PB6647	1	p3	(AAG)6	18	24	41	--
F01.PB6649	1	p2	(CA)7	14	49	62	GGTCATTGGAGACCACACAA	59.367	20	TGGCGTAAGGCAAAGAGAGT	60.015	20	212	1	212	GGTCATTGGAGACCACACAA	59.367	20	GTTTGAGCATTGGAGGGTGT	59.973	20	254	1	254	GGTCATTGGAGACCACACAA	59.367	20	ACATTTTGATGGCGTAAGGC	59.967	20	221	1	221
F01.PB6650	1	p1	(A)14	14	114	127	ACCCAAACCTCACGAGAATC	58.992	20	CCGTGTCTAGCTTTCTTCCG	60.008	20	215	41	255	CCCAAACCTCACGAGAATCA	61.034	20	CCGTGTCTAGCTTTCTTCCG	60.008	20	214	42	255	ACCCAAACCTCACGAGAATC	58.992	20	CTAGCTTTCTTCCGCCACTG	60.147	20	209	41	249
F01.PB6656	1	p1	(T)12	12	607	618	GGAGTTGTTGGCACTTGGAT	59.973	20	TCAAACCCAAAATGGGGATA	59.988	20	235	512	746	TGTGTTGGCAGTCAATCCAT	59.967	20	TCAAACCCAAAATGGGGATA	59.988	20	208	539	746	GGAGTTGTTGGCACTTGGAT	59.973	20	ACCTAACCCAGGTCAAACCC	60.088	20	247	512	758
F01.PB6660	1	p1	(A)13	13	547	559	ACGTGTTTCTTAACCCGGC	59.985	19	AAAGGGATTTTGTTGAGCCA	59.546	20	106	504	609	AACCCGGCTAAGTTGTGTGT	59.52	20	CGCTAGTGCACACTAAAAGGG	59.949	21	110	515	624	GAGGAATGTTTGGATTGGTGA	59.782	21	AAAGGGATTTTGTTGAGCCA	59.546	20	232	378	609
F01.PB6669	1	p1	(A)15	15	370	384	GCACGGGCTAGAATATCGTC	59.696	20	ACTGTTGTGCATTTTGAGCG	59.911	20	234	260	493	GCACGGGCTAGAATATCGTC	59.696	20	ATTTTGAGCGAGCCAACACT	59.882	20	224	260	483	GCACGGGCTAGAATATCGTC	59.696	20	TTTGAGCGAGCCAACACTAA	59.609	20	222	260	481
F01.PB6673	1	p1	(T)17	17	795	811	TTGGTCAGAATGGGAAGAAAA	59.532	21	AGGAAAAGAGGCACACACAAA	59.766	21	116	748	863	TTTTTGGTCAGAATGGGAAGA	59.532	21	AGGAAAAGAGGCACACACAAA	59.766	21	119	745	863	TTTTGGTCAGAATGGGAAGAA	59.532	21	AGGAAAAGAGGCACACACAAA	59.766	21	118	746	863
F01.PB6675	1	p2	(CT)27	54	23	76	--
F01.PB6677	1	p1	(A)14	14	329	342	CTGGATTGGCGTAAGTGGTT	59.993	20	TTGGCAAATGACAATTCACTTC	59.982	22	130	253	382	CGGTGTTGCCTAAACCTTGT	60.03	20	TTGGCAAATGACAATTCACTTC	59.982	22	252	131	382	TGCACAGTGCGAGTGTTGTA	60.096	20	TTGGCAAATGACAATTCACTTC	59.982	22	108	275	382
F01.PB6702	1	p1	(T)10	10	217	226	TCATCATCGATTTTCTGCCA	60.159	20	GCCGTTGCTTTATATGGCTT	59.238	20	266	184	449	TCATCATCGATTTTCTGCCA	60.159	20	AGATTCGGCCGTTGCTTTAT	60.949	20	273	184	456	TCATCATCGATTTTCTGCCA	60.159	20	TTCGGCCGTTGCTTTATATG	60.95	20	270	184	453
F01.PB6706	1	p1	(A)22	22	44	65	TGAACCATAACCATACTAAAGCCA	59.802	24	GCTTGGCTGAAAAGCTACCA	60.523	20	117	1	117	TGAACCATAACCATACTAAAGCCA	59.802	24	TGGCTTGGCTGAAAAGCTAC	60.523	20	119	1	119	TGAACCATAACCATACTAAAGCCA	59.802	24	TGCCATCTTTGTTTGTGTCAA	60.142	21	255	1	255
F01.PB6706	2	p1	(T)15	15	764	778	--
F01.PB6712	1	p1	(T)20	20	497	516	GTTAGGGTTTTGATGCCTCC	58.504	20	TGGGCATATCAAGAGCAACA	60.22	20	165	436	600	GTTAGGGTTTTGATGCCTCC	58.504	20	ACAACGGTCAAGCAGAGTCA	59.467	20	142	436	577	CATTGTTAGGGTTTTGATGCC	59.329	21	ACAACGGTCAAGCAGAGTCA	59.467	20	146	432	577
F01.PB6719	1	p1	(T)12	12	101	112	CCACTTTCAATTTAATATATTTCCCTT	58.473	27	TCTTATGTCGGCAGAACCGT	60.657	20	180	63	242	CCACTTTCAATTTAATATATTTCCCT	57.393	26	TCTTATGTCGGCAGAACCGT	60.657	20	180	63	242	ACCACTTTCAATTTAATATATTTCCC	57.276	26	TCTTATGTCGGCAGAACCGT	60.657	20	181	62	242
F01.PB6728	1	p2	(CT)15	30	1	30	--
F01.PB6736	1	p3	(AGC)5	15	558	572	ATTGGGGTGATGCAAGAGAG	60.073	20	TGCAAGAAACAGATATCATTCCA	59.6	23	252	387	638	TGTATTGGGGTGATGCAAGA	59.924	20	TGCAAGAAACAGATATCATTCCA	59.6	23	255	384	638	TGTTATGGGTAGCAGGGGTC	59.813	20	TGCAAGAAACAGATATCATTCCA	59.6	23	191	448	638
F01.PB6749	1	p1	(T)31	31	1	31	--
F01.PB6769	1	p3	(CAT)5	15	399	413	GCTGTTTCCGCTGATGATCT	60.37	20	AATGGGCATGAGGAAAGATG	59.894	20	225	366	590	CTACTCACGTGCTGTTTCCG	59.51	20	AATGGGCATGAGGAAAGATG	59.894	20	235	356	590	GCGGGCTAGTTTATGGAACA	60.096	20	CAGTTCTTTGTTGCCTGTGC	59.49	20	271	174	444
F01.PB6772	1	p2	(TC)9	18	295	312	CCTTCATTTCACTTTTTCCCTC	59.11	22	AAGAGAAGGTTCCTTGGGGA	60.045	20	197	235	431	CCTTCATTTCACTTTTTCCCTC	59.11	22	CTGAGCCATCATCTGCTTCA	60.096	20	144	235	378	CCTTCATTTCACTTTTTCCCTC	59.11	22	TGAGCCATCATCTGCTTCAG	60.096	20	143	235	377
F01.PB6776	1	p1	(A)10	10	553	562	AATTGCTCGACAGGCTTGAT	59.843	20	AAAAGATGGTCCTGTCTGCG	60.255	20	228	392	619	AATTGCTCGACAGGCTTGAT	59.843	20	AAAGATGGTCCTGTCTGCGT	59.727	20	227	392	618	AATTGCTCGACAGGCTTGAT	59.843	20	GCAAGGTCAAAAGATGGTCC	59.532	20	236	392	627
F01.PB6784	1	p1	(A)10	10	520	529	TCAACACCAACAAACGAGGA	60.128	20	AAACTAAGGTCACAAAACATTGACA	59.067	25	232	328	559	CCAACATCATTCACGTGTCC	59.812	20	AAACTAAGGTCACAAAACATTGACA	59.067	25	202	358	559	TCAACACCAACAAACGAGGA	60.128	20	AACTAAGGTCACAAAACATTGACAAC	59.797	26	231	328	558
F01.PB6785	1	p1	(A)17	17	497	513	--
F01.PB6786	1	p1	(A)25	25	618	642	ATGTGGCCTTCAGTTCTTGC	60.263	20	CCATAGATGTTTGCCCAGAGA	60.081	21	260	453	712	TGCAGGAACCAGCATCTACA	60.413	20	CCATAGATGTTTGCCCAGAGA	60.081	21	243	470	712	ATAGTGACGGATGTGGCCTT	59.434	20	CCATAGATGTTTGCCCAGAGA	60.081	21	270	443	712
F01.PB6787	1	p1	(T)19	19	457	475	AACGCTTTATGGATTCGGTG	59.96	20	CAAAAAGTAAAATCACAATTCACCA	59.38	25	180	361	540	GAGCATGCAAGGAGGAAGAC	59.957	20	CAAAAAGTAAAATCACAATTCACCA	59.38	25	245	296	540	ATGGATTCGGTGGTTGAAGA	60.317	20	CAAAAAGTAAAATCACAATTCACCA	59.38	25	172	369	540
F01.PB6788	1	p1	(A)18	18	772	789	--
F01.PB6798	1	p1	(A)10	10	851	860	ATCCCTCCAGCAAACAACAC	59.973	20	CCACGATTCTTGCTCTTATCC	58.801	21	175	740	914	ATCCCTCCAGCAAACAACAC	59.973	20	CCACGATTCTTGCTCTTATCCT	59.747	22	175	740	914	CTACGACAACAACGCAGGAA	59.904	20	CCACGATTCTTGCTCTTATCC	58.801	21	278	637	914
F01.PB6801	1	p2	(CT)9	18	68	85	GAAAGCGCTTCGACTCAAAC	60.14	20	TTTCCACTCCCTAATGTCGC	60.074	20	194	20	213	GAAAGCGCTTCGACTCAAAC	60.14	20	CTTGCTTCCAGAAGGAGTGC	60.134	20	147	20	166	GAAAGCGCTTCGACTCAAAC	60.14	20	TTGCTTCCAGAAGGAGTGCT	60.134	20	146	20	165
F01.PB6802	1	p1	(T)10	10	439	448	ATCATCGGTTCTCTCATGGC	60.042	20	ACATTAGACGCAACGCAAGG	61.215	20	265	213	477	CATGGCTTACAATCACGTCG	60.134	20	ACATTAGACGCAACGCAAGG	61.215	20	251	227	477	CATCGGTTCTCTCATGGCTT	60.218	20	ACATTAGACGCAACGCAAGG	61.215	20	263	215	477
F01.PB6805	1	p1	(T)21	21	726	746	CCCAAATGACAAGACCAAGG	60.345	20	AGCACATGGTCAATGTACGAA	59.065	21	213	666	878	CCCAAATGACAAGACCAAGG	60.345	20	GCACATGGTCAATGTACGAA	57.967	20	212	666	877	TAGCAGGAGGCTCTGGAATC	59.532	20	AGCACATGGTCAATGTACGAA	59.065	21	271	608	878
F01.PB6807	1	p4	(TTAA)5	20	497	516	AAAGCCGGAGGAGAAGAAAG	59.955	20	TTTAATTTTCGCAATGCAACC	59.961	21	232	419	650	AGAAAAAGCCGGAGGAGAAG	59.955	20	TTTAATTTTCGCAATGCAACC	59.961	21	236	415	650	GCTGAGGAGAAAAAGCCTGA	59.694	20	TTTAATTTTCGCAATGCAACC	59.961	21	213	438	650
F01.PB6807	2	p3	(ATG)5	15	791	805	AAATTGCACTGTGACGGTTG	59.615	20	CACCGTTTCAACTCCTGGTT	60.005	20	215	615	829	CAAATTGCACTGTGACGGTT	59.615	20	CACCGTTTCAACTCCTGGTT	60.005	20	216	614	829	ATCAAATTGCACTGTGACGG	59.572	20	CACCGTTTCAACTCCTGGTT	60.005	20	218	612	829
F01.PB6810	1	p1	(T)11	11	832	842	TGGTTTCTAGCTGGACGCTT	60.015	20	CACCAATAAAATCCCCAGCA	60.692	20	131	771	901	TCCCTCATCTGGTGGTTCTC	60.048	20	CACCAATAAAATCCCCAGCA	60.692	20	210	692	901	GCACATGTCAGGTGGCTCTA	59.862	20	CACCAATAAAATCCCCAGCA	60.692	20	237	665	901
F01.PB6815	1	p3	(AGA)6	18	425	442	GTCTCCTCCCATCTCCCTTC	60.012	20	TGTACTTCCGACCAACACCA	60.001	20	209	263	471	TTCCTCGAACAATCTCCACC	60.05	20	TGTACTTCCGACCAACACCA	60.001	20	252	220	471	CCCTACCACTCTTCCCTTCC	59.928	20	TGTACTTCCGACCAACACCA	60.001	20	272	200	471
F01.PB6819	1	p3	(GGT)5	15	453	467	TACAGCAGAAGCAGTGGTGG	60.049	20	GTGAAGAATAGCGGGAACCA	60.074	20	118	413	530	GTGGTGGTGGAGGTGGTTAT	59.555	20	GTGAAGAATAGCGGGAACCA	60.074	20	105	426	530	GCTATTGAAGGGATGAACGG	59.528	20	ACCATCATCTCCACCACCAT	60.056	20	255	257	511
F01.PB6826	1	p1	(A)11	11	510	520	ATGGTCTGAAACTGGGTTGG	59.82	20	GCCACCCAATAAAGCAAAAA	59.943	20	273	401	673	TGAAGATACGCGAAAAAGCC	60.343	20	GCCACCCAATAAAGCAAAAA	59.943	20	212	462	673	ATGGTCTGAAACTGGGTTGG	59.82	20	GCATCCCTTTCCATTTCCTT	60.265	20	156	401	556
F01.PB6834	1	p1	(A)10	10	773	782	--
F01.PB6839	1	p1	(A)29	29	842	870	--
F01.PB6846	1	p1	(A)10	10	196	205	TTTCTGGGTTGGGGTATGAA	60.162	20	AAGCCGAATCGATCAATCAC	60.043	20	265	85	349	TCTTTCTGGGTTGGGGTATG	59.784	20	AAGCCGAATCGATCAATCAC	60.043	20	267	83	349	TTCTGGGTTGGGGTATGAAG	59.784	20	AAGCCGAATCGATCAATCAC	60.043	20	264	86	349
F01.PB6846	2	c	(A)19gaaat(A)24	48	808	855	--
F01.PB6851	1	p1	(T)15	15	471	485	TTCCATTCTTGTTCATGCCA	60.049	20	CCACAAACACAAACACACGA	59.027	20	240	295	534	TGAGTTTGGGAACATGCAAA	60.088	20	CCACAAACACAAACACACGA	59.027	20	270	265	534	TTGAGTTTGGGAACATGCAA	60.088	20	CCACAAACACAAACACACGA	59.027	20	271	264	534
F01.PB6858	1	p3	(ACC)5	15	183	197	AAGAAACATCACACCCGACC	59.827	20	ACGTTTGGCCAACTTCATTC	59.978	20	103	160	262	AAGAAACATCACACCCGACC	59.827	20	CGTTTGGCCAACTTCATTCT	60.11	20	102	160	261	CAAAGAAACATCACACCCGA	59.541	20	ACGTTTGGCCAACTTCATTC	59.978	20	105	158	262
F01.PB6860	1	p1	(A)54	54	403	456	AACCCCCTGTAGTGAAACCC	60.088	20	CTTGTAAACGGGTGGCTTGT	60.03	20	266	232	497	AGCCTCCAGTTTACAAGCCA	59.875	20	GTGGTGAGGAGGACCGTAAA	59.966	20	268	362	629	CGGTGTACAAGCCTCCAGTT	60.171	20	GTGGTGAGGAGGACCGTAAA	59.966	20	277	353	629
F01.PB6862	1	p3	(GAT)9	27	559	585	TGAGGAGCAGACTGGTCAAA	59.545	20	TGCTTCCATGAACACAGCTC	59.992	20	227	398	624	CAGTGGCAAGATATGGTGGA	59.522	20	TGCTTCCATGAACACAGCTC	59.992	20	259	366	624	TGAGGAGCAGACTGGTCAAA	59.545	20	TTTGCTTCCATGAACACAGC	59.847	20	229	398	626
F01.PB6869	1	p1	(A)53	53	741	793	--
F01.PB6873	1	p1	(T)14	14	15	28	--
F01.PB6882	1	c	(A)13t(A)10	24	53	76	CACCGAGTGCTGCTTTCTTT	60.571	20	CATCCCTGATTCGCTGAGAT	60.181	20	247	3	249	CACCGAGTGCTGCTTTCTTT	60.571	20	AACATCCCTGATTCGCTGAG	60.218	20	249	3	251	TTCGGAAGAAAACCAACACA	59.145	20	CATCCCTGATTCGCTGAGAT	60.181	20	222	28	249
F01.PB6887	1	p1	(T)10	10	643	652	GGAGTTGGGTGAAGATGATGA	59.918	21	GCGACCCACATAAGTTTGTTC	59.49	21	172	605	776	TGCTAATGAGGAGTTGGGTG	58.722	20	GCGACCCACATAAGTTTGTTC	59.49	21	181	596	776	TGAGGAGTTGGGTGAAGATG	58.641	20	GCGACCCACATAAGTTTGTTC	59.49	21	175	602	776
F01.PB6890	1	c	(AAG)6aaatgat(ATC)5	40	91	130	ACAGAGTGTCGCGAGCAGA	60.945	19	TGAGGCATAGGGGATTGAAG	60.029	20	212	69	280	ACAGAGTGTCGCGAGCAGA	60.945	19	CTGAGGCATAGGGGATTGAA	60.029	20	213	69	281	TGACAGAGAGAGCAAAGAGCA	59.049	21	TGAGGCATAGGGGATTGAAG	60.029	20	250	31	280
F01.PB6893	1	p1	(A)12	12	359	370	CGAAGAATTAAAAGAATGGTTCAAA	59.905	25	GAAGCAGCAGAAATCAGTGG	58.597	20	280	275	554	CGAAGAATTAAAAGAATGGTTCAAA	59.905	25	AAGCAGCAGAAATCAGTGGA	58.597	20	279	275	553	CGAAGAATTAAAAGAATGGTTCAAA	59.905	25	GAAGCAGCAGAAATCAGTGGA	60.532	21	280	275	554
F01.PB6902	1	p1	(T)11	11	611	621	GCTACTGGGCATTTGCTGAT	60.243	20	TCATTACAATGAGGATTACCGTTT	58.863	24	240	475	714	TGTTTGCTACTGGGCATTTG	59.729	20	TCATTACAATGAGGATTACCGTTT	58.863	24	245	470	714	GCTACTGGGCATTTGCTGAT	60.243	20	GTCATTACAATGAGGATTACCGTTT	59.595	25	241	475	715
F01.PB6914	1	p1	(T)10	10	843	852	CGAATGAAATTGCAAAGTGG	59.157	20	CCACAAAGGTGCATTAAGGTT	59.007	21	278	612	889	CGAATGAAATTGCAAAGTGG	59.157	20	ACCACAAAGGTGCATTAAGGTT	59.804	22	279	612	890	CGAATGAAATTGCAAAGTGG	59.157	20	AACCACAAAGGTGCATTAAGGT	59.804	22	280	612	891
F01.PB6916	1	p3	(AGC)5	15	556	570	ATTGGGGTGATGCAAGAGAG	60.073	20	TGCAAGAAACAGATATCATTCCA	59.6	23	234	385	618	TGTATTGGGGTGATGCAAGA	59.924	20	TGCAAGAAACAGATATCATTCCA	59.6	23	237	382	618	TGTTATGGGTAGCAGGGGTC	59.813	20	TGCAAGAAACAGATATCATTCCA	59.6	23	173	446	618
F01.PB6922	1	p1	(A)16	16	17	32	--
F01.PB6927	1	p2	(CT)7	14	146	159	GGGACGGTGATTAGACCAGA	59.927	20	TCAGTCTCTTCCTAGCCGGA	60.088	20	173	40	212	TAAGAGTGGAAGGGACGGTG	60.103	20	TCAGTCTCTTCCTAGCCGGA	60.088	20	184	29	212	GGGACGGTGATTAGACCAGA	59.927	20	AGTCGACATCGATACCACCC	59.81	20	154	40	193
F01.PB6929	1	p2	(TC)6	12	32	43	TTCTTCATTTTTCTCTCTCTACTTTCA	58.471	27	AATGGGTGATGGAGGAATCA	60.135	20	229	1	229	TTCTTCATTTTTCTCTCTCTACTTTCA	58.471	27	CCTTAATGGGTGATGGAGGA	59.744	20	233	1	233	TTCTTCATTTTTCTCTCTCTACTTTCA	58.471	27	TCCTTAATGGGTGATGGAGG	59.744	20	234	1	234
F01.PB6930	1	p3	(AAG)6	18	27	44	--
F01.PB6934	1	p1	(A)24	24	835	858	--
F01.PB6936	1	p2	(CT)10	20	62	81	TTCTCGTCAATCTTCTCTGCAA	60.132	22	GAGAGAGGCTTCTTTGCTGC	59.459	20	158	15	172	TCTCGTCAATCTTCTCTGCAA	58.736	21	GAGAGAGGCTTCTTTGCTGC	59.459	20	157	16	172	TCGTCAATCTTCTCTGCAACTC	59.621	22	GAGAGAGGCTTCTTTGCTGC	59.459	20	155	18	172
F01.PB6946	1	p1	(T)10	10	22	31	--
F01.PB6949	1	p3	(TGT)5	15	131	145	CGTATCAAACGCAAAACCCT	59.996	20	CTGGATAGGGCGCATGTAAT	59.945	20	166	8	173	CGCCGCTATTCTCTTGAATC	59.945	20	CTGGATAGGGCGCATGTAAT	59.945	20	116	58	173	GAATCGCTGCTTCCTTATCG	59.945	20	CTGGATAGGGCGCATGTAAT	59.945	20	101	73	173
F01.PB6950	1	p3	(AAG)6	18	305	322	CCTTCAAAGCCTTCGTCAAG	59.986	20	TGTTGGAAGCTCCCTCTTGT	59.844	20	129	229	357	TTCGAAAGCAAGCCTCAAAT	59.96	20	TGTTGGAAGCTCCCTCTTGT	59.844	20	177	181	357	GACGTCACCGAATCCAAGAT	59.934	20	TGTTGGAAGCTCCCTCTTGT	59.844	20	196	162	357
F01.PB6951	1	p2	(TC)19	38	42	79	AACCCTTTTCAATTTCAACCC	59.21	21	TGCAAATCCTTGAGCTCCTT	59.955	20	116	17	132	AACCCTTTTCAATTTCAACCC	59.21	21	CCTTCTGCAAATCCTTGAGC	59.955	20	121	17	137	AACCCTTTTCAATTTCAACCC	59.21	21	GCAAATCCTTGAGCTCCTTG	59.955	20	115	17	131
F01.PB6954	1	p1	(A)25	25	34	58	TCACAAACGCAAAGAAACAAA	59.378	21	ACTTGAACGGATGAATTCGG	59.933	20	217	2	218	TCACAAACGCAAAGAAACAAA	59.378	21	ACGGAGATTGGAGAATGTGG	59.927	20	148	2	149	TCACAAACGCAAAGAAACAAA	59.378	21	TGTCAGGGTAGAGTGTTGCG	59.897	20	242	2	243
F01.PB6954	2	p3	(ATT)6	18	755	772	TGCGGCACTTACTGATGAAG	60.011	20	TCACGTCTTCCTCGTTCACA	60.44	20	269	566	834	TGCGGCACTTACTGATGAAG	60.011	20	CACGTCTTCCTCGTTCACAC	59.31	20	268	566	833	GTGCGGCACTTACTGATGAA	59.871	20	CACGTCTTCCTCGTTCACAC	59.31	20	269	565	833
F01.PB6965	1	p3	(TTC)6	18	106	123	TCACATCGACATCAAACCGT	59.967	20	ATGTGTTTGGTGGTTCCGTT	60.134	20	156	35	190	TCACATCGACATCAAACCGT	59.967	20	TGTGTTTGGTGGTTCCGTTA	59.857	20	155	35	189	TCACATCGACATCAAACCGT	59.967	20	CTTCTGCTCACCTGAAGCCT	59.745	20	190	35	224
F01.PB6968	1	p3	(CTG)5	15	439	453	CTCCACCGTCGGTTGTAGTT	60.028	20	CACCGACACTTAAATCCCGT	59.853	20	157	387	543	TTGCAGATGAAGGAACAACG	59.84	20	CACCGACACTTAAATCCCGT	59.853	20	265	279	543	CTCCACCGTCGGTTGTAGTT	60.028	20	GCCTTCTTGATTTCCTCCCT	59.651	20	250	387	636
F01.PB6971	1	p1	(T)10	10	673	682	TCCTTCTCCCAGAGCTTCAA	60.065	20	TTTCATTAGCAACAATGGCAA	59.203	21	205	551	755	CCTAGGGCTTCAGGTCCTTC	60.204	20	TTTCATTAGCAACAATGGCAA	59.203	21	135	621	755	TCCTAGGGCTTCAGGTCCTT	60.204	20	TTTCATTAGCAACAATGGCAA	59.203	21	136	620	755
F01.PB6979	1	p1	(A)12	12	867	878	--
F01.PB6981	1	p2	(TC)6	12	74	85	AACCAACCCATTCTTTTGGG	60.938	20	ATGTTGGGTCGGTTGATGTT	60.096	20	201	47	247	AACCAACCCATTCTTTTGGG	60.938	20	TTTCCGGCATTATCAAGACC	59.901	20	140	47	186	TTCTTCGATCCCATTTCACA	59.049	20	ATGTTGGGTCGGTTGATGTT	60.096	20	230	18	247
F01.PB6988	1	p1	(A)11	11	145	155	TCAACCACCAACAACCAAAA	59.834	20	AAAACGATGACGTGGCAGAT	60.526	20	251	93	343	TTCAACCACCAACAACCAAA	59.834	20	AAAACGATGACGTGGCAGAT	60.526	20	252	92	343	TCAACCACCAACAACCAAAA	59.834	20	TTGTGAAAACGATGACGTGG	60.552	20	256	93	348
F01.PB6989	1	p3	(CAT)5	15	205	219	AAGAGCAGTGGTTCATGAGGA	59.859	21	GGCGCAAAGAGAGAAGAGAG	59.454	20	260	118	377	GAGCAGTGGTTCATGAGGAAA	60.248	21	GGCGCAAAGAGAGAAGAGAG	59.454	20	258	120	377	AGCAGTGGTTCATGAGGAAAA	59.726	21	GGCGCAAAGAGAGAAGAGAG	59.454	20	257	121	377
F01.PB6998	1	p1	(A)32	32	948	979	--
F01.PB6999	1	p1	(T)17	17	653	669	ATGAGCCACCGCATTTTATC	59.929	20	ACCGCTATCCTACCCTTTGG	60.332	20	275	446	720	TCTTCTCCGGAAACTGAGGA	59.92	20	ACCGCTATCCTACCCTTTGG	60.332	20	257	464	720	ATGAGCCACCGCATTTTATC	59.929	20	CACCGCTATCCTACCCTTTG	59.587	20	276	446	721
F01.PB6999	2	p1	(A)26	26	821	846	--
F01.PB7006	1	p3	(TCA)5	15	50	64	CCCTAACTCGCGTTACAGAGA	59.526	21	TTCAGCATCTCGTCTCCCTT	59.95	20	195	24	218	CCCTAACTCGCGTTACAGAGA	59.526	21	TTTCAGCATCTCGTCTCCCT	59.95	20	196	24	219	CCCTAACTCGCGTTACAGAGA	59.526	21	CTTTAGCAAAGTGGCGAACC	59.883	20	146	24	169
F01.PB7009	1	c	(TC)6(CT)7	26	44	69	AACCACAAGTCTACAAATTCCTCC	59.817	24	ATAGACCGGTGTAGGCGATG	59.978	20	137	11	147	AACCACAAGTCTACAAATTCCTCC	59.817	24	CGGCAAATAGAAGAGCCAAG	59.975	20	179	11	189	AACCACAAGTCTACAAATTCCTCC	59.817	24	ATGGTGAAGAAAGTGGTCGG	59.966	20	159	11	169
F01.PB7009	2	p3	(GAG)5	15	262	276	CCGACCACTTTCTTCACCAT	59.966	20	CACCCGGTCCATAAAACATC	60.051	20	280	150	429	CTTGGCTCTTCTATTTGCCG	59.975	20	CCTTGAGCTCTTCTTCGGTG	60.126	20	164	170	333	CCGACCACTTTCTTCACCAT	59.966	20	CCTTGAGCTCTTCTTCGGTG	60.126	20	184	150	333
F01.PB7015	1	p2	(CT)16	32	34	65	TTTCTCTTTCTGCTGGGTTTG	59.48	21	ATCAGATGATGATTTCCGCC	59.861	20	224	8	231	TTTCTCTTTCTGCTGGGTTTG	59.48	21	ACCACCACAGGACCAGATTC	59.817	20	154	8	161	TTTCTCTTTCTGCTGGGTTTG	59.48	21	TTGAGCGTGAGCGTTTTCTA	59.752	20	116	8	123
F01.PB7016	1	p1	(A)10	10	819	828	TGATTTGATCTCAGCCGTTG	59.799	20	CGCTTGCGTGGACTTAAAAT	60.264	20	259	622	880	GTTGCAACGCTAGCTTGATG	59.638	20	CGCTTGCGTGGACTTAAAAT	60.264	20	176	705	880	GATTTGATCTCAGCCGTTGG	60.603	20	CGCTTGCGTGGACTTAAAAT	60.264	20	258	623	880
F01.PB7024	1	p3	(TCT)6	18	35	52	CCACACAAAAACGACACCAC	59.897	20	AATTGAGAAGCATCGAACGG	60.214	20	213	2	214	CCACACAAAAACGACACCAC	59.897	20	GAGAAGCATCGAACGGATGT	60.226	20	209	2	210	CCACACAAAAACGACACCAC	59.897	20	CGATGGATTGGAGGAAATTG	60.266	20	228	2	229
F01.PB7024	2	c	(T)12atctatttttcatagggtaataataggataaatttttcattttacagtattgag(T)10	76	666	741	ATCTCATGGTTCACCCTTCG	59.927	20	CCCATAAACACAGGAGTCCAA	59.838	21	273	577	849	ATCTCATGGTTCACCCTTCG	59.927	20	CCAAAATTTACATCAGCCCAA	59.818	21	256	577	832	ATCTCATGGTTCACCCTTCG	59.927	20	TCCAAAATTTACATCAGCCCA	60.308	21	257	577	833
F01.PB7026	1	p2	(CT)12	24	32	55	ATTTGTCCCCTTTCACCGTT	60.59	20	GAGTCTGTGGCCTTCTGGAG	59.986	20	242	6	247	ATTTGTCCCCTTTCACCGTT	60.59	20	AGAGTCTGTGGCCTTCTGGA	59.986	20	243	6	248	AATTTGTCCCCTTTCACCGT	60.59	20	GAGTCTGTGGCCTTCTGGAG	59.986	20	243	5	247
F01.PB7039	1	p2	(CT)14	28	34	61	TCCGAGTCGGTGTATAAGTCTG	59.262	22	TAGCTTCGAGTTTCGCCATT	59.982	20	134	7	140	TCCGAGTCGGTGTATAAGTCTG	59.262	22	TTAGCTTCGAGTTTCGCCAT	59.982	20	135	7	141	GTCCTAGTCCGAGTCGGTG	58.231	19	TAGCTTCGAGTTTCGCCATT	59.982	20	141	0	140
F01.PB7040	1	p3	(TGC)5	15	582	596	CCTAAGGCTGCTTCAAGTGG	60.008	20	AACAGCAACAGCAGCAACAC	60.104	20	159	486	644	CCCTAAGGCTGCTTCAAGTG	60.008	20	AACAGCAACAGCAGCAACAC	60.104	20	160	485	644	GAAGGGGTAGGCCAAAGAAG	60.068	20	AACAGCAACAGCAGCAACAC	60.104	20	134	511	644
F01.PB7040	2	p3	(TTA)5	15	818	832	AGGGGTAGGCCTCCTAAGGT	60.329	20	TGACAATTAACAAAATAACCCAACA	59.6	25	263	666	928	TGTAGAAGTGGGTGTGGTCTT	57.148	21	TCATCATCCCAAAGTCACTGTC	59.973	22	174	782	955	TGTAGAAGTGGGTGTGGTCTT	57.148	21	CATCCCAAAGTCACTGTCATGT	59.891	22	170	782	951
F01.PB7064	1	p1	(T)14	14	1	14	--
F01.PB7072	1	p1	(T)10	10	549	558	GCTCATTTTGGGTCGTGTTT	59.978	20	TTAATGATTGTTTAGGCATATTACCA	58.146	26	127	480	606	GTTTTTCTTGGGTTTGGGGT	60.068	20	TTAATGATTGTTTAGGCATATTACCA	58.146	26	111	496	606	GTTTGGGGTCGGTTTCACTA	59.83	20	TTAATGATTGTTTAGGCATATTACCA	58.146	26	100	507	606
F01.PB7074	1	p2	(TA)10	20	749	768	--
F01.PB7075	1	p1	(A)32	32	900	931	--
F01.PB7080	1	p2	(CG)6	12	444	455	ATTTGCGCAGAGCATTTCTT	59.988	20	TTTCAAGACCCGTATCCGAA	60.439	20	163	354	516	ATTTGCGCAGAGCATTTCTT	59.988	20	TTCAAGACCCGTATCCGAAA	60.439	20	162	354	515	AATCATGTCAGCAGAAGGGG	60.073	20	TTTCAAGACCCGTATCCGAA	60.439	20	183	334	516
F01.PB7081	1	p1	(A)10	10	515	524	CTAACCCTTACAGCCGTGGA	60.125	20	CAATCACAACAGTGACCACGA	60.622	21	185	437	621	ACACTGTCCCTTGTTCTCGC	60.307	20	CAATCACAACAGTGACCACG	58.538	20	245	377	621	ACACTGTCCCTTGTTCTCGC	60.307	20	ACAATCACAACAGTGACCACG	59.503	21	246	377	622
F01.PB7106	1	p1	(A)10	10	204	213	TCAATCATTTTGGGGAGGAG	59.864	20	TCGCAGAGTTCCCTTCAACT	59.989	20	157	148	304	AGGCATTTCCGGTCCTTTAT	59.799	20	TCGCAGAGTTCCCTTCAACT	59.989	20	205	100	304	TCAATCATTTTGGGGAGGAG	59.864	20	CACGGCCCAATCAATAGTTC	60.331	20	208	148	355
F01.PB7108	1	p5	(AGCAG)5	25	26	50	GGGTTTTAGGGCAGCAGTCT	60.63	20	TGCAGCATCTTCCTTTTCCT	59.955	20	238	0	237	GGGTTTTAGGGCAGCAGTCT	60.63	20	TTCTTCTGGGACGTTCAACC	60.088	20	260	0	259	GGGTTTTAGGGCAGCAGTCT	60.63	20	GTGCAGCATCTTCCTTTTCC	59.82	20	239	0	238
F01.PB7121	1	p1	(T)10	10	806	815	--
F01.PB7123	1	p3	(TAT)5	15	624	638	TGGGCTTCATTTCATCATCA	60.009	20	AGCTGGACCCCATTATTTCC	60.152	20	175	547	721	TCGTAATCAGAGCCATTCCC	60.036	20	AGCTGGACCCCATTATTTCC	60.152	20	248	474	721	TTGTGGGCTTCATTTCATCA	60.049	20	AGCTGGACCCCATTATTTCC	60.152	20	178	544	721
F01.PB7125	1	p3	(AAG)5	15	64	78	AACACGCGCTCTTTCATTTT	59.889	20	CCAAGCTCCTTGGTTGTGAT	60.111	20	188	1	188	AAACACGCGCTCTTTCATTT	59.889	20	CCAAGCTCCTTGGTTGTGAT	60.111	20	189	0	188	AACACGCGCTCTTTCATTTT	59.889	20	CATCGCCATCCTTATCGAAT	59.885	20	163	1	163
F01.PB7131	1	p1	(A)22	22	30	51	AACGCAAAGAAACAAACTCTCA	59.064	22	ACTTGAACGGATGAATTCGG	59.933	20	209	3	211	AACGCAAAGAAACAAACTCTCA	59.064	22	ACGGAGATTGGAGAATGTGG	59.927	20	140	3	142	AACGCAAAGAAACAAACTCTCA	59.064	22	TGTCAGGGTAGAGTGTTGCG	59.897	20	234	3	236
F01.PB7135	1	p3	(AAG)10	30	77	106	AACACGCGCTCTTTCAGTTT	60.059	20	CCAAGCTCCTTGGTTGTGAT	60.111	20	200	17	216	AAACACGCGCTCTTTCAGTT	60.059	20	CCAAGCTCCTTGGTTGTGAT	60.111	20	201	16	216	AACACGCGCTCTTTCAGTTT	60.059	20	CATCGCCATCCTTATCGAAT	59.885	20	175	17	191
F01.PB7137	1	p3	(ATC)5	15	65	79	CAAGACTCTGATCTAATCACAGATACA	58.141	27	ATCACCTTTTTCACGATGGC	59.939	20	195	24	218	CAAGACTCTGATCTAATCACAGATACA	58.141	27	ACCTTTTTCACGATGGCAAG	60.11	20	192	24	215	CAAGACTCTGATCTAATCACAGATACA	58.141	27	GCAGATGGCTGTGGTTGATA	59.679	20	102	24	125
F01.PB7146	1	p1	(T)11	11	38	48	CAAACAAACAAGTATTGATCTCCA	58.237	24	GACGGATGATGATTGGCTTT	59.9	20	137	8	144	CAAACAAACAAGTATTGATCTCCAG	59.15	25	GACGGATGATGATTGGCTTT	59.9	20	137	8	144	CACAAACAAACAAGTATTGATCTCC	59.027	25	GACGGATGATGATTGGCTTT	59.9	20	139	6	144
F01.PB7152	1	p1	(A)25	25	936	960	--
F01.PB7159	1	p4	(AAAT)6	24	719	742	CCACAGAGTGATCCTCCACC	60.527	20	CAGAACAAACCAATACACGCA	59.641	21	236	655	890	TGCACAAGACTCCACAGAGTG	60.08	21	CAGAACAAACCAATACACGCA	59.641	21	247	644	890	CAGAGTGATCCTCCACCTGAG	59.843	21	CAGAACAAACCAATACACGCA	59.641	21	233	658	890
F01.PB7161	1	p1	(A)11	11	931	941	CTTTGGGGGTGCTTTGTTTA	59.968	20	TCATATTCCATAATTTCTTTTGATACA	57.394	27	217	757	973	CCATTGTGTTGTTTTGTGGC	59.864	20	TCATATTCCATAATTTCTTTTGATACA	57.394	27	236	738	973	CTTTGGGGGTGCTTTGTTTA	59.968	20	ATATTCCATAATTTCTTTTGATACACC	57.285	27	215	757	971
F01.PB7180	1	p1	(T)13	13	35	47	CAAACAAACAAGTATTGATCTCCA	58.237	24	GACGGATGATGATTGGCTTT	59.9	20	139	5	143	CAAACAAACAAGTATTGATCTCCAG	59.15	25	GACGGATGATGATTGGCTTT	59.9	20	139	5	143	CACAAACAAACAAGTATTGATCTCC	59.027	25	GACGGATGATGATTGGCTTT	59.9	20	141	3	143
F01.PB7182	1	p1	(A)10	10	12	21	--
F01.PB7185	1	p1	(T)10	10	602	611	AGTGTGAGCAACCACTGTGC	59.948	20	ACAAGCACAACCCAAAGGAC	60.012	20	196	486	681	TCTTGGTTATGGGAAGCCAC	59.933	20	ACAAGCACAACCCAAAGGAC	60.012	20	249	433	681	TGCCCTGTTTTGATTGTGAA	60.088	20	ACAAGCACAACCCAAAGGAC	60.012	20	163	519	681
F01.PB7187	1	p1	(A)11	11	797	807	CTTTGGGGGTGCTTTGTTTA	59.968	20	TCATATTCCATAATTTCTTTTGATACA	57.394	27	217	623	839	CCATTGTGTTGTTTTGTGGC	59.864	20	TCATATTCCATAATTTCTTTTGATACA	57.394	27	236	604	839	CTTTGGGGGTGCTTTGTTTA	59.968	20	ATATTCCATAATTTCTTTTGATACACC	57.285	27	215	623	837
F01.PB7200	1	p2	(TC)11	22	57	78	TTCCAATACGACCACCGAAT	60.192	20	GGTTCACCGATCCTGACACT	59.969	20	154	27	180	TTCCAATACGACCACCGAAT	60.192	20	AGCTTCCCTTCCGAAGAAAC	59.827	20	274	27	300	TGCGTGCAGAGAGAGAAGAG	59.597	20	GGTTCACCGATCCTGACACT	59.969	20	177	4	180
F01.PB7203	1	p3	(ATT)5	15	1080	1094	AAACCAAGCCAACTTTGTGG	60.008	20	AAAACTGACCCATCACCCAA	60.21	20	151	977	1127	GATGCAAAACCAAGCCAACT	60.118	20	AAAACTGACCCATCACCCAA	60.21	20	157	971	1127	AAACCAAGCCAACTTTGTGG	60.008	20	AAACTGACCCATCACCCAAC	59.679	20	150	977	1126
F01.PB7205	1	p3	(CAA)5	15	47	61	TCAAACATTAGCTCATAGTGTAACAA	57.309	26	CAGGCATCTTCAGTTGACCA	59.831	20	137	1	137	TCAAACATTAGCTCATAGTGTAACAA	57.309	26	TTCAAAGCCTCTCCAAGAGC	59.694	20	279	1	279	TCAAACATTAGCTCATAGTGTAACAA	57.309	26	GAACCATAGGCAGCAGCAGT	60.428	20	252	1	252
F01.PB7212	1	p2	(TG)6	12	1068	1079	TGGGCTTCATTTCATCATCA	60.009	20	AGCTGGACCCCATTATTTCC	60.152	20	174	962	1135	TCGTAATCAGAGCCATTCCC	60.036	20	AGCTGGACCCCATTATTTCC	60.152	20	247	889	1135	TTGTGGGCTTCATTTCATCA	60.049	20	AGCTGGACCCCATTATTTCC	60.152	20	177	959	1135
F01.PB7218	1	p2	(TC)6	12	60	71	CATAGCAAAGCGGGTTCAAT	60.096	20	GGTGTCCCTCGTTCACAGAT	59.969	20	140	22	161	CATAGCAAAGCGGGTTCAAT	60.096	20	CATCAGAGATCTGGTCGCAA	59.942	20	170	22	191	CAAAGCGGGTTCAATCTGTT	60.11	20	CATCAGAGATCTGGTCGCAA	59.942	20	165	27	191
F01.PB7218	2	p1	(T)10	10	1420	1429	CCCCTTACCCCTGTTTTCAT	60.046	20	CACAACATTTTGTCGGTTGA	57.998	20	133	1378	1510	TTTCACATGGGAGGTTGTGA	59.935	20	CACAACATTTTGTCGGTTGA	57.998	20	265	1246	1510	GTGTTCCCCTTACCCCTGTT	60.088	20	CACAACATTTTGTCGGTTGA	57.998	20	138	1373	1510
F01.PB7221	1	p3	(CCA)5	15	398	412	CACCACCACCAGTTCACAAG	60.039	20	GGTAGACAGGGTGAGGGTGA	59.962	20	240	242	481	CACCACCACCAGTTCACAAG	60.039	20	TAGACAGGGTGAGGGTGAGG	60.104	20	238	242	479	CACCACCACCAGTTCACAAG	60.039	20	AGGGTGAGGGTGAGGGTACT	59.848	20	233	242	474
F01.PB7225	1	p3	(CCA)5	15	396	410	CATTCTCCACCACCTCCAGT	59.962	20	GGTAGACAGGGTGAGGGTGA	59.962	20	145	335	479	CACCACCACCAGTTCACAAG	60.039	20	GGTAGACAGGGTGAGGGTGA	59.962	20	240	240	479	TTCTCCACCACCTCCAGTTC	60.088	20	GGTAGACAGGGTGAGGGTGA	59.962	20	143	337	479
F01.PB7225	2	p2	(AT)9	18	1189	1206	--
F01.PB7227	1	p5	(ATCAA)6	30	27	56	--
F01.PB7230	1	p1	(A)10	10	1072	1081	AGTGGTCCTATCCTGGCCTT	59.957	20	ACACCCTTGAAACACAAGCA	59.187	20	129	1007	1135	AAGTGGTCCTATCCTGGCCT	59.957	20	ACACCCTTGAAACACAAGCA	59.187	20	130	1006	1135	ATCCTGGCCTTTTCGTCTTT	60.074	20	ACACCCTTGAAACACAAGCA	59.187	20	120	1016	1135
F01.PB7234	1	p3	(CAA)5	15	51	65	TTCTTAACATTGAACCTTCCCAA	59.865	23	TGTTCTGAGCCATATGCAGC	59.979	20	235	25	259	TTCTTAACATTGAACCTTCCCAA	59.865	23	CCAAGAGCTTGTTCTGAGCC	60.134	20	244	25	268	TTCTTAACATTGAACCTTCCCAA	59.865	23	CAATTGCCTCTTTCAAAGCC	59.823	20	267	25	291
F01.PB7236	1	p1	(A)25	25	1226	1250	--
F01.PB7246	1	p1	(T)12	12	1251	1262	--
F01.PB7252	1	p1	(A)30	30	1317	1346	--
F01.PB7253	1	p3	(TTC)5	15	30	44	TCTCAAAAACACACACACTCACA	59.296	23	ACGCTTTGCTTTGATTGCTT	60.025	20	257	2	258	TCTCAAAAACACACACACTCACA	59.296	23	TTTTGGAATCGGAGTTTTGC	60.053	20	232	2	233	TCTCAAAAACACACACACTCACA	59.296	23	TGCTTTTCGGTTTTGGAATC	60.053	20	242	2	243
F01.PB7255	1	p4	(CCTT)5	20	21	40	--
F01.PB7274	1	p3	(GAA)7	21	869	889	CAATTTTGGCGAATCCAAAC	60.302	20	TGGATGTGATGAAGCAGCTC	59.95	20	251	686	936	GCACATTTTCTTTGGGATGC	60.457	20	TATCACGGTGGTTTGTCGAA	59.964	20	227	835	1061	GCACATTTTCTTTGGGATGC	60.457	20	TGGATGTGATGAAGCAGCTC	59.95	20	102	835	936
F01.PB7276	1	p2	(CT)13	26	8	33	--
F01.PB7276	2	p1	(A)15	15	459	473	AACTTTTCCGGATCGAAGGT	59.94	20	TCCCTCGCTAACCACAAATC	60.074	20	175	422	596	ACTTTTCCGGATCGAAGGTT	59.94	20	TCCCTCGCTAACCACAAATC	60.074	20	174	423	596	TTCAATTCAATTTCCCCCAA	60.103	20	TCCCTCGCTAACCACAAATC	60.074	20	262	335	596
F01.PB7277	1	p1	(A)34	34	1041	1074	--
F01.PB7283	1	p3	(TGG)6	18	377	394	GGTGATCCCGAGAAGTTCAA	60.05	20	TCTTCTCCACGTCTCTGCCT	60.135	20	218	212	429	GGTGATCCCGAGAAGTTCAA	60.05	20	CTTCTCCACGTCTCTGCCTC	60.135	20	217	212	428	TAAGGAAGGAATGGGTGGTG	59.784	20	CAGTTCCTTGACAACCAGCA	59.873	20	272	310	581
F01.PB7287	1	p1	(T)10	10	30	39	AACGCGCATTCATTCATTTT	60.465	20	AACGGAGTTGATTTTCACCG	59.971	20	240	4	243	AACGCGCATTCATTCATTTT	60.465	20	ACGCTTGTGTAGCCTCGTTT	59.943	20	157	4	160	AACGCGCATTCATTCATTTT	60.465	20	CCTGGGTAGAGGGTTTCTCC	59.928	20	211	4	214
F01.PB7288	1	p3	(ATT)6	18	1101	1118	TTTTGGTTGCTTCTGTGTGC	59.888	20	TCCAATTGCATAAATCATCAAAA	59.338	23	264	976	1239	TTTTGGTTGCTTCTGTGTGC	59.888	20	TTCCAATTGCATAAATCATCAAA	59.338	23	265	976	1240	AACAACCCCTGCTTGTCTTG	60.149	20	TCCAATTGCATAAATCATCAAAA	59.338	23	226	1014	1239
F01.PB7293	1	p1	(A)15	15	70	84	TCTTAGCCCCTAGCAAGCAA	60.11	20	CGAGGTGTTGTTGGTCATTG	60.001	20	124	20	143	TCTTAGCCCCTAGCAAGCAA	60.11	20	AGAATCGTCGATGTCGTTCC	60.081	20	214	20	233	TCTTAGCCCCTAGCAAGCAA	60.11	20	GGAGAATCGTCGATGTCGTT	60.081	20	216	20	235
F01.PB7301	1	p3	(GAA)5	15	956	970	GGGATTAACAGGGTTGATGG	59.101	20	AAACTGCCATTTTCCCAACT	58.554	20	180	885	1064	GTGGTGAATTTATGGCGGTT	59.691	20	TCTCCTCTGTACATTGCCAAAA	59.747	22	280	760	1039	ATGGCGGTTATGCAAGAGAT	59.556	20	TCTCCTCTGTACATTGCCAAAA	59.747	22	269	771	1039
F01.PB7302	1	p1	(T)10	10	1514	1523	AAGGGATGACTAGCGGTGTG	60.134	20	CATCAAGCCATCAAGTTCCA	59.648	20	242	1327	1568	ATGCACCGATATTGAAGGGA	60.296	20	CATCAAGCCATCAAGTTCCA	59.648	20	256	1313	1568	GCACCGATATTGAAGGGATG	60.296	20	CATCAAGCCATCAAGTTCCA	59.648	20	254	1315	1568
F01.PB7304	1	c	(AAC)6aaaaaactctcaaaccctagtttttt(TC)8	60	42	101	CACACTCGATTCCACCAAGA	59.676	20	GTGCTATCATCCGGAAAGGA	60.036	20	186	15	200	CACACTCGATTCCACCAAGA	59.676	20	GGATCCTGTGGACGACTCAT	59.928	20	139	15	153	GGATCCACACACTCGATTCC	60.335	20	GGATCCTGTGGACGACTCAT	59.928	20	146	8	153
F01.PB7309	1	p2	(TA)7	14	43	56	TCCCTTCAACATTTCATTTTCA	59.429	22	TGAGAAGTTGACCGTTGTCG	59.873	20	235	1	235	TCCCTTCAACATTTCATTTTCA	59.429	22	TTGTCGAGTATCTTGGCACG	59.864	20	221	1	221	TCCCTTCAACATTTCATTTTCA	59.429	22	CCAGAACCAGAGGCTTTGTC	59.844	20	266	1	266
F01.PB7311	1	p1	(A)10	10	31	40	AAACCAGATTCAAGGAACAAGC	59.637	22	ACAAAACCCCACCAACAAAA	60.103	20	136	0	135	AAACCAGATTCAAGGAACAAGC	59.637	22	AACAAAACCCCACCAACAAA	60.103	20	137	0	136	AACCAGATTCAAGGAACAAGC	58.306	21	ACAAAACCCCACCAACAAAA	60.103	20	135	1	135
F01.PB7316	1	p3	(ACA)5	15	228	242	CATTCCCAATTTCCCCTTTT	59.992	20	TCAGTGTGATCGCGATTGTT	60.272	20	120	155	274	CCCAATTTCCCCTTTTCATT	59.992	20	TCAGTGTGATCGCGATTGTT	60.272	20	116	159	274	CATTCCCAATTTCCCCTTTT	59.992	20	CAGTGTGATCGCGATTGTTC	60.272	20	119	155	273
F01.PB7317	1	p2	(TC)8	16	57	72	GCGCTCTTGCACTTTCTCTC	60.428	20	TCAGGAGGGGTTTCATCAAG	60.042	20	261	23	283	GCGCTCTTGCACTTTCTCTC	60.428	20	CAGGAGGGGTTTCATCAAGA	60.042	20	260	23	282	GCGCTCTTGCACTTTCTCTC	60.428	20	GCCTTATCACATTAGGCGGA	60.06	20	218	23	240
F01.PB7323	1	p3	(TTC)6	18	76	93	AAAAAGAAGAAGAAAAAGCACCA	58.664	23	TTTTTGTTGTTTTTGTGAGTTGG	59.104	23	153	39	191	AAAAGAAGAAGAAAAAGCACCA	57.384	22	TTTTTGTTGTTTTTGTGAGTTGG	59.104	23	152	40	191	AAAAAGAAGAAGAAAAAGCACCA	58.664	23	TTTTGTTGTTTTTGTGAGTTGG	57.776	22	152	39	190
F01.PB7328	1	c	(T)11aaatgtaatttcatcttgtgtttaacatgtaccgtcatattaaaataatacaattg(T)10	77	1345	1421	--
F01.PB7330	1	p1	(A)10	10	1399	1408	CAGAAGGGTTTAAGTGCCCA	60.103	20	TGCATGACGACGACTACTACG	59.943	21	280	1160	1439	GAAGGGTTTAAGTGCCCAGC	60.987	20	TGCATGACGACGACTACTACG	59.943	21	278	1162	1439	CTCGTTCAAGTTGGTGTAGGG	59.642	21	TGCATGACGACGACTACTACG	59.943	21	135	1305	1439
F01.PB7332	1	p2	(CT)10	20	4	23	--
F01.PB7332	2	p3	(TTC)6	18	244	261	GTGGCGGTGGTTAATGTTTC	60.235	20	ATTGGTGAGCGCAGAGATTC	60.37	20	251	142	392	TGGCGGTGGTTAATGTTTCT	60.365	20	ATTGGTGAGCGCAGAGATTC	60.37	20	250	143	392	AGTGGCGGTGGTTAATGTTT	59.359	20	ATTGGTGAGCGCAGAGATTC	60.37	20	252	141	392
F01.PB7333	1	p1	(A)11	11	1085	1095	TGAGATTGATCCAGCCAAAG	58.797	20	TGGGAGGGATTACTGAGAACA	59.536	21	202	953	1154	TGAGATTGATCCAGCCAAAG	58.797	20	TCAATTGGGAGGGATTACTGA	59.373	21	207	953	1159	GGCATTGTACCATTCACAACA	59.312	21	TGGGAGGGATTACTGAGAACA	59.536	21	244	911	1154
F01.PB7340	1	p1	(T)11	11	1079	1089	TGGGGATTGGAAGAAAGTTG	59.903	20	TCACAACTGGCTTTTCTAGCAG	59.693	22	229	942	1170	TGGTTATGGGGATTGGAAGA	60.126	20	TCACAACTGGCTTTTCTAGCAG	59.693	22	235	936	1170	CCAACAACTGCTTGAGGGTT	60.149	20	TCACAACTGGCTTTTCTAGCAG	59.693	22	274	897	1170
F01.PB7343	1	p1	(A)22	22	14	35	--
F01.PB7343	2	p1	(T)22	22	1120	1141	TATTTACCAACGGACGAGCC	59.96	20	CCCAACAACAGTTTTGATCATT	58.858	22	269	899	1167	CATGCAACAAGTGAACCTGG	60.152	20	CCCAACAACAGTTTTGATCATT	58.858	22	118	1050	1167	ATCTCAGCTCATCGGTTTGG	60.218	20	CCCAACAACAGTTTTGATCATT	58.858	22	187	981	1167
F01.PB7347	1	c	(T)10actgaccttctttttactaggttatttgagtgaaaaatgtacagatgaggattatttgtcagattagtttttgag(T)13	98	1475	1572	--
F01.PB7353	1	p2	(CT)7	14	1	14	--
F01.PB7353	2	p1	(T)10	10	1090	1099	TAATTCTGGGAATTGCTGCC	60.038	20	AAACAAGCCGAAGCTATTTAACA	59.384	23	256	876	1131	TCTGGGAATTGCTGCCTACT	59.836	20	AAACAAGCCGAAGCTATTTAACA	59.384	23	252	880	1131	TTCTGGGAATTGCTGCCTAC	60.214	20	AAACAAGCCGAAGCTATTTAACA	59.384	23	253	879	1131
F01.PB7357	1	p1	(T)10	10	279	288	TGTTGGGATTGGGAATTCTT	59.22	20	TCTCCGATCAACCCTTCAAC	60.05	20	187	198	384	TGTTGGGATTGGGAATTCTT	59.22	20	ATATCACATCATCCGTCGCA	59.914	20	272	198	469	TGTTGGGATTGGGAATTCTT	59.22	20	CTGCGACATTTTTCTCCGAT	60.214	20	199	198	396
F01.PB7357	2	p1	(T)12	12	1294	1305	GCCTCGAGCTAAAGTGGGTA	59.476	20	TTCGATCTTTCTACCCAACCA	59.555	21	219	1164	1382	CATGATGAAAAGTGGCAAGG	59.123	20	TTCGATCTTTCTACCCAACCA	59.555	21	162	1221	1382	GCCTCGAGCTAAAGTGGGTA	59.476	20	TCGATCTTTCTACCCAACCA	58.145	20	218	1164	1381
F01.PB7357	3	p1	(T)19	19	1536	1554	--
F01.PB7359	1	p2	(CA)6	12	12	23	--
F01.PB7362	1	p1	(T)10	10	49	58	TTTCAAAGGGTCTTCAAAGAAAA	59.295	23	CGGTGAAATCACCTGAACCT	59.966	20	102	7	108	TTTCAAAGGGTCTTCAAAGAAAA	59.295	23	ACCCTGAAACCATTTGGTCA	60.21	20	213	7	219	TTTCAAAGGGTCTTCAAAGAAA	58.027	22	CGGTGAAATCACCTGAACCT	59.966	20	102	7	108
F01.PB7362	2	p1	(A)14	14	1471	1484	TCGATCAGAAGTGTCGGTTTT	59.726	21	CCAAACATTTCTCTTCTTTCATTTT	59.158	25	234	1396	1629	TTCGATCAGAAGTGTCGGTTT	59.726	21	CCAAACATTTCTCTTCTTTCATTTT	59.158	25	235	1395	1629	TTTCGATCAGAAGTGTCGGTT	59.726	21	CCAAACATTTCTCTTCTTTCATTTT	59.158	25	236	1394	1629
F01.PB7366	1	p1	(A)10	10	43	52	CATGGGATGTACTACTGAAAGGAA	59.433	24	GACAAGTAGCACCACCGGAT	59.997	20	258	6	263	CATGGGATGTACTACTGAAAGGAA	59.433	24	CAAGTAGCACCACCGGATTT	59.993	20	256	6	261	CATGGGATGTACTACTGAAAGGAA	59.433	24	AAGTAGCACCACCGGATTTG	59.993	20	255	6	260
F01.PB7367	1	p1	(A)10	10	1024	1033	TGTGGGGAATCTCATGTGTG	60.378	20	TTTACAAGTTTGGAAGTCAATTCG	59.592	24	183	930	1112	GGAGTGTCCACGACAAATGA	59.525	20	TTTACAAGTTTGGAAGTCAATTCG	59.592	24	127	986	1112	TGTGGGGAATCTCATGTGTG	60.378	20	TGGAAGTCAATTCGAATACATAGG	59.416	24	173	930	1102
F01.PB7371	1	p1	(T)10	10	1509	1518	AAGAGGTGAGATCGGAGGGT	60.073	20	GCGCAAATTGAAGATACCGT	60.103	20	245	1347	1591	AAGAGGTGAGATCGGAGGGT	60.073	20	AGCGCAAATTGAAGATACCG	60.23	20	246	1347	1592	CAGCCCACTGGATGTCTGTA	59.701	20	GCGCAAATTGAAGATACCGT	60.103	20	191	1401	1591
F01.PB7372	1	p2	(CA)8	16	26	41	GCTCTCTCTTTGTCTCCCATTC	59.466	22	GGGAAAGGTGTCCATGCTAA	59.933	20	231	0	230	GCTCTCTCTTTGTCTCCCATTC	59.466	22	AGACGAAGTCCTCCAAGGGT	60.111	20	149	0	148	GCTCTCTCTTTGTCTCCCATTC	59.466	22	GATGATAGTTGGACCCCGAA	59.75	20	170	0	169
F01.PB7378	1	p1	(T)10	10	1474	1483	--
F01.PB7380	1	p2	(AG)8	16	48	63	AGGAGTATGAAAGTGTTGGCG	59.252	21	AGGTAATCGTAATCGGCACG	59.982	20	276	2	277	GGAGTATGAAAGTGTTGGCG	58.228	20	AGGTAATCGTAATCGGCACG	59.982	20	275	3	277	GGAGTATGAAAGTGTTGGCGT	59.115	21	AGGTAATCGTAATCGGCACG	59.982	20	275	3	277
F01.PB7387	1	p3	(TCT)8	24	31	54	CACCGTTCACTTCAAAACCC	60.388	20	ACCTGGACCCTTTGACATTG	59.82	20	100	3	102	CACCGTTCACTTCAAAACCC	60.388	20	AAGACCTGGACCCTTTGACA	59.549	20	103	3	105	CACCGTTCACTTCAAAACCC	60.388	20	GGCAGTCAAAGCAATTCCAG	60.776	20	211	3	213
F01.PB7392	1	p1	(A)15	15	1267	1281	GTTGGAGCAACAGCACTTCA	60.032	20	TTCGGAATCACGCTGAGTTT	60.776	20	230	1116	1345	ATGTTTTGTGCCATGGATGA	59.781	20	TTCGGAATCACGCTGAGTTT	60.776	20	271	1075	1345	TGTTTTGTGCCATGGATGAT	59.781	20	TTCGGAATCACGCTGAGTTT	60.776	20	270	1076	1345
F01.PB7394	1	p3	(TCT)9	27	83	109	CCAAAAACACTCTCACACACTCTT	59.758	24	TTGAGCAGACCACTCATTGC	59.992	20	254	46	299	CCAAAAACACTCTCACACACTCTT	59.758	24	GAAGCCATGAGCGAAGAAAC	59.962	20	101	46	146	AACCAAAAACACTCTCACACACTC	59.63	24	TTGAGCAGACCACTCATTGC	59.992	20	256	44	299
F01.PB7396	1	p1	(T)11	11	718	728	GTGGTGCCTTCATCGTTCTT	60.119	20	CGTCACATCTGATGACACCC	59.962	20	212	583	794	TCAGGTTCTGTTTGCTGGTG	59.873	20	CGTCACATCTGATGACACCC	59.962	20	254	541	794	GTGGTGCCTTCATCGTTCTT	60.119	20	ATCTGATGACACCCAAAGCC	59.934	20	206	583	788
F01.PB7398	1	p3	(AAG)5	15	1	15	--
F01.PB7400	1	p2	(TC)17	34	44	77	AACCACAAGTCTACAAATTCCTCC	59.817	24	ATAGACCGGTGTAGGCGATG	59.978	20	146	11	156	AACCACAAGTCTACAAATTCCTCC	59.817	24	CGGCAAATAGAAGAGCCAAG	59.975	20	188	11	198	AACCACAAGTCTACAAATTCCTCC	59.817	24	AGCTCCTCCTCCTCCTCTTG	60.088	20	276	11	286
F01.PB7400	2	p3	(GAG)5	15	271	285	CTTGGCTCTTCTATTTGCCG	59.975	20	CCTTGAGCTCTTCTTCGGTG	60.126	20	164	179	342	TAAAGGAGTCCATCATCGCC	60.036	20	CCTTGAGCTCTTCTTCGGTG	60.126	20	219	124	342	TGGCTCTTCTATTTGCCGTT	59.845	20	CACCCGGTCCATAAAACATC	60.051	20	258	181	438
F01.PB7403	1	p2	(TC)9	18	63	80	TGGGAACCTTTTCTGCACTT	59.711	20	ATACCCTTTGACGTTGCTGG	59.993	20	195	18	212	TGGGAACCTTTTCTGCACTT	59.711	20	TTTGACGTTGCTGGTTTCTG	59.881	20	189	18	206	TGGGAACCTTTTCTGCACTT	59.711	20	ATCAAAATTTCCGCCATTGA	60.268	20	136	18	153
F01.PB7404	1	p2	(TC)7	14	58	71	TCAATTTCAATCGAAAGTCTCAA	58.865	23	TCAAGTTGCTGGACACGAAG	60.025	20	232	28	259	TCAATTTCAATCGAAAGTCTCAA	58.865	23	ACATCAAGTTGCTGGACACG	59.751	20	235	28	262	TCAATTTCAATCGAAAGTCTCAA	58.865	23	CAGGTTCCAAAACATCAGCA	59.691	20	159	28	186
F01.PB7408	1	p1	(A)10	10	614	623	CCCAACTGCAGATTTTCACA	59.691	20	GTCCACCTCTTGTAGCCCAA	60.111	20	269	510	778	GCCAAGGCAAAGGTAACAGA	60.249	20	CTCATTGGTTGGTTTTTGGG	60.198	20	265	464	728	TGTTTAGCCAAGGCAAAGGT	59.747	20	CTCATTGGTTGGTTTTTGGG	60.198	20	271	458	728
F01.PB7408	2	p2	(AT)10	20	1192	1211	AGGACTCTCATTGCCTCACG	60.408	20	AAAATTTGACATGAGAATTATGGGA	59.972	25	202	1057	1258	AGGACTCTCATTGCCTCACG	60.408	20	AAATTTGACATGAGAATTATGGGA	58.799	24	201	1057	1257	CTCTCATTGCCTCACGATCA	59.942	20	AAAATTTGACATGAGAATTATGGG	58.384	24	198	1061	1258
F01.PB7409	1	p3	(TTC)5	15	369	383	CAGAAACAGAGCCAAAAGCC	59.993	20	CAGCTCAGCCCATACCTCTC	59.973	20	134	300	433	AAACAGAGCCAAAAGCCTCA	59.993	20	CAGCTCAGCCCATACCTCTC	59.973	20	131	303	433	CAGAAACAGAGCCAAAAGCC	59.993	20	AGCTCAGCCCATACCTCTCA	59.973	20	133	300	432
F01.PB7413	1	c	(TC)6tatatctcatccatcaagtttcattcaattcaacccttgttg(A)11	65	165	229	TCTCTCCCTCTCCTCCATCA	59.871	20	CCCAGAAAATCAAATCGGTG	60.301	20	252	80	331	TCTCTCCCTCTCCTCCATCA	59.871	20	GACCCAGAAAATCAAATCGG	59.363	20	254	80	333	CCTCTCTCTCCCTCTCCTCC	59.489	20	CCCAGAAAATCAAATCGGTG	60.301	20	256	76	331
F01.PB7414	1	p3	(TGG)5	15	772	786	ATGAAGGTGGAAACTCGGTG	59.966	20	AAGAAGATTTGGCAACACGG	60.11	20	245	749	993	ATGAAGGTGGAAACTCGGTG	59.966	20	AGGTGGTGGTGGTCTAGCAG	60.174	20	179	749	927	GGAGGAATTGTTGCTGGAAA	60.051	20	AGGTGGTGGTGGTCTAGCAG	60.174	20	279	649	927
F01.PB7416	1	p2	(TC)14	28	38	65	GATCCGTTCAGGTGGTATCC	59.218	20	TGAGAAGGCAAGACATGGTG	59.831	20	141	1	141	GGATCCGTTCAGGTGGTATC	59.218	20	TGAGAAGGCAAGACATGGTG	59.831	20	142	0	141	GATCCGTTCAGGTGGTATCC	59.218	20	CGAGGGATGGAAGAGAAGGT	60.586	20	211	1	211
F01.PB7417	1	p1	(T)10	10	875	884	GGCTCAGATCGCAGAGAAAC	60.104	20	ACTTTCTCACGCACCCTGTT	59.769	20	190	731	920	GGCTCAGATCGCAGAGAAAC	60.104	20	GACTTTCTCACGCACCCTGT	60.307	20	191	731	921	CTGATTTTTCACGCGTCCTT	60.249	20	ACTTTCTCACGCACCCTGTT	59.769	20	121	800	920
F01.PB7418	1	p1	(A)10	10	957	966	CAGAAGGGTTTAAGTGCCCA	60.103	20	TGCATGACGACGACTACTACG	59.943	21	279	720	998	CTCGTTCAAGTTGGTGTAGGG	59.642	21	AGCACTCACGGGTTGAACTT	59.769	20	261	864	1124	CTCGTTCAAGTTGGTGTAGGG	59.642	21	AAGCACTCACGGGTTGAACT	59.769	20	262	864	1125
F01.PB7419	1	p1	(T)16	16	922	937	TAGCGTACGCGTGTTTCTTG	60.074	20	TCACAAGGTTCATAATGCAAAG	57.837	22	166	822	987	TGATAGCGTACGCGTGTTTC	59.902	20	TCACAAGGTTCATAATGCAAAG	57.837	22	169	819	987	TAGCGTACGCGTGTTTCTTG	60.074	20	AAATCACAAGGTTCATAATGCAAA	59.788	24	169	822	990
F01.PB7424	1	p3	(GAA)5	15	87	101	CCCCCTTTTCTTCTCTTCCTT	60.055	21	ATTTCCGTAAGGTTTTCGCC	60.312	20	250	53	302	CCCCCTTTTCTTCTCTTCCT	58.778	20	ATTTCCGTAAGGTTTTCGCC	60.312	20	250	53	302	CCCCCTTTTCTTCTCTTCCTT	60.055	21	TGGCAATTTCCGTAAGGTTT	59.451	20	255	53	307
F01.PB7424	2	p1	(A)26	26	1128	1153	--
F01.PB7425	1	p3	(CTC)5	15	55	69	TCCCCTCTAACTCACTCCCC	60.447	20	GAGTTATCATCGGAACCGGA	59.894	20	202	29	230	TCCCCTCTAACTCACTCCCC	60.447	20	TTATCATCGGAACCGGAGTC	59.894	20	199	29	227	CCCCTCTAACTCACTCCCCT	59.553	20	GAGTTATCATCGGAACCGGA	59.894	20	201	30	230
F01.PB7430	1	p3	(CAA)6	18	395	412	CTGGTCCTCTTCATGCTGGT	60.261	20	TCCTCGTTGGTCTGTTCTTG	58.852	20	250	310	559	CTGGTCCTCTTCATGCTGGT	60.261	20	TCCTCGTTGGTCTGTTCTTGT	59.754	21	250	310	559	CTGGTCCTCTTCATGCTGGT	60.261	20	TTCCTCGTTGGTCTGTTCTTG	60.275	21	251	310	560
F01.PB7431	1	p1	(A)19	19	1136	1154	--
F01.PB7441	1	p1	(T)14	14	1570	1583	CAATAGGACTGCCCCTTTCC	60.817	20	AAAAAGCCAAACATAAAACTGG	57.468	22	122	1547	1668	TCAATAGGACTGCCCCTTTC	59.126	20	AAAAAGCCAAACATAAAACTGG	57.468	22	123	1546	1668	CAATAGGACTGCCCCTTTCC	60.817	20	AAAAAGCCAAACATAAAACTGGT	58.257	23	122	1547	1668
F01.PB7448	1	p3	(ACA)5	15	234	248	CCACTTTTCTCCCTCTGTCG	59.837	20	GGTGCCATCCATGAAGAAAG	60.461	20	271	30	300	CCACTTTTCTCCCTCTGTCG	59.837	20	TGCCATCCATGAAGAAAGAA	59.2	20	269	30	298	ACCTTTCCCACTTTTCTCCC	59.415	20	GGTGCCATCCATGAAGAAAG	60.461	20	278	23	300
F01.PB7448	2	c	(AAC)6aaaacccttcagcttttagttttgaagggtcttcttcaagtagtggaatg(CAA)5	83	693	775	GATATTCGTGCTGCTGCTGA	60.127	20	TCCTTGGTGGACTAACCTGC	60.111	20	241	631	871	GATATTCGTGCTGCTGCTGA	60.127	20	AACCTGCATTCCTCTAGCCA	59.836	20	228	631	858	CCAGAATCATGAGACCAGCA	59.787	20	TCCTTGGTGGACTAACCTGC	60.111	20	207	665	871
F01.PB7454	1	p3	(CTT)5	15	35	49	CCTAGCAAACAATCAACGCA	59.872	20	ATCCAAGAAGCGTTCCAATG	60.074	20	256	3	258	CCTAGCAAACAATCAACGCA	59.872	20	AGATCCAAGAAGCGTTCCAA	59.813	20	258	3	260	CCTAGCAAACAATCAACGCA	59.872	20	TGATCAGGACGACGAACGTA	60.263	20	224	3	226
F01.PB7455	1	p1	(T)18	18	1105	1122	GCTGTTTTGCTTGGGGTAAA	60.11	20	GGAGCATAACAGTAACACAACAGAA	59.652	25	271	880	1150	CAAGGTTTTCTTTCCTTGCG	59.855	20	GGAGCATAACAGTAACACAACAGAA	59.652	25	144	1007	1150	GCTGTTTTGCTTGGGGTAAA	60.11	20	GGAGCATAACAGTAACACAACAGA	58.388	24	271	880	1150
F01.PB7457	1	p3	(CTT)8	24	36	59	CAACCCAATCGCTTCAATTT	59.938	20	TGGAGTTGCTTGTGGAAATG	59.691	20	157	9	165	CAACCCAATCGCTTCAATTT	59.938	20	TAGCCTGCTCCTCTGGTTTC	59.574	20	230	9	238	CAACCCAATCGCTTCAATTT	59.938	20	CAAGTGGTGGCAAATCAAAA	59.561	20	125	9	133
F01.PB7460	1	p3	(AAG)5	15	389	403	TATCCTCCATCACCACCACC	60.6	20	CCACAGATCCATGTTGATGC	59.925	20	244	248	491	TATCCTCCATCACCACCACC	60.6	20	TGATGATGGTTGTGCCCTTA	59.924	20	180	248	427	TATCCTCCATCACCACCACC	60.6	20	GGATGATCCACCACAGATCC	60.145	20	254	248	501
F01.PB7461	1	p2	(CT)9	18	68	85	GGTTCGTTCAACCCTTAACTG	58.614	21	GGGTGTCGCATAGCCAGTAT	59.985	20	198	0	197	TTCGTTCAACCCTTAACTGG	57.73	20	AGCCCAACCAACAAGAACAG	60.149	20	272	2	273	GTTCGTTCAACCCTTAACTGG	58.614	21	AGCCCAACCAACAAGAACAG	60.149	20	273	1	273
F01.PB7467	1	p2	(TC)9	18	27	44	--
F01.PB7473	1	p2	(TC)13	26	27	52	AAATTCAATCGCGACCTAAG	57.018	20	ATGTCTGAATGCGGAAAAGG	60.074	20	174	0	173	AAATTCAATCGCGACCTAAG	57.018	20	CTTGATTGCTGTGGAACGAA	59.84	20	106	0	105	AAATTCAATCGCGACCTAAG	57.018	20	GTCTGAATGCGGAAAAGGAA	60.192	20	172	0	171
F01.PB7473	2	p1	(T)10	10	1409	1418	TTCCACCACAACCTCGTACA	60.001	20	GAACATGAACATCCTCCCTGA	59.918	21	168	1286	1453	ATTCCCCTCAAATTTCCACC	59.996	20	GAACATGAACATCCTCCCTGA	59.918	21	181	1273	1453	TTCCACCACAACCTCGTACA	60.001	20	TGAACATCCTCCCTGATATGC	59.909	21	163	1286	1448
F01.PB7475	1	p3	(AAG)5	15	307	321	AAGAAGAAAAAGAAGCCCGC	59.966	20	CAGCATGATCATCCAAATCG	60.033	20	205	186	390	GGTTTCTGAGGGGTTTGACA	59.943	20	CAGCATGATCATCCAAATCG	60.033	20	125	266	390	AAGAAGAAAAAGAAGCCCGC	59.966	20	GGTAACGAGGTTGCAAGGAA	60.11	20	246	186	431
F01.PB7476	1	p1	(A)11	11	998	1008	GAGACCGATCCTTTGTGAGTG	59.712	21	GAATACAAGAGGAAGTTCAAATAAAAA	57.726	27	144	918	1061	AGACCGATCCTTTGTGAGTGA	59.712	21	GAATACAAGAGGAAGTTCAAATAAAAA	57.726	27	143	919	1061	GACCGATCCTTTGTGAGTGAA	60.104	21	AAACTAGAATACAAGAGGAAGTTCAAA	57.515	27	148	920	1067
F01.PB7480	1	p1	(T)11	11	414	424	ACACCAGCCTCTTGGAGAAA	59.844	20	GTGTCAACAAGGCCACTCTG	59.31	20	148	353	500	CACCAGCCTCTTGGAGAAAC	59.844	20	GTGTCAACAAGGCCACTCTG	59.31	20	147	354	500	ACACCAGCCTCTTGGAGAAA	59.844	20	CGTAGTGTCAACAAGGCCAC	59.213	20	152	353	504
F01.PB7480	2	p1	(A)11	11	1189	1199	CTTTGGGGGTGCTTTGTTTA	59.968	20	TCATATTCCATAATTTCTTTTGATACA	57.394	27	217	1015	1231	CCATTGTGTTGTTTTGTGGC	59.864	20	TCATATTCCATAATTTCTTTTGATACA	57.394	27	236	996	1231	CTTTGGGGGTGCTTTGTTTA	59.968	20	ATATTCCATAATTTCTTTTGATACACC	57.285	27	215	1015	1229
F01.PB7481	1	p1	(T)17	17	1427	1443	ACACTGGTGAGGGTGAATCC	59.817	20	TTGAAGTCGTAAAGATGCATGTAA	58.874	24	267	1213	1479	GGTGTTGACGGAGGATGAAT	59.786	20	TTGAAGTCGTAAAGATGCATGTAA	58.874	24	139	1341	1479	ACACTGGTGAGGGTGAATCC	59.817	20	TGAAGTCGTAAAGATGCATGTAA	57.555	23	266	1213	1478
F01.PB7486	1	p1	(T)10	10	138	147	TTGCTCTAATCAATCTCCCTCC	59.688	22	CATAGGAAAATTCCCACCACA	59.671	21	197	12	208	TTGCTCTAATCAATCTCCCTCC	59.688	22	CACATAGGAAAATTCCCACCA	59.671	21	199	12	210	GCTCTAATCAATCTCCCTCCA	58.347	21	CATAGGAAAATTCCCACCACA	59.671	21	195	14	208
F01.PB7487	1	p3	(TAT)6	18	81	98	TTCTCCTTCTCCTCTTTACCACA	59.398	23	TCAAAAGTTCCGAGCCAAAC	60.227	20	256	7	262	TTCTCCTTCTCCTCTTTACCACA	59.398	23	TCCTTAACGCTGCCGTTATT	59.742	20	157	7	163	TTCTCCTTCTCCTCTTTACCACA	59.398	23	CGTATCAAAAGTTCCGAGCC	59.708	20	260	7	266
F01.PB7487	2	p3	(GAA)7	21	833	853	TGATCTGAACCACCATGGAA	59.893	20	CCTCTTGATTTCTCTGTCGCA	60.523	21	270	650	919	TGATCTGAACCACCATGGAA	59.893	20	TCTTGATTTCTCTGTCGCAAAA	59.996	22	268	650	917	TGATCTGAACCACCATGGAA	59.893	20	AACCTCTTGATTTCTCTGTCGC	59.892	22	272	650	921
F01.PB7489	1	p3	(TTG)7	21	420	440	TCCTCCAAGGCAACATTTTC	60.051	20	CACTGCGACAGGAGTAGCAA	60.199	20	243	306	548	TTGGTTTCTGGTTTCGGTTC	59.948	20	CACTGCGACAGGAGTAGCAA	60.199	20	264	285	548	TCCTCCAAGGCAACATTTTC	60.051	20	TATGCACCTAAGCCCTTTCG	60.223	20	280	306	585
F01.PB7490	1	p1	(T)10	10	70	79	TCCTTCTCATCAAAACCCAAA	59.532	21	ACAAGCACCCATCAACAACA	60.008	20	154	23	176	TCCTTCTCATCAAAACCCAAA	59.532	21	CATGGCCACTTCTGCTTACA	59.864	20	230	23	252	TCCTTCTCATCAAAACCCAA	58.117	20	ACAAGCACCCATCAACAACA	60.008	20	154	23	176
F01.PB7493	1	p1	(T)11	11	1611	1621	--
F01.PB7496	1	p1	(A)10	10	43	52	CAACATCATAGAACGACGTAGAAAA	59.625	25	CGCCACTCAACAACAAAGTG	60.338	20	182	1	182	GAACGACGTAGAAAACTTAACCA	57.586	23	CGCCACTCAACAACAAAGTG	60.338	20	172	11	182	CAACATCATAGAACGACGTAGAAAA	59.625	25	TGATACTAACGCGCCACTCA	60.423	20	193	1	193
F01.PB7497	1	p1	(A)17	17	48	64	CAACATCATAGAACGACGTAGAAAA	59.625	25	CGCCACTCAACAACAAAGTG	60.338	20	183	6	188	GAACGACGTAGAAAACTTAACCA	57.586	23	CGCCACTCAACAACAAAGTG	60.338	20	173	16	188	CAACATCATAGAACGACGTAGAAAA	59.625	25	TGATACTAACGCGCCACTCA	60.423	20	194	6	199
F01.PB7500	1	p1	(A)19	19	132	150	TCCATCCAAATTCACCATCA	59.707	20	ACCTCAACGCTAACCAATCG	60.132	20	243	54	296	TCCATCCAAATTCACCATCA	59.707	20	CTTCGGGAAAATCCTCTCCT	59.646	20	280	54	333	TCCATCCAAATTCACCATCA	59.707	20	GGGAAAATCCTCTCCTCCAA	60.38	20	276	54	329
F01.PB7501	1	p1	(T)26	26	1050	1075	TTGCTGCTGCTATGGTGAAG	60.157	20	AATTGCTGATATGCCCTCAAA	59.561	21	207	944	1150	CTTTGCTGCTGCTATGGTGA	60.157	20	AATTGCTGATATGCCCTCAAA	59.561	21	209	942	1150	TTGCTGCTGCTATGGTGAAG	60.157	20	AAATTGCTGATATGCCCTCAA	59.561	21	208	944	1151
F01.PB7503	1	p1	(A)10	10	30	39	TCATCAAATCGAAAAATCTAAACA	57.894	24	ACCATTCCAAATTTTGCAGC	59.945	20	232	1	232	TCATCAAATCGAAAAATCTAAACA	57.894	24	TGGGTGACACCATTCTGAAA	59.935	20	130	1	130	TCATCAAATCGAAAAATCTAAACA	57.894	24	TGTCTTGTGGGTGACACCAT	59.846	20	137	1	137
F01.PB7504	1	c	(T)10attgaatatgtatggaattaatgtaataaggtgtttgattg(T)13	64	1221	1284	TCAGTATGGGGAGCCTTGTC	60.073	20	CACCATTTGGGAAGGGTTTA	59.657	20	261	1049	1309	GGGAGCCTTGTCACCTACTG	59.721	20	CACCATTTGGGAAGGGTTTA	59.657	20	253	1057	1309	TCAGTATGGGGAGCCTTGTC	60.073	20	ACTCTACCCACCATTTGGGA	59.259	20	269	1049	1317
F01.PB7505	1	p1	(T)17	17	1130	1146	TTGACTGAAATATAAGGTGATGCAA	59.917	25	CCGGCACATTATTTAGCACA	59.585	20	231	988	1218	TTGACTGAAATATAAGGTGATGCAA	59.917	25	GCCGGCACATTATTTAGCAC	60.485	20	232	988	1219	TGACTGAAATATAAGGTGATGCAA	58.699	24	CCGGCACATTATTTAGCACA	59.585	20	230	989	1218
F01.PB7506	1	p2	(CT)11	22	17	38	--
F01.PB7508	1	p1	(A)10	10	28	37	TCAAATCGCAAAAATCTAAACA	57.544	22	ACCATTCCAAATTTTGCAGC	59.945	20	230	1	230	TCAAATCGCAAAAATCTAAACA	57.544	22	TGGGTGACACCATTCTGAAA	59.935	20	128	1	128	TCAAATCGCAAAAATCTAAACA	57.544	22	TGTCTTGTGGGTGACACCAT	59.846	20	135	1	135
F01.PB7510	1	p1	(A)17	17	1458	1474	--
F01.PB7513	1	p2	(TC)11	22	16	37	--
F01.PB7514	1	p1	(T)13	13	1133	1145	AACTCCGGTAGATGACACCG	59.989	20	CACTATTTTGTTTAAGCACCAATTT	57.95	25	170	1055	1224	CTCCGGTAGATGACACCGAT	59.95	20	CACTATTTTGTTTAAGCACCAATTT	57.95	25	168	1057	1224	TCCAGCGGAGAAACAAAGAT	59.813	20	CACTATTTTGTTTAAGCACCAATTT	57.95	25	260	965	1224
F01.PB7516	1	p1	(A)10	10	1379	1388	--
F01.PB7517	1	p1	(A)17	17	879	895	TACTCACCACCTCCACCACA	59.997	20	CAGAGTGCATGGAAACTGCT	59.037	20	204	715	918	TCACCACCTCCACCACATTA	59.806	20	CAGAGTGCATGGAAACTGCT	59.037	20	201	718	918	GTATCCCACGGATTTGAGGA	59.75	20	CAGAGTGCATGGAAACTGCT	59.037	20	128	791	918
F01.PB7519	1	p2	(AC)8	16	2	17	--
F01.PB7524	1	p1	(A)20	20	1191	1210	--
F01.PB7529	1	p1	(A)24	24	1048	1071	ATGCACCACAAAAGAGGGAC	59.973	20	TCACCCATTACCCATATCCC	59.32	20	216	890	1105	TGCTAAAGCTCAGGCAGACA	59.888	20	TCACCCATTACCCATATCCC	59.32	20	188	918	1105	TCTGACCGAGTCGTCTGCTA	59.726	20	TCACCCATTACCCATATCCC	59.32	20	272	834	1105
F01.PB7534	1	p3	(CAC)5	15	236	250	ACCCACCAACTAAGTCACCG	59.884	20	GAGGGTGTAGAGGGGTGTGA	59.962	20	126	182	307	CTCCACTTCACCCACCAACT	60.002	20	AGGAGGGTGTAGAGGGGTGT	59.848	20	137	173	309	CTCCACTTCACCCACCAACT	60.002	20	AGAAGGAGTAGGAGCAGGGG	59.834	20	110	173	282
F01.PB7534	2	p1	(A)11	11	1108	1118	--
F01.PB7537	1	p1	(A)10	10	1553	1562	CCCACACACAAGTAGAGGCA	59.745	20	TCACTGGACACGCAACTGAT	60.319	20	274	1359	1632	CCCCACACACAAGTAGAGGC	60.567	20	TCACTGGACACGCAACTGAT	60.319	20	275	1358	1632	AAGAAAGCCCGGCATCTAGT	60.228	20	TTTTCACTGGACACGCAACT	59.339	20	258	1378	1635
F01.PB7539	1	p3	(GTT)6	18	661	678	TTTTGTTCTTCCGTTTTGGC	60.089	20	GCGTCTGTACACCAAACCCT	60.035	20	183	573	755	TTTTGTTCTTCCGTTTTGGC	60.089	20	AGCGTCTGTACACCAAACCC	60.035	20	184	573	756	CGGTTGTGGTTGTTGTTTTG	59.898	20	GCGTCTGTACACCAAACCCT	60.035	20	258	498	755
F01.PB7539	2	p1	(T)10	10	1407	1416	GTGCCTTGATGATCTGGGTT	59.934	20	AAAAATAAAAACCCCCAAAACA	58.733	22	252	1190	1441	TTGACTCGGGTTCTATTGGC	60.074	20	AAAAATAAAAACCCCCAAAACA	58.733	22	182	1260	1441	TATGATTCGAGATCGGGAGC	60.141	20	AAAAATAAAAACCCCCAAAACA	58.733	22	209	1233	1441
F01.PB7541	1	p3	(CTT)6	18	38	55	CGCACACATACACATTCACAA	59.059	21	GGGTTCTTATCAGGATGCCA	59.894	20	172	5	176	ACGCACACATACACATTCACAA	59.958	22	GGGTTCTTATCAGGATGCCA	59.894	20	173	4	176	CGCACACATACACATTCACAA	59.059	21	TTTGCTTGAATTTGGCTTCA	59.42	20	210	5	214
F01.PB7542	1	p1	(T)10	10	925	934	TACATGTTGCATACCGCACC	60.41	20	CCCTTTCACCCTCCCATAAT	60.011	20	177	830	1006	CGCACCTGGCTTTTCATATC	60.606	20	CCCTTTCACCCTCCCATAAT	60.011	20	163	844	1006	TACATGTTGCATACCGCACC	60.41	20	TAACTCCCTTTCACCCTCCC	60.298	20	182	830	1011
F01.PB7549	1	p3	(TTC)9	27	68	94	CCTGGTCCTCATTCTTCAACA	60.096	21	ATTTGGAACCGAATAAGCCC	60.15	20	225	14	238	CCTGGTCCTCATTCTTCAACA	60.096	21	CATCCGCTGAGCTTCTTCTC	60.24	20	205	14	218	CCTGGTCCTCATTCTTCAACA	60.096	21	ATCCGCTGAGCTTCTTCTCA	60.24	20	204	14	217
F01.PB7550	1	p1	(T)11	11	68	78	TCACAAAGAACCTTCTTCACACA	59.805	23	ATGAGAACCGATGAAGCCAC	60.081	20	210	18	227	CCATTCAAATCACAAAGAACCTT	59.403	23	ATGAGAACCGATGAAGCCAC	60.081	20	219	9	227	TCACAAAGAACCTTCTTCACACA	59.805	23	AGGTTTGATTGGGTTTCCGT	60.59	20	165	18	182
F01.PB7554	1	p1	(T)10	10	1234	1243	--
F01.PB7556	1	p3	(CTT)7	21	53	73	CCCTTTGTTGTTGTTAGGGTG	59.383	21	CAAGAGGAATCACCGTCCAT	59.927	20	162	7	168	CCCTTTGTTGTTGTTAGGGTG	59.383	21	CCGTCCATGATTGTGATCTG	59.918	20	150	7	156	CCCTTTGTTGTTGTTAGGGTG	59.383	21	GCGGAAGAGAGACGAGAAGA	59.827	20	183	7	189
F01.PB7558	1	c	(TTCTC)6ccgatttctcaaccctccgctccgccatttttatgcagtgatctattccatccat(TCAAA)6	115	62	176	AAACCCAGCGAGAGGTCTTT	60.247	20	CGTCCTTCGGGAGAAAAAGT	60.601	20	228	12	239	GAAGCAAACCAAAAACCCAG	59.587	20	ACGTCCTTCGGGAGAAAAAG	60.601	20	241	0	240	GAAGCAAACCAAAAACCCAG	59.587	20	CGTCCTTCGGGAGAAAAAGT	60.601	20	240	0	239
F01.PB7562	1	p1	(A)14	14	24	37	--
F01.PB7562	2	p3	(TAT)5	15	1595	1609	AGTTTGCGATCCATGGCTTT	61.889	20	CATGATTTTTCAAGTCCTCTCG	58.834	22	278	1366	1643	GTTTGCGATCCATGGCTTT	60.998	19	CATGATTTTTCAAGTCCTCTCG	58.834	22	277	1367	1643	GGCATCATAGGAAAGTTCTTGG	59.966	22	CATGATTTTTCAAGTCCTCTCG	58.834	22	133	1511	1643
F01.PB7567	1	c	(AAG)14gatagaagatgggagagtggatcccccaatctgggaataac(AAT)5ggtagttatttccaattccctcctcctgctcctgctcctg(CTC)6	156	94	249	GATTGACTGTGGTGTCGTGG	60.005	20	GCGATCGGAGAACCTGATAG	59.797	20	277	43	319	GGTGATTGACTGTGGTGTCG	60.005	20	GCGATCGGAGAACCTGATAG	59.797	20	280	40	319	GATTGACTGTGGTGTCGTGG	60.005	20	AGGGAGTCCATGTCCATGTC	59.774	20	250	43	292
F01.PB7567	2	p1	(T)14	14	1357	1370	AGGGCTGGTCGATGGTTTAT	60.713	20	AGCTTGAGAGTCAATACCATGC	58.488	22	267	1193	1459	AGGGCTGGTCGATGGTTTAT	60.713	20	GCTTGAGAGTCAATACCATGC	57.433	21	266	1193	1458	GGTCGATGGTTTATCCGCT	59.909	19	AGCTTGAGAGTCAATACCATGC	58.488	22	261	1199	1459
F01.PB7569	1	p1	(A)30	30	1167	1196	--
F01.PB7572	1	p2	(TC)9	18	19	36	--
F01.PB7576	1	p1	(T)16	16	984	999	TTGTGCTCTAAGGAAGGGAA	57.549	20	CACCCTTTTCTATCTCTTTCATTTG	59.586	25	210	856	1065	GTTGTGCTCTAAGGAAGGGAA	58.449	21	CACCCTTTTCTATCTCTTTCATTTG	59.586	25	211	855	1065	AGTTGTGCTCTAAGGAAGGGAA	59.411	22	CACCCTTTTCTATCTCTTTCATTTG	59.586	25	212	854	1065
F01.PB7578	1	p1	(A)26	26	60	85	GCGTTTTCTTTCTTTCTTCTCC	58.694	22	CCTCGTACCCAATCCATCTG	60.331	20	107	30	136	GCGTTTTCTTTCTTTCTTCTCC	58.694	22	TTCTCCTCGTACCCAATCCA	60.452	20	111	30	140	GCGTTTTCTTTCTTTCTTCTCC	58.694	22	TCCTCGTACCCAATCCATCT	59.361	20	108	30	137
F01.PB7587	1	p2	(CA)7	14	49	62	TCCACCATTTCATTTCATTTCA	60.167	22	ATGACATCAGGGATTGGGAG	59.737	20	152	11	162	TCCACCATTTCATTTCATTTCA	60.167	22	TGGAGATGTTGGAGTGAACG	59.676	20	205	11	215	AAACCCTAATTCCACCATTTCA	59.588	22	TGGAGTGAACGAAGTTGACG	59.873	20	206	1	206
F01.PB7588	1	p1	(A)10	10	1341	1350	--
F01.PB7592	1	p3	(CAG)5	15	466	480	AAGCCGAAAGGGTTTTGTTT	59.98	20	CTGCAGCACTACTTCCACCA	60.049	20	274	315	588	GATCGATGGTCCTAAGCCAA	60.036	20	CTGCAGCACTACTTCCACCA	60.049	20	164	425	588	GATGGTCCTAAGCCAACGAA	60.074	20	TGTCCAAGTGCAGGAGTCAG	60.022	20	278	429	706
[truncated: 62,680 more rows]
