# Supplementary material for: Full-length transcriptome sequencing reveals the low-temperature-tolerance mechanism of Medicago falcata roots
Source: BMC Plant Biol. 2019 Dec 21;19:575. doi: 10.1186/s12870-019-2192-1 (PMC6925873; doi:10.1186/s12870-019-2192-1)
Supplement: Supplementary file 8 — Additional file 8: Table S6. FPKM values and functional annotations of all transcripts. [file 12870_2019_2192_MOESM8_ESM.xlsx]

## Sheet: Sheet1
Additional file 8: Table S6. FPKM values and functional annotations of all transcripts.
#ID	CK-1	CK-2	CK-3	4 ℃-1	4 ℃-2	4 ℃-3	0 ℃-1	0 ℃-2	0 ℃-3	-5 ℃-1	-5 ℃-2	-5 ℃-3	-10 ℃-1	-10 ℃-2	-10 ℃-3	-15 ℃-1	-15 ℃-2	-15 ℃-3	COG_class	COG_class_annotation	GO_annotation	KEGG_annotation	KEGG_pathway	KOG_class	KOG_class_annotation	Pfam_annotation	Swissprot_annotation	eggNOG_class	eggNOG_class_annotation	nr_annotation
F01.PB1	82.34	98.35	23.84	148.83	62.89	150.29	151.22	244.1	187.79	193.29	237.74	150.61	196.64	144.55	160.9	197.03	174.54	157.83	[O]	Posttranslational modification, protein turnover, chaperones	--	K00799|9.00629e-159|mtr:MTR_7g065660|Glutathione S-transferase GST; K00799 glutathione S-transferase [EC:2.5.1.18] (A)	ko00480:Glutathione metabolism	[O]	Posttranslational modification, protein turnover, chaperones	Glutathione S-transferase, N-terminal domain;; Glutathione S-transferase, N-terminal domain;; Glutathione S-transferase, N-terminal domain;; Glutathione S-transferase, C-terminal domain	Probable glutathione S-transferase GN=HSP26-A OS=Glycine max (Soybean) PE=2 SV=1	O	Posttranslational modification, protein turnover, chaperones	Glutathione S-transferase GST [Medicago truncatula]
F01.PB10	104.43	89.55	25.07	51.21	27.34	26.08	52.01	38.54	39.73	6.14	56.5	42.17	31.78	25.41	36.81	22.54	71.58	31.87	[U]	Intracellular trafficking, secretion, and vesicular transport	--	--	--	[U]	Intracellular trafficking, secretion, and vesicular transport	Synaptobrevin;; Regulated-SNARE-like domain	Vesicle-associated membrane protein 725 GN=VAMP725 OS=Arabidopsis thaliana (Mouse-ear cress) PE=2 SV=2	U	Intracellular trafficking, secretion, and vesicular transport	unknown [Medicago truncatula]
F01.PB100	60.24	52.27	45.39	52.13	59.89	43.78	35.44	39.13	35.81	47.73	43.38	55.7	36.85	37.84	26.81	42.77	45.05	37.64	--	--	--	K08495|1.69903e-145|cam:101499298|Golgi SNAP receptor complex member 1-1-like; K08495 golgi SNAP receptor complex member 1 (A)	ko04130:SNARE interactions in vesicular transport	[U]	Intracellular trafficking, secretion, and vesicular transport	Snare region anchored in the vesicle membrane C-terminus	Golgi SNAP receptor complex member 1-1 GN=GOS11 OS=Arabidopsis thaliana (Mouse-ear cress) PE=2 SV=1	U	Intracellular trafficking, secretion, and vesicular transport	SNAP receptor complex protein [Medicago truncatula]
F01.PB1000	25.68	12.67	13.19	16.1	18.33	24.77	19.47	16.04	28.01	30.72	12.62	36.36	19.28	21.71	36.59	24.81	24	19.57	--	--	--	--	--	[V]	Defense mechanisms	Protein of unknown function (DUF1068)	--	S	Function unknown	plant/T7A14-6 protein [Medicago truncatula]
F01.PB10000	63.96	54.43	49.87	59.72	92.03	75.71	104.31	59.4	67.43	72.77	57.21	77.82	73.08	85.74	48.99	46.36	69.53	29.26	[I]	Lipid transport and metabolism	--	--	--	[I]	Lipid transport and metabolism	Alpha/beta hydrolase family;; Putative lysophospholipase;; Alpha/beta hydrolase family;; alpha/beta hydrolase fold	Caffeoylshikimate esterase GN=CSE OS=Arabidopsis thaliana (Mouse-ear cress) PE=1 SV=1	I	Lipid transport and metabolism	PREDICTED: monoglyceride lipase-like [Cicer arietinum]
F01.PB100000	17.07	17.04	14.62	21.5	24.05	28.55	15	15.67	10.85	20.11	16.42	13.1	12.58	11.83	10.32	14.71	13.46	23.22	[O]	Posttranslational modification, protein turnover, chaperones	--	K12737|0|cam:101501937|peptidyl-prolyl cis-trans isomerase CWC27 homolog; K12737 peptidyl-prolyl cis-trans isomerase SDCCAG10 [EC:5.2.1.8] (A)	--	[O]	Posttranslational modification, protein turnover, chaperones	Cyclophilin type peptidyl-prolyl cis-trans isomerase/CLD	Peptidyl-prolyl cis-trans isomerase CYP57 GN=CYP57 OS=Arabidopsis thaliana (Mouse-ear cress) PE=1 SV=1	O	Posttranslational modification, protein turnover, chaperones	PREDICTED: peptidyl-prolyl cis-trans isomerase CWC27 homolog [Cicer arietinum]
F01.PB100001	3.65	1.06	2.91	3.25	2.47	1.65	4.55	2.91	3.26	3.25	2.5	4.64	2.11	2.14	5.76	1.59	1.76	2.63	--	--	--	--	--	--	--	Nodulin-like	--	S	Function unknown	hypothetical protein MTR_4g116210 [Medicago truncatula]
F01.PB100002	2.1	5.63	4.12	3.38	4.05	5.06	3.32	2.65	2.95	4.08	4.35	5.33	3.59	3.15	3.07	4.47	4.97	4.4	--	--	--	K05292|0|cam:101498331|GPI transamidase component PIG-T-like; K05292 phosphatidylinositol glycan, class T (A)	ko00563:Glycosylphosphatidylinositol(GPI)-anchor biosynthesis	[MO]	--	Gpi16 subunit, GPI transamidase component;; Gpi16 subunit, GPI transamidase component	--	S	Function unknown	GPI transamidase component Gpi16 subunit-like protein [Medicago truncatula]
F01.PB100003	2.16	3.44	4.67	5.59	6.34	8.82	4.78	5.99	4.46	9.9	8.69	8.19	3.14	7.27	3.07	10.31	8.88	9.18	--	--	--	--	--	[R]	General function prediction only	Tub family;; F-box domain;; F-box-like;; Tub family	Tubby-like F-box protein 3 OS=Oryza sativa subsp. japonica (Rice) PE=2 SV=1	S	Function unknown	Tubby-like F-box protein [Medicago truncatula]
F01.PB100004	0.06	1.6	1.32	0	0	0	0	0	2.28	0	0	0	0	0.73	0	0.75	0	0.69	[S]	Function unknown	--	--	--	[T]	Signal transduction mechanisms	Leucine Rich repeats (2 copies);; Leucine rich repeat;; Leucine Rich Repeat;; Leucine Rich repeat;; Leucine-rich repeat;; Leucine rich repeat	--	S	Function unknown	outer arm dynein light chain 1 [Medicago truncatula]
F01.PB100005	0	0	0	3.25	0	4.09	2.25	7.29	2.31	2.74	10.45	2.17	1.45	8.27	14.08	12.7	7.87	0.15	--	--	--	--	--	[K]	Transcription	Myb-like DNA-binding domain;; Response regulator receiver domain	Two-component response regulator-like APRR2 GN=T6K21.200 OS=Arabidopsis thaliana (Mouse-ear cress) PE=2 SV=2	K	Transcription	Two-component response regulator-like protein [Medicago truncatula]
F01.PB100006	0	8.37	6.16	0	8.11	0	0	0	8.98	8.51	2.23	5.58	0	0	0.53	13.43	13.9	18.85	--	--	--	K14514|0|mtr:MTR_5g087790|Ethylene insensitive 3-like protein; K14514 ethylene-insensitive protein 3 (A)	ko04075:Plant hormone signal transduction	--	--	Ethylene insensitive 3	Protein ETHYLENE INSENSITIVE 3 GN=EIN3 OS=Arabidopsis thaliana (Mouse-ear cress) PE=1 SV=1	K	Transcription	Ethylene insensitive 3-like protein [Medicago truncatula]
F01.PB100007	0	0	0.4	0	0	0.65	0	0	0.4	0	0	0	8.28	0.29	2.93	2.07	0	0	--	--	--	--	--	[S]	Function unknown	U-box domain;; Armadillo/beta-catenin-like repeat;; Zinc-finger of the MIZ type in Nse subunit	U-box domain-containing protein 19 GN=PUB19 OS=Arabidopsis thaliana (Mouse-ear cress) PE=2 SV=1	S	Function unknown	U-box domain containing protein [Medicago truncatula]
F01.PB100008	2.77	3.11	2.47	0.69	1.84	0.53	0.99	0.32	0.58	4.37	1.97	1.93	0.88	2.71	1.68	1.02	4.01	2	--	--	--	K12259|0|mtr:MTR_2g039160|hypothetical protein; K12259 spermine oxidase [EC:1.5.3.16 1.5.3.-] (A)	ko00330:Arginine and proline metabolism;ko00410:beta-Alanine metabolism	[H]	Coenzyme transport and metabolism	Flavin containing amine oxidoreductase;; NAD(P)-binding Rossmann-like domain	Probable polyamine oxidase 5 GN=PAO5 OS=Arabidopsis thaliana (Mouse-ear cress) PE=2 SV=1	S	Function unknown	hypothetical protein MTR_2g039160 [Medicago truncatula]
F01.PB100009	7.6	6.7	6.36	6.37	10.73	6.93	8.63	9.25	7.5	10.78	8.36	14.19	2.4	12.76	7.71	15.55	9.84	11.19	[G]	Carbohydrate transport and metabolism	--	K09872|1.42139e-91|mtr:MTR_2g094270|Aquaporin PIP2-7; K09872 aquaporin PIP (A)	--	[G]	Carbohydrate transport and metabolism	Major intrinsic protein;; Major intrinsic protein	Aquaporin PIP2-7 GN=PIP2-7 OS=Zea mays (Maize) PE=1 SV=1	G	Carbohydrate transport and metabolism	major intrinsic protein (MIP) family transporter [Medicago truncatula]
F01.PB10001	0	0	0	0.04	0.09	0	0	0	0.05	0	0	0	0.08	0	0	0	0	0	[I]	Lipid transport and metabolism	--	K10256|6.44626e-55|bdi:100835723|omega-6 fatty acid desaturase, endoplasmic reticulum isozyme 2; K10256 omega-6 fatty acid desaturase (delta-12 desaturase) [EC:1.14.19.-] (A)	ko01040:Biosynthesis of unsaturated fatty acids;ko01212:Fatty acid metabolism	--	--	Fatty acid desaturase;; Fatty acid desaturase	Omega-6 fatty acid desaturase, endoplasmic reticulum OS=Brassica juncea (Indian mustard) PE=2 SV=1	I	Lipid transport and metabolism	hypothetical protein FPSE_11043 [Fusarium pseudograminearum CS3096]
F01.PB100010	13.12	8.78	21.57	24.89	28.67	15.89	22.23	15.9	18.87	22.07	20.2	7.85	14.37	15.46	7.09	11.7	13.67	7.66	--	--	--	--	--	[O]	Posttranslational modification, protein turnover, chaperones	Ring finger domain;; RING-H2 zinc finger;; Zinc finger, C3HC4 type (RING finger);; Zinc finger, C3HC4 type (RING finger);; Zinc finger, C3HC4 type (RING finger)	E3 ubiquitin-protein ligase MBR2 GN=MBR2 OS=Arabidopsis thaliana (Mouse-ear cress) PE=1 SV=1	O	Posttranslational modification, protein turnover, chaperones	RING finger protein [Medicago truncatula]
F01.PB100011	20.44	13.52	12.36	2.19	1.85	5.18	15.33	13.02	16.94	7.59	12.51	3.4	19.86	8.22	0	17.03	2.53	7.26	[RTKL]	--	--	K08790|0|mtr:MTR_1g075880|Serine/threonine protein kinase 38-like protein; K08790 serine/threonine kinase 38 [EC:2.7.11.1] (A)	--	[R]	General function prediction only	Protein kinase domain;; Protein tyrosine kinase;; Protein kinase C terminal domain	Probable serine/threonine protein kinase IRE3 {ECO:0000305} OS=Arabidopsis thaliana (Mouse-ear cress) PE=2 SV=1	T	Signal transduction mechanisms	Serine/threonine protein kinase 38-like protein [Medicago truncatula]
F01.PB100012	15.84	6.33	10.06	36.81	70.82	46.5	36.97	27.34	19.14	24.98	16.97	41.68	5.19	0.61	1.53	54.05	19.27	28.66	[M]	Cell wall/membrane/envelope biogenesis	--	K00695|0|cam:101509229|sucrose synthase-like; K00695 sucrose synthase [EC:2.4.1.13] (A)	ko00500:Starch and sucrose metabolism	[M]	Cell wall/membrane/envelope biogenesis	Sucrose synthase;; Glycosyl transferases group 1;; Glycosyl transferases group 1	Sucrose synthase GN=SS OS=Glycine max (Soybean) PE=1 SV=2	M	Cell wall/membrane/envelope biogenesis	sucrose synthase [Medicago truncatula]
F01.PB100013	0	5.88	0	0	0	0	0	0	0	0	0	0	0	0	0	0	0	0	[I]	Lipid transport and metabolism	--	K01897|0|mtr:MTR_4g027260|Annotation was added to scaffolds in November 2011~Long-chain-fatty-acid-CoA ligase; K01897 long-chain acyl-CoA synthetase [EC:6.2.1.3] (A)	ko00061:Fatty acid biosynthesis;ko00071:Fatty acid degradation;ko01212:Fatty acid metabolism;ko04146:Peroxisome	[I]	Lipid transport and metabolism	AMP-binding enzyme	Long chain acyl-CoA synthetase 8 GN=LACS8 OS=Arabidopsis thaliana (Mouse-ear cress) PE=1 SV=1	I	Lipid transport and metabolism	Annotation was added to scaffolds in November 2011~Long-chain-fatty-acid-CoA ligase [Medicago truncatula]
F01.PB100014	2.06	3.93	9.74	5.95	2.59	6.98	3.29	3.26	2.81	3.85	4.2	2.22	1.77	1.03	0.21	0.67	2.93	1.39	[RTKL]	--	--	--	--	[T]	Signal transduction mechanisms	Protein kinase domain;; Protein tyrosine kinase;; ACT domain;; Protein tyrosine kinase	Serine/threonine-protein kinase HT1 GN=HT1 OS=Arabidopsis thaliana (Mouse-ear cress) PE=1 SV=1	T	Signal transduction mechanisms	ACT-like tyrosine kinase family protein [Medicago truncatula]
F01.PB100015	26.12	16.75	17.03	16.24	8.93	18.86	5.01	5.15	11.53	26.07	15.43	8.95	4.32	13.95	13.45	13.75	13.94	5.41	[O]	Posttranslational modification, protein turnover, chaperones	--	K03798|0|mtr:MTR_5g069780|Cell division protease ftsH-like protein; K03798 cell division protease FtsH [EC:3.4.24.-] (A)	--	[O]	Posttranslational modification, protein turnover, chaperones	ATPase family associated with various cellular activities (AAA);; Peptidase family M41;; AAA domain;; AAA domain (Cdc48 subfamily)	ATP-dependent zinc metalloprotease FTSH 9, chloroplastic (Precursor) GN=FTSH9 OS=Arabidopsis thaliana (Mouse-ear cress) PE=2 SV=1	O	Posttranslational modification, protein turnover, chaperones	Cell division protease ftsH-like protein [Medicago truncatula]
F01.PB100016	1.21	0.35	0.43	13.61	8.79	13.64	2.63	5.84	2.63	6.61	7.92	4.16	2.16	1.64	1.79	11.03	7.64	7.29	[I]	Lipid transport and metabolism	--	K01897|0|mtr:MTR_7g109830|Annotation was added to scaffolds in November 2011~Long-chain-fatty-acid-CoA ligase; K01897 long-chain acyl-CoA synthetase [EC:6.2.1.3] (A)	ko00061:Fatty acid biosynthesis;ko00071:Fatty acid degradation;ko01212:Fatty acid metabolism;ko04146:Peroxisome	[I]	Lipid transport and metabolism	AMP-binding enzyme	Long chain acyl-CoA synthetase 1 GN=T8I13.8 OS=Arabidopsis thaliana (Mouse-ear cress) PE=2 SV=1	I	Lipid transport and metabolism	long-chain fatty acyl CoA ligase [Medicago truncatula]
F01.PB100017	0.58	7.99	1	4.65	2.31	3.38	0	0.41	2.8	0.65	2.65	1.58	0	1.48	0.34	1.44	1.21	4.03	[P]	Inorganic ion transport and metabolism	--	--	--	[P]	Inorganic ion transport and metabolism	Sodium/hydrogen exchanger family	Sodium/hydrogen exchanger 2 GN=NHX2 OS=Arabidopsis thaliana (Mouse-ear cress) PE=2 SV=2	P	Inorganic ion transport and metabolism	Na+/H+ antiporter [Medicago sativa]
F01.PB100018	16.51	13.53	4.53	5.18	7.51	0	9.16	11.95	12.1	8.86	5.93	10.29	3.1	7.7	3.13	2.4	6.99	5.26	[O]	Posttranslational modification, protein turnover, chaperones	--	--	--	[O]	Posttranslational modification, protein turnover, chaperones	Hsp70 protein;; MreB/Mbl protein	Stromal 70 kDa heat shock-related protein, chloroplastic (Precursor) GN=HSP70 OS=Pisum sativum (Garden pea) PE=2 SV=1	O	Posttranslational modification, protein turnover, chaperones	Heat shock protein [Medicago truncatula]
F01.PB100019	1.78	1.92	1.36	2.67	5.71	2.74	3.02	4.02	1.14	1.55	2.35	4.79	2.91	0	1.7	2.42	3.02	2.24	--	--	--	--	--	[K]	Transcription	SGT1 protein	Protein SGT1 homolog At5g65490 GN=At5g65490 OS=Arabidopsis thaliana (Mouse-ear cress) PE=1 SV=1	S	Function unknown	SGT1-plant-like protein [Medicago truncatula]
F01.PB10002	11.74	24.07	14.69	41.99	43.86	34.64	31.56	32.83	66.22	42.15	36.51	25.92	15.35	10.4	16.86	43.6	38.73	26.06	[R]	General function prediction only	--	--	--	[QR]	--	2OG-Fe(II) oxygenase superfamily;; non-haem dioxygenase in morphine synthesis N-terminal	Probable 2-oxoglutarate/Fe(II)-dependent dioxygenase GN=DIOX2 OS=Papaver somniferum (Opium poppy) PE=2 SV=1	S	Function unknown	leucoanthocyanidin dioxygenase-like protein [Medicago truncatula]
F01.PB100020	3.32	2.55	2.95	4.14	3.27	0	4.25	4.4	2.62	5.01	2.55	4.6	1.32	2.55	2.02	5.74	5.9	3.32	[Q]	Secondary metabolites biosynthesis, transport and catabolism	--	--	--	[Q]	Secondary metabolites biosynthesis, transport and catabolism	Multicopper oxidase;; Multicopper oxidase;; Multicopper oxidase	Monocopper oxidase-like protein SKU5 (Precursor) GN=SKU5 OS=Arabidopsis thaliana (Mouse-ear cress) PE=1 SV=1	Q	Secondary metabolites biosynthesis, transport and catabolism	Monocopper oxidase-like protein SKU5 [Medicago truncatula]
F01.PB100021	1.16	0.43	3.25	2.92	1.61	1.08	2.05	1	4.64	2.34	5.06	4.74	1.45	6.2	0.24	4.94	9.85	2.79	[GEPR]	--	--	K15378|0|cam:101488581|sucrose transport protein SUC3-like; K15378 solute carrier family 45, member 1/2/4 (A)	--	[G]	Carbohydrate transport and metabolism	MFS/sugar transport protein	Sucrose transport protein SUC3 GN=T17M13.3 OS=Arabidopsis thaliana (Mouse-ear cress) PE=1 SV=1	U	Intracellular trafficking, secretion, and vesicular transport	SUT2 [Medicago truncatula]
F01.PB100022	1.99	2.13	1.72	3.4	4.73	2.98	1.37	3.85	5.76	4.33	5.02	3.33	0.99	1.42	1.58	1.15	3.7	2.06	[R]	General function prediction only	--	--	--	[PT]	--	Ankyrin repeats (3 copies);; Ankyrin repeat;; Ankyrin repeats (many copies);; Ankyrin repeats (many copies);; Ankyrin repeat;; Cyclic nucleotide-binding domain;; Ion transport protein;; Domain of unknown function (DUF3354);; Ion channel	Potassium channel SKOR GN=SKOR OS=Arabidopsis thaliana (Mouse-ear cress) PE=1 SV=1	U	Intracellular trafficking, secretion, and vesicular transport	potassium outward rectifying channel protein [Medicago truncatula]
F01.PB100023	6.47	7.32	3.11	4.24	3.84	2.78	5.02	3.78	5.57	3.03	8.49	6.08	3.1	3.71	7.26	9.01	9.96	4.89	--	--	--	--	--	--	--	Putative S-adenosyl-L-methionine-dependent methyltransferase;; Methyltransferase domain	Probable methyltransferase PMT2 GN=At1g26850 OS=Arabidopsis thaliana (Mouse-ear cress) PE=2 SV=2	S	Function unknown	hypothetical protein MTR_8g055840 [Medicago truncatula]
F01.PB100024	24.61	23	14.07	13.81	23.42	17.41	23.19	14.29	7	14.84	0	16.16	5.26	25.9	16.6	21.14	16.32	9.47	[I]	Lipid transport and metabolism	--	K01115|0|mtr:MTR_2g103730|Phospholipase D alpha; K01115 phospholipase D1/2 [EC:3.1.4.4] (A)	ko00564:Glycerophospholipid metabolism;ko00565:Ether lipid metabolism;ko04144:Endocytosis	[I]	Lipid transport and metabolism	Phospholipase D C terminal;; Phospholipase D Active site motif;; PLD-like domain	Phospholipase D alpha 1 GN=PLD1 OS=Vigna unguiculata (Cowpea) PE=2 SV=1	I	Lipid transport and metabolism	Phospholipase D alpha [Medicago truncatula]
F01.PB100025	2.57	3.62	3.88	1.53	0.36	3.52	3.27	1.78	1.19	6.04	1.15	1.93	3.18	1.4	1.18	1.79	9.68	0	[O]	Posttranslational modification, protein turnover, chaperones	--	K03283|0|mtr:MTR_2g017730|Heat-shock protein; K03283 heat shock 70kDa protein 1/8 (A)	ko03040:Spliceosome;ko04141:Protein processing in endoplasmic reticulum;ko04144:Endocytosis	[O]	Posttranslational modification, protein turnover, chaperones	Hsp70 protein	Heat shock 70 kDa protein GN=HSP70 OS=Glycine max (Soybean) PE=1 SV=1	O	Posttranslational modification, protein turnover, chaperones	Heat-shock protein [Medicago truncatula]
F01.PB100026	10.73	7.98	9.28	7.16	2.37	3.23	8.51	4.07	4.19	7.28	3.61	3.76	11.5	7.93	4.82	3.94	4.24	4.69	--	--	--	--	--	[T]	Signal transduction mechanisms	Putative GTPase activating protein for Arf	Probable ADP-ribosylation factor GTPase-activating protein AGD14 GN=At1g08680/At1g08690 OS=Arabidopsis thaliana (Mouse-ear cress) PE=1 SV=2	U	Intracellular trafficking, secretion, and vesicular transport	ARF GTPase activator [Medicago truncatula]
F01.PB100027	5.77	4.22	4.01	4.03	3.35	3.83	5.08	2.96	4.29	2.07	5.85	4.49	3.5	10.54	5.56	1.86	2.17	2.99	[A]	RNA processing and modification	--	K13095|0|cam:101506285|branchpoint-bridging protein-like; K13095 splicing factor 1 (A)	--	[A]	RNA processing and modification	RNA recognition motif. (a.k.a. RRM, RBD, or RNP domain);; RNA recognition motif (a.k.a. RRM, RBD, or RNP domain);; KH domain;; KH domain;; RNA recognition motif. (a.k.a. RRM, RBD, or RNP domain)	KH domain-containing protein At1g09660/At1g09670 GN=At1g09660 OS=Arabidopsis thaliana (Mouse-ear cress) PE=2 SV=1	A	RNA processing and modification	splicing factor-like protein [Medicago truncatula]
F01.PB100028	18.53	24.78	53.48	31.63	35.68	14.14	15.28	40.6	48.9	17.91	23.94	50.58	6.69	10.34	12.48	22.44	27.74	24.23	--	--	--	K06617|0|cam:101513461|probable galactinol--sucrose galactosyltransferase 2-like; K06617 raffinose synthase [EC:2.4.1.82] (A)	ko00052:Galactose metabolism	--	--	Raffinose synthase or seed imbibition protein Sip1	Probable galactinol--sucrose galactosyltransferase 2 GN=T8H10.120 OS=Arabidopsis thaliana (Mouse-ear cress) PE=2 SV=2	S	Function unknown	galactinol-raffinose galactosyltransferase [Medicago truncatula]
F01.PB100029	18.81	24.61	9.29	14.49	24.84	33.38	67.73	61.42	111.75	43.98	39.5	32.71	28.52	54.77	24.62	34.84	41.37	32.21	--	--	--	K00327|0|mtr:MTR_4g128020|NADPH cytochrome P450 reductase; K00327 NADPH-ferrihemoprotein reductase [EC:1.6.2.4] (A)	--	[C]	Energy production and conversion	FAD binding domain;; Flavodoxin;; Oxidoreductase NAD-binding domain	NADPH--cytochrome P450 reductase GN=CPR OS=Catharanthus roseus (Madagascar periwinkle) PE=2 SV=1	P	Inorganic ion transport and metabolism	NADPH cytochrome P450 reductase [Medicago truncatula]
F01.PB10003	29.43	22.65	24.84	12.65	15.3	21.26	31.72	48.57	19.18	16.42	21.83	26.48	7.96	10.78	16	11.54	11.57	14.7	--	--	--	--	--	--	--	GDSL/SGNH-like Acyl-Esterase family found in Pmr5 and Cas1p;; PMR5 N terminal Domain	Protein trichome birefringence-like 39 GN=TBL39 OS=Arabidopsis thaliana (Mouse-ear cress) PE=2 SV=1	S	Function unknown	hypothetical protein MTR_4g079700 [Medicago truncatula]
F01.PB100030	4.32	5.47	1.79	4.39	5.75	3.93	6.65	0.93	5.97	7.07	3.26	3	4.98	3.63	4.53	3.87	1.53	10.6	[O]	Posttranslational modification, protein turnover, chaperones	--	--	--	[O]	Posttranslational modification, protein turnover, chaperones	ATPase family associated with various cellular activities (AAA);; AAA domain;; Holliday junction DNA helicase ruvB N-terminus;; Bacterial dnaA protein;; AAA domain (dynein-related subfamily)	Katanin p60 ATPase-containing subunit A1 {ECO:0000255|HAMAP-Rule:MF_03023} GN=At1g80350 OS=Arabidopsis thaliana (Mouse-ear cress) PE=1 SV=1	O	Posttranslational modification, protein turnover, chaperones	P-loop nucleoside triphosphate hydrolase superfamily protein [Medicago truncatula]
F01.PB100031	1.81	4.12	3.07	1.63	2.42	1.24	1.39	3.9	3.51	2.04	3.18	2.97	2.96	1.99	2.76	3.24	2.56	4.63	[O]	Posttranslational modification, protein turnover, chaperones	--	K09489|0|mtr:MTR_3g051300|Heat shock 70 kDa protein 4L; K09489 heat shock 70kDa protein 4 (A)	--	[O]	Posttranslational modification, protein turnover, chaperones	Hsp70 protein	Heat shock 70 kDa protein 16 GN=HSP70-16 OS=Arabidopsis thaliana (Mouse-ear cress) PE=2 SV=1	O	Posttranslational modification, protein turnover, chaperones	Heat shock 70 kDa protein 4L [Medicago truncatula]
F01.PB100032	10.07	2.5	8.02	15.54	16.9	6.41	11.3	9.46	6.55	17.77	8.9	7.29	3.72	3.41	2.8	8.16	5.7	6.35	--	--	--	K10268|0|cam:101509439|F-box/LRR-repeat protein 3-like; K10268 F-box and leucine-rich repeat protein 2/20 (A)	--	[R]	General function prediction only	Leucine Rich repeat;; Leucine Rich repeats (2 copies);; Leucine rich repeat;; Leucine Rich Repeat;; Leucine rich repeat;; Leucine Rich repeats (2 copies);; Leucine Rich repeat;; Leucine Rich Repeat	F-box/LRR-repeat protein 3 GN=FBL3 OS=Arabidopsis thaliana (Mouse-ear cress) PE=2 SV=1	S	Function unknown	F-box/LRR protein [Medicago truncatula]
F01.PB100033	7.2	6.46	6.8	6.05	4.62	7.24	8.44	6.61	8.55	6.48	9.27	4.53	8.22	8.75	8.42	5.21	7.24	6.99	--	--	--	--	--	--	--	--	Zinc finger CCCH domain-containing protein 13 OS=Oryza sativa subsp. japonica (Rice) PE=2 SV=1	S	Function unknown	zinc finger C-x8-C-x5-C-x3-H type family protein, putative [Medicago truncatula]
F01.PB100034	0	0	0	0.04	0.18	0	0	0	0.13	0	0	0	0	0	0	0	0	0	[O]	Posttranslational modification, protein turnover, chaperones	--	K08955|7.74899e-89|sita:101756178|ATP-dependent zinc metalloprotease FTSH 5, mitochondrial-like; K08955 ATP-dependent metalloprotease [EC:3.4.24.-] (A)	--	[O]	Posttranslational modification, protein turnover, chaperones	Peptidase family M41;; ATPase family associated with various cellular activities (AAA)	ATP-dependent zinc metalloprotease FTSH 11, chloroplastic/mitochondrial (Precursor) GN=FTSH11 OS=Arabidopsis thaliana (Mouse-ear cress) PE=1 SV=1	O	Posttranslational modification, protein turnover, chaperones	ATP-dependent metallopeptidase HflB [Colletotrichum fioriniae PJ7]
F01.PB100035	0	0.06	0.15	0.4	0.88	0.48	0	0.32	0.59	0.11	0	0	0.46	0.33	1.12	0.18	1.17	1.93	--	--	--	--	--	--	--	Calmodulin binding protein-like	--	--	--	calmodulin-binding protein [Medicago truncatula]
F01.PB100036	0.39	0	0.05	0.06	1.35	1.46	1.1	0.16	0.13	0.42	1.58	0.7	0.38	0.15	1.29	0.42	6.18	0	--	--	--	--	--	[R]	General function prediction only	Zinc-finger double-stranded RNA-binding;; Zinc finger, C2H2 type	Protein indeterminate-domain 9 {ECO:0000303|PubMed:16784536} OS=Arabidopsis thaliana (Mouse-ear cress) PE=2 SV=1	S	Function unknown	C2H2-type zinc finger protein [Medicago truncatula]
F01.PB100037	0.73	1.04	1.46	0.48	0.4	1.25	0.7	0.85	0.82	0.83	1.03	0.62	0.95	0.42	0.94	0	1.01	0.88	--	--	--	--	--	--	--	Protein of unknown function (DUF3522)	--	S	Function unknown	PREDICTED: uncharacterized protein LOC101514866 isoform X2 [Cicer arietinum]
F01.PB100038	0.15	0.41	0.73	0.56	0.19	0	0.79	1.3	0.51	1.12	0.9	1.15	0.48	1.45	0.7	0.61	1.87	0.78	--	--	--	K13379|0|mtr:MTR_7g079490|Alpha-1,4-glucan-protein synthase; K13379 reversibly glycosylated polypeptide / UDP-arabinopyranose mutase [EC:2.4.1.- 5.4.99.30] (A)	--	--	--	Reversibly glycosylated polypeptide	Probable UDP-arabinopyranose mutase 5 GN=RGP5 OS=Arabidopsis thaliana (Mouse-ear cress) PE=1 SV=1	S	Function unknown	Alpha-1,4-glucan-protein synthase [Medicago truncatula]
F01.PB100039	5.37	2.53	5.31	2.33	3.02	1.32	2.44	2.01	2.21	3.49	4.24	3.76	1.65	3.93	3.64	3.59	4.14	2.36	--	--	--	K05391|0|cam:101493819|probable cyclic nucleotide-gated ion channel 20, chloroplastic-like; K05391 cyclic nucleotide gated channel, other eukaryote (A)	ko04626:Plant-pathogen interaction	[PT]	--	--	Probable cyclic nucleotide-gated ion channel 20, chloroplastic (Precursor) GN=MKP6.28 OS=Arabidopsis thaliana (Mouse-ear cress) PE=2 SV=1	U	Intracellular trafficking, secretion, and vesicular transport	cyclic nucleotide-gated cation channel protein [Medicago truncatula]
F01.PB10004	6.85	4.94	4.43	4.45	5.98	2.7	4.52	4.79	4.94	7.24	6.76	4.32	3.53	3.46	3.19	4.95	4.94	5.69	--	--	--	--	--	--	--	TRAF-type zinc finger	--	S	Function unknown	TRAF-type zinc finger protein [Medicago truncatula]
F01.PB100040	0.24	0.58	0.57	0.12	0.55	0	0	0.33	0.76	0.37	0.05	0.1	0.23	0.87	0.43	0.89	1.12	0.5	--	--	--	K03861|7.03344e-33|cam:101495271|phosphatidylinositol N-acetylglucosaminyltransferase subunit P-like; K03861 phosphatidylinositol glycan, class P (A)	ko00563:Glycosylphosphatidylinositol(GPI)-anchor biosynthesis	[S]	Function unknown	PIG-P	Phosphatidylinositol N-acetylglucosaminyltransferase subunit P GN=At1g61280 OS=Arabidopsis thaliana (Mouse-ear cress) PE=2 SV=1	S	Function unknown	PIG-P protein [Medicago truncatula]
F01.PB100041	0	0	0.07	0.07	0	0.02	0	0.96	0	1.04	0.11	0	0	0	0	0	0.05	1.69	[V]	Defense mechanisms	--	--	--	[Q]	Secondary metabolites biosynthesis, transport and catabolism	Plant PDR ABC transporter associated;; ABC transporter;; ABC-2 type transporter;; ABC-2 type transporter	Pleiotropic drug resistance protein 1 GN=PDR1 OS=Nicotiana tabacum (Common tobacco) PE=2 SV=1	V	Defense mechanisms	drug resistance transporter-like ABC domain protein [Medicago truncatula]
F01.PB100042	0.59	1.32	0.37	0.84	0.66	0.67	2.36	0.52	0.33	0.46	0.6	0.46	0.1	0.92	0.32	0.29	0.2	0.28	--	--	--	--	--	--	--	Alternative oxidase;; Putative serine esterase (DUF676)	Ubiquinol oxidase 2, mitochondrial (Precursor) GN=AOX2 OS=Nicotiana tabacum (Common tobacco) PE=1 SV=2	S	Function unknown	hypothetical protein MTR_6g005650 [Medicago truncatula]
F01.PB100043	2.3	2.54	4.09	2.62	8.19	5.72	7.52	3.53	9.11	7.23	6.58	4.26	3.97	1.57	6.91	23.4	9	12.81	--	--	--	--	--	--	--	--	--	--	--	--
F01.PB100044	0.33	0.23	0.4	0.18	0.16	0.22	0.24	0.44	0.45	0.37	0.23	0.42	0.29	0.57	0.55	0.28	0.05	0.1	--	--	--	--	--	[R]	General function prediction only	Leucine Rich repeats (2 copies);; Leucine rich repeat;; Leucine Rich Repeat;; Leucine Rich repeat	Receptor-like protein 12 (Precursor) GN=RLP12 OS=Arabidopsis thaliana (Mouse-ear cress) PE=2 SV=2	S	Function unknown	receptor-like protein [Medicago truncatula]
F01.PB100045	0.4	0.19	0	0.79	0	0.7	1.48	0.98	0.53	0.4	1.42	0.61	2.63	3.55	2.73	0.32	0.17	0.86	[RTKL]	--	--	K07198|0|cam:101498077|CBL-interacting serine/threonine-protein kinase 10-like (A)	ko04140:Regulation of autophagy	[T]	Signal transduction mechanisms	Protein kinase domain;; Protein tyrosine kinase;; NAF domain;; Kinase-like	CBL-interacting serine/threonine-protein kinase 10 GN=At5g58380 OS=Arabidopsis thaliana (Mouse-ear cress) PE=1 SV=1	T	Signal transduction mechanisms	CBL-interacting kinase [Medicago truncatula]
F01.PB100046	1.76	1.45	2.26	0.83	1.76	2.16	2.19	2.72	1.83	1.74	3.63	2.25	2.45	2.69	0.64	2.05	2.11	1.35	--	--	--	--	--	--	--	Domain of unknown function (DUF296)	Putative DNA-binding protein ESCAROLA GN=ESC OS=Arabidopsis thaliana (Mouse-ear cress) PE=2 SV=1	S	Function unknown	AT hook motif DNA-binding family protein [Medicago truncatula]
F01.PB100047	2.18	1.75	3.62	5.16	0.75	1.28	1.21	2.15	2.19	2.99	1.18	1.21	2.68	4.55	1.15	0.51	0.87	1.06	--	--	--	--	--	--	--	Calmodulin binding protein-like	--	S	Function unknown	calmodulin-binding protein [Medicago truncatula]
F01.PB100048	0.34	0.86	0.62	6.96	7.3	9.93	1.96	2.14	2.1	2.57	3.01	3.75	1.88	3.19	1.52	4.93	5.47	3.24	[DKT]	--	--	--	--	[DKT]	--	LEM3 (ligand-effect modulator 3) family / CDC50 family;; LEM3 (ligand-effect modulator 3) family / CDC50 family	ALA-interacting subunit 1 GN=ALIS1 OS=Arabidopsis thaliana (Mouse-ear cress) PE=1 SV=1	DKT	--	PREDICTED: ALA-interacting subunit 3-like [Cicer arietinum]
F01.PB100049	0	0	0	0	0	0	0.07	0	0	0	0	0	0	10.42	0	0.08	0.97	0	--	--	--	K01177|4.00588e-177|mtr:MTR_5g013620|Beta-amylase; K01177 beta-amylase [EC:3.2.1.2] (A)	ko00500:Starch and sucrose metabolism	--	--	Glycosyl hydrolase family 14	Beta-amylase 3, chloroplastic (Precursor) OS=Arabidopsis thaliana (Mouse-ear cress) PE=1 SV=3	S	Function unknown	Beta-amylase [Medicago truncatula]
F01.PB10005	0	0	0	0	0	0	0	0	0	0	0	0	0	0	0	0	0	0	--	--	--	--	--	[L]	Replication, recombination and repair	DDE superfamily endonuclease;; Plant transposon protein	--	S	Function unknown	hypothetical protein MTR_1g015070 [Medicago truncatula]
F01.PB100050	1.28	0.47	0.21	0.3	1.05	0	0.06	0.46	0	0.61	0.08	1.3	0.64	1.09	2.03	0.06	0.41	0.68	[M]	Cell wall/membrane/envelope biogenesis	--	K16052|0|mtr:MTR_3g100280|MscS family inner membrane protein ynaI; K16052 MscS family membrane protein (A)	--	--	--	Mechanosensitive ion channel	Mechanosensitive ion channel protein 2, chloroplastic (Precursor) GN=MSL2 OS=Arabidopsis thaliana (Mouse-ear cress) PE=2 SV=1	M	Cell wall/membrane/envelope biogenesis	MscS family inner membrane protein ynaI [Medicago truncatula]
F01.PB100051	0	0.43	0	1.7	0.1	0	0	0.45	1.98	0.22	0	0.42	2.1	0.56	1.67	5.34	0	2.21	--	--	--	K07466|6.09565e-37|mtr:MTR_116s0023|Replication protein A 70 kDa DNA-binding subunit; K07466 replication factor A1 (A)	ko03030:DNA replication;ko03420:Nucleotide excision repair;ko03430:Mismatch repair;ko03440:Homologous recombination	[I]	Lipid transport and metabolism	CRAL/TRIO domain	Polyadenylation and cleavage factor homolog 4 {ECO:0000305} OS=Arabidopsis thaliana (Mouse-ear cress) PE=1 SV=1	A	RNA processing and modification	Replication protein A 70 kDa DNA-binding subunit [Medicago truncatula]
F01.PB100052	1.59	0.32	1.43	1.16	0.71	1.91	1.31	0.57	0.85	0.85	0.41	2.15	0.84	0.98	0.64	0.46	0.92	0.48	[R]	General function prediction only	--	--	--	[UR]	--	Dynamin central region;; Dynamin GTPase effector domain;; Dynamin family;; 50S ribosome-binding GTPase;; Dynamin central region	Dynamin-related protein 1E GN=T2O9.170 OS=Arabidopsis thaliana (Mouse-ear cress) PE=1 SV=1	S	Function unknown	dynamin-like protein 1E [Medicago truncatula]
F01.PB100053	2.01	3.91	4.5	4.55	2.17	1.67	3.06	2.65	2.29	2.36	2.67	0.38	1.62	2.77	2.89	4.17	0	0.55	[TDBLU]	--	--	K00888|0|mtr:MTR_8g093570|Phosphatidylinositol 4-kinase; K00888 phosphatidylinositol 4-kinase [EC:2.7.1.67] (A)	ko00562:Inositol phosphate metabolism;ko04070:Phosphatidylinositol signaling system	[TU]	--	--	Phosphatidylinositol 4-kinase beta 2 GN=T5E8.150 OS=Arabidopsis thaliana (Mouse-ear cress) PE=2 SV=1	I	Lipid transport and metabolism	phosphatidylinositol 4-kinase beta-like protein [Medicago truncatula]
F01.PB100054	1.55	6.03	2.52	3.96	7.53	2.01	3.6	2.67	4.01	1.14	2.11	4.17	2.55	2.25	3.8	3.84	4.54	3.4	--	--	--	--	--	--	--	--	--	--	--	transmembrane protein, putative [Medicago truncatula]
F01.PB100055	1.03	1.42	1.15	1.54	0.62	2.54	2.11	0.8	0.98	1.23	0.93	0.51	1.19	1.14	1.23	1.04	0.88	1.19	--	--	--	--	--	--	--	--	--	--	--	EG45-like domain containing protein [Medicago truncatula]
F01.PB100056	0	0	0	0	0	0	0	0	0	0	0.1	0	0	0	0	0.06	0	0	--	--	--	K07300|2.57797e-17|bpg:Bathy18g00810|hypothetical protein; K07300 Ca2+:H+ antiporter (A)	--	[P]	Inorganic ion transport and metabolism	--	Vacuolar cation/proton exchanger 1 GN=F16M14.10 OS=Arabidopsis thaliana (Mouse-ear cress) PE=1 SV=3	P	Inorganic ion transport and metabolism	hypothetical protein M408DRAFT_329405 [Serendipita vermifera MAFF 305830]
F01.PB100057	3.35	4.23	2.31	3.69	2.56	2.1	2.34	0.86	2.16	1.3	1.34	1.82	1.47	1.13	0.77	0.32	1.32	0.89	--	--	--	--	--	--	--	FAR1 DNA-binding domain;; MULE transposase domain;; SWIM zinc finger	Protein FAR1-RELATED SEQUENCE 7 GN=FRS7 OS=Arabidopsis thaliana (Mouse-ear cress) PE=2 SV=1	S	Function unknown	PREDICTED: protein FAR1-RELATED SEQUENCE 7-like [Cicer arietinum]
F01.PB100058	1.95	1.41	0.41	0.95	0.31	0.57	3.78	2.06	1.74	1.5	2.45	2	1.95	1.16	1.19	2.79	1.14	0.42	--	--	--	--	--	[R]	General function prediction only	O-methyltransferase;; Dimerisation domain	Isoflavone 4&apos;-O-methyltransferase GN=HI4&apos;OMT OS=Glycyrrhiza echinata (Licorice) PE=1 SV=1	S	Function unknown	isoflavone-7-O-methyltransferase [Medicago truncatula]
F01.PB100059	3.97	4.01	3.19	1.63	1.09	2.82	2.59	3.72	2.72	2.11	6.82	1.76	4.73	2.18	2.45	1.45	1.57	2.52	[RTKL]	--	--	--	--	[T]	Signal transduction mechanisms	Protein kinase domain;; Protein tyrosine kinase;; Phosphotransferase enzyme family	Casein kinase I isoform delta-like GN=At4g26100 OS=Arabidopsis thaliana (Mouse-ear cress) PE=2 SV=2	T	Signal transduction mechanisms	Casein kinase I isoform delta-like protein [Medicago truncatula]
F01.PB10006	3.7	3.03	1.43	5.79	3.38	3.93	4.73	2	1.38	2.46	1.2	2.63	0.8	1.05	1.24	2.2	0.77	1.72	--	--	--	--	--	[T]	Signal transduction mechanisms	--	187-kDa microtubule-associated protein AIR9 GN=AIR9 OS=Arabidopsis thaliana (Mouse-ear cress) PE=2 SV=1	S	Function unknown	outer arm dynein light chain 1 [Medicago truncatula]
F01.PB100060	0.42	0.58	0.21	0.06	0	0.07	0.18	0.41	0.43	0	0.21	0.51	0.47	0.74	0.56	0.46	1.71	0.18	--	--	--	--	--	[R]	General function prediction only	--	--	--	--	hypothetical protein MTR_5g072370 [Medicago truncatula]
F01.PB100061	0.03	1.57	1.43	1.05	2.14	1.14	2.28	2.08	2.09	5.02	3.01	1.77	0.91	0.9	0.58	3.79	1.85	5.14	--	--	--	--	--	--	--	--	--	S	Function unknown	TPR domain protein [Medicago truncatula]
F01.PB100062	3.14	4.06	3.48	1.97	1.72	1.73	3.7	4.91	3.95	5.49	4.12	3.69	2.47	2.45	2.65	2.73	3.58	1.84	[RTKL]	--	--	--	--	[T]	Signal transduction mechanisms	Protein tyrosine kinase;; Protein kinase domain	Calmodulin-binding receptor-like cytoplasmic kinase 1 GN=CRCK1 OS=Arabidopsis thaliana (Mouse-ear cress) PE=1 SV=1	T	Signal transduction mechanisms	Nodulation receptor kinase [Medicago truncatula]
F01.PB100063	0.98	0.39	1.01	2.03	2.55	2.04	0.64	0.9	0.95	1.51	1.17	0.93	0.85	0.61	1	0.31	0.96	0.06	--	--	--	--	--	[L]	Replication, recombination and repair	Domain of unknown function DUF223	--	L	Replication, recombination and repair	animal RPA1 domain protein, partial [Medicago truncatula]
F01.PB100064	6.87	7.28	11.57	4.35	8.23	4.88	10.98	6.74	7	9.43	6.95	10.34	8.75	11.23	4.21	7.37	14.28	7.27	[OU]	--	--	--	--	[O]	Posttranslational modification, protein turnover, chaperones	Zinc knuckle;; GAG-polyprotein viral zinc-finger;; Zinc knuckle	Cold shock protein 1 GN=T19K4.150 OS=Arabidopsis thaliana (Mouse-ear cress) PE=1 SV=1	OU	--	PREDICTED: uncharacterized protein LOC101499078 isoform X1 [Cicer arietinum]
F01.PB100065	0.23	0.41	0.08	0.11	0.4	0.64	0.79	0	0.48	1.55	0.8	1.01	0.7	0.16	0.81	0.85	0.56	0.82	--	--	--	--	--	--	--	--	Telomere repeat-binding protein 4 GN=MAC12.23 OS=Arabidopsis thaliana (Mouse-ear cress) PE=1 SV=1	K	Transcription	Telomeric DNA-binding protein [Medicago truncatula]
F01.PB100066	0.26	0.35	0.31	0.24	0.36	0	0.3	0.5	0.66	0.39	0.2	0.24	0.31	0.12	0.22	0.22	0.35	0.55	[RTKL]	--	--	--	--	--	--	--	Cysteine-rich receptor-like protein kinase 10 (Precursor) GN=F21P8.70 OS=Arabidopsis thaliana (Mouse-ear cress) PE=1 SV=3	T	Signal transduction mechanisms	Cysteine-rich receptor-like protein kinase [Medicago truncatula]
F01.PB100067	1.53	2.61	1.29	1.76	1.16	3.23	8.19	2.36	5.49	5.28	8.2	2.83	4.38	0.66	5.13	2.48	4.02	2.5	[S]	Function unknown	--	K13457|0|cam:101497442|disease resistance protein RPM1-like; K13457 disease resistance protein RPM1 (A)	ko04626:Plant-pathogen interaction	[T]	Signal transduction mechanisms	NB-ARC domain;; Leucine Rich repeats (2 copies);; Leucine rich repeat;; AAA domain;; AAA domain	Disease resistance protein RPM1 GN=F17A9.20 OS=Arabidopsis thaliana (Mouse-ear cress) PE=1 SV=1	S	Function unknown	PREDICTED: disease resistance protein RPM1-like [Cicer arietinum]
F01.PB100068	2.32	3.19	1.64	1.05	1.97	2.28	2.89	2.21	3.36	2.63	2.12	1.6	1.54	1.8	1.69	2.46	2.93	1.94	--	--	--	--	--	--	--	Nucleotide-diphospho-sugar transferase	--	S	Function unknown	nucleotide-diphospho-sugar transferase family protein [Medicago truncatula]
F01.PB100069	6.03	12.81	4.7	12.27	20.32	10.43	10.1	2.5	11.49	3.75	8.6	4.41	9.23	6.19	1.85	2.66	3.08	4.19	--	--	--	--	--	--	--	--	--	--	--	--
F01.PB10007	5.39	1.69	5.58	7.31	16.58	17.61	6.6	5.96	15.88	7.29	8.07	11.38	7.36	11.27	26.53	17.52	22.15	18.21	--	--	--	K10666|3.04662e-127|cam:101505584|E3 ubiquitin-protein ligase RMA1H1-like; K10666 E3 ubiquitin-protein ligase RNF5 [EC:6.3.2.19] (A)	ko04141:Protein processing in endoplasmic reticulum	[O]	Posttranslational modification, protein turnover, chaperones	Zinc finger, C3HC4 type (RING finger);; Ring finger domain;; Zinc finger, C3HC4 type (RING finger);; zinc-RING finger domain;; Zinc finger, C3HC4 type (RING finger)	E3 ubiquitin-protein ligase RMA1H1 GN=RMA1H1 OS=Capsicum annuum (Bell pepper) PE=1 SV=1	O	Posttranslational modification, protein turnover, chaperones	E3 ubiquitin-protein ligase RMA1H1-like protein [Medicago truncatula]
F01.PB100070	0	0	0.03	0	0	0.03	0	0	0	0	0	0	0	0.06	0	0	0	0.09	--	--	--	--	--	--	--	Glycosyl hydrolase catalytic core	--	S	Function unknown	hypothetical protein S40288_05292 [Stachybotrys chartarum IBT 40288]
F01.PB100071	8.36	20.32	36.41	19.72	26.42	24.1	11.35	6.85	13.82	9.78	6.23	12.32	3.91	7.65	15.31	6.65	4.91	5.3	--	--	--	--	--	--	--	Alpha/beta hydrolase family;; Alpha/beta hydrolase family;; alpha/beta hydrolase fold;; PGAP1-like protein;; Alpha/beta hydrolase family	Putative inactive methylesterase 20 OS=Arabidopsis thaliana (Mouse-ear cress) PE=5 SV=1	S	Function unknown	unknown [Medicago truncatula]
F01.PB100072	0.27	0.3	0	0.32	0.24	0.31	0.65	0.78	0.81	0.47	0.42	0.13	0.72	0.72	0.46	0.26	0.21	1.05	--	--	--	--	--	--	--	NB-ARC domain;; TIR domain;; Leucine rich repeat;; Leucine Rich repeats (2 copies);; TIR domain;; Leucine Rich Repeat;; Leucine rich repeat;; NACHT domain	TMV resistance protein N GN=N OS=Nicotiana glutinosa (Tobacco) PE=1 SV=1	S	Function unknown	disease resistance protein (TIR-NBS-LRR class) [Medicago truncatula]
F01.PB100073	0.78	1.26	1.62	0.52	0.92	0.54	2.4	1.2	1.06	2.09	1.11	0.77	1.93	2.13	5.74	0.78	0	0.26	--	--	--	K13457|1.509e-173|pmum:103333435|disease resistance protein RPM1-like; K13457 disease resistance protein RPM1 (A)	ko04626:Plant-pathogen interaction	[T]	Signal transduction mechanisms	NB-ARC domain;; Leucine rich repeat	Putative disease resistance RPP13-like protein 3 GN=RPP13L3 OS=Arabidopsis thaliana (Mouse-ear cress) PE=3 SV=1	S	Function unknown	disease resistance protein (CC-NBS-LRR class) family protein [Medicago truncatula]
F01.PB100074	0.11	0.09	0	0	0.25	0	0.61	0.22	0.56	0.29	0.1	0.32	0.49	0.45	0.18	0.33	0.99	0.74	[GEPR]	--	--	--	--	[R]	General function prediction only	Sugar (and other) transporter;; MFS/sugar transport protein;; Sugar (and other) transporter;; Major Facilitator Superfamily	Sugar transport protein 9 GN=STP9 OS=Arabidopsis thaliana (Mouse-ear cress) PE=1 SV=1	G	Carbohydrate transport and metabolism	hypothetical protein AOL_s00043g320 [Arthrobotrys oligospora ATCC 24927]
F01.PB100075	1.53	0.98	0.72	1.64	0.91	1.28	0.93	2.73	3.45	0.85	3.58	0	0	0.93	2.82	0	0.47	1.1	--	--	--	--	--	[D]	Cell cycle control, cell division, chromosome partitioning	--	--	S	Function unknown	Sister chromatid cohesion protein PDS5-like protein [Medicago truncatula]
F01.PB100076	0.6	0	0.3	0.18	0.34	0.42	2.03	0.39	0.2	0.27	1.19	0.35	0.17	0.21	0.4	0.13	0.38	0.26	--	--	--	--	--	--	--	--	--	--	--	hypothetical protein MTR_5g057715 [Medicago truncatula]
F01.PB100077	3.66	1.8	3.8	1.19	1.13	0.92	2.01	2.13	2.26	1.51	1.66	2.35	2.05	2.98	1.61	2.63	2.18	0.56	--	--	--	--	--	[OE]	--	--	Serine carboxypeptidase-like 49 (Precursor) GN=SCPL49 OS=Arabidopsis thaliana (Mouse-ear cress) PE=2 SV=2	E	Amino acid transport and metabolism	hypothetical protein MTR_7g077760 [Medicago truncatula]
F01.PB100078	0.42	0.74	1.56	0.09	0.06	0.3	0.42	0.82	0.05	0.02	0.39	0	0.33	0.37	1.38	0.09	0	0.18	--	--	--	--	--	--	--	--	--	--	--	--
F01.PB100079	0	0.35	0	1	1.63	1.58	1.19	0.45	2.14	0.59	1.02	0	2.71	2.33	1.43	1.14	2.66	2.22	[L]	Replication, recombination and repair	--	--	--	[R]	General function prediction only	Reverse transcriptase (RNA-dependent DNA polymerase)	RNA-directed DNA polymerase homolog OS=Oenothera berteroana (Bertero&apos;s evening primrose) PE=4 SV=1	L	Replication, recombination and repair	PREDICTED: uncharacterized protein LOC103931640 [Pyrus x bretschneideri]
F01.PB10008	13.6	9.05	15.46	0.49	9.95	13.53	8.75	10.27	12.66	10.04	1.92	4.25	8.65	8.29	5.52	12.93	2	14.07	--	--	--	--	--	--	--	--	--	S	Function unknown	transmembrane protein, putative [Medicago truncatula]
F01.PB100080	5.41	4.75	4.61	2.58	2.28	3.06	3.86	2.51	2.81	3.08	4.32	3.06	3.45	4.38	3.84	3.76	2.54	2.32	[R]	General function prediction only	--	--	--	[IR]	--	ABC transporter transmembrane region 2;; ABC transporter;; SbmA/BacA-like family	ABC transporter D family member 2, chloroplastic (Precursor) GN=F20D21.17 OS=Arabidopsis thaliana (Mouse-ear cress) PE=1 SV=1	S	Function unknown	ABC transporter D family protein [Medicago truncatula]
F01.PB100081	0	0	0	1.6	0.63	1.9	1.16	1.06	0.35	2.51	1.46	1.07	1.2	1.63	1.16	0	2.54	1.41	--	--	--	--	--	--	--	WWE domain;; RCD1-SRO-TAF4 (RST) plant domain	Inactive poly [ADP-ribose] polymerase RCD1 GN=F3C3.1 OS=Arabidopsis thaliana (Mouse-ear cress) PE=1 SV=1	S	Function unknown	hypothetical protein MTR_5g032190 [Medicago truncatula]
F01.PB100082	0	1.01	0.04	0	0	0	0.27	0.49	0.34	0	0	0	0.71	3.15	0.97	0	0.17	0.15	--	--	--	--	--	--	--	DENN (AEX-3) domain	--	K	Transcription	Two-component response regulator ARR14 [Medicago truncatula]
F01.PB100083	1.38	0.85	0.51	1	0.56	0.38	1.13	1.13	1.78	0.56	0.4	0.22	0.95	1.61	1.45	0.63	0.88	1.1	--	--	--	--	--	--	--	NB-ARC domain;; TIR domain;; TIR domain;; NACHT domain;; Leucine Rich repeats (2 copies);; Leucine Rich Repeat;; Leucine rich repeat;; Leucine rich repeat	TMV resistance protein N GN=N OS=Nicotiana glutinosa (Tobacco) PE=1 SV=1	--	--	disease resistance protein (TIR-NBS-LRR class) [Medicago truncatula]
F01.PB100084	0.1	0.31	0	0.54	1.8	0.65	0.86	1.16	0.94	2.79	0.97	0.96	0.82	0.76	0.87	1.05	2.97	0.72	[Z]	Cytoskeleton	--	--	--	[Z]	Cytoskeleton	Actin;; Actin	Actin-100 (Fragment) GN=AC100 OS=Solanum tuberosum (Potato) PE=3 SV=1	Z	Cytoskeleton	unknown [Medicago truncatula]
F01.PB100085	0	0	0	0	0	0	0	0	0	0	0	0	0	0	0	0	0	0	[R]	General function prediction only	--	--	--	[S]	Function unknown	WD domain, G-beta repeat;; Eukaryotic translation initiation factor eIF2A;; TLD	Histone-binding protein MSI1 GN=MSI1 OS=Arabidopsis thaliana (Mouse-ear cress) PE=1 SV=1	S	Function unknown	hypothetical protein SPRG_14623 [Saprolegnia parasitica CBS 223.65]
F01.PB100086	9.04	11.44	9.97	9.86	9	9.4	11.74	8.9	10.53	12.39	15.49	9.95	6.96	8.62	7.79	12.83	10.57	9.62	[R]	General function prediction only	--	K14787|0|cam:101500827|multiple RNA-binding domain-containing protein 1-like; K14787 multiple RNA-binding domain-containing protein 1 (A)	--	[R]	General function prediction only	RNA recognition motif. (a.k.a. RRM, RBD, or RNP domain);; RNA recognition motif (a.k.a. RRM, RBD, or RNP domain);; RNA recognition motif. (a.k.a. RRM, RBD, or RNP domain)	Polyadenylate-binding protein 2 GN=PAB2 OS=Arabidopsis thaliana (Mouse-ear cress) PE=1 SV=1	S	Function unknown	RNA-binding (RRM/RBD/RNP motif) family protein [Medicago truncatula]
F01.PB100087	0	0.85	0.43	0.44	0	0.65	0.44	0.56	0.52	0.94	0.42	0.49	0.9	2.36	0.63	0.56	0.22	1.24	[RTKL]	--	--	--	--	[T]	Signal transduction mechanisms	Protein tyrosine kinase;; Protein kinase domain;; Wall-associated receptor kinase galacturonan-binding	Probable receptor-like protein kinase At5g39030 (Precursor) GN=At5g39030 OS=Arabidopsis thaliana (Mouse-ear cress) PE=2 SV=1	T	Signal transduction mechanisms	stress-induced receptor-like kinase [Medicago truncatula]
F01.PB100088	5.03	2.07	6.15	2.91	1.74	1.51	1.75	0.12	0.59	1.58	4.54	2.74	1.81	3.21	1.21	1.42	3.09	2.61	[RTKL]	--	--	--	--	[T]	Signal transduction mechanisms	Protein tyrosine kinase;; Protein kinase domain	Serine/threonine-protein kinase EDR1 GN=F22O13.20 OS=Arabidopsis thaliana (Mouse-ear cress) PE=1 SV=1	T	Signal transduction mechanisms	Tyrosine protein kinase [Medicago truncatula]
F01.PB100089	0	0	0	0.63	0	0.18	0.87	0	0	0	0	0	1.97	0.3	0.63	0.33	0	0	[G]	Carbohydrate transport and metabolism	--	K00700|0|cam:101514040|1,4-alpha-glucan-branching enzyme-like; K00700 1,4-alpha-glucan branching enzyme [EC:2.4.1.18] (A)	ko00500:Starch and sucrose metabolism	[G]	Carbohydrate transport and metabolism	Alpha amylase, C-terminal all-beta domain;; Alpha amylase, catalytic domain	1,4-alpha-glucan-branching enzyme 1, chloroplastic/amyloplastic (Precursor; Fragment) GN=SBEII OS=Pisum sativum (Garden pea) PE=1 SV=1	G	Carbohydrate transport and metabolism	starch branching enzyme I [Medicago truncatula]
F01.PB10009	1.21	1.03	1.12	0.52	3.08	1.06	0.49	1.56	1.69	1.46	1.21	1.03	1.27	0.2	0.48	1.61	1.4	0.94	--	--	--	--	--	[O]	Posttranslational modification, protein turnover, chaperones	Ring finger domain;; RING-H2 zinc finger;; Anaphase-promoting complex subunit 11 RING-H2 finger;; zinc-RING finger domain;; Zinc finger, C3HC4 type (RING finger);; Zinc finger, C3HC4 type (RING finger)	E3 ubiquitin-protein ligase At3g02290 OS=Arabidopsis thaliana (Mouse-ear cress) PE=2 SV=1	O	Posttranslational modification, protein turnover, chaperones	unknown [Medicago truncatula]
F01.PB100090	5.34	7.98	5.2	5.44	13.4	5.33	9.23	5.62	7.58	5.14	10.69	5.54	3.47	6.64	5.24	4.49	6.69	2.74	[G]	Carbohydrate transport and metabolism	--	K16055|0|mtr:MTR_4g129270|Trehalose-6-phosphate synthase; K16055 trehalose 6-phosphate synthase/phosphatase [EC:2.4.1.15 3.1.3.12] (A)	ko00500:Starch and sucrose metabolism	[G]	Carbohydrate transport and metabolism	Glycosyltransferase family 20;; Trehalose-phosphatase;; haloacid dehalogenase-like hydrolase	Probable alpha,alpha-trehalose-phosphate synthase [UDP-forming] 11 GN=MSF3.8 OS=Arabidopsis thaliana (Mouse-ear cress) PE=2 SV=1	G	Carbohydrate transport and metabolism	Trehalose-6-phosphate synthase [Medicago truncatula]
F01.PB100091	3.28	5.59	2.53	4.67	7.08	3.93	3.06	5.57	3.48	7.41	3.89	3.29	3.33	2.74	3.91	2	3.06	2.9	[R]	General function prediction only	--	K12837|0|mtr:MTR_3g005670|Splicing factor U2af large subunit B; K12837 splicing factor U2AF 65 kDa subunit (A)	ko03040:Spliceosome	[A]	RNA processing and modification	RNA recognition motif. (a.k.a. RRM, RBD, or RNP domain);; RNA recognition motif (a.k.a. RRM, RBD, or RNP domain);; RNA recognition motif. (a.k.a. RRM, RBD, or RNP domain)	Splicing factor U2af large subunit B GN=U2AF65B OS=Nicotiana plumbaginifolia (Leadwort-leaved tobacco) PE=2 SV=1	S	Function unknown	U2 snRNP auxilliary factor, large subunit, splicing factor [Medicago truncatula]
F01.PB100092	2.58	2.03	3.02	1.13	0.87	1.5	3.6	1.14	3.15	1.35	2.42	1.23	2.39	1.97	2.66	0.81	1.85	0.74	[RTKL]	--	--	--	--	--	--	Protein tyrosine kinase;; Protein kinase domain;; Salt stress response/antifungal;; Salt stress response/antifungal	Cysteine-rich receptor-like protein kinase 10 (Precursor) GN=F21P8.70 OS=Arabidopsis thaliana (Mouse-ear cress) PE=1 SV=3	T	Signal transduction mechanisms	cysteine-rich receptor-kinase-like protein [Medicago truncatula]
F01.PB100093	5.11	0.91	0.72	0.15	0.88	0.38	3.4	6.03	3.52	2.45	4.63	3.07	1.5	2.45	0.21	2.37	4.17	0	[R]	General function prediction only	--	--	--	[R]	General function prediction only	50S ribosome-binding GTPase;; Ferrous iron transport protein B	--	S	Function unknown	Mitochondrial GTPase [Medicago truncatula]
F01.PB100094	8.21	6.37	4.6	5.46	3.45	6.58	5.92	4.62	5.84	3.98	4.3	2.56	3.64	5.05	3.25	6.94	3.87	4.43	--	--	--	--	--	[U]	Intracellular trafficking, secretion, and vesicular transport	Domain of unknown function (DUF3510);; COG (conserved oligomeric Golgi) complex component, COG2	--	U	Intracellular trafficking, secretion, and vesicular transport	Conserved oligomeric Golgi complex subunit [Medicago truncatula]
F01.PB100095	1.96	1.13	2.19	1.24	2.76	0.86	3.46	2.25	1.18	3.87	3.34	2.93	0.58	3.01	0	2.85	0.69	0	--	--	--	--	--	--	--	--	--	S	Function unknown	hypothetical protein MTR_5g004630 [Medicago truncatula]
F01.PB100096	0	0	0	0	0	0	0	0	0.12	0	0	0	0	1.25	0	0	0	0	--	--	--	K01177|1.5718e-175|mtr:MTR_5g013620|Beta-amylase; K01177 beta-amylase [EC:3.2.1.2] (A)	ko00500:Starch and sucrose metabolism	--	--	Glycosyl hydrolase family 14;; Glycosyl hydrolase family 14	Beta-amylase 3, chloroplastic (Precursor) OS=Arabidopsis thaliana (Mouse-ear cress) PE=1 SV=3	S	Function unknown	Beta-amylase [Medicago truncatula]
F01.PB100097	2.07	1.01	1.37	1.64	2.17	3.29	4.63	3.41	4.06	3.9	5.54	3.41	5.78	4.15	4.1	4.25	5.89	2.62	--	--	--	--	--	[U]	Intracellular trafficking, secretion, and vesicular transport	F-box domain;; F-box-like	Annexin D5 GN=T23K23.6 OS=Arabidopsis thaliana (Mouse-ear cress) PE=2 SV=2	S	Function unknown	F-box/RNI/FBD-like domain protein [Medicago truncatula]
F01.PB100098	4.09	1.63	2.11	1.97	0.39	1	3.66	1.33	2.03	2.78	1.82	1.65	4.21	3.81	2.53	1.88	3.7	3.35	--	--	--	--	--	[S]	Function unknown	GRAM domain	C2 and GRAM domain-containing protein At1g03370 GN=At1g03370 OS=Arabidopsis thaliana (Mouse-ear cress) PE=2 SV=4	S	Function unknown	PH-GRAM1-TCB1D9-TCB1D9B domain protein [Medicago truncatula]
F01.PB100099	7.4	5.13	5.43	3.88	2.44	4.59	5.48	4.04	6.06	5.69	5.09	5.12	4.23	6.01	6.66	6.32	5.82	4.49	[S]	Function unknown	--	--	--	[R]	General function prediction only	MORN repeat	Phosphatidylinositol 4-phosphate 5-kinase 3 GN=PIP5K3 OS=Arabidopsis thaliana (Mouse-ear cress) PE=3 SV=1	S	Function unknown	phosphatidylinositol-4-phosphate 5-kinase [Medicago truncatula]
F01.PB1001	10.84	44.86	18.85	6.04	55.72	36.98	59.69	23.84	24.09	29.79	21.14	11.68	54.2	19.33	21.05	9.54	30.57	50.28	--	--	--	--	--	--	--	--	--	--	--	hypothetical protein MTR_7g068350 [Medicago truncatula]
F01.PB10010	0	0.05	0.09	0.32	0.79	1.35	0.84	0.18	0.64	0.32	0.22	0.38	1.04	1.21	1.51	0.3	1.7	0.94	[LKJ]	--	--	K12858|4.41105e-145|csv:101230700|DEAD-box ATP-dependent RNA helicase 21-like; K12858 ATP-dependent RNA helicase DDX23/PRP28 [EC:3.6.4.13] (A)	ko03040:Spliceosome	[A]	RNA processing and modification	Helicase conserved C-terminal domain;; DEAD/DEAH box helicase	DEAD-box ATP-dependent RNA helicase 21 OS=Oryza sativa subsp. japonica (Rice) PE=2 SV=1	A	RNA processing and modification	Pre-mRNA-splicing ATP-dependent RNA helicase PRP28 [Rhizoctonia solani AG-3 Rhs1AP]
F01.PB100100	2.67	3.06	1.69	1	0.32	1.43	1.96	1.09	1.78	0.76	0.94	2.37	1.58	0.68	2.94	1.09	1.05	0.23	--	--	--	--	--	--	--	EamA-like transporter family;; EamA-like transporter family	WAT1-related protein At3g28070 GN=At3g28070 OS=Arabidopsis thaliana (Mouse-ear cress) PE=2 SV=1	S	Function unknown	nodulin MtN21/EamA-like transporter family protein [Medicago truncatula]
F01.PB100101	0.99	0.93	0.94	0.49	0.63	0.32	0.64	0.41	0.26	0.36	0.3	0.24	0.24	0.3	0.14	0.55	0.16	0.19	--	--	--	--	--	[R]	General function prediction only	PPR repeat family;; PPR repeat;; PPR repeat;; Pentatricopeptide repeat domain;; PPR repeat;; PPR repeat family;; PPR repeat;; Pentatricopeptide repeat domain	Pentatricopeptide repeat-containing protein At1g66345, mitochondrial (Precursor) GN=At1g66345 OS=Arabidopsis thaliana (Mouse-ear cress) PE=3 SV=1	S	Function unknown	PPR containing plant protein [Medicago truncatula]
F01.PB100102	1.04	2.69	1.19	0.71	0.78	1.22	1.35	0.69	1.71	0.18	2.49	1.82	1.45	1.25	0.99	1.4	1.69	0.17	--	--	--	--	--	--	--	B3 DNA binding domain;; CW-type Zinc Finger	B3 domain-containing transcription repressor VAL1 GN=T6B20.17 OS=Arabidopsis thaliana (Mouse-ear cress) PE=1 SV=1	K	Transcription	AP2/B3 transcription factor family protein [Medicago truncatula]
F01.PB100103	0	0.12	0	0.68	0	0.74	0	0	1.1	0.33	0	0	0.17	0.33	0.5	0.38	0.67	1.22	--	--	--	--	--	--	--	--	Transcription factor VOZ1 GN=VOZ1 OS=Arabidopsis thaliana (Mouse-ear cress) PE=1 SV=1	S	Function unknown	transcription factor VOZ1-like protein [Medicago truncatula]
F01.PB100104	1.12	0.98	0.53	0.61	1.47	0.07	0.34	0.8	0.96	0.47	0.77	0.43	0.22	1	0.68	0.75	1.17	0.49	--	--	--	--	--	[R]	General function prediction only	Reverse transcriptase (RNA-dependent DNA polymerase)	Uncharacterized mitochondrial protein AtMg00810 GN=AtMg00810 OS=Arabidopsis thaliana (Mouse-ear cress) PE=4 SV=1	L	Replication, recombination and repair	polyprotein-like, putative [Medicago truncatula]
F01.PB100105	0	0	0	5.08	6.37	2.77	4.57	14.75	1.53	0	0	6.72	25.44	14.38	10.31	0	0	0.3	[RTKL]	--	--	--	--	[T]	Signal transduction mechanisms	Protein kinase domain;; Protein tyrosine kinase	Wall-associated receptor kinase-like 14 (Precursor) GN=WAKL14 OS=Arabidopsis thaliana (Mouse-ear cress) PE=2 SV=2	T	Signal transduction mechanisms	Kinase-like protein [Medicago truncatula]
F01.PB100106	1.65	0.19	2.33	0.8	0.91	0.85	1.68	3.53	1.69	2.46	1.69	1.37	2.22	3.23	1.49	1.75	1.27	2.49	[O]	Posttranslational modification, protein turnover, chaperones	--	K03063|0|mtr:MTR_3g062510|26S protease regulatory subunit 6B; K03063 26S proteasome regulatory subunit T3 (A)	ko03050:Proteasome	[O]	Posttranslational modification, protein turnover, chaperones	ATPase family associated with various cellular activities (AAA);; AAA domain (dynein-related subfamily);; AAA domain (Cdc48 subfamily);; AAA domain;; AAA ATPase domain;; Protein of unknown function (DUF815);; Holliday junction DNA helicase ruvB N-terminus	26S protease regulatory subunit 6B homolog GN=MCK7.16 OS=Arabidopsis thaliana (Mouse-ear cress) PE=1 SV=1	O	Posttranslational modification, protein turnover, chaperones	26S protease regulatory subunit 6B [Medicago truncatula]
F01.PB100107	5.28	6.58	6.06	10.84	7.71	7.72	10.82	5.42	6.26	7.15	6.74	6.62	6.41	7.5	7.22	8.31	6.22	7.03	--	--	--	--	--	--	--	--	--	S	Function unknown	hypothetical protein MTR_3g091280 [Medicago truncatula]
F01.PB100108	8.27	12.63	7.96	4.77	10.14	3.39	4.11	5.4	3.59	5.88	3.65	3.55	1.75	2.47	1.41	1.4	2.71	2.31	--	--	--	--	--	[GC]	--	UDP-glucoronosyl and UDP-glucosyl transferase	UDP-glycosyltransferase 87A1 GN=UGT87A1 OS=Arabidopsis thaliana (Mouse-ear cress) PE=2 SV=1	S	Function unknown	Cytokinin-O-glucosyltransferase [Medicago truncatula]
F01.PB100109	1.67	2.16	1.93	0.94	0.81	0.75	2.52	1	2.31	1.1	0.88	0.72	1.45	1.56	1.95	1.51	0.97	1	--	--	--	--	--	--	--	--	Uncharacterized GPI-anchored protein At1g61900 (Precursor) GN=At1g61900 OS=Arabidopsis thaliana (Mouse-ear cress) PE=1 SV=1	S	Function unknown	hypothetical protein MTR_4g048040 [Medicago truncatula]
F01.PB10011	34.99	29.65	28.48	14.25	15.19	11.39	29.24	42.38	31.92	33.81	34.23	17.23	19.31	34.31	32.16	17.19	33.38	23.36	--	--	--	K01183|0|mtr:MTR_1g099310|Chitinase; K01183 chitinase [EC:3.2.1.14] (A)	ko00520:Amino sugar and nucleotide sugar metabolism	[M]	Cell wall/membrane/envelope biogenesis	Glycosyl hydrolases family 18	Acidic endochitinase (Precursor) OS=Cicer arietinum (Chickpea) PE=2 SV=1	G	Carbohydrate transport and metabolism	Chitinase [Medicago truncatula]
F01.PB100110	4.47	5.56	3.63	45.69	59.69	23.8	8.23	18.98	31.1	30.74	39.63	17.1	40.21	33.34	22.54	43.21	80.61	36.58	--	--	--	--	--	[R]	General function prediction only	Ankyrin repeat;; Ankyrin repeats (many copies);; Ankyrin repeats (3 copies);; Ankyrin repeats (many copies);; Ankyrin repeat;; Zinc finger C-x8-C-x5-C-x3-H type (and similar)	Zinc finger CCCH domain-containing protein 29 GN=At2g40140 OS=Arabidopsis thaliana (Mouse-ear cress) PE=2 SV=1	S	Function unknown	ARM repeat CCCH-type zinc finger protein [Medicago truncatula]
F01.PB100111	0.29	0.53	0.63	0.19	0.04	1.1	1.42	0.87	1.68	1.2	1.3	0.61	0.11	0.38	0.8	1.95	1.68	2.5	--	--	--	--	--	[R]	General function prediction only	--	--	S	Function unknown	MAK10-like protein [Medicago truncatula]
F01.PB100112	7.68	9.97	5.27	9.65	11.85	7.37	5.36	7.18	4.98	6.45	4.31	5.92	2.47	3.8	1.15	3.56	3.52	2.47	[I]	Lipid transport and metabolism	--	K01968|0|mtr:MTR_1g071610|Methylcrotonoyl-CoA carboxylase subunit alpha; K01968 3-methylcrotonyl-CoA carboxylase alpha subunit [EC:6.4.1.4] (A)	ko00280:Valine, leucine and isoleucine degradation	[IE]	--	Biotin carboxylase C-terminal domain;; Biotin-requiring enzyme;; HlyD family secretion protein;; Carbamoyl-phosphate synthase L chain, ATP binding domain;; Carbamoyl-phosphate synthase L chain, ATP binding domain;; Carbamoyl-phosphate synthase L chain, N-terminal domain;; ATP-grasp domain;; D-ala D-ala ligase C-terminus	Methylcrotonoyl-CoA carboxylase subunit alpha, mitochondrial (Precursor) GN=MCCA OS=Glycine max (Soybean) PE=1 SV=2	I	Lipid transport and metabolism	Methylcrotonoyl-CoA carboxylase subunit alpha [Medicago truncatula]
F01.PB100113	3.41	3.04	4.25	1.7	2.05	1.87	3.89	3.32	3.62	3.46	3.62	2.88	1.83	3.87	3.52	3.57	3.9	4.52	[R]	General function prediction only	--	K04536|0|mtr:MTR_3g116500|Guanine nucleotide-binding protein subunit beta-1; K04536 guanine nucleotide-binding protein G(I)/G(S)/G(T) subunit beta-1 (A)	--	[R]	General function prediction only	WD domain, G-beta repeat	Guanine nucleotide-binding protein subunit beta-1 OS=Nicotiana tabacum (Common tobacco) PE=1 SV=1	S	Function unknown	Guanine nucleotide-binding protein subunit beta-1 [Medicago truncatula]
F01.PB100114	1.29	0.77	0.92	0	0	0.67	1.37	0	0.57	0	0.08	1.94	0.1	0.54	4.49	0.55	1.04	1.11	--	--	--	K11267|0|cam:101511550|sister chromatid cohesion protein PDS5 homolog A-like; K11267 sister chromatid cohesion protein PDS5 (A)	--	[D]	Cell cycle control, cell division, chromosome partitioning	--	--	S	Function unknown	sister chromatid cohesion PDS5-like protein [Medicago truncatula]
F01.PB100115	0.76	0.32	0.52	0.43	0.32	0.69	2.24	0.84	1.56	1.25	0.5	0.52	0.42	0.37	1.48	0.48	1.14	0.74	--	--	--	--	--	--	--	NB-ARC domain;; Leucine rich repeat;; Leucine Rich repeats (2 copies)	TMV resistance protein N GN=N OS=Nicotiana glutinosa (Tobacco) PE=1 SV=1	S	Function unknown	disease resistance protein (TIR-NBS-LRR class) [Medicago truncatula]
F01.PB100116	2.17	2.22	2.34	1.53	0.53	0.79	3.74	2.26	3.3	2.28	4.37	1.37	1.72	1.16	4.49	3.58	3.87	1.57	--	--	--	--	--	[U]	Intracellular trafficking, secretion, and vesicular transport	VHS domain	--	S	Function unknown	ENTH/VHS/GAT family protein [Medicago truncatula]
F01.PB100117	0.66	0.21	0.64	0.21	0.13	0.11	0.33	0.33	0.17	0.11	0.66	0.25	0.06	0.38	0.23	0.17	0.45	0.08	[R]	General function prediction only	--	K07904|7.54498e-89|cam:101491858|ras-related protein RABA4c-like; K07904 Ras-related protein Rab-11A (A)	ko04144:Endocytosis	[U]	Intracellular trafficking, secretion, and vesicular transport	Ras family;; Miro-like protein;; Ras family;; Miro-like protein;; 50S ribosome-binding GTPase;; ADP-ribosylation factor family	Ras-related protein RABA4c GN=K16F13.4 OS=Arabidopsis thaliana (Mouse-ear cress) PE=2 SV=1	S	Function unknown	RAB GTPase-like protein A1D [Medicago truncatula]
F01.PB100118	1.83	1.07	1.27	2.04	2.61	2.39	2.53	2.86	3.22	2.63	2.43	2.05	3.6	4.44	3.15	2.79	3.19	3.08	--	--	--	--	--	[T]	Signal transduction mechanisms	BAG domain	BAG family molecular chaperone regulator 3 GN=BAG3 OS=Arabidopsis thaliana (Mouse-ear cress) PE=1 SV=1	O	Posttranslational modification, protein turnover, chaperones	BAG-domain protein 1 / regulator of cell death [Medicago truncatula]
F01.PB100119	0	0.1	0.31	0	0.21	0.15	0.15	0.09	0.3	0.17	0	0	0.08	0.17	0	0.06	0.13	1.58	--	--	--	--	--	--	--	--	--	--	--	--
F01.PB10012	2.56	3.47	1.77	2.1	0.48	0.66	4.18	2.44	2.53	1.21	1.47	1.77	3.31	5.11	1.54	1.18	2.14	0.13	--	--	--	--	--	[O]	Posttranslational modification, protein turnover, chaperones	Xylanase inhibitor N-terminal;; Eukaryotic aspartyl protease;; Xylanase inhibitor C-terminal	Aspartic proteinase Asp1 (Precursor) GN=OsJ_031884 OS=Oryza sativa subsp. japonica (Rice) PE=2 SV=1	O	Posttranslational modification, protein turnover, chaperones	Aspartic proteinase Asp1 [Medicago truncatula]
F01.PB100120	0.9	0.57	1.39	1.16	1.82	1.6	2.68	1.63	2.12	2.5	3.06	0.49	2.77	4.22	4.84	3.23	3.55	4.46	--	--	--	--	--	--	--	--	--	S	Function unknown	myosin heavy chain-like protein, putative [Medicago truncatula]
F01.PB100121	0	0	0	0	0	0	0	0	0	0	0	0	0	0.68	0	0	0	0	--	--	--	--	--	--	--	--	--	S	Function unknown	conserved hypothetical protein [Pyrenophora tritici-repentis Pt-1C-BFP]
F01.PB100122	1.78	3.69	2.63	3.76	6.65	3.44	4.21	3.08	2.77	5.17	4.64	6.09	1.17	1.61	0.79	4.91	4.52	4.74	[G]	Carbohydrate transport and metabolism	--	K15633|1.99425e-176|mtr:MTR_7g074570|2,3-bisphosphoglycerate-independent phosphoglycerate mutase; K15633 2,3-bisphosphoglycerate-independent phosphoglycerate mutase [EC:5.4.2.12] (A)	ko00010:Glycolysis / Gluconeogenesis;ko00260:Glycine, serine and threonine metabolism;ko01200:Carbon metabolism;ko01230:Biosynthesis of amino acids	[G]	Carbohydrate transport and metabolism	BPG-independent PGAM N-terminus (iPGM_N);; Metalloenzyme superfamily;; Metalloenzyme superfamily;; Metalloenzyme superfamily	2,3-bisphosphoglycerate-independent phosphoglycerate mutase GN=PGM1 OS=Mesembryanthemum crystallinum (Common ice plant) PE=2 SV=1	G	Carbohydrate transport and metabolism	2,3-bisphosphoglycerate-independent phosphoglycerate mutase [Medicago truncatula]
F01.PB100123	0.08	0.19	0	0.4	0.44	0.35	1.07	0.31	1.71	0.58	0.23	0.61	0.6	1.15	1.22	1.44	0.83	1.5	--	--	--	--	--	[R]	General function prediction only	Leucine Rich repeats (2 copies);; Leucine rich repeat;; Leucine Rich Repeat;; Leucine Rich repeat;; Leucine rich repeat;; Leucine rich repeat N-terminal domain	LRR receptor-like serine/threonine-protein kinase GSO2 (Precursor) GN=K23L20.3 OS=Arabidopsis thaliana (Mouse-ear cress) PE=2 SV=2	S	Function unknown	receptor-like protein [Medicago truncatula]
F01.PB100124	0.21	0.12	0.58	0.02	0.56	0.04	0.02	0.1	0.45	0.04	0.23	0	0.16	0.14	0.13	0.65	0.16	0.14	--	--	--	K15255|2.00586e-133|mtr:MTR_7g071190|DNA repair and recombination protein PIF1; K15255 ATP-dependent DNA helicase PIF1 [EC:3.6.4.12] (A)	--	[D]	Cell cycle control, cell division, chromosome partitioning	--	--	L	Replication, recombination and repair	DNA repair and recombination protein PIF1 [Medicago truncatula]
F01.PB100125	2.16	1.81	2.61	2.98	0.68	0.96	1.5	1.31	1.51	1.61	1.22	2.1	1.5	2.12	0.92	1.39	1.95	1.27	[Q]	Secondary metabolites biosynthesis, transport and catabolism	--	--	--	--	--	mce related protein	Protein TRIGALACTOSYLDIACYLGLYCEROL 2, chloroplastic (Precursor) GN=MQC12.6 OS=Arabidopsis thaliana (Mouse-ear cress) PE=2 SV=1	Q	Secondary metabolites biosynthesis, transport and catabolism	ABC-type transport system protein [Medicago truncatula]
F01.PB100126	1.22	1.67	1.69	1.35	0.84	1.65	0.28	0.41	0.96	0.9	1.75	0.58	0.46	0.33	0.29	1.5	0.35	0.46	[RTKL]	--	--	--	--	[T]	Signal transduction mechanisms	ACT domain;; Protein tyrosine kinase;; Protein tyrosine kinase;; Protein kinase domain;; Protein tyrosine kinase;; Protein kinase domain	Serine/threonine-protein kinase EDR1 GN=F22O13.20 OS=Arabidopsis thaliana (Mouse-ear cress) PE=1 SV=1	T	Signal transduction mechanisms	unknown [Medicago truncatula]
F01.PB100127	6.07	6.89	8	10.05	14.41	6.17	8.62	7.37	12.5	5.96	4.32	11.13	11.5	9.46	5.11	8.88	3.57	1.92	[RTKL]	--	--	--	--	[T]	Signal transduction mechanisms	Protein kinase domain;; Protein tyrosine kinase	Casein kinase I isoform delta-like GN=At4g26100 OS=Arabidopsis thaliana (Mouse-ear cress) PE=2 SV=2	T	Signal transduction mechanisms	casein kinase I-like protein [Medicago truncatula]
F01.PB100128	0.2	1.79	0.8	4.47	3.55	9.47	5.98	2.77	2.63	4.08	6.17	4.16	6.83	8.26	6.14	3.69	4.25	8.55	[R]	General function prediction only	--	--	--	[Y]	Nuclear structure	Iron only hydrogenase large subunit, C-terminal domain;; Iron hydrogenase small subunit	--	C	Energy production and conversion	Cytosolic Fe-S cluster assembly factor NARFL [Medicago truncatula]
F01.PB100129	69.29	50.63	59.74	34.94	36.2	40.07	20.45	23.88	22.49	22.42	22.25	39.78	20.54	13.67	13.88	15.42	27.04	15.6	--	--	--	--	--	[I]	Lipid transport and metabolism	Lecithin:cholesterol acyltransferase;; PGAP1-like protein;; Alpha/beta hydrolase family;; Putative serine esterase (DUF676)	Lecithin-cholesterol acyltransferase-like 4 GN=LCAT4 OS=Arabidopsis thaliana (Mouse-ear cress) PE=1 SV=1	S	Function unknown	Group XV phospholipase A2 [Medicago truncatula]
F01.PB10013	11.33	1.8	5.29	4.22	3.96	16.12	4.37	1.35	9.23	6.15	8.97	2.37	5.51	3.07	1.97	4.81	2.59	7.53	--	--	--	K08241|0|mtr:MTR_7g084350|Jasmonate O-methyltransferase; K08241 jasmonate O-methyltransferase [EC:2.1.1.141] (A)	ko00592:alpha-Linolenic acid metabolism	--	--	SAM dependent carboxyl methyltransferase	7-methylxanthosine synthase 1 GN=XMT1 OS=Coffea canephora (Robusta coffee) PE=1 SV=1	S	Function unknown	Jasmonate O-methyltransferase [Medicago truncatula]
F01.PB100130	0.73	0.79	1	0.68	1.52	0.57	1.36	1.41	2.59	1.47	0.97	1.27	0.64	0.31	0.81	1.51	1.43	1.29	--	--	--	--	--	[S]	Function unknown	Uncharacterised ACR, YagE family COG1723	--	S	Function unknown	Sporulation protein RMD1 [Medicago truncatula]
F01.PB100131	7.25	4.09	4.53	8.91	7.66	10.6	7.35	6.97	12.92	8.84	11.49	9.53	9.6	10.96	6.27	10.4	11.13	9.17	--	--	--	K11666|0|mtr:MTR_7g109620|INO80 complex subunit B; K11666 INO80 complex subunit B (A)	--	--	--	PAPA-1-like conserved region;; HIT zinc finger	--	S	Function unknown	INO80 complex subunit B [Medicago truncatula]
F01.PB100132	0.71	0.76	0.89	0.89	1.19	0.59	1.15	0.39	0.21	0.97	0.23	0.54	0.59	0.85	0.72	1.24	0.36	0.49	--	--	--	--	--	[K]	Transcription	Plus-3 domain;; SWIB/MDM2 domain	Uncharacterized protein At5g08430 GN=At5g08430 OS=Arabidopsis thaliana (Mouse-ear cress) PE=1 SV=2	B	Chromatin structure and dynamics	zinc finger CCCH domain protein [Medicago truncatula]
F01.PB100133	1.85	5.81	2.76	6.65	3.23	4.92	2.5	2.43	5.72	4.12	4.23	6.19	4.17	7.74	2.11	1.15	2.4	3.64	--	--	--	--	--	--	--	AP2 domain	Ethylene-responsive transcription factor ABR1 GN=MVP7.8 OS=Arabidopsis thaliana (Mouse-ear cress) PE=2 SV=1	--	--	Ethylene-responsive transcription factor ERF110 [Medicago truncatula]
F01.PB100134	0.85	0.82	0.36	0.38	0.34	0.68	1.37	0.2	0.41	0.84	0.63	0.96	0.5	0.83	1.76	0.47	0.99	1.2	[P]	Inorganic ion transport and metabolism	--	K07238|9.74747e-66|mtr:MTR_2g098150|Zinc transporter ZupT; K07238 zinc transporter, ZIP family (A)	--	[P]	Inorganic ion transport and metabolism	ZIP Zinc transporter	Zinc transporter ZTP29 GN=ZTP29 OS=Arabidopsis thaliana (Mouse-ear cress) PE=2 SV=1	P	Inorganic ion transport and metabolism	Zinc transporter ZupT [Medicago truncatula]
F01.PB100135	1.42	0.63	0.53	0.46	0.07	0.71	1.72	1.24	1.37	1.19	2.46	2.02	1.39	1.94	1.5	3.17	1.86	2.24	[R]	General function prediction only	--	--	--	[R]	General function prediction only	Alpha/beta hydrolase family;; Alpha/beta hydrolase family	--	S	Function unknown	alpha/beta superfamily hydrolase [Medicago truncatula]
F01.PB100136	10.38	0.53	5.6	0.07	2.43	0.13	0.77	0.24	0.32	14.86	2.54	0	1.19	0.09	0	0.27	0.93	0.59	--	--	--	--	--	--	--	--	--	--	--	--
F01.PB100137	0.24	0.05	0.26	0.04	0.35	0.13	0.06	0.16	0.07	0.16	0.16	0.09	0.11	0.18	0	0.07	0.23	0.02	[RTKL]	--	--	K12761|7.09842e-32|pvu:PHAVU_006G174900g|hypothetical protein; K12761 carbon catabolite-derepressing protein kinase [EC:2.7.11.1] (A)	--	[D]	Cell cycle control, cell division, chromosome partitioning	Protein kinase domain;; Protein tyrosine kinase	CBL-interacting protein kinase 5 OS=Oryza sativa subsp. japonica (Rice) PE=2 SV=1	T	Signal transduction mechanisms	HAL protein kinase [Fusarium oxysporum f. sp. vasinfectum 25433]
F01.PB100138	1.07	1.17	1.32	4.49	5.7	5.63	0.98	3.91	3.31	19.46	2.98	1.64	1.36	0.62	0.48	2.52	2.28	2.65	[R]	General function prediction only	--	--	--	[PT]	--	Ankyrin repeats (3 copies);; Ankyrin repeat;; Ankyrin repeats (many copies);; Ankyrin repeats (many copies);; Ankyrin repeat;; Ion transport protein;; Domain of unknown function (DUF3354);; Ion channel	Potassium channel SKOR GN=SKOR OS=Arabidopsis thaliana (Mouse-ear cress) PE=1 SV=1	U	Intracellular trafficking, secretion, and vesicular transport	potassium outward rectifying channel protein [Medicago truncatula]
F01.PB100139	1.71	1.64	1.09	1.71	1.13	1.14	3.77	2.19	3.1	2.67	2.91	2.49	1.51	2.73	2.23	1.59	3.2	3	--	--	--	--	--	--	--	TPR repeat;; Tetratricopeptide repeat;; Tetratricopeptide repeat	--	O	Posttranslational modification, protein turnover, chaperones	hypothetical protein MTR_1g087270 [Medicago truncatula]
F01.PB10014	1.58	0.65	0.81	0.38	0.13	0.4	0.71	0.19	0.47	1.2	0.49	0.26	0	0.5	0.98	0.41	0.5	0.06	--	--	--	--	--	--	--	--	--	--	--	--
F01.PB100140	0	0	0	0.05	0	0.08	0.05	0.13	0.14	0.08	0	0.06	0	0	0.03	0	0.03	0	--	--	--	--	--	[B]	Chromatin structure and dynamics	--	Paired amphipathic helix protein Sin3-like 6 GN=SNL6 OS=Arabidopsis thaliana (Mouse-ear cress) PE=3 SV=2	B	Chromatin structure and dynamics	SIN3 component histone deacetylase complex [Medicago truncatula]
F01.PB100141	2.46	2.68	3.41	3.02	4.49	4.12	2.23	1.74	5.8	4.46	3.44	1.91	2.63	3.13	5.26	1.63	3.59	1.06	[G]	Carbohydrate transport and metabolism	--	K14537|3.46632e-32|cam:101511064|MLO-like protein 11-like; K14537 nuclear GTP-binding protein (A)	ko03008:Ribosome biogenesis in eukaryotes	--	--	4-alpha-glucanotransferase;; Mlo family	MLO-like protein 11 GN=MLO11 OS=Arabidopsis thaliana (Mouse-ear cress) PE=2 SV=1	D	Cell cycle control, cell division, chromosome partitioning	seven transmembrane MLO family protein [Medicago truncatula]
F01.PB100142	3.26	1.1	0.52	1.26	5.15	3.59	2.23	1.36	1.54	1.27	3.56	4	2.98	0.96	2.51	0	2.44	1.12	[RTKL]	--	Molecular Function: protein serine/threonine kinase activity (GO:0004674);; Molecular Function: ATP binding (GO:0005524);; Biological Process: protein phosphorylation (GO:0006468);;	--	--	[T]	Signal transduction mechanisms	Protein kinase domain;; Protein tyrosine kinase	Wall-associated receptor kinase-like 14 (Precursor) GN=WAKL14 OS=Arabidopsis thaliana (Mouse-ear cress) PE=2 SV=2	T	Signal transduction mechanisms	Kinase-like protein [Medicago truncatula]
F01.PB100143	2.92	1.4	0	1.96	1.46	1.55	4.57	0.76	6.26	3.09	1.83	1.36	1.84	0.93	1.22	0.54	1.44	0.37	[RTKL]	--	Molecular Function: protein serine/threonine kinase activity (GO:0004674);; Molecular Function: ATP binding (GO:0005524);; Biological Process: protein phosphorylation (GO:0006468);;	--	--	[T]	Signal transduction mechanisms	Protein kinase domain;; Protein tyrosine kinase	Probable serine/threonine-protein kinase At1g18390 (Precursor) GN=At1g18390 OS=Arabidopsis thaliana (Mouse-ear cress) PE=2 SV=2	T	Signal transduction mechanisms	wall associated kinase-like protein [Medicago truncatula]
F01.PB100144	3.54	4.01	3.75	4.95	5.09	7.16	7.21	6.46	8.59	8.83	8.14	6.83	5.34	6.27	6.76	7.71	8.04	10.16	[R]	General function prediction only	Molecular Function: nucleotide binding (GO:0000166);; Molecular Function: nucleic acid binding (GO:0003676);;	K14396|2.35051e-67|cam:101488332|polyadenylate-binding protein 2-A-like; K14396 polyadenylate-binding protein 2 (A)	ko03015:mRNA surveillance pathway	[A]	RNA processing and modification	RNA recognition motif. (a.k.a. RRM, RBD, or RNP domain);; RNA recognition motif (a.k.a. RRM, RBD, or RNP domain);; RNA recognition motif. (a.k.a. RRM, RBD, or RNP domain)	Polyadenylate-binding protein 2 {ECO:0000303|PubMed:18479511} OS=Arabidopsis thaliana (Mouse-ear cress) PE=1 SV=1	S	Function unknown	unknown [Medicago truncatula]
F01.PB100145	0.75	0.05	2.76	0.2	0	0.8	0.44	2.17	0	0.7	0	0.45	0.65	0.78	0	0.44	2.5	0	[RTKL]	--	Molecular Function: protein serine/threonine kinase activity (GO:0004674);; Molecular Function: ATP binding (GO:0005524);; Biological Process: protein phosphorylation (GO:0006468);;	--	--	--	--	Di-glucose binding within endoplasmic reticulum;; Protein kinase domain;; Protein tyrosine kinase;; Carbohydrate-binding protein of the ER	Probable leucine-rich repeat receptor-like serine/threonine-protein kinase At3g14840 (Precursor) GN=LRR-RLK OS=Arabidopsis thaliana (Mouse-ear cress) PE=2 SV=1	T	Signal transduction mechanisms	Cysteine-rich receptor-like protein kinase [Medicago truncatula]
F01.PB100146	1.67	1.59	1.22	0.03	0.57	0.19	0.23	0.43	0.33	0.45	0.27	0.18	0.28	0.27	0.35	0.28	0.13	0.49	[RTKL]	--	Molecular Function: protein serine/threonine kinase activity (GO:0004674);; Molecular Function: ATP binding (GO:0005524);; Biological Process: protein phosphorylation (GO:0006468);;	--	--	--	--	Protein kinase domain;; Protein tyrosine kinase;; Salt stress response/antifungal	Cysteine-rich receptor-like protein kinase 3 (Precursor) GN=CRK3 OS=Arabidopsis thaliana (Mouse-ear cress) PE=2 SV=1	T	Signal transduction mechanisms	Cysteine-rich receptor-like protein kinase [Medicago truncatula]
F01.PB100147	1.75	1.64	0.9	0.42	0.37	0.3	1.12	0.86	1.33	1.53	1.33	0.86	0.68	0.61	0.68	0.66	1.04	0.58	--	--	Molecular Function: protein dimerization activity (GO:0046983);;	--	--	--	--	--	Transcription factor bHLH62 GN=F21O3.5 OS=Arabidopsis thaliana (Mouse-ear cress) PE=2 SV=1	K	Transcription	BHLH transcription factor [Medicago truncatula]
F01.PB100148	4.81	2.51	2.46	5.19	6.01	3.81	5.85	3.39	1.9	1.82	3.23	5.31	2.37	2.76	3.71	4.56	4.46	7.1	[RTKL]	--	Molecular Function: calmodulin-dependent protein kinase activity (GO:0004683);; Molecular Function: ATP binding (GO:0005524);; Biological Process: protein phosphorylation (GO:0006468);; Biological Process: signal transduction (GO:0007165);; Biological Process: response to salt stress (GO:0009651);; Cellular Component: plant-type vacuole membrane (GO:0009705);; Molecular Function: identical protei…	--	--	[T]	Signal transduction mechanisms	Protein kinase domain;; Protein tyrosine kinase;; NAF domain;; Kinase-like	CBL-interacting protein kinase 24 OS=Oryza sativa subsp. japonica (Rice) PE=1 SV=1	T	Signal transduction mechanisms	CBL-interacting kinase [Medicago truncatula]
F01.PB100149	7.78	9.89	8.44	11.37	10.48	12.56	10.94	11.1	11.27	10.74	12.73	13.01	9.28	10.15	12.61	12.27	11.25	10.89	[LKJ]	--	Molecular Function: nucleic acid binding (GO:0003676);; Molecular Function: ATP binding (GO:0005524);; Molecular Function: ATP-dependent helicase activity (GO:0008026);;	--	--	[A]	RNA processing and modification	DEAD/DEAH box helicase;; Helicase conserved C-terminal domain	DEAD-box ATP-dependent RNA helicase 56 GN=F2I11.90 OS=Arabidopsis thaliana (Mouse-ear cress) PE=1 SV=2	L	Replication, recombination and repair	DEAD-box ATP-dependent RNA helicase-like protein [Medicago truncatula]
F01.PB10015	5.27	5.19	4.23	6.31	1.41	9.12	1.37	3.59	4.36	5.46	16.81	6.67	6.12	13.97	7.37	14.45	12.09	6.11	--	--	Molecular Function: nucleotide binding (GO:0000166);; Molecular Function: nucleic acid binding (GO:0003676);;	K12881|4.47772e-70|mtr:MTR_4g063550|THO complex subunit; K12881 THO complex subunit 4 (A)	ko03013:RNA transport;ko03015:mRNA surveillance pathway;ko03040:Spliceosome	[A]	RNA processing and modification	RNA recognition motif. (a.k.a. RRM, RBD, or RNP domain);; C-terminal duplication domain of Friend of PRMT1	THO complex subunit 4A GN=MMN10.26 OS=Arabidopsis thaliana (Mouse-ear cress) PE=1 SV=1	S	Function unknown	THO complex subunit [Medicago truncatula]
F01.PB100150	3.35	2.73	4.53	2.41	3.3	2.71	4.58	5.09	6.76	6.01	7.3	4.23	6.69	8.09	7.8	7.53	5.14	4.48	--	--	Molecular Function: phospholipid binding (GO:0005543);; Molecular Function: kinase activity (GO:0016301);; Biological Process: phosphorylation (GO:0016310);;	--	--	--	--	Protein of unknown function (DUF1336);; START domain	Protein ENHANCED DISEASE RESISTANCE 2 GN=EDR2 OS=Arabidopsis thaliana (Mouse-ear cress) PE=2 SV=1	S	Function unknown	Kinase-START [Medicago truncatula]
F01.PB100151	1.15	2.21	0.5	1.31	0.87	1.42	1.25	0.52	0.27	0.43	0.07	0.51	0.13	0.62	0.24	0.19	1.06	1.01	--	--	Cellular Component: vacuole (GO:0005773);; Biological Process: carbohydrate metabolic process (GO:0005975);; Biological Process: defense response (GO:0006952);; Molecular Function: glucan endo-1,3-beta-D-glucosidase activity (GO:0042973);;	--	--	--	--	Glycosyl hydrolases family 17	Glucan endo-1,3-beta-glucosidase (Precursor) OS=Pisum sativum (Garden pea) PE=2 SV=1	G	Carbohydrate transport and metabolism	Glycoside hydrolase, family 17 [Medicago truncatula]
F01.PB100152	1.65	3.57	3.92	4.12	2.16	2.54	1.28	1.67	1.4	2.31	2.02	2.4	1.36	1.13	1.49	1.93	1.64	1.51	--	--	--	--	--	--	--	--	--	--	--	--
F01.PB100153	0.77	0.41	0.51	0.42	0.5	0.28	1.26	0.31	0.56	0.81	0.96	0.54	0.4	0.67	0.42	0.87	0.84	0.51	--	--	--	--	--	[R]	General function prediction only	PPR repeat family;; PPR repeat;; PPR repeat;; Pentatricopeptide repeat domain;; Tetratricopeptide repeat	Pentatricopeptide repeat-containing protein At5g12100, mitochondrial (Precursor) GN=At5g12100 OS=Arabidopsis thaliana (Mouse-ear cress) PE=2 SV=1	S	Function unknown	pentatricopeptide (PPR) repeat protein [Medicago truncatula]
F01.PB100154	1.59	0.47	0.84	0.88	0.12	0.16	0.49	1.08	0	2.37	3.07	1.43	0.07	0	1.33	0	0	0.51	--	--	Cellular Component: membrane (GO:0016020);; Biological Process: metal ion transport (GO:0030001);; Molecular Function: metal ion transmembrane transporter activity (GO:0046873);; Biological Process: transmembrane transport (GO:0055085);;	--	--	[P]	Inorganic ion transport and metabolism	ZIP Zinc transporter	Putative zinc transporter At3g08650 GN=At3g08650 OS=Arabidopsis thaliana (Mouse-ear cress) PE=2 SV=2	P	Inorganic ion transport and metabolism	ZIP transporter [Medicago truncatula]
F01.PB100155	0	0.4	0	0	0.27	0.09	0	0	0.24	0	0.22	0.3	0.12	0.31	0.54	0.63	0.24	0.53	--	--	Molecular Function: sequence-specific DNA binding transcription factor activity (GO:0003700);; Cellular Component: nucleus (GO:0005634);; Biological Process: regulation of transcription, DNA-templated (GO:0006355);; Molecular Function: sequence-specific DNA binding (GO:0043565);;	--	--	[K]	Transcription	KNOX1 domain;; Reverse transcriptase-like	Homeobox protein knotted-1-like 4 GN=KNAT4 OS=Arabidopsis thaliana (Mouse-ear cress) PE=1 SV=3	K	Transcription	class II knotted-like homeobox protein [Medicago truncatula]
F01.PB100156	0.89	1.02	0.7	0.44	0	0.34	0.31	0.68	0.75	1.13	0.45	0.15	1	0.53	0.28	1.11	1.4	1.03	[RTKL]	--	Molecular Function: protein serine/threonine kinase activity (GO:0004674);; Molecular Function: ATP binding (GO:0005524);; Biological Process: protein phosphorylation (GO:0006468);;	--	--	--	--	Protein tyrosine kinase;; Protein kinase domain;; D-mannose binding lectin	Putative serine/threonine-protein kinase receptor (Precursor) GN=SRK6 OS=Brassica oleracea var. viridis (Flowering kale) PE=2 SV=2	T	Signal transduction mechanisms	Serine/threonine protein kinase [Medicago truncatula]
F01.PB100157	1.69	1.17	1.31	1.63	0.89	1.36	2.18	1.66	2.49	2.12	1.18	1.58	2.02	2.32	0.75	1.87	2.71	2.12	[RTKL]	--	Biological Process: activation of MAPK activity (GO:0000187);; Molecular Function: protein serine/threonine kinase activity (GO:0004674);; Molecular Function: MAP kinase kinase activity (GO:0004708);; Molecular Function: ATP binding (GO:0005524);;	--	--	[T]	Signal transduction mechanisms	--	Mitogen-activated protein kinase kinase 10 GN=MKK10 OS=Arabidopsis thaliana (Mouse-ear cress) PE=1 SV=1	T	Signal transduction mechanisms	PREDICTED: mitogen-activated protein kinase kinase 5-like [Cicer arietinum]
F01.PB100158	11.09	17.75	28.78	12.09	16.95	13.1	7.96	17.72	6.41	14.73	5.24	19.08	6.8	6.53	6.1	6.19	10.89	10.28	[G]	Carbohydrate transport and metabolism	Molecular Function: transporter activity (GO:0005215);; Cellular Component: plasma membrane (GO:0005886);; Biological Process: transport (GO:0006810);; Biological Process: response to stress (GO:0006950);; Cellular Component: integral component of membrane (GO:0016021);;	K09872|3.6003e-70|mtr:MTR_5g082070|Aquaporin PIP11; K09872 aquaporin PIP (A)	--	[G]	Carbohydrate transport and metabolism	Major intrinsic protein;; Major intrinsic protein	Probable aquaporin PIP-type 7a GN=TRG-31 OS=Pisum sativum (Garden pea) PE=2 SV=2	G	Carbohydrate transport and metabolism	Aquaporin PIP11 [Medicago truncatula]
F01.PB100159	0	0.02	0.17	1.42	0.69	0.75	0.39	2.04	0.51	1.07	0.86	0.5	0.59	1.32	4.01	1.4	1.67	0.33	--	--	Molecular Function: ATP binding (GO:0005524);; Biological Process: defense response (GO:0006952);; Biological Process: signal transduction (GO:0007165);; Molecular Function: nucleoside-triphosphatase activity (GO:0017111);; Molecular Function: ADP binding (GO:0043531);;	--	--	--	--	Leucine Rich repeats (2 copies);; Leucine rich repeat;; Leucine Rich Repeat;; TIR domain;; TIR domain	TMV resistance protein N GN=N OS=Nicotiana glutinosa (Tobacco) PE=1 SV=1	S	Function unknown	functional resistance protein KR1, putative [Medicago truncatula]
F01.PB10016	2.07	0.89	2.33	0.98	0.17	0.27	0.93	0.34	0.51	0.95	0.99	0.41	0.63	0.42	0.85	0.9	1.07	0.43	--	--	Molecular Function: DNA binding (GO:0003677);; Molecular Function: chromatin binding (GO:0003682);;	--	--	--	--	Myb-like DNA-binding domain	Single myb histone 4 GN=SMH4 OS=Zea mays (Maize) PE=2 SV=1	K	Transcription	Telomeric repeat-binding factor [Medicago truncatula]
F01.PB100160	0	0	0	0	0.28	0.03	0.06	0.22	0.24	0.03	0.13	0	0.15	0.61	0.03	0.12	0.22	0.05	--	--	--	--	--	--	--	Protein of unknown function (DUF3292)	--	S	Function unknown	hypothetical protein GLRG_10489 [Colletotrichum graminicola M1.001]
F01.PB100161	5.8	11.84	8.11	5.39	5.24	4.68	16.78	13.78	12.47	4.91	6.67	6.1	6.2	4.8	5.71	13.31	5.61	2.68	[Q]	Secondary metabolites biosynthesis, transport and catabolism	Molecular Function: monooxygenase activity (GO:0004497);; Molecular Function: iron ion binding (GO:0005506);; Molecular Function: electron carrier activity (GO:0009055);; Molecular Function: oxidoreductase activity, acting on paired donors, with incorporation or reduction of molecular oxygen (GO:0016705);; Molecular Function: heme binding (GO:0020037);; Biological Process: oxidation-reduction pro…	--	--	[Q]	Secondary metabolites biosynthesis, transport and catabolism	Cytochrome P450;; Cytochrome P450	Geraniol 8-hydroxylase GN=CYP76B6 OS=Catharanthus roseus (Madagascar periwinkle) PE=1 SV=1	Q	Secondary metabolites biosynthesis, transport and catabolism	cytochrome P450 family protein [Medicago truncatula]
F01.PB100162	11.2	11.77	10.44	10.26	9.6	4.89	9.31	3.69	4.68	8.52	8.37	10.31	8.08	6.57	5.97	8.52	8.26	6.7	--	--	Biological Process: nucleobase-containing compound metabolic process (GO:0006139);; Molecular Function: methyltransferase activity (GO:0008168);; Biological Process: methylation (GO:0032259);; Cellular Component: intracellular membrane-bounded organelle (GO:0043231);;	K05925|0|mtr:MTR_8g104280|N6-adenosine-methyltransferase MT-A70-like protein; K05925 mRNA (2'-O-methyladenosine-N6-)-methyltransferase [EC:2.1.1.62] (A)	--	[A]	RNA processing and modification	MT-A70	N6-adenosine-methyltransferase MT-A70-like GN=T12H20.6 OS=Arabidopsis thaliana (Mouse-ear cress) PE=1 SV=2	KT	--	N6-adenosine-methyltransferase MT-A70-like protein [Medicago truncatula]
F01.PB100163	0.1	0.8	0.58	0.91	1.57	0.79	0.94	0.47	1	1.15	0.5	0.68	0.67	0.51	1.22	1.49	1.21	1.48	--	--	Cellular Component: Ino80 complex (GO:0031011);;	K11666|0|mtr:MTR_7g109620|INO80 complex subunit B; K11666 INO80 complex subunit B (A)	--	--	--	--	--	S	Function unknown	INO80 complex subunit B [Medicago truncatula]
F01.PB100164	1.25	1.76	2.17	2.12	1.9	0.8	3.02	3.6	1.26	3.98	1.85	3.95	0.94	1.86	1.2	1.74	1.94	0	--	--	Cellular Component: integral component of membrane (GO:0016021);; Biological Process: transmembrane transport (GO:0055085);;	--	--	--	--	Voltage-dependent anion channel	S-type anion channel SLAH3 GN=SLAH3 OS=Arabidopsis thaliana (Mouse-ear cress) PE=1 SV=1	P	Inorganic ion transport and metabolism	C4-dicarboxylate transporter/malic acid transporter [Medicago truncatula]
F01.PB100165	8.41	10.4	6.92	7.43	4.38	6.19	0.94	9.05	19.73	14.39	4.93	3.89	7.49	3.4	5.2	6.21	7.72	3.21	--	--	Molecular Function: glucuronyl-galactosyl-proteoglycan 4-alpha-N-acetylglucosaminyltransferase activity (GO:0001888);; Cellular Component: intrinsic component of endoplasmic reticulum membrane (GO:0031227);;	--	--	[GMW]	--	Glycosyl transferase family 64 domain;; Glycosyl hydrolases family 43	Glycosyltransferase family protein 64 protein C5 {ECO:0000303|PubMed:24905498} OS=Arabidopsis thaliana (Mouse-ear cress) PE=2 SV=1	S	Function unknown	glycosyltransferase family protein [Medicago truncatula]
F01.PB100166	1.4	0.4	1.23	1.92	1.68	0.06	1.55	1.6	2.78	1.62	2.82	1.47	1.72	1.42	1.02	0.32	1.97	0	--	--	Biological Process: MAPK cascade (GO:0000165);; Biological Process: respiratory burst involved in defense response (GO:0002679);; Biological Process: protein targeting to membrane (GO:0006612);; Biological Process: membrane fusion (GO:0006944);; Biological Process: systemic acquired resistance, salicylic acid mediated signaling pathway (GO:0009862);; Biological Process: jasmonic acid mediated sig…	--	--	--	--	MAC/Perforin domain	MACPF domain-containing protein CAD1 GN=CAD1 OS=Arabidopsis thaliana (Mouse-ear cress) PE=2 SV=1	S	Function unknown	PREDICTED: MACPF domain-containing protein CAD1-like isoform X1 [Cicer arietinum]
F01.PB100167	0.29	0.17	0.25	0.24	0.13	0.07	0.43	2.25	0.83	0.72	0.21	0.67	0.43	1.68	0.69	0.3	1.05	0.5	--	--	Molecular Function: kinase activity (GO:0016301);; Biological Process: phosphorylation (GO:0016310);;	--	--	[R]	General function prediction only	Leucine rich repeat;; Leucine Rich repeats (2 copies);; Leucine Rich Repeat;; Leucine Rich repeat;; Leucine rich repeat N-terminal domain;; Leucine rich repeat	LRR receptor-like serine/threonine-protein kinase FLS2 (Precursor) GN=FLS2 OS=Arabidopsis thaliana (Mouse-ear cress) PE=1 SV=1	S	Function unknown	Receptor-like kinase [Medicago truncatula]
F01.PB100168	1.63	2.93	1.54	2.42	3.96	1.8	7.74	3.78	7.53	3.77	2.88	2.9	3.9	5.25	2.27	3.6	2.17	0.94	--	--	--	--	--	--	--	Protein of unknown function (DUF668);; Domain of unknown function (DUF3475)	--	S	Function unknown	hypothetical protein MTR_1g025340 [Medicago truncatula]
F01.PB100169	4.21	5.2	7.68	5.24	6.6	6.42	2.49	2.51	3.2	3.16	5.61	4.3	1.92	2.74	3.12	3.93	3.48	5.61	--	--	Molecular Function: translation elongation factor activity (GO:0003746);; Molecular Function: GTPase activity (GO:0003924);; Molecular Function: GTP binding (GO:0005525);; Biological Process: GTP catabolic process (GO:0006184);; Biological Process: translational elongation (GO:0006414);;	K02355|1.18328e-11|mtr:MTR_2g028380|Elongation factor G; K02355 elongation factor G (A)	--	--	--	--	--	--	--	Protein synthesis factor, GTP-binding [Medicago truncatula]
F01.PB10017	29.36	18.02	20.77	21.42	18.19	22.06	22.18	21.66	13.07	20.48	20.93	29.01	23.98	25.74	15.94	21.97	23.97	16.3	[R]	General function prediction only	Molecular Function: nucleotide binding (GO:0000166);; Molecular Function: RNA binding (GO:0003723);; Cellular Component: nucleolus (GO:0005730);; Cellular Component: cytoplasm (GO:0005737);; Biological Process: RNA processing (GO:0006396);; Cellular Component: nuclear body (GO:0016604);; Cellular Component: exon-exon junction complex (GO:0035145);;	K12876|8.13668e-87|mtr:MTR_5g008890|RNA-binding protein 8A; K12876 RNA-binding protein 8A (A)	ko03013:RNA transport;ko03015:mRNA surveillance pathway;ko03040:Spliceosome	[R]	General function prediction only	--	Serine/arginine-rich splicing factor SC35 GN=SC35 OS=Arabidopsis thaliana (Mouse-ear cress) PE=1 SV=1	S	Function unknown	RNA-binding protein 8A [Medicago truncatula]
F01.PB100170	0	0	0	0	0	0	0	0	0	0	0	0	0	0	0	0	0	0	--	--	Molecular Function: catalytic activity (GO:0003824);; Molecular Function: protein binding (GO:0005515);; Biological Process: primary metabolic process (GO:0044238);; Biological Process: organic substance metabolic process (GO:0071704);;	K12951|5.47088e-12|bdi:100837522|uncharacterized LOC100837522; K12951 cation-transporting P-type ATPase D [EC:3.6.3.-] (A)	--	[J]	Translation, ribosomal structure and biogenesis	--	--	S	Function unknown	glycoside hydrolase family 5 protein [Medicago truncatula]
F01.PB100171	0.06	0	0.4	0	0.08	0.36	1.36	0	0	0.81	0.11	0.94	0.37	0.69	0.29	0.36	0.1	0	--	--	Molecular Function: sequence-specific DNA binding transcription factor activity (GO:0003700);; Biological Process: regulation of transcription, DNA-templated (GO:0006355);; Molecular Function: zinc ion binding (GO:0008270);; Molecular Function: sequence-specific DNA binding (GO:0043565);;	--	--	[K]	Transcription	GATA zinc finger;; Asx homology domain	GATA transcription factor 26 GN=GATA26 OS=Arabidopsis thaliana (Mouse-ear cress) PE=2 SV=1	K	Transcription	GATA transcription factor-like protein [Medicago truncatula]
F01.PB100172	4.08	4.88	4.92	2.61	3.78	3.71	6.89	4.89	18.64	8.38	7.87	12.82	2.75	9.67	21.47	15.15	6.87	3.78	--	--	Molecular Function: methyltransferase activity (GO:0008168);; Biological Process: methylation (GO:0032259);;	--	--	--	--	Putative S-adenosyl-L-methionine-dependent methyltransferase;; Putative S-adenosyl-L-methionine-dependent methyltransferase	Probable methyltransferase PMT26 GN=At5g64030 OS=Arabidopsis thaliana (Mouse-ear cress) PE=2 SV=1	S	Function unknown	Ankyrin-like protein [Medicago truncatula]
F01.PB100173	0	0.03	0	0	0	0	0	0	0	0	0	0	0	0	0	0	0	0	[E]	Amino acid transport and metabolism	Biological Process: metabolic process (GO:0008152);; Molecular Function: hydrolase activity (GO:0016787);;	--	--	--	--	Pyridoxal-phosphate dependent enzyme;; Peptidase family M20/M25/M40;; Peptidase dimerisation domain;; Peptidase family M20/M25/M40	--	E	Amino acid transport and metabolism	Uncharacterized protein SAPIO_CDS2339 [Scedosporium apiospermum]
F01.PB100174	5.82	7.26	10.41	3.98	4.86	3.98	4.83	11.27	4.08	4.57	7.76	6.53	12.72	9.8	13.57	4.5	9.81	10.64	--	--	Molecular Function: protein dimerization activity (GO:0046983);;	--	--	--	--	Helix-loop-helix DNA-binding domain	Transcription factor UNE12 GN=T10P11.13 OS=Arabidopsis thaliana (Mouse-ear cress) PE=2 SV=2	K	Transcription	transcription factor UNE12-like protein [Medicago truncatula]
F01.PB100175	0	1.12	0.98	0.17	0.48	0.27	0.84	0.36	1.89	0.45	0.48	0	0.09	1.56	0.46	2.64	0.03	0	--	--	--	--	--	[R]	General function prediction only	--	Putative ribonuclease H protein At1g65750 GN=At1g65750 OS=Arabidopsis thaliana (Mouse-ear cress) PE=3 SV=1	S	Function unknown	hypothetical protein [Beta vulgaris subsp. vulgaris]
F01.PB100176	20.16	28.69	24.4	7.79	3.08	6.44	10.87	9.88	11.39	6.68	7.68	7.2	8.43	12.27	4.83	2.39	7.1	4.61	[I]	Lipid transport and metabolism	Molecular Function: nucleotide binding (GO:0000166);; Molecular Function: 3-hydroxyacyl-CoA dehydrogenase activity (GO:0003857);; Molecular Function: enoyl-CoA hydratase activity (GO:0004300);; Cellular Component: cell wall (GO:0005618);; Cellular Component: nucleolus (GO:0005730);; Cellular Component: peroxisome (GO:0005777);; Biological Process: fatty acid beta-oxidation (GO:0006635);; Biologic…	K10527|0|mtr:MTR_4g120130|Glyoxysomal fatty acid beta-oxidation multifunctional protein MFP-a; K10527 enoyl-CoA hydratase/3-hydroxyacyl-CoA dehydrogenase [EC:4.2.1.17 1.1.1.35 1.1.1.211] (A)	ko00071:Fatty acid degradation;ko00592:alpha-Linolenic acid metabolism;ko01212:Fatty acid metabolism	[I]	Lipid transport and metabolism	3-hydroxyacyl-CoA dehydrogenase, NAD binding domain;; Enoyl-CoA hydratase/isomerase family;; 3-hydroxyacyl-CoA dehydrogenase, C-terminal domain	3-hydroxyacyl-CoA dehydrogenase OS=Cucumis sativus (Cucumber) PE=1 SV=1	I	Lipid transport and metabolism	glyoxysomal fatty acid beta-oxidation MFP-A protein [Medicago truncatula]
F01.PB100177	0.93	0.75	0.63	0.65	1.68	1.86	2.44	1.03	3.25	1.61	2.26	1.53	2.21	2.54	3.27	3.24	3.54	3.15	--	--	--	--	--	--	--	Tim17/Tim22/Tim23/Pmp24 family	--	O	Posttranslational modification, protein turnover, chaperones	hypothetical protein MTR_0478s0010 [Medicago truncatula]
F01.PB100178	3.2	5.08	4.93	1.76	2.85	2.88	5.41	3.41	3.79	2.42	3.42	3.23	2.28	3.57	3.99	4.82	3.51	3.31	[E]	Amino acid transport and metabolism	--	K01649|0|mtr:MTR_1g116500|2-isopropylmalate synthase; K01649 2-isopropylmalate synthase [EC:2.3.3.13] (A)	ko00290:Valine, leucine and isoleucine biosynthesis;ko00620:Pyruvate metabolism;ko01210:2-Oxocarboxylic acid metabolism;ko01230:Biosynthesis of amino acids	[E]	Amino acid transport and metabolism	HMGL-like;; LeuA allosteric (dimerisation) domain	2-isopropylmalate synthase 2, chloroplastic (Precursor) GN=F2P9.9 OS=Arabidopsis thaliana (Mouse-ear cress) PE=1 SV=1	E	Amino acid transport and metabolism	2-isopropylmalate synthase [Medicago truncatula]
F01.PB100179	0.29	0	0.06	0.68	0.35	0.52	0.61	0.1	0.41	0.39	0.24	0	0	0.67	0	0.68	0.26	0	--	--	--	K06678|9.82194e-62|mtr:MTR_3g065300|Condensin complex subunit; K06678 condensin complex subunit 3 (A)	--	[BD]	--	--	--	BD	--	chromosome condensation-like protein [Medicago truncatula]
F01.PB10018	2.98	2.23	3.38	3.59	1.29	0.49	3.21	0	3.03	2.74	3.33	0	4.53	3.3	2.95	3.18	2.61	2.34	[Q]	Secondary metabolites biosynthesis, transport and catabolism	--	--	--	[Q]	Secondary metabolites biosynthesis, transport and catabolism	Cytochrome P450;; Cytochrome P450	Geraniol 8-hydroxylase GN=CYP76B6 OS=Catharanthus roseus (Madagascar periwinkle) PE=1 SV=1	Q	Secondary metabolites biosynthesis, transport and catabolism	cytochrome P450 family protein [Medicago truncatula]
F01.PB100180	15	29.91	23.11	11.77	5.99	16.66	24.9	25.24	32.22	31.24	28.44	21.78	41.36	77.17	59.11	29.3	21.16	20.99	[G]	Carbohydrate transport and metabolism	--	K00615|0|mtr:MTR_4g024630|Transketolase; K00615 transketolase [EC:2.2.1.1] (A)	ko00030:Pentose phosphate pathway;ko00710:Carbon fixation in photosynthetic organisms;ko01200:Carbon metabolism;ko01230:Biosynthesis of amino acids	[G]	Carbohydrate transport and metabolism	Transketolase, thiamine diphosphate binding domain;; Transketolase, pyrimidine binding domain;; Transketolase, C-terminal domain	Transketolase, chloroplastic (Precursor) OS=Solanum tuberosum (Potato) PE=2 SV=1	G	Carbohydrate transport and metabolism	Transketolase [Medicago truncatula]
F01.PB100181	2.91	2.7	0.83	8.19	15.39	16.67	9.76	8.55	6.34	4.99	6.36	0.62	1.94	0.11	0.94	16.01	3.97	4.9	[C]	Energy production and conversion	--	K00001|0|mtr:MTR_3g089970|Alcohol dehydrogenase; K00001 alcohol dehydrogenase [EC:1.1.1.1] (A)	ko00010:Glycolysis / Gluconeogenesis;ko00071:Fatty acid degradation;ko00350:Tyrosine metabolism;ko01220:Degradation of aromatic compounds	[Q]	Secondary metabolites biosynthesis, transport and catabolism	Alcohol dehydrogenase GroES-like domain;; Zinc-binding dehydrogenase	Alcohol dehydrogenase 1 OS=Pisum sativum (Garden pea) PE=3 SV=1	C	Energy production and conversion	Alcohol dehydrogenase [Medicago truncatula]
F01.PB100182	20.5	24.44	26.23	15.51	21.89	23.53	13.96	17.59	23.15	24.29	29.54	28.94	6.63	14.12	10.41	29.98	13.09	34.74	--	--	--	--	--	--	--	PB1 domain	--	S	Function unknown	octicosapeptide/phox/Bem1p family protein [Medicago truncatula]
F01.PB100183	3.29	5.73	5.96	4.35	3.4	2.37	5.83	5.15	2.95	5.98	1.21	3.62	4.47	5.25	2.98	4.44	2.72	1.02	--	--	--	K17065|0|mtr:MTR_2g009690|Dynamin-related protein 3A; K17065 dynamin 1-like protein [EC:3.6.5.5] (A)	--	[UR]	--	Dynamin central region;; Dynamin family;; Dynamin GTPase effector domain;; Dynamin GTPase effector domain	Dynamin-related protein 3A GN=T16L1.140 OS=Arabidopsis thaliana (Mouse-ear cress) PE=1 SV=2	S	Function unknown	Dynamin-related protein 3A [Medicago truncatula]
F01.PB100184	0.92	0.79	1.62	1.74	1.86	1.47	2.04	1.36	0.98	1.39	2.74	1.47	0.69	1.61	0.95	2.14	1.58	2.61	--	--	--	--	--	--	--	PA domain;; Calcium-binding EGF domain	Vacuolar-sorting receptor 1 (Precursor) GN=BP80 OS=Pisum sativum (Garden pea) PE=1 SV=1	U	Intracellular trafficking, secretion, and vesicular transport	Vacuolar-sorting receptor [Medicago truncatula]
F01.PB100185	0	0	0	0	0.3	0	1.07	0.3	0.89	0	0.24	0.48	1	1.66	0.11	0	0.26	0	--	--	--	--	--	--	--	--	--	--	--	hypothetical protein MTR_4g039950 [Medicago truncatula]
F01.PB100186	0.23	0.57	1.62	0.22	0.31	0	0.5	0.64	2.25	1.64	0.73	0.58	1.89	0.36	0.24	0	0.03	0	[RTKL]	--	--	--	--	--	--	Protein tyrosine kinase;; Protein kinase domain;; S-locus glycoprotein family;; D-mannose binding lectin;; PAN-like domain	G-type lectin S-receptor-like serine/threonine-protein kinase B120 (Precursor) GN=B120 OS=Arabidopsis thaliana (Mouse-ear cress) PE=2 SV=1	T	Signal transduction mechanisms	Protein kinase; S-locus glycoprotein; Curculin-like (mannose-binding) lectin; Apple-like [Medicago truncatula]
F01.PB100187	3.68	3.84	4.16	1.36	2.61	1.44	2.35	2.6	3.89	1.34	3.24	2.96	2.7	3.96	3.49	2.74	3.13	1.29	[P]	Inorganic ion transport and metabolism	--	K03549|0|cam:101510722|potassium transporter 2-like; K03549 KUP system potassium uptake protein (A)	--	--	--	K+ potassium transporter;; K+ potassium transporter	Potassium transporter 2 GN=T2P4.11 OS=Arabidopsis thaliana (Mouse-ear cress) PE=1 SV=2	P	Inorganic ion transport and metabolism	potassium transporter-like protein [Medicago truncatula]
F01.PB100188	0.19	0.86	1.14	0.55	0.21	1.01	0.58	1.27	0.97	0.43	1.51	1.72	0.7	1.11	1.81	0.42	0.5	0.41	--	--	--	--	--	[O]	Posttranslational modification, protein turnover, chaperones	Trypsin-like peptidase domain;; Trypsin	Glyoxysomal processing protease, glyoxysomal OS=Arabidopsis thaliana (Mouse-ear cress) PE=1 SV=2	O	Posttranslational modification, protein turnover, chaperones	glyoxysomal processing protease, glyoxysomal-like protein [Medicago truncatula]
F01.PB100189	0.92	1.2	1.51	0.27	0.51	0.8	3.59	0.71	2.4	1.22	1.59	1.64	0.4	2.43	1.12	2.92	1.79	1.39	[R]	General function prediction only	--	K00083|4.92702e-106|cam:101509288|probable cinnamyl alcohol dehydrogenase-like; K00083 cinnamyl-alcohol dehydrogenase [EC:1.1.1.195] (A)	ko00940:Phenylpropanoid biosynthesis	[Q]	Secondary metabolites biosynthesis, transport and catabolism	Zinc-binding dehydrogenase	Probable cinnamyl alcohol dehydrogenase GN=CAD2 OS=Medicago sativa (Alfalfa) PE=1 SV=1	C	Energy production and conversion	cinnamyl-alcohol dehydrogenase [Medicago sativa]
F01.PB10019	19.19	21.05	11.54	26.5	49.86	36.34	10.75	14.44	10.91	19.3	13.25	21.31	19.83	17.2	23.45	8.29	12.3	8.02	--	--	--	--	--	--	--	Phloem protein 2	F-box protein PP2-A12 GN=P2A12 OS=Arabidopsis thaliana (Mouse-ear cress) PE=2 SV=1	S	Function unknown	F-box family protein [Medicago truncatula]
F01.PB100190	3.04	2.42	0.57	2.86	3.91	2.26	2.34	1.2	2.04	6.09	2.5	2.75	1.9	5.47	3.67	1.83	2.19	5.17	--	--	--	--	--	--	--	Lecithin retinol acyltransferase	--	S	Function unknown	lecithin retinol acyltransferase [Medicago truncatula]
F01.PB100191	5.02	5.54	7.55	1.74	1.31	2.43	3.02	1.94	2.18	2.78	2.61	2.57	0.46	0.97	0.95	2.57	2.18	0.72	--	--	--	--	--	--	--	Protein of unknown function, DUF599;; Protein of unknown function, DUF599	--	S	Function unknown	hypothetical protein MTR_8g106520 [Medicago truncatula]
F01.PB100192	0	0.21	0	0	0	0	0	0	0	0	0	0	0	0	0	0	0	0	--	--	--	K05857|0|mtr:MTR_3g070720|Phosphoinositide phospholipase C; K05857 phosphatidylinositol phospholipase C, delta [EC:3.1.4.11] (A)	ko00562:Inositol phosphate metabolism;ko04070:Phosphatidylinositol signaling system	[T]	Signal transduction mechanisms	Phosphatidylinositol-specific phospholipase C, X domain;; Phosphoinositide-specific phospholipase C, efhand-like;; Phosphatidylinositol-specific phospholipase C, Y domain;; C2 domain;; Phosphatidylinositol-specific phospholipase C, Y domain	Phosphoinositide phospholipase C 2 GN=PLC2 OS=Arabidopsis thaliana (Mouse-ear cress) PE=1 SV=1	S	Function unknown	phosphatidylinositol-specific phospholipase C [Medicago truncatula]
F01.PB100193	0	0	0	0	0.04	0	0	0.08	0.25	0.06	0.08	0.07	0.06	0.6	0.42	0	0.07	0.11	--	--	--	--	--	[L]	Replication, recombination and repair	twin BRCT domain;; BRCA1 C Terminus (BRCT) domain;; BRCA1 C Terminus (BRCT) domain;; twin BRCT domain	--	S	Function unknown	S-M checkpoint control protein rad4 OS=Schizosaccharomyces pombe (strain 972 / ATCC 24843) GN=rad4 PE=1 SV=2 [Rhizoctonia solani AG-1 IB]
F01.PB100194	0	0.06	0.14	0.56	0.25	0.05	0.22	0.35	0.09	0.15	0.82	0.08	0.08	0.48	0.25	0.05	0.14	0.3	--	--	--	K10589|2.00316e-27|mtr:MTR_2g033080|E3 ubiquitin-protein ligase UPL6; K10589 ubiquitin-protein ligase E3 C [EC:6.3.2.19] (A)	ko04120:Ubiquitin mediated proteolysis	[O]	Posttranslational modification, protein turnover, chaperones	--	E3 ubiquitin-protein ligase UPL6 GN=UPL6 OS=Arabidopsis thaliana (Mouse-ear cress) PE=2 SV=1	O	Posttranslational modification, protein turnover, chaperones	E3 ubiquitin-protein ligase UPL6 [Medicago truncatula]
F01.PB100195	3.75	4.43	4.98	4.33	3.64	5.89	6.36	5.94	4.39	5.73	5.3	2.42	4.74	3.62	4.76	3.73	6.05	3.83	--	--	--	K03504|0|mtr:MTR_2g075820|DNA polymerase delta subunit; K03504 DNA polymerase delta subunit 3 (A)	ko00230:Purine metabolism;ko00240:Pyrimidine metabolism;ko03030:DNA replication;ko03410:Base excision repair;ko03420:Nucleotide excision repair;ko03430:Mismatch repair;ko03440:Homologous recombination	--	--	DNA polymerase subunit Cdc27	--	L	Replication, recombination and repair	DNA polymerase delta subunit [Medicago truncatula]
F01.PB100196	0.09	0	0.21	0.2	0.23	0.23	0.39	0.14	0.05	0.44	0.26	0.13	0.15	0.18	0.18	0.15	0.69	0.17	[RTKL]	--	--	K02202|1.57551e-101|cam:101510875|cyclin-dependent kinase D-1-like; K02202 cyclin-dependent kinase 7 [EC:2.7.11.22 2.7.11.23] (A)	ko03022:Basal transcription factors;ko03420:Nucleotide excision repair	[DKL]	--	Protein kinase domain;; Protein tyrosine kinase;; Protein kinase domain	Cyclin-dependent kinase D-1 GN=OJ1764_D01.12 OS=Oryza sativa subsp. japonica (Rice) PE=1 SV=1	T	Signal transduction mechanisms	CDK-activating kinase [Medicago sativa subsp. x varia]
F01.PB100197	10.79	14.29	16.33	9.89	12.49	9.42	16.44	10.94	5.5	11.64	14.02	9.33	14.14	11.89	19.58	9.51	15.83	5.76	[J]	Translation, ribosomal structure and biogenesis	--	K14843|0|mtr:MTR_7g100040|Pescadillo-like protein; K14843 pescadillo (A)	--	[A]	RNA processing and modification	Pescadillo N-terminus;; BRCA1 C Terminus (BRCT) domain	Pescadillo homolog {ECO:0000255|HAMAP-Rule:MF_03028} GN=CHLREDRAFT_206018 OS=Chlamydomonas reinhardtii (Chlamydomonas smithii) PE=1 SV=1	J	Translation, ribosomal structure and biogenesis	Pescadillo-like protein [Medicago truncatula]
F01.PB100198	1.33	1.02	1.33	0.98	0	0.69	0.2	0.13	0.9	0.77	0.82	0.05	0.24	0.39	0.17	0.33	0.48	0.48	--	--	--	K11789|8.40366e-11|cam:101501821|DDB1- and CUL4-associated factor homolog 1-like; K11789 HIV-1 Vpr-binding protein (A)	--	--	--	--	--	S	Function unknown	DDB1- and CUL4-associated factor-like protein [Medicago truncatula]
F01.PB100199	0.23	0.2	0.3	0	0.54	0.05	0.13	0.09	0.15	0.55	0.61	0.38	0	0	0.3	0.51	0.6	0	--	--	--	--	--	--	--	--	--	S	Function unknown	hypothetical protein MTR_5g005430 [Medicago truncatula]
F01.PB1002	4.45	4.61	2.28	17.31	6.73	9.48	10.57	8.39	11	8.01	11.46	7.54	13.41	9.31	17.37	8.19	12.79	9.05	--	--	--	--	--	--	--	--	Protein NDR1 (Precursor) GN=NDR1 OS=Arabidopsis thaliana (Mouse-ear cress) PE=1 SV=1	U	Intracellular trafficking, secretion, and vesicular transport	Non-race specific disease resistance protein 1-like protein b [Medicago truncatula]
F01.PB10020	0.23	0	0	0	0	0	0.89	0.22	0.72	0	0	0.34	0.45	0.72	1.39	0.24	0.77	1.07	--	--	--	--	--	--	--	--	--	S	Function unknown	CRS1/YhbY (CRM) domain protein [Medicago truncatula]
F01.PB100200	5.01	7.47	3.37	10.91	11.16	15.55	2.53	9.08	1.37	4.86	5.55	9.62	11.83	14.65	8.03	4.74	7.05	10.66	[U]	Intracellular trafficking, secretion, and vesicular transport	--	--	--	--	--	WD40-like Beta Propeller Repeat;; Dipeptidyl peptidase IV (DPP IV) N-terminal region	--	U	Intracellular trafficking, secretion, and vesicular transport	Protein tolB [Medicago truncatula]
F01.PB100201	3.24	1.62	2.19	0.84	2.28	0.94	1.03	3.77	3.36	2	4.22	1.68	6.08	3.7	3.09	4.93	2.52	1.68	[R]	General function prediction only	--	K13217|0|mtr:MTR_7g098430|Pre-mRNA-processing factor; K13217 pre-mRNA-processing factor 39 (A)	--	[A]	RNA processing and modification	Suppressor of forked protein (Suf);; Tetratricopeptide repeat	Cleavage stimulation factor subunit 77 {ECO:0000303|PubMed:12379796} OS=Arabidopsis thaliana (Mouse-ear cress) PE=1 SV=1	A	RNA processing and modification	Pre-mRNA-processing factor 39 [Medicago truncatula]
F01.PB100202	4.56	5.85	2.9	13.42	10.1	6.93	5.01	5.22	6.88	5.18	6.64	6.12	4.6	5.05	3.23	6.01	5.84	5.46	--	--	--	--	--	--	--	No apical meristem (NAM) protein	NAC domain-containing protein 78 GN=T32M21.10 OS=Arabidopsis thaliana (Mouse-ear cress) PE=2 SV=2	S	Function unknown	NAC transcription factor-like protein [Medicago truncatula]
F01.PB100203	2.56	1.47	2.21	1.06	2.59	1.44	4.31	2.58	1.57	0.49	4.44	1.49	2.34	4.86	3.77	3.61	4.51	5.87	[RTKL]	--	--	--	--	--	--	Protein tyrosine kinase;; Protein kinase domain	G-type lectin S-receptor-like serine/threonine-protein kinase B120 (Precursor) GN=B120 OS=Arabidopsis thaliana (Mouse-ear cress) PE=2 SV=1	T	Signal transduction mechanisms	cysteine-rich RLK (receptor-like kinase) protein [Medicago truncatula]
F01.PB100204	2.76	4.1	1.06	1.73	2.34	0.94	3.64	2.3	3.65	1.96	1.38	7.15	0.86	1.88	0.81	1.35	1.8	2.56	--	--	--	K10406|1.35274e-41|cam:101512183|kinesin-4-like; K10406 kinesin family member C2/C3 (A)	--	[Z]	Cytoskeleton	Rad51	Kinesin-4 GN=F2P16.12 OS=Arabidopsis thaliana (Mouse-ear cress) PE=1 SV=2	Z	Cytoskeleton	PREDICTED: kinesin-4-like isoform X1 [Cicer arietinum]
F01.PB100205	0.33	0.25	0.89	0.22	0.06	0	0.22	0	0.2	0.31	0	0.13	0	0	0	0	0.14	0	[C]	Energy production and conversion	--	K02132|6.83737e-39|cvr:OJ20_p10|atp1; ATP synthase F1 subunit alpha; K02132 F-type H+-transporting ATPase subunit alpha (A)	ko00190:Oxidative phosphorylation	[C]	Energy production and conversion	ATP synthase alpha/beta family, nucleotide-binding domain	ATP synthase subunit alpha, chloroplastic {ECO:0000255|HAMAP-Rule:MF_01346} OS=Oltmannsiellopsis viridis (Marine flagellate) PE=3 SV=1	C	Energy production and conversion	hypothetical protein PPTG_07480 [Phytophthora parasitica INRA-310]
F01.PB100206	27.19	34.96	32.96	24.66	14.47	16.4	26.17	16.29	28.65	32.99	33.67	15.01	31.1	31.42	19.73	16.94	23.93	19.59	[O]	Posttranslational modification, protein turnover, chaperones	--	K13525|0|cam:101511429|cell division cycle protein 48 homolog; K13525 transitional endoplasmic reticulum ATPase (A)	ko04141:Protein processing in endoplasmic reticulum	[O]	Posttranslational modification, protein turnover, chaperones	ATPase family associated with various cellular activities (AAA);; Cell division protein 48 (CDC48), N-terminal domain;; AAA domain;; Holliday junction DNA helicase ruvB N-terminus;; AAA domain;; AAA ATPase domain;; AAA domain (Cdc48 subfamily);; AAA domain;; AAA domain;; AAA domain (dynein-related subfamily);; Cell division protein 48 (CDC48), domain 2;; Zeta toxin;; TIP49 C-terminus;; AAA domain…	Cell division cycle protein 48 homolog GN=CDC48 OS=Glycine max (Soybean) PE=1 SV=1	O	Posttranslational modification, protein turnover, chaperones	ATPase, AAA-type, CDC48 protein [Medicago truncatula]
F01.PB100207	2.48	1.53	1.19	1.59	0.26	0.59	2.52	3.98	1.46	0.64	1.26	1.62	1.96	2.21	1.03	2.08	1.92	1.08	[LR]	--	--	--	--	--	--	NUDIX domain;; Peptidase family M49	Nudix hydrolase 3 GN=F20B17.11 OS=Arabidopsis thaliana (Mouse-ear cress) PE=1 SV=1	L	Replication, recombination and repair	PREDICTED: nudix hydrolase 3-like [Cicer arietinum]
F01.PB100208	5.25	5.32	4.35	3.79	4.3	7.14	7.31	6.9	8.68	6.41	8.8	7.12	5.29	8.56	6.35	7.66	7.2	5.91	--	--	--	--	--	--	--	BAR domain	Uncharacterized protein At2g33490 GN=At2g33490 OS=Arabidopsis thaliana (Mouse-ear cress) PE=4 SV=2	S	Function unknown	hydroxyproline-rich glycoprotein family protein [Medicago truncatula]
F01.PB100209	1.44	0.64	0.65	0.82	1.08	1.15	1.75	1.37	1.33	0.99	1.77	0.35	0.66	1.42	1.91	2.55	1.99	1.73	[RTKL]	--	--	--	--	--	--	LysM domain;; Protein kinase domain;; Protein tyrosine kinase	Wall-associated receptor kinase-like 2 (Precursor) GN=WAKL2 OS=Arabidopsis thaliana (Mouse-ear cress) PE=2 SV=1	T	Signal transduction mechanisms	Protein kinase; Peptidoglycan-binding LysM [Medicago truncatula]
F01.PB10021	15.66	10.4	18.85	23.05	28.39	7.26	14.53	12.54	9.74	14.37	10.06	15.54	13.29	4.72	0	15.71	2.11	14.29	--	--	--	K08054|0|mtr:MTR_8g095680|Calnexin-like protein; K08054 calnexin (A)	ko04141:Protein processing in endoplasmic reticulum;ko04145:Phagosome	[O]	Posttranslational modification, protein turnover, chaperones	Calreticulin family	Calnexin homolog (Precursor) OS=Glycine max (Soybean) PE=2 SV=1	U	Intracellular trafficking, secretion, and vesicular transport	Calnexin-like protein [Medicago truncatula]
F01.PB100210	2.75	1.33	1.46	2.07	2.74	1.77	2.11	1.2	1.01	2.12	1.57	2.72	1.22	2.89	2.5	3.13	1.82	1.8	--	--	--	--	--	--	--	--	--	--	--	hypothetical protein MTR_4g025060 [Medicago truncatula]
F01.PB100211	2.73	2.66	1.26	2.39	1.21	1.67	2.6	1.16	1.65	1.4	0.97	4.39	1.19	1.06	1.76	2.5	1.17	0.65	--	--	--	--	--	--	--	--	--	S	Function unknown	hypothetical protein MTR_4g478210 [Medicago truncatula]
F01.PB100212	0.46	1.16	0.61	1.39	0.98	0.67	1.1	1.08	0.83	1.1	0.87	0.72	0.41	0.6	0.46	1.07	0.76	0.62	--	--	--	--	--	--	--	Armadillo/beta-catenin-like repeat	--	S	Function unknown	TNP1 [Medicago truncatula]
F01.PB100213	0.61	0.91	0.45	0.56	0.55	0.55	1.68	1.17	1.17	0.77	0.97	0.79	0.64	1.54	1.29	1.49	1.36	0.91	--	--	--	K04121|0|cam:101506236|ent-kaur-16-ene synthase, chloroplastic-like; K04121 ent-kaurene synthase [EC:4.2.3.19] (A)	ko00904:Diterpenoid biosynthesis	--	--	Terpene synthase, N-terminal domain;; Terpene synthase family, metal binding domain	Ent-kaur-16-ene synthase, chloroplastic (Precursor) OS=Cucurbita maxima (Pumpkin) PE=1 SV=1	I	Lipid transport and metabolism	Ent-kaurene synthase [Medicago truncatula]
F01.PB100214	0.09	0.01	0.16	0.76	0	0	0.12	1.49	0.07	1.09	0.49	0.18	2.35	1.17	0	1.46	0.8	0.72	[Q]	Secondary metabolites biosynthesis, transport and catabolism	--	--	--	[QI]	--	Cytochrome P450;; Cytochrome P450	Cytochrome P450 CYP72A219 OS=Panax ginseng (Korean ginseng) PE=2 SV=1	Q	Secondary metabolites biosynthesis, transport and catabolism	cytochrome P450 monooxygenase CYP72A59 [Medicago truncatula]
F01.PB100215	0.72	0.96	0.64	0.6	0.64	0.86	2.07	1.05	0.14	0.66	0.79	1.09	1.1	1.39	1.7	1.71	1.07	0.81	[P]	Inorganic ion transport and metabolism	--	K03320|7.0895e-125|gmx:100798599|ammonium transporter 2-like; K03320 ammonium transporter, Amt family (A)	--	[P]	Inorganic ion transport and metabolism	Ammonium Transporter Family;; Ammonium Transporter Family	Ammonium transporter 2 GN=AMT2 OS=Arabidopsis thaliana (Mouse-ear cress) PE=1 SV=2	P	Inorganic ion transport and metabolism	ammonium transporter 1 protein [Medicago truncatula]
F01.PB100216	0.86	1.15	1.34	3.8	0.93	0.58	1.44	1.98	3.09	1.28	1.93	1.14	2.23	0.61	2.11	1.34	2.78	3.17	--	--	--	K12598|7.6906e-11|cam:101507893|superkiller viralicidic activity 2-like 2-like; K12598 ATP-dependent RNA helicase DOB1 [EC:3.6.4.13] (A)	ko03018:RNA degradation	--	--	--	--	L	Replication, recombination and repair	PREDICTED: uncharacterized protein LOC104900885 [Beta vulgaris subsp. vulgaris]
F01.PB100217	5.39	4.86	5.19	3.31	2.7	3.83	4.17	1.93	3.76	3.67	3.63	2.83	2.16	2.22	2.64	2.93	3.9	3.13	--	--	--	K06210|4.08612e-171|mtr:MTR_5g095960|Nicotinamide mononucleotide adenylyltransferase; K06210 nicotinamide mononucleotide adenylyltransferase [EC:2.7.7.1 2.7.7.18] (A)	ko00760:Nicotinate and nicotinamide metabolism	[H]	Coenzyme transport and metabolism	Cytidylyltransferase	Nicotinamide mononucleotide adenylyltransferase GN=NMNAT OS=Arabidopsis thaliana (Mouse-ear cress) PE=2 SV=1	H	Coenzyme transport and metabolism	Nicotinamide mononucleotide adenylyltransferase [Medicago truncatula]
F01.PB100218	1.47	1.57	0.18	3.55	0.99	1.05	8.43	3.11	2.24	2.94	2.12	6.01	1.17	4.35	3.23	0	1.42	5.29	[K]	Transcription	--	K11592|0|mtr:MTR_7g118350|Endoribonuclease Dicer-like protein; K11592 endoribonuclease Dicer [EC:3.1.26.-] (A)	--	[A]	RNA processing and modification	Ribonuclease III domain;; Ribonuclease-III-like;; Double-stranded RNA binding motif;; double strand RNA binding domain from DEAD END PROTEIN 1;; PAZ domain	Endoribonuclease Dicer homolog 1 OS=Oryza sativa subsp. japonica (Rice) PE=3 SV=1	L	Replication, recombination and repair	endoribonuclease dicer-like protein [Medicago truncatula]
F01.PB100219	8.13	7.17	11.57	7.97	4.72	5.46	18.82	11.41	12.61	8.67	10.09	9.88	12.89	8.71	8.73	11.02	8.78	6.62	--	--	--	--	--	--	--	Regulator of G protein signaling domain	Regulator of G-protein signaling 1 GN=RGS1 OS=Arabidopsis thaliana (Mouse-ear cress) PE=1 SV=1	U	Intracellular trafficking, secretion, and vesicular transport	G-protein coupled receptor [Medicago truncatula]
F01.PB10022	5.71	5.83	10.05	5.56	9.45	5.94	9.57	9.11	9.81	3.4	6.92	13.22	3.73	6.13	5.11	7.73	6.86	9.96	--	--	--	--	--	[P]	Inorganic ion transport and metabolism	Got1/Sft2-like family	--	U	Intracellular trafficking, secretion, and vesicular transport	Vesicle transport protein GOT1B [Medicago truncatula]
F01.PB100220	1.15	1.44	1.01	0.79	0.48	0.83	1.47	1.14	0.79	0.78	0.52	0	0.53	2.16	1.34	0.25	1.27	1.18	[KL]	--	--	K15083|0|mtr:MTR_4g049500|DNA repair protein RAD5; K15083 DNA repair protein RAD16 (A)	--	[L]	Replication, recombination and repair	SNF2 family N-terminal domain;; Helicase conserved C-terminal domain;; Zinc finger, C3HC4 type (RING finger);; Ring finger domain;; Zinc finger, C3HC4 type (RING finger);; zinc finger of C3HC4-type, RING;; zinc-RING finger domain	Putative SWI/SNF-related matrix-associated actin-dependent regulator of chromatin subfamily A member 3-like 2 GN=At5g22750 OS=Arabidopsis thaliana (Mouse-ear cress) PE=2 SV=1	L	Replication, recombination and repair	DNA repair protein RAD5 [Medicago truncatula]
F01.PB100221	4.83	2.23	5.03	2.52	3.74	2.47	3.05	3.01	1.79	3.03	2.66	2.1	2.22	3.14	2.57	2.75	2.59	1.44	--	--	--	--	--	--	--	--	--	S	Function unknown	hypothetical protein MTR_5g092610 [Medicago truncatula]
F01.PB100222	9.66	8.05	11.05	2.83	2.81	2.66	4.4	4.56	2.47	3.87	2.51	2.77	3.25	2.67	4.83	2.86	5.45	3.81	--	--	--	--	--	--	--	Protein of unknown function (DUF640)	Protein LIGHT-DEPENDENT SHORT HYPOCOTYLS 6 GN=F10K1.20 OS=Arabidopsis thaliana (Mouse-ear cress) PE=1 SV=1	S	Function unknown	DUF640 family protein [Medicago truncatula]
F01.PB100223	0.21	0.72	0.44	1.49	0	0	0.27	0.73	0.43	0.52	0.86	0.81	0.71	0	0.04	0.79	0.83	1.79	--	--	--	--	--	[T]	Signal transduction mechanisms	NB-ARC domain;; AAA domain	Probable disease resistance RPP8-like protein 2 GN=RPP8L2 OS=Arabidopsis thaliana (Mouse-ear cress) PE=3 SV=1	S	Function unknown	NBS-LRR type disease resistance protein [Medicago truncatula]
F01.PB100224	0.15	0.44	0.23	0.33	0.55	0.59	0.06	0.47	0.06	0.32	0.58	0.23	0.14	0.4	0.06	0.31	0.72	0.28	--	--	--	--	--	[R]	General function prediction only	--	--	L	Replication, recombination and repair	PREDICTED: uncharacterized protein LOC105171199 [Sesamum indicum]
F01.PB100225	0	0.21	0	0.05	0	0.33	0.19	0	0.07	0.28	0.28	0.2	0.04	0.12	0	0.07	0.37	0	[GEPR]	--	--	--	--	[G]	Carbohydrate transport and metabolism	Major Facilitator Superfamily;; Organic Anion Transporter Polypeptide (OATP) family	Probable sphingolipid transporter spinster homolog 2 GN=At5g64500 OS=Arabidopsis thaliana (Mouse-ear cress) PE=2 SV=1	G	Carbohydrate transport and metabolism	sphingolipid transporter spinster-like protein, putative [Medicago truncatula]
F01.PB100226	0	0.05	0	0.22	0.16	0.13	0	0	0.45	0.55	0.33	0.04	0.05	0.17	0.57	0.07	0.08	0	--	--	--	K11593|5.95571e-33|mtr:MTR_1g038380|Protein argonaute; K11593 eukaryotic translation initiation factor 2C (A)	--	--	--	--	--	--	--	Protein argonaute [Medicago truncatula]
F01.PB100227	3.25	4.03	3.37	2.66	2.93	1.13	2.24	4.86	4.45	3.28	3.06	3.57	2.06	1.48	5.55	4.02	2.7	5.95	--	--	--	--	--	--	--	--	--	--	--	50S ribosomal protein L4, bacterial/organelle protein [Medicago truncatula]
F01.PB100228	0.57	0.33	0.26	0.2	0.28	0.29	0.28	0.22	0.32	0.38	0.61	0.17	0.12	0.64	0.43	0.82	0.63	0.68	--	--	--	--	--	--	--	Plant specific eukaryotic initiation factor 4B	--	S	Function unknown	plant-specific eukaryotic initiation factor 4B [Medicago truncatula]
F01.PB100229	1.32	1.77	0.7	2.93	3.01	4.8	6.41	2.83	3.6	3.4	4.69	6.04	1.49	2.55	1.83	2.91	3.42	1.45	[C]	Energy production and conversion	--	--	--	[C]	Energy production and conversion	Glycerophosphoryl diester phosphodiesterase family;; Glycerophosphoryl diester phosphodiesterase family	Glycerophosphodiester phosphodiesterase GDPDL3 {ECO:0000305} (Precursor) GN=F10M23.30 OS=Arabidopsis thaliana (Mouse-ear cress) PE=1 SV=3	C	Energy production and conversion	Glycerophosphodiesterase-like protein [Medicago truncatula]
F01.PB10023	8.93	5.18	4.94	14.04	8.92	8.47	7.8	6.69	6.58	7.41	8.97	7.24	5.68	5.69	5.14	8.25	5.61	7.36	[O]	Posttranslational modification, protein turnover, chaperones	--	K10581|0|mtr:MTR_1g092460|Ubiquitin-conjugating enzyme E2 O; K10581 ubiquitin-conjugating enzyme E2 O [EC:6.3.2.19] (A)	ko04120:Ubiquitin mediated proteolysis	[O]	Posttranslational modification, protein turnover, chaperones	Ubiquitin-conjugating enzyme	Probable ubiquitin-conjugating enzyme E2 26 GN=UBC26 OS=Arabidopsis thaliana (Mouse-ear cress) PE=2 SV=2	O	Posttranslational modification, protein turnover, chaperones	ubiquitin-conjugating enzyme [Medicago truncatula]
F01.PB100230	0.39	0.57	0.37	0.58	0.65	0.69	1.36	0.98	0.87	0.41	0.71	0.64	0.46	0.66	0.27	0.53	0.51	1.47	[GEPR]	--	--	K15378|0|cam:101488581|sucrose transport protein SUC3-like; K15378 solute carrier family 45, member 1/2/4 (A)	--	[G]	Carbohydrate transport and metabolism	MFS/sugar transport protein	Sucrose transport protein SUC3 GN=T17M13.3 OS=Arabidopsis thaliana (Mouse-ear cress) PE=1 SV=1	U	Intracellular trafficking, secretion, and vesicular transport	SUT2 [Medicago truncatula]
F01.PB100231	4.34	1.97	2.01	4.64	2.24	2.84	4.54	3.01	3.2	3.77	3.31	2.43	3.41	2.22	2.22	3.13	1.98	1.88	--	--	--	--	--	--	--	--	--	--	--	hypothetical protein MTR_3g116810 [Medicago truncatula]
F01.PB100232	0.89	0	1.64	0.04	0.91	0.15	1	0.61	0.38	1.19	0.67	0.96	0.47	0.74	0	0.21	0	0.67	[D]	Cell cycle control, cell division, chromosome partitioning	--	K06671|0|cam:101493297|cohesin subunit SA-1-like; K06671 cohesin complex subunit SA-1/2 (A)	--	[D]	Cell cycle control, cell division, chromosome partitioning	--	Sister-chromatid cohesion protein 3 GN=SCC3 OS=Arabidopsis thaliana (Mouse-ear cress) PE=1 SV=2	D	Cell cycle control, cell division, chromosome partitioning	PREDICTED: cohesin subunit SA-1-like [Cicer arietinum]
F01.PB100233	3	1.85	3.71	2.43	2.54	1.38	3.84	1.99	1.56	2.6	1.74	1.91	1.36	1.14	2.69	2.35	2.97	1.29	--	--	--	K09338|1.00569e-48|mtr:MTR_8g013980|Homeobox-leucine zipper protein ATHB-15; K09338 homeobox-leucine zipper protein (A)	--	--	--	--	Homeobox-leucine zipper protein ATHB-15 OS=Arabidopsis thaliana (Mouse-ear cress) PE=1 SV=1	K	Transcription	Homeobox-leucine zipper protein ATHB-15 [Medicago truncatula]
F01.PB100234	0	0	0	0	0	0	0.11	0	0	0	0.02	0.37	0	0	0	0	0	0	[Q]	Secondary metabolites biosynthesis, transport and catabolism	--	--	--	[Q]	Secondary metabolites biosynthesis, transport and catabolism	Multicopper oxidase;; Multicopper oxidase;; Multicopper oxidase;; Multicopper oxidase	L-ascorbate oxidase OS=Cucurbita pepo var. melopepo (Zucchini) PE=1 SV=1	Q	Secondary metabolites biosynthesis, transport and catabolism	L-ascorbate oxidase [Medicago truncatula]
F01.PB100235	0	0	0.16	0.31	0	0	0	0.99	0	0	0.35	0.18	0.14	0.17	0	0	0	0	[M]	Cell wall/membrane/envelope biogenesis	--	K00695|0|mtr:MTR_4g124660|Sucrose synthase; K00695 sucrose synthase [EC:2.4.1.13] (A)	ko00500:Starch and sucrose metabolism	[M]	Cell wall/membrane/envelope biogenesis	Sucrose synthase;; Glycosyl transferases group 1;; Glycosyl transferases group 1;; Sucrose synthase	Sucrose synthase OS=Medicago sativa (Alfalfa) PE=2 SV=1	M	Cell wall/membrane/envelope biogenesis	RecName: Full=Sucrose synthase; AltName: Full=Sucrose-UDP glucosyltransferase [Medicago sativa]
F01.PB100236	1.47	2.73	3.93	1.47	2.37	0.61	1.13	2.06	1.32	0.63	1.3	0.89	1.14	0.49	1.68	1.84	1.64	0.97	--	--	--	--	--	[D]	Cell cycle control, cell division, chromosome partitioning	--	--	S	Function unknown	Helicase-like protein [Medicago truncatula]
F01.PB100237	2.26	1.41	3.75	1.59	1.16	0.93	3.06	2.29	2.3	2.37	2.59	1.46	2.2	2.2	2.1	1.27	1.94	1.89	--	--	--	K10727|0|mtr:MTR_6g077680|Mitochondrial protein, putative; K10727 chromatin licensing and DNA replication factor 1 (A)	--	[L]	Replication, recombination and repair	DNA replication factor CDT1 like	CDT1-like protein b GN=CDT1B OS=Arabidopsis thaliana (Mouse-ear cress) PE=1 SV=1	L	Replication, recombination and repair	DNA replication factor CDT1-like protein [Medicago truncatula]
F01.PB100238	0.13	0.47	0.17	0	0.82	0	0	0.08	0	0	0.11	0	0	0	0	0	0	0.41	[E]	Amino acid transport and metabolism	--	K00928|0|cam:101512626|aspartokinase 1, chloroplastic-like; K00928 aspartate kinase [EC:2.7.2.4] (A)	ko00260:Glycine, serine and threonine metabolism;ko00270:Cysteine and methionine metabolism;ko00300:Lysine biosynthesis;ko01210:2-Oxocarboxylic acid metabolism;ko01230:Biosynthesis of amino acids	[E]	Amino acid transport and metabolism	Amino acid kinase family;; ACT domain;; Amino acid kinase family	Aspartokinase 1, chloroplastic (Precursor) GN=T31B5.100 OS=Arabidopsis thaliana (Mouse-ear cress) PE=1 SV=1	E	Amino acid transport and metabolism	monofunctional aspartokinase [Medicago truncatula]
F01.PB100239	0.15	0.09	0	1.25	0.51	0.85	0.38	0.74	1.2	0.38	1.08	0.65	0.5	0.86	0.34	0.71	0.22	1.19	[C]	Energy production and conversion	--	K00029|3.46212e-108|gmx:100818219|NADP-dependent malic enzyme-like; K00029 malate dehydrogenase (oxaloacetate-decarboxylating)(NADP+) [EC:1.1.1.40] (A)	ko00620:Pyruvate metabolism;ko00710:Carbon fixation in photosynthetic organisms;ko01200:Carbon metabolism	[C]	Energy production and conversion	Malic enzyme, N-terminal domain;; Malic enzyme, N-terminal domain;; Malic enzyme, NAD binding domain;; Malic enzyme, N-terminal domain	NADP-dependent malic enzyme OS=Populus trichocarpa (Western balsam poplar) PE=2 SV=3	C	Energy production and conversion	malic enzyme
F01.PB10024	40	47.63	34.6	35.17	54.42	45.88	3.79	2	7.39	19.17	22.71	36.91	15.01	9.05	32.36	7.33	5.58	9.52	--	--	--	--	--	--	--	--	F-box/kelch-repeat protein At3g23880 GN=At3g23880 OS=Arabidopsis thaliana (Mouse-ear cress) PE=2 SV=1	S	Function unknown	F-box protein interaction domain protein [Medicago truncatula]
F01.PB100240	2.13	2.95	4.15	5.72	1.07	4.69	8.27	2.59	4.58	5.45	0.98	5.02	2	1.81	1.34	2.15	1.93	1.18	--	--	--	K04715|0|mtr:MTR_3g008260|Ceramide kinase; K04715 ceramide kinase [EC:2.7.1.138] (A)	ko00600:Sphingolipid metabolism	[IT]	--	Diacylglycerol kinase catalytic domain	Ceramide kinase GN=CERK OS=Arabidopsis thaliana (Mouse-ear cress) PE=1 SV=1	I	Lipid transport and metabolism	Ceramide kinase [Medicago truncatula]
F01.PB100241	1.49	1.24	0.95	5.15	0.78	4.11	2.52	3.2	3.68	0.85	3.19	1.9	2.37	1.38	2.95	1.69	1.58	3.55	[RTKL]	--	--	--	--	--	--	Salt stress response/antifungal;; Protein kinase domain;; Protein tyrosine kinase	Cysteine-rich receptor-like protein kinase 8 (Precursor) GN=CRK8 OS=Arabidopsis thaliana (Mouse-ear cress) PE=3 SV=2	T	Signal transduction mechanisms	salt stress response/antifungal domain protein [Medicago truncatula]
F01.PB100242	0.95	0.81	0.32	0.35	0.29	1.21	0.23	0.12	0.26	0.38	0.17	0.81	0.03	0.34	0.26	0.45	0.1	0.1	--	--	--	K16296|1.02494e-167|mtr:MTR_4g021490|Serine carboxypeptidase; K16296 serine carboxypeptidase-like clade I [EC:3.4.16.-] (A)	--	[OE]	--	Serine carboxypeptidase	Serine carboxypeptidase-like 19 chain B (Precursor) GN=F17I14.170 OS=Arabidopsis thaliana (Mouse-ear cress) PE=1 SV=1	E	Amino acid transport and metabolism	Serine carboxypeptidase [Medicago truncatula]
F01.PB100243	1	1.28	1.55	1.76	1.53	2.22	2.28	1.03	1.29	0.99	1.72	0.55	1.11	0.96	0.22	1.39	2.02	1.07	--	--	--	K09527|1.1058e-39|mtr:MTR_4g076240|Chaperone protein dnaJ; K09527 DnaJ homolog subfamily C member 7 (A)	--	--	--	--	Mediator of RNA polymerase II transcription subunit 27 OS=Arabidopsis thaliana (Mouse-ear cress) PE=1 SV=1	O	Posttranslational modification, protein turnover, chaperones	heat shock protein DnaJ with TPR protein, putative [Medicago truncatula]
F01.PB100244	0.29	10.27	27.58	3.51	2.41	2.6	2.51	2.84	3.55	6.55	5.04	4.84	0.82	4.03	5.99	1.67	2.68	6.98	[D]	Cell cycle control, cell division, chromosome partitioning	--	--	--	[ZUD]	--	SMC proteins Flexible Hinge Domain	E3 ubiquitin-protein ligase RGLG2 GN=RGLG2 OS=Arabidopsis thaliana (Mouse-ear cress) PE=1 SV=1	S	Function unknown	PX-SNX19-like-plant protein [Medicago truncatula]
F01.PB100245	1.05	1.48	0.75	0.87	0.75	1.01	1.25	1.19	1.42	0.9	1.34	1.3	2.94	5.35	3.54	1.3	0.9	0.77	[RTKL]	--	--	--	--	--	--	Glycosyl hydrolases family 18;; Protein kinase domain;; Protein tyrosine kinase	Putative cysteine-rich receptor-like protein kinase 35 (Precursor) GN=CRK35 OS=Arabidopsis thaliana (Mouse-ear cress) PE=3 SV=3	G	Carbohydrate transport and metabolism	cysteine-rich RLK (receptor-like kinase) protein [Medicago truncatula]
F01.PB100246	0.98	1.07	1.12	0.27	0.21	0.06	0.81	0.1	0.82	1.01	0.82	1.16	0.7	1.74	0.7	1.07	1.46	0.36	[Q]	Secondary metabolites biosynthesis, transport and catabolism	--	K15398|0|mtr:MTR_8g030590|Cytochrome P450 fatty acid omega-hydroxylase; K15398 fatty acid omega-hydroxylase [EC:1.14.-.-] (A)	ko00073:Cutin, suberine and wax biosynthesis	[QI]	--	Cytochrome P450	Cytochrome P450 86A8 GN=F4I18.5 OS=Arabidopsis thaliana (Mouse-ear cress) PE=2 SV=1	Q	Secondary metabolites biosynthesis, transport and catabolism	Cytochrome P450 fatty acid omega-hydroxylase [Medicago truncatula]
F01.PB100247	0	0.48	0.37	1.25	0.56	1.38	1.83	3.5	1.67	1.64	3.89	2.62	1.14	2.23	0.53	2.61	1.22	2.47	--	--	--	--	--	--	--	--	--	S	Function unknown	hypothetical protein MTR_6g023580 [Medicago truncatula]
F01.PB100248	0.21	2.02	0.27	1.66	0	0.81	1.56	1.03	0.85	0.4	0.35	0.47	0.51	0.28	0.28	1.72	0	0.2	--	--	--	--	--	[S]	Function unknown	U-box domain;; Armadillo/beta-catenin-like repeat;; Kinesin-associated protein (KAP)	U-box domain-containing protein 5 GN=PUB5 OS=Arabidopsis thaliana (Mouse-ear cress) PE=3 SV=3	O	Posttranslational modification, protein turnover, chaperones	ubiquitin-protein ligase [Medicago truncatula]
F01.PB100249	0	0	0	0	0	0	0	0	0	0	0	0	0	0	0	0	0	0	[IQ]	--	--	K09458|4.18598e-40|ppp:PHYPADRAFT_87584|hypothetical protein; K09458 3-oxoacyl-[acyl-carrier-protein] synthase II [EC:2.3.1.179] (A)	ko00061:Fatty acid biosynthesis;ko00780:Biotin metabolism;ko01212:Fatty acid metabolism	[IQ]	--	Beta-ketoacyl synthase, C-terminal domain;; Beta-ketoacyl synthase, N-terminal domain;; Beta-ketoacyl synthase, N-terminal domain;; Carboxyl transferase domain	3-oxoacyl-[acyl-carrier-protein] synthase II, chloroplastic (Precursor) OS=Arabidopsis thaliana (Mouse-ear cress) PE=1 SV=1	I	Lipid transport and metabolism	PREDICTED: 3-oxoacyl-[acyl-carrier-protein] synthase II, chloroplastic-like isoform X1 [Camelina sativa]
F01.PB10025	4.63	5.9	3.01	13.36	20.16	6.03	2.15	11.9	8.84	6.59	3.39	5.53	8.82	1.21	9.75	10.59	7.73	7.66	--	--	--	K08503|3.20249e-125|mtr:MTR_3g055200|Syntaxin-52; K08503 syntaxin of plants SYP5 (A)	ko04130:SNARE interactions in vesicular transport	[U]	Intracellular trafficking, secretion, and vesicular transport	SNARE domain	Syntaxin-52 GN=SYP52 OS=Arabidopsis thaliana (Mouse-ear cress) PE=1 SV=1	U	Intracellular trafficking, secretion, and vesicular transport	Syntaxin-52 [Medicago truncatula]
F01.PB100250	2	0.67	3.3	2.96	2.52	4.73	7.11	2.56	4.39	2.23	4.19	3.24	4.77	4.15	4.29	3.5	6.57	6.13	--	--	--	--	--	--	--	U-box domain;; Zinc-finger of the MIZ type in Nse subunit	U-box domain-containing protein 30 GN=PUB30 OS=Arabidopsis thaliana (Mouse-ear cress) PE=2 SV=1	O	Posttranslational modification, protein turnover, chaperones	E3 ubiquitin ligase PUB14 [Medicago truncatula]
F01.PB100251	0.25	0.32	0.5	0	0	0	0.11	0.16	0.48	0	0.15	0	1.33	1.61	1.45	0	0.89	0	[P]	Inorganic ion transport and metabolism	--	K03549|0|cam:101500148|potassium transporter 5-like; K03549 KUP system potassium uptake protein (A)	--	--	--	K+ potassium transporter	Potassium transporter 5 GN=T9E8.160 OS=Arabidopsis thaliana (Mouse-ear cress) PE=1 SV=1	P	Inorganic ion transport and metabolism	high-affinity potassium transporter [Medicago truncatula]
F01.PB100252	5.06	9.78	7.73	6.4	4.43	4.16	4.91	3.39	4.78	2.22	5.07	4.53	2.17	2.17	1.55	3.75	4.48	4.78	--	--	--	--	--	--	--	--	--	--	--	--
F01.PB100253	0.34	0.14	0.02	0	0	0.04	0.37	0.04	0.15	0.14	0.17	0	0	0	0	0.11	0.34	0.02	--	--	--	--	--	[R]	General function prediction only	Leucine rich repeat N-terminal domain;; Leucine Rich repeats (2 copies);; Leucine rich repeat;; Leucine Rich Repeat;; Leucine Rich repeat;; Leucine rich repeat;; Leucine Rich repeats (2 copies);; Leucine Rich repeat;; Leucine Rich Repeat	Receptor-like protein 2 (Precursor) GN=RLP2 OS=Arabidopsis thaliana (Mouse-ear cress) PE=2 SV=1	S	Function unknown	LRR receptor-like kinase [Medicago truncatula]
F01.PB100254	3.02	6	2.8	6.41	1.31	2.95	5.05	2.78	14.27	2.05	2.71	3.38	7.54	13.99	5.22	3.76	5.16	5.28	--	--	--	--	--	[UR]	--	Dynamin family;; Dynamin central region;; 50S ribosome-binding GTPase;; Dynamin GTPase effector domain	Dynamin-related protein 1E GN=T2O9.170 OS=Arabidopsis thaliana (Mouse-ear cress) PE=1 SV=1	S	Function unknown	Dynamin-related protein 1E [Medicago truncatula]
F01.PB100255	1.76	4.38	2.72	2.9	2.95	3.02	7.45	5.29	4.65	2.79	3.09	1.77	5.25	2.99	4.04	2.37	3.3	2.54	--	--	--	--	--	[R]	General function prediction only	Reverse transcriptase (RNA-dependent DNA polymerase)	Endonuclease OS=Nicotiana tabacum (Common tobacco) PE=2 SV=1	S	Function unknown	RecName: Full=Retrovirus-related Pol polyprotein from transposon TNT 1-94; Includes: RecName: Full=Protease; Includes: RecName: Full=Reverse transcriptase; Includes: RecName: Full=Endonuclease [Nicotiana tabacum]
F01.PB100256	0	0.07	0	0	0.09	0.06	0.37	0	0.36	0.18	0	0.06	0.11	0.12	0	0.2	0.21	0.12	--	--	--	--	--	--	--	--	--	S	Function unknown	conserved hypothetical protein [Verticillium alfalfae VaMs.102]
F01.PB100257	1.04	0.68	0.77	0.94	0.5	0.59	0.75	0.55	0.79	0.67	0.42	1.03	0.59	0.81	1.34	1.14	0.62	0.66	--	--	--	--	--	--	--	--	--	--	--	--
F01.PB100258	8.07	6.72	4.53	0.57	0.66	1	1.56	0.41	0.79	1.65	0.56	1.55	9.07	10.55	9.72	2.51	2.02	0.98	--	--	--	--	--	--	--	Cold acclimation protein WCOR413	Cold-regulated 413 plasma membrane protein 4 GN=At4g37220 OS=Arabidopsis thaliana (Mouse-ear cress) PE=2 SV=2	S	Function unknown	cold acclimation protein WCOR413 [Medicago truncatula]
F01.PB100259	3.49	0	2.18	1.56	0	1.57	0.76	0	0.4	4.76	0.24	1.57	0	0.7	0	0	3.62	0	[G]	Carbohydrate transport and metabolism	--	K00688|0|cam:101510928|alpha-glucan phosphorylase, H isozyme-like; K00688 starch phosphorylase [EC:2.4.1.1] (A)	ko00500:Starch and sucrose metabolism	[G]	Carbohydrate transport and metabolism	Carbohydrate phosphorylase	Alpha-glucan phosphorylase, H isozyme OS=Vicia faba (Broad bean) PE=2 SV=1	G	Carbohydrate transport and metabolism	glycogen/starch/alpha-glucan phosphorylase family protein [Medicago truncatula]
F01.PB10026	9.02	5.05	10.4	2.22	1.85	4.43	5.31	3.75	2.62	4.4	3.71	2.2	2.56	4.36	2.78	2.82	4.37	3.22	--	--	--	--	--	--	--	--	--	S	Function unknown	hypothetical protein MTR_3g091770 [Medicago truncatula]
F01.PB100260	0.52	0.63	0.66	0.76	0.93	0.29	0.13	0.56	0.42	0.72	0.38	0.18	0.4	0.59	0.4	0.28	0.17	0.42	--	--	--	K03005|8.33441e-74|mtr:MTR_7g104810|DNA-directed RNA polymerase I subunit rpa49; K03005 DNA-directed RNA polymerase I subunit RPA49 (A)	ko00230:Purine metabolism;ko00240:Pyrimidine metabolism;ko03020:RNA polymerase	[K]	Transcription	A49-like RNA polymerase I associated factor	--	K	Transcription	A49-like RNA polymerase I associated factor [Medicago truncatula]
F01.PB100261	1.14	0.89	1.07	1.18	1.11	2.38	0.75	1.09	1.22	1.15	0.68	0.7	0.67	1.19	2.04	0.86	0.58	0.34	[S]	Function unknown	--	--	--	[R]	General function prediction only	Domain of unknown function DUF221	CSC1-like protein HYP1 GN=HYP1 OS=Arabidopsis thaliana (Mouse-ear cress) PE=2 SV=1	S	Function unknown	ERD (early-responsive to dehydration stress) family protein [Medicago truncatula]
F01.PB100262	2.99	1.41	1.59	0.83	1.08	1.97	1.75	1.65	2.29	1.46	1.92	1.39	0.66	1.37	0.58	2.27	1.95	2.46	--	--	--	--	--	[O]	Posttranslational modification, protein turnover, chaperones	--	Probable ubiquitin-conjugating enzyme E2 26 GN=UBC26 OS=Arabidopsis thaliana (Mouse-ear cress) PE=2 SV=2	B	Chromatin structure and dynamics	hypothetical protein MTR_4g008180 [Medicago truncatula]
F01.PB100263	1.07	2.17	2.18	2.1	2.61	1.71	1.44	0.73	0.44	1.09	2.36	2.36	8.06	4.69	17.36	3.84	4.99	2.41	--	--	--	K07766|1.78997e-53|mtr:MTR_6g070920|Nudix hydrolase; K07766 diphosphoinositol-polyphosphate diphosphatase [EC:3.6.1.52] (A)	--	[T]	Signal transduction mechanisms	NUDIX domain	Nudix hydrolase 4 GN=F15H18.18 OS=Arabidopsis thaliana (Mouse-ear cress) PE=1 SV=1	L	Replication, recombination and repair	Nudix hydrolase [Medicago truncatula]
F01.PB100264	1.23	0.86	2.9	2.61	0.6	2.21	2.27	0	0.51	1.65	1.34	0.38	0.36	0.87	0.24	0.74	1.56	2.8	[KAD]	--	--	K09422|1.42333e-61|gmx:100782199|transcription factor MYB86-like; K09422 myb proto-oncogene protein, plant (A)	--	[K]	Transcription	EF-hand domain pair;; EF-hand domain	Transcription factor MYB86 GN=F21E10.4 OS=Arabidopsis thaliana (Mouse-ear cress) PE=2 SV=1	K	Transcription	myb transcription factor MYB64 [Medicago truncatula]
F01.PB100265	34.38	33.44	31.69	23.41	22.59	33.33	21.78	23.91	18.29	21.4	18.71	25.22	16.06	23.21	20.49	19.53	27.02	18.43	[R]	General function prediction only	--	--	--	[G]	Carbohydrate transport and metabolism	Calcineurin-like phosphoesterase;; Iron/zinc purple acid phosphatase-like protein C;; PhoD-like phosphatase	Peroxidase (Precursor) GN=PAP26 OS=Arabidopsis thaliana (Mouse-ear cress) PE=1 SV=1	S	Function unknown	unknown [Medicago truncatula]
F01.PB100266	0.21	0.21	0.28	0.3	0.23	0.41	0.23	0.3	0.2	0.35	0.2	0.21	0.2	0.16	0.09	0.12	0.33	0.12	--	--	--	--	--	[R]	General function prediction only	DYW family of nucleic acid deaminases;; PPR repeat;; PPR repeat family;; Pentatricopeptide repeat domain;; PPR repeat family;; PPR repeat;; PPR repeat	Pentatricopeptide repeat-containing protein At3g57430, chloroplastic (Precursor) GN=PCMP-H81 OS=Arabidopsis thaliana (Mouse-ear cress) PE=2 SV=2	S	Function unknown	PREDICTED: pentatricopeptide repeat-containing protein At2g29760, chloroplastic-like, partial [Cicer arietinum]
F01.PB100267	8.28	4.76	4.5	2.47	1.27	1.61	3.1	2.19	4.75	1.88	1.65	1.8	4.53	1.98	2.36	3.11	2.03	3.82	--	--	--	K05391|0|cam:101493819|probable cyclic nucleotide-gated ion channel 20, chloroplastic-like; K05391 cyclic nucleotide gated channel, other eukaryote (A)	ko04626:Plant-pathogen interaction	[PT]	--	--	Probable cyclic nucleotide-gated ion channel 20, chloroplastic (Precursor) GN=MKP6.28 OS=Arabidopsis thaliana (Mouse-ear cress) PE=2 SV=1	U	Intracellular trafficking, secretion, and vesicular transport	cyclic nucleotide-gated cation channel protein [Medicago truncatula]
F01.PB100268	0.68	0.08	0.51	7.27	1.36	2.76	1.34	0.61	1.78	3.63	0.49	2.4	1.92	3.13	2.99	4.15	3.49	4.23	--	--	--	--	--	--	--	NB-ARC domain;; NACHT domain;; TIR domain;; TIR domain	TMV resistance protein N GN=N OS=Nicotiana glutinosa (Tobacco) PE=1 SV=1	S	Function unknown	Disease resistance-like protein GS3-3 [Medicago truncatula]
F01.PB100269	1.23	3.21	1.16	3.34	3	3.24	2.1	2.2	3.63	2.2	4.12	2.03	2.77	2.56	4.44	2.06	2.75	4.36	--	--	--	--	--	--	--	--	--	--	--	hypothetical protein MTR_2g005010 [Medicago truncatula]
F01.PB10027	4.36	0.64	2.49	1.41	2.76	1.72	2.43	2.03	1.81	6.05	0.55	2.43	6.28	2.96	3	5.32	1.84	4.14	--	--	--	--	--	[K]	Transcription	--	Zinc finger protein CONSTANS-LIKE 3 GN=COL3 OS=Arabidopsis thaliana (Mouse-ear cress) PE=1 SV=1	K	Transcription	CONSTANS-like 1 [Medicago sativa]
F01.PB100270	2.54	1.82	1.24	1.32	0.99	0.92	2.87	1.82	3.84	1.89	1.85	1.33	1.84	2.09	3.11	1.69	1.9	3.56	[L]	Replication, recombination and repair	--	K01247|3.11293e-168|mtr:MTR_5g020300|DNA-3-methyladenine glycosylase; K01247 DNA-3-methyladenine glycosylase II [EC:3.2.2.21] (A)	ko03410:Base excision repair	[L]	Replication, recombination and repair	HhH-GPD superfamily base excision DNA repair protein	--	L	Replication, recombination and repair	DNA-3-methyladenine glycosylase [Medicago truncatula]
F01.PB100271	12.06	14.55	8.85	4.64	3.32	3.79	11.71	9.85	13.15	11.05	2.47	1	10.04	6.22	4.09	8.11	3.21	0	--	--	--	--	--	[R]	General function prediction only	PHD-finger	PHD finger protein At1g33420 GN=At1g33420 OS=Arabidopsis thaliana (Mouse-ear cress) PE=1 SV=1	S	Function unknown	PHD finger plant-like protein [Medicago truncatula]
F01.PB100272	0.04	0.32	0.31	0.41	0.38	0.19	0.2	1.04	0.62	0.39	0.36	0.2	0.48	0.32	0.17	0.07	0.17	0.15	--	--	--	--	--	--	--	--	--	--	--	hypothetical protein MTR_3g050580 [Medicago truncatula]
F01.PB100273	0.91	0.71	0.53	0.31	0.03	0.92	0.96	0.57	0.58	0.36	0.32	0.85	0.79	0.81	0.42	1.06	0.31	1.09	--	--	--	--	--	--	--	NB-ARC domain;; NACHT domain	Protein SUPPRESSOR OF npr1-1, CONSTITUTIVE 1 OS=Arabidopsis thaliana (Mouse-ear cress) PE=1 SV=3	S	Function unknown	Resistance protein [Medicago truncatula]
F01.PB100274	5.5	7.14	6.27	5.22	4.48	0.93	4.52	4.68	4.16	7.77	4.15	2.73	7.33	3.12	4.1	3.8	3	3.66	--	--	--	K15168|0|cam:101507045|mediator of RNA polymerase II transcription subunit 25-like; K15168 mediator of RNA polymerase II transcription subunit 25 (A)	--	--	--	Mediator complex subunit 25 von Willebrand factor type A	Mediator of RNA polymerase II transcription subunit 25 GN=F2J7.4 OS=Arabidopsis thaliana (Mouse-ear cress) PE=1 SV=1	K	Transcription	phytochrome and flowering time regulatory protein [Medicago truncatula]
F01.PB100275	6.02	6.97	3.16	2.44	1.94	0.26	7.12	0.04	2.04	0.63	1.18	1.25	2	9.06	6.53	1.13	5.29	3.12	--	--	--	--	--	[K]	Transcription	Associated with HOX;; Homeobox KN domain;; Homeobox domain	BEL1-like homeodomain protein 1 GN=F11F19.15 OS=Arabidopsis thaliana (Mouse-ear cress) PE=1 SV=1	K	Transcription	BEL1-related homeotic protein [Medicago truncatula]
F01.PB100276	0.85	0.93	0.31	0.41	0.3	0.42	0.14	0.19	0.14	0.64	0.24	0.44	0.38	0.58	0.32	0.32	0.44	0.03	--	--	--	K15382|1.23921e-75|cam:101491054|bidirectional sugar transporter SWEET13-like; K15382 solute carrier family 50 (sugar transporter) (A)	--	[R]	General function prediction only	Sugar efflux transporter for intercellular exchange;; Sugar efflux transporter for intercellular exchange	Bidirectional sugar transporter SWEET13 GN=SWEET13 OS=Arabidopsis thaliana (Mouse-ear cress) PE=2 SV=1	U	Intracellular trafficking, secretion, and vesicular transport	N3 like protein [Medicago truncatula]
F01.PB100277	5.7	4.06	0.69	1.09	1.6	2.06	2.44	1.14	0.72	1.68	3.65	5.81	1.02	3.2	4.38	0	1.3	3.19	--	--	--	K07300|0|cam:101489659|vacuolar cation/proton exchanger 2-like; K07300 Ca2+:H+ antiporter (A)	--	[P]	Inorganic ion transport and metabolism	Sodium/calcium exchanger protein	Vacuolar cation/proton exchanger 2 GN=CAX2 OS=Oryza sativa subsp. japonica (Rice) PE=2 SV=2	P	Inorganic ion transport and metabolism	vacuolar cation/proton exchanger 3 [Medicago truncatula]
F01.PB100278	8.21	6.98	5.07	3.42	0.41	4.51	6.36	4.47	9.98	4.81	8.31	4.78	3.79	4.56	8.02	5.26	9.17	4.94	[R]	General function prediction only	--	--	--	[S]	Function unknown	Domain of unknown function DUF21;; Transporter associated domain;; CBS domain	Putative DUF21 domain-containing protein At3g13070, chloroplastic (Precursor) GN=CBSDUFCH1 OS=Arabidopsis thaliana (Mouse-ear cress) PE=3 SV=1	P	Inorganic ion transport and metabolism	Magnesium and cobalt efflux protein corC [Medicago truncatula]
F01.PB100279	0	0	0	1.65	13.72	0	0	0	2.44	0	0	3	0	0	0	0	0	0.98	--	--	--	--	--	--	--	Uncharacterised protein family, YAP/Alf4/glomulin	Aberrant root formation protein 4 GN=ALF4 OS=Arabidopsis thaliana (Mouse-ear cress) PE=1 SV=2	S	Function unknown	aberrant root formation protein [Medicago truncatula]
F01.PB10028	0	0	5.98	0	7.06	0	0	0	0	0	0	0	0	0	0	0	0.59	0	--	--	--	--	--	--	--	Complement Clr-like EGF-like;; Calcium-binding EGF domain	Vacuolar-sorting receptor 1 (Precursor) GN=BP80 OS=Pisum sativum (Garden pea) PE=1 SV=1	U	Intracellular trafficking, secretion, and vesicular transport	vacuolar-sorting receptor-like protein [Medicago truncatula]
F01.PB100280	0	0	0.42	0.85	0.27	0	1.59	0.65	1.12	0.4	1.41	0.29	1.01	1.19	2.49	2.59	1.11	2.61	--	--	--	--	--	[A]	RNA processing and modification	SUZ domain;; R3H domain	--	S	Function unknown	R3H domain-containing protein [Medicago truncatula]
F01.PB100281	3.07	2.68	6.84	1.59	1.27	2.72	4.09	3.23	5.88	1.88	3.05	4.65	2.43	3.96	4.8	4.07	4.72	6.99	--	--	--	K11718|0|mtr:MTR_2g006960|UDP-glucose:glycoprotein glucosyltransferase; K11718 UDP-glucose:glycoprotein glucosyltransferase [EC:2.4.1.-] (A)	ko04141:Protein processing in endoplasmic reticulum	[G]	Carbohydrate transport and metabolism	UDP-glucose:Glycoprotein Glucosyltransferase;; Glycosyl transferase family 8	UDP-glucose:glycoprotein glucosyltransferase (Precursor) OS=Arabidopsis thaliana (Mouse-ear cress) PE=1 SV=1	O	Posttranslational modification, protein turnover, chaperones	UDP-glucose:glycoprotein glucosyltransferase [Medicago truncatula]
F01.PB100282	3.52	5.93	5.61	5.53	2.24	5.31	5.58	9.33	10.48	14.77	10.6	8.06	5.56	7.55	8.76	6.09	10.89	6.82	[TK]	--	--	K14491|0|gmx:100814930|two-component response regulator ARR2-like; K14491 two-component response regulator ARR-B family (A)	ko04075:Plant hormone signal transduction	[K]	Transcription	Response regulator receiver domain;; Myb-like DNA-binding domain	Two-component response regulator ARR2 OS=Arabidopsis thaliana (Mouse-ear cress) PE=1 SV=1	T	Signal transduction mechanisms	two-component response regulator ARR2-like protein [Medicago truncatula]
F01.PB100283	0.56	0.62	0.45	0.02	0.41	0.32	0.71	0.24	0.46	0.38	0.24	0.96	0.69	0.83	0.76	0.34	0.6	0.14	--	--	--	--	--	--	--	--	--	--	--	hypothetical protein MTR_1g090030 [Medicago truncatula]
F01.PB100284	0.28	0	0.55	1.32	0	0.66	0	1.45	0.47	0	0	0.28	0.61	1.58	0	0.71	0	0.54	--	--	--	--	--	[C]	Energy production and conversion	CBS domain	CBS domain-containing protein CBSX6 GN=CBSX6 OS=Arabidopsis thaliana (Mouse-ear cress) PE=1 SV=1	S	Function unknown	unknown [Medicago truncatula]
F01.PB100285	4.33	4.82	2.48	4.31	3.54	5.3	6.94	6.31	2.8	4.73	4.78	6.1	4.5	5.7	5.79	6.04	7.86	4.31	[RTKL]	--	--	--	--	--	--	Legume lectin domain;; Protein kinase domain;; Protein tyrosine kinase	L-type lectin-domain containing receptor kinase S.1 (Precursor) GN=LECRKS1 OS=Arabidopsis thaliana (Mouse-ear cress) PE=2 SV=1	T	Signal transduction mechanisms	lectin receptor kinase [Medicago truncatula]
F01.PB100286	0	0	0	0.7	1.36	0	0	1.34	0	0	0	0.52	0	0	0	0	0	0	[M]	Cell wall/membrane/envelope biogenesis	--	K00695|0|cam:101509229|sucrose synthase-like; K00695 sucrose synthase [EC:2.4.1.13] (A)	ko00500:Starch and sucrose metabolism	[M]	Cell wall/membrane/envelope biogenesis	Sucrose synthase;; Glycosyl transferases group 1;; Glycosyl transferases group 1;; Sucrose synthase	Sucrose synthase GN=SS OS=Glycine max (Soybean) PE=1 SV=2	M	Cell wall/membrane/envelope biogenesis	sucrose synthase [Medicago truncatula]
F01.PB100287	0.98	0.49	2.44	1.31	1.71	0.04	1.64	1.08	1.16	0.98	0.9	0.43	1.28	0.44	1.87	1.68	0.26	1.12	--	--	--	--	--	--	--	--	--	--	--	hypothetical protein MTR_3g050130 [Medicago truncatula]
F01.PB100288	2.8	1.34	3	1.61	1.63	0.98	2.4	1.4	1.97	1.47	1.32	1.34	3.41	4.65	2.79	2.26	1.32	1.67	[KL]	--	--	K10875|0|cam:101515621|DNA repair and recombination protein RAD54-like; K10875 DNA repair and recombination protein RAD54 and RAD54-like protein [EC:3.6.4.-] (A)	ko03440:Homologous recombination	[L]	Replication, recombination and repair	SNF2 family N-terminal domain;; Helicase conserved C-terminal domain;; SNF2 family N-terminal domain	Protein CHROMATIN REMODELING 25 OS=Arabidopsis thaliana (Mouse-ear cress) PE=1 SV=1	L	Replication, recombination and repair	DNA repair and recombination RAD54-like protein [Medicago truncatula]
F01.PB100289	10.74	10.34	11.11	8.57	6.27	7.56	9.9	7.66	9.04	9.19	10.11	9.83	7.14	9.14	5.85	8.9	8.74	6.46	[R]	General function prediction only	--	--	--	--	--	WD domain, G-beta repeat;; zinc-RING finger domain;; RING-type zinc-finger;; Zinc finger, C3HC4 type (RING finger)	Zinc finger CCCH domain-containing protein 62 GN=ZFWD4 OS=Arabidopsis thaliana (Mouse-ear cress) PE=2 SV=1	S	Function unknown	PREDICTED: uncharacterized protein LOC101500010 isoform X1 [Cicer arietinum]
F01.PB10029	16.77	19.69	14.27	7.67	8.92	3.17	5.39	4.94	5.89	4.84	7.24	7.65	5.53	6.53	7.52	5.16	4.53	4.1	--	--	--	--	--	--	--	Helix-loop-helix DNA-binding domain	Transcription factor bHLH30 OS=Arabidopsis thaliana (Mouse-ear cress) PE=1 SV=1	K	Transcription	transcription factor bHLH107-like protein [Medicago truncatula]
F01.PB100290	1.92	3.87	4.65	0.33	0.16	0.16	1.73	1.12	0.68	0.45	0.45	0.82	0.41	0.22	0.3	0.36	0.68	0.21	[P]	Inorganic ion transport and metabolism	--	K02575|7.46511e-156|mtr:MTR_088s0023|High-affinity nitrate transporter; K02575 MFS transporter, NNP family, nitrate/nitrite transporter (A)	ko00910:Nitrogen metabolism	--	--	--	High-affinity nitrate transporter 2.1 GN=At1g08090 OS=Arabidopsis thaliana (Mouse-ear cress) PE=1 SV=1	P	Inorganic ion transport and metabolism	High-affinity nitrate transporter [Medicago truncatula]
F01.PB100291	2.71	2.57	1.77	1.06	0.18	0.62	1.84	1.62	2.42	3.7	2.24	2.59	0.5	1.49	0.88	1.25	3.13	1.4	[Q]	Secondary metabolites biosynthesis, transport and catabolism	--	--	--	[QI]	--	Cytochrome P450;; Cytochrome P450	Cytochrome P450 716B1 GN=CYP716B1 OS=Picea sitchensis (Sitka spruce) PE=2 SV=1	Q	Secondary metabolites biosynthesis, transport and catabolism	Taxane 13-alpha-hydroxylase [Medicago truncatula]
F01.PB100292	3.26	3.63	2.81	1.54	1.26	1.37	2.12	1.48	2.24	1.58	1.85	1.47	0.91	1.6	1.75	1.32	1.42	1.27	--	--	--	--	--	[KT]	--	N-terminal region of micro-spherule protein;; FHA domain	--	T	Signal transduction mechanisms	Microspherule protein [Medicago truncatula]
F01.PB100293	0.34	0.34	0.56	0.52	0.24	0.49	0.3	0.41	0.47	0.14	0.33	0.64	0.32	0.19	0.53	0.15	0.32	0.4	--	--	--	--	--	[S]	Function unknown	--	--	S	Function unknown	Nuclear-interacting partner of ALK [Medicago truncatula]
F01.PB100294	0.07	0.04	0.03	0.06	0.1	0.17	0.8	0.87	0.51	0.38	0.12	0.03	0.03	0.03	0.1	0.45	0.71	0.06	--	--	--	--	--	--	--	--	--	--	--	--
F01.PB100295	0.18	0.18	0.35	0.71	0.06	0.56	0.52	0.12	0.3	0.58	0.18	0.85	0.71	0.32	0.32	0	0.18	0.45	[P]	Inorganic ion transport and metabolism	--	--	--	[P]	Inorganic ion transport and metabolism	Voltage gated chloride channel;; CBS domain	Chloride channel protein CLC-f GN=F20N2.5 OS=Arabidopsis thaliana (Mouse-ear cress) PE=2 SV=2	P	Inorganic ion transport and metabolism	ClC chloride channel family protein [Medicago truncatula]
F01.PB100296	1.58	0.97	0.98	0.94	0.51	0.66	1.38	1.64	0.59	2.55	1.17	1.54	0.82	1.61	1.7	2.44	1.89	1.51	--	--	--	--	--	--	--	--	--	S	Function unknown	hypothetical protein MTR_4g102080 [Medicago truncatula]
F01.PB100297	0.14	0.11	0.15	0	0.29	0.12	0.95	0.16	0.5	0.29	0.26	0.82	0.48	0.41	0.45	0.71	0.74	0.51	--	--	--	--	--	--	--	--	--	--	--	--
F01.PB100298	0.03	0	0.03	0.03	0.28	0.56	0.26	0.11	0.09	0.11	0	0.2	0.2	0.08	0.03	0.4	0.13	0.36	[GEPR]	--	--	--	--	[R]	General function prediction only	Major Facilitator Superfamily;; Major Facilitator Superfamily;; Sugar (and other) transporter	--	G	Carbohydrate transport and metabolism	putative mfs multidrug transporter protein [Togninia minima UCRPA7]
F01.PB100299	3.04	2.84	3.34	2.42	4.04	3.9	3.03	2.84	2	4.1	2.75	2.33	3.22	3.27	4.53	3.3	2.69	3.52	--	--	--	--	--	--	--	--	--	--	--	--
F01.PB1003	3.21	1.62	4.06	3.73	4.49	0.24	2.6	3.23	5.43	3.4	0	7.63	0.4	1.05	0	3.1	3.46	0	[R]	General function prediction only	--	K02069|9.72382e-161|mtr:MTR_7g100160|Protein ALUMINUM SENSITIVE; K02069 putative ABC transport system permease protein (A)	--	--	--	Uncharacterised protein family (UPF0014);; Uncharacterised protein family (UPF0014)	Protein ALUMINUM SENSITIVE 3 GN=F3G5.12 OS=Arabidopsis thaliana (Mouse-ear cress) PE=1 SV=1	S	Function unknown	sensitive to aluminum rhizotoxicity 2 protein [Medicago sativa]
F01.PB10030	0.55	1.08	0.44	0.63	1.52	1.91	1.23	1.19	0.57	1.66	2.03	1.89	0	0	0.47	2.49	1.83	1.05	[L]	Replication, recombination and repair	--	K10747|0|cam:101498700|DNA ligase 1-like; K10747 DNA ligase 1 [EC:6.5.1.1 6.5.1.6 6.5.1.7] (A)	ko03030:DNA replication;ko03410:Base excision repair;ko03420:Nucleotide excision repair;ko03430:Mismatch repair	[L]	Replication, recombination and repair	ATP dependent DNA ligase domain;; ATP dependent DNA ligase C terminal region	DNA ligase 1 (Precursor) GN=LIG1 OS=Arabidopsis thaliana (Mouse-ear cress) PE=2 SV=2	L	Replication, recombination and repair	ATP-dependent DNA ligase [Medicago truncatula]
F01.PB100300	5.96	5.67	5.75	4.1	3.19	4.69	3.42	3.22	3.13	2.98	3.38	4.14	2.66	2.08	2.81	2.66	2.8	3.13	--	--	--	--	--	[GMW]	--	Exostosin family	Probable beta-1,4-xylosyltransferase IRX10L GN=MAC9.17 OS=Arabidopsis thaliana (Mouse-ear cress) PE=2 SV=1	S	Function unknown	beta-1,4-xylosyltransferase IRX10L-like protein, putative [Medicago truncatula]
F01.PB100301	2.33	1.34	1.02	1.51	2.49	2.37	2.19	2.51	4.48	2.19	1.91	1.83	0.62	1.06	0.59	1.98	2.03	1.75	[IQR]	--	--	K15095|8.401e-76|mtr:MTR_8g031910|(+)-neomenthol dehydrogenase; K15095 (+)-neomenthol dehydrogenase [EC:1.1.1.208] (A)	ko00902:Monoterpenoid biosynthesis	[Q]	Secondary metabolites biosynthesis, transport and catabolism	--	(+)-neomenthol dehydrogenase GN=SDR1 OS=Arabidopsis thaliana (Mouse-ear cress) PE=1 SV=1	S	Function unknown	(+)-neomenthol dehydrogenase [Medicago truncatula]
F01.PB100302	0	0.07	0.14	0	0.06	0.19	0.5	0.06	0.32	0.31	0	0.04	0	0.13	0	0.43	0.09	0.2	[O]	Posttranslational modification, protein turnover, chaperones	--	K03028|0|pop:POPTR_0017s04660g|hypothetical protein; K03028 26S proteasome regulatory subunit N1 (A)	ko03050:Proteasome	[O]	Posttranslational modification, protein turnover, chaperones	Proteasome/cyclosome repeat;; Proteasome/cyclosome repeat	26S proteasome non-ATPase regulatory subunit 2 homolog A GN=RPN1A OS=Arabidopsis thaliana (Mouse-ear cress) PE=1 SV=2	O	Posttranslational modification, protein turnover, chaperones	putative 26s proteasome regulatory subunit rpn-1 protein [Togninia minima UCRPA7]
F01.PB100303	2.48	0.72	0.38	1.61	0.65	2.7	0.72	0.97	1.07	4	1.76	0.86	3.04	7.3	1.27	1.1	1.72	0.5	[HC]	--	--	K00511|0|cam:101493207|squalene monooxygenase-like; K00511 squalene monooxygenase [EC:1.14.13.132] (A)	ko00100:Steroid biosynthesis;ko00909:Sesquiterpenoid and triterpenoid biosynthesis	[I]	Lipid transport and metabolism	Squalene epoxidase;; FAD binding domain;; FAD dependent oxidoreductase;; FAD binding domain;; NAD(P)-binding Rossmann-like domain;; Glucose inhibited division protein A;; Thi4 family;; Squalene epoxidase	Squalene epoxidase 3 GN=SQE3 OS=Arabidopsis thaliana (Mouse-ear cress) PE=1 SV=1	CH	--	squalene epoxidase [Medicago sativa]
F01.PB100304	0.65	0.89	0.94	0.53	0.44	0.03	0.83	0.52	0.39	0.72	0.89	0.63	0.48	0.68	0.77	0.16	0.64	0.05	--	--	--	--	--	--	--	Domain of unknown function (DUF4371);; hAT family C-terminal dimerisation region	--	S	Function unknown	PREDICTED: 52 kDa repressor of the inhibitor of the protein kinase-like, partial [Cicer arietinum]
F01.PB100305	4.06	0.98	5.93	5.56	7.91	10.77	5.26	3.68	5.49	9.37	6.59	6.84	5.45	4.46	11.59	12.54	12.24	8.72	[RTKL]	--	--	--	--	--	--	Protein tyrosine kinase;; Protein kinase domain	Protein STRUBBELIG-RECEPTOR FAMILY 3 (Precursor) GN=SRF3 OS=Arabidopsis thaliana (Mouse-ear cress) PE=2 SV=1	T	Signal transduction mechanisms	strubbelig receptor family protein [Medicago truncatula]
F01.PB100306	0	0	0.06	0.73	0	0.52	0.28	0.35	0.11	0.09	0.68	0	0.08	0.32	0	0.71	0.09	0	--	--	--	--	--	--	--	PPR repeat family;; Pentatricopeptide repeat domain;; PPR repeat;; PPR repeat	Pentatricopeptide repeat-containing protein At1g69290 GN=At1g69290 OS=Arabidopsis thaliana (Mouse-ear cress) PE=2 SV=1	S	Function unknown	Pentatricopeptide repeat-containing protein [Medicago truncatula]
F01.PB100307	8.27	18.63	15.38	17.97	17.39	7.35	15.67	12.24	5.84	15.08	13.6	5.38	12.19	14.07	5.4	10.97	10.21	3.94	[O]	Posttranslational modification, protein turnover, chaperones	--	K10592|0|mtr:MTR_5g066710|E3 ubiquitin-protein ligase HUWE1; K10592 E3 ubiquitin-protein ligase HUWE1 [EC:6.3.2.19] (A)	ko04120:Ubiquitin mediated proteolysis	[OK]	--	Domain of Unknown Function (DUF913);; Domain of Unknown Function (DUF908)	E3 ubiquitin-protein ligase UPL2 GN=UPL2 OS=Arabidopsis thaliana (Mouse-ear cress) PE=1 SV=3	O	Posttranslational modification, protein turnover, chaperones	E3 ubiquitin-protein ligase HUWE1 [Medicago truncatula]
F01.PB100308	5.53	5.48	4.15	3.36	3.04	4.31	2.41	2.95	3.01	3.74	3.19	4.96	2.16	2.89	2.74	3.48	3.04	3.18	[L]	Replication, recombination and repair	--	K03660|7.2561e-175|mtr:MTR_8g095700|N-glycosylase/DNA lyase; K03660 N-glycosylase/DNA lyase [EC:3.2.2.- 4.2.99.18] (A)	ko03410:Base excision repair	[L]	Replication, recombination and repair	8-oxoguanine DNA glycosylase, N-terminal domain;; HhH-GPD superfamily base excision DNA repair protein	DNA-(apurinic or apyrimidinic site) lyase GN=OGG1 OS=Arabidopsis thaliana (Mouse-ear cress) PE=1 SV=1	L	Replication, recombination and repair	8-oxoguanine-DNA glycosylase [Medicago truncatula]
F01.PB100309	0	0	0	0.09	0	0	0	0	0	0	0	0	0	0	0	0	0	0	[I]	Lipid transport and metabolism	--	K01969|3.02479e-75|sita:101780040|methylcrotonoyl-CoA carboxylase beta chain, mitochondrial-like; K01969 3-methylcrotonyl-CoA carboxylase beta subunit [EC:6.4.1.4] (A)	ko00280:Valine, leucine and isoleucine degradation	[EI]	--	Carboxyl transferase domain;; Carboxyl transferase domain	Methylcrotonoyl-CoA carboxylase beta chain, mitochondrial (Precursor) OS=Arabidopsis thaliana (Mouse-ear cress) PE=2 SV=1	I	Lipid transport and metabolism	unnamed protein product [Fusarium acuminatum CS5907]
F01.PB10031	6.23	0	1.62	0	0	29.61	4.97	0	7.33	2.44	0	0	0.52	0	0	38.67	0	0.01	--	--	--	--	--	[R]	General function prediction only	Ankyrin repeat;; Ankyrin repeats (many copies);; Zinc finger C-x8-C-x5-C-x3-H type (and similar)	Zinc finger CCCH domain-containing protein 29 GN=At2g40140 OS=Arabidopsis thaliana (Mouse-ear cress) PE=2 SV=1	S	Function unknown	Zinc finger CCCH domain-containing protein [Medicago truncatula]
F01.PB100310	1.01	2.56	0.36	1.93	0.98	1.63	0.56	1.12	0.87	0.89	0.79	1.14	0.64	0.93	0.47	0.98	0.77	0.68	--	--	--	K18468|0|cam:101500111|vacuolar protein sorting-associated protein 35B-like; K18468 vacuolar protein sorting-associated protein 35 (A)	--	[U]	Intracellular trafficking, secretion, and vesicular transport	Vacuolar protein sorting-associated protein 35;; Vacuolar protein sorting-associated protein 35	Vacuolar protein sorting-associated protein 35B GN=VPS35B OS=Arabidopsis thaliana (Mouse-ear cress) PE=1 SV=1	U	Intracellular trafficking, secretion, and vesicular transport	PREDICTED: vacuolar protein sorting-associated protein 35B-like [Cicer arietinum]
F01.PB100311	5.66	5.37	4.44	5.03	3.26	4.53	4.45	3.21	3.94	3.14	3.57	3.32	3.08	3.76	2.92	2.99	4.03	3.4	[O]	Posttranslational modification, protein turnover, chaperones	--	--	--	[R]	General function prediction only	Protein of unknown function, DUF255;; Thioredoxin-like	--	O	Posttranslational modification, protein turnover, chaperones	spermatogenesis-associated-like protein [Medicago truncatula]
F01.PB100312	1.1	1.02	1.89	0.24	0	0	0.65	0.67	0.5	0.23	0.5	0.67	2.52	8.93	2.41	0.95	0.12	2.04	--	--	--	--	--	--	--	Cold acclimation protein WCOR413	Cold-regulated 413 plasma membrane protein 4 GN=At4g37220 OS=Arabidopsis thaliana (Mouse-ear cress) PE=2 SV=2	S	Function unknown	unknown [Medicago truncatula]
F01.PB100313	3.69	0.9	2.74	1.78	3.97	5.18	3.99	4.25	3.36	2.46	1.72	2.76	4.76	7.03	3.58	2.54	3.42	6.19	--	--	--	--	--	--	--	Protein of unknown function (DUF668);; Domain of unknown function (DUF3475)	--	--	--	DUF668 family protein [Medicago truncatula]
F01.PB100314	1.17	0.88	1.95	2.03	0	0.78	1.76	2.45	1.87	0.24	2.18	2.56	0.78	0.47	1.22	3.87	4.77	2	--	--	--	--	--	[T]	Signal transduction mechanisms	OPT oligopeptide transporter protein;; OPT oligopeptide transporter protein	Oligopeptide transporter 4 GN=OPT4 OS=Arabidopsis thaliana (Mouse-ear cress) PE=1 SV=1	S	Function unknown	Oligopeptide transporter [Medicago truncatula]
F01.PB100315	1.96	2.8	1.12	0.94	0	0.48	1.32	1.01	1.02	1.6	0.77	0.83	3.25	1.86	1.23	1.2	0.43	0.15	--	--	--	K13457|0|mtr:MTR_3g056410|Resistance protein; K13457 disease resistance protein RPM1 (A)	ko04626:Plant-pathogen interaction	[T]	Signal transduction mechanisms	NB-ARC domain;; Leucine Rich repeats (2 copies);; Leucine rich repeat;; AAA domain;; NACHT domain	Disease resistance protein RPM1 GN=F17A9.20 OS=Arabidopsis thaliana (Mouse-ear cress) PE=1 SV=1	S	Function unknown	Resistance protein [Medicago truncatula]
F01.PB100316	21.15	22.29	23.89	19.59	21.32	16.31	22.07	12.03	19.39	21.29	19.53	26.28	15.94	18.12	16.64	22.25	18.75	17.05	[J]	Translation, ribosomal structure and biogenesis	--	K01883|0|mtr:MTR_1g110350|Cysteinyl-tRNA synthetase; K01883 cysteinyl-tRNA synthetase [EC:6.1.1.16] (A)	ko00970:Aminoacyl-tRNA biosynthesis	[J]	Translation, ribosomal structure and biogenesis	tRNA synthetases class I (C) catalytic domain;; tRNA synthetases class I (M);; tRNA synthetases class I (I, L, M and V)	--	J	Translation, ribosomal structure and biogenesis	Cysteinyl-tRNA synthetase [Medicago truncatula]
F01.PB100317	2.22	2.12	1.87	1.29	1.93	1.16	1.22	0.48	0.7	0.85	1.11	1.43	0.69	0.66	0.81	0.81	1.09	1.58	[RTKL]	--	--	--	--	--	--	Protein kinase domain;; Protein tyrosine kinase;; Leucine rich repeat N-terminal domain;; Leucine Rich Repeat;; Leucine rich repeat	Probable inactive leucine-rich repeat receptor-like protein kinase At1g66830 (Precursor) GN=At1g66830 OS=Arabidopsis thaliana (Mouse-ear cress) PE=2 SV=1	S	Function unknown	LRR receptor-like kinase [Medicago truncatula]
F01.PB100318	1.35	1.88	2.5	1.92	2.74	1.49	3.03	1.88	2.6	1.41	1.72	2.02	1.18	1.35	1.12	2.9	1.13	1.01	[O]	Posttranslational modification, protein turnover, chaperones	--	--	--	[O]	Posttranslational modification, protein turnover, chaperones	Peptidase family M48	--	O	Posttranslational modification, protein turnover, chaperones	M48 family peptidase [Medicago truncatula]
F01.PB100319	0.71	0.56	1.16	1.24	1.11	2.03	2.28	1.28	1.59	1.97	2.03	1.78	1.09	1.15	1.87	1.91	2.47	1.48	--	--	--	K09660|1.5201e-115|mtr:MTR_1g018800|hypothetical protein; K09660 mannose-P-dolichol utilization defect 1 (A)	--	[R]	General function prediction only	PQ loop repeat	Mannose-P-dolichol utilization defect 1 protein homolog 2 GN=At4g07390 OS=Arabidopsis thaliana (Mouse-ear cress) PE=2 SV=1	S	Function unknown	hypothetical protein MTR_1g018800 [Medicago truncatula]
F01.PB10032	0	0	0.53	1.03	0	0.7	0.72	0.51	0.24	0.27	0.13	0	0	0	0	0.47	0.69	0	--	--	--	--	--	--	--	--	--	--	--	--
F01.PB100320	2.38	2.3	1.94	2.66	5.75	4.5	1.94	1.09	5.86	6.67	7.07	4.99	2.89	8.63	4.96	13.1	7.67	2.37	--	--	--	--	--	[R]	General function prediction only	zinc-binding in reverse transcriptase	Putative ribonuclease H protein At1g65750 GN=At1g65750 OS=Arabidopsis thaliana (Mouse-ear cress) PE=3 SV=1	S	Function unknown	Cytochrome P450 [Medicago truncatula]
F01.PB100321	0	0	0	0	0.1	0.03	0	0	0	0.1	0.07	0	0	0.15	0	0	0	0	--	--	--	--	--	[R]	General function prediction only	--	--	--	--	hypothetical protein MTR_2g075200 [Medicago truncatula]
F01.PB100322	5.2	4.26	3.41	2.09	3.14	7.92	3.48	0.95	2.47	2.09	2.76	3.72	1.9	1.68	2.96	3.78	1.93	3.74	--	--	--	--	--	--	--	--	--	--	--	--
F01.PB100323	0.03	0.07	0	0.14	0	0.15	0.14	0	0	0.03	0.03	0	0.2	0.05	0	0.12	0	0	[R]	General function prediction only	--	--	--	[Z]	Cytoskeleton	WD domain, G-beta repeat;; Eukaryotic translation initiation factor eIF2A	Protein Mut11 GN=Mut11 OS=Chlamydomonas reinhardtii (Chlamydomonas smithii) PE=2 SV=1	S	Function unknown	Aip1p [Rhizophagus irregularis DAOM 197198w]
F01.PB100324	0.06	0.07	0.09	0.39	0.19	0.18	0	0.12	0.46	0.24	0.46	0.51	0.53	0.25	0.71	0.56	0.29	0.29	[RTKL]	--	--	--	--	[T]	Signal transduction mechanisms	Protein kinase domain;; Protein kinase domain	Casein kinase I isoform delta-like GN=At4g26100 OS=Arabidopsis thaliana (Mouse-ear cress) PE=2 SV=2	T	Signal transduction mechanisms	BnaA09g50760D [Brassica napus]
F01.PB100325	0	0	0	0	0	0	0.09	0	0	0	0.14	0	0	0	0	0.03	0	0	--	--	--	--	--	--	--	--	--	--	--	--
F01.PB100326	1.39	3.34	3	3.67	2.93	3.62	3.3	3.75	4.93	3.14	3.2	2.87	2.95	2.9	3.53	4.49	4.45	2.26	[V]	Defense mechanisms	--	K03327|0|cam:101502073|MATE efflux family protein 9-like; K03327 multidrug resistance protein, MATE family (A)	--	[R]	General function prediction only	MatE	MATE efflux family protein 9 GN=F3L12.7 OS=Arabidopsis thaliana (Mouse-ear cress) PE=2 SV=1	V	Defense mechanisms	MATE efflux family protein [Medicago truncatula]
F01.PB100327	4.83	4.82	4.8	1.31	1.34	2.14	1.61	1.37	3.03	1.58	2.38	1.79	1.94	1.77	1.22	2.36	2.27	1.38	--	--	--	--	--	--	--	GDP-fucose protein O-fucosyltransferase	Uncharacterized protein At1g04910 GN=At1g04910 OS=Arabidopsis thaliana (Mouse-ear cress) PE=2 SV=1	S	Function unknown	O-fucosyltransferase family protein [Medicago truncatula]
F01.PB100328	3.42	2.32	1.84	2.53	2.31	3.23	4.14	2.35	1.29	3.8	2.84	2.46	2.23	3.12	6.32	0.62	3.54	2.8	[R]	General function prediction only	--	K06174|0|mtr:MTR_053s1066|RNase L inhibitor-like protein; K06174 ATP-binding cassette, sub-family E, member 1 (A)	--	[A]	RNA processing and modification	ABC transporter;; AAA domain;; RecF/RecN/SMC N terminal domain;; AAA ATPase domain;; Protein of unknown function, DUF258;; NACHT domain;; ATPase family associated with various cellular activities (AAA);; Molybdopterin guanine dinucleotide synthesis protein B;; Possible Fer4-like domain in RNase L inhibitor, RLI;; 4Fe-4S binding domain;; 4Fe-4S binding domain;; 4Fe-4S dicluster domain;; 4Fe-4S dic…	ABC transporter E family member 2 GN=T18B16.180 OS=Arabidopsis thaliana (Mouse-ear cress) PE=2 SV=1	S	Function unknown	RNase L inhibitor ABC superfamily protein, putative [Medicago truncatula]
F01.PB100329	0.3	2	0.79	3.96	2.24	1.54	1.83	1.41	1.43	1.64	3.51	0.76	1.09	1.78	1.26	2.06	1.09	1.27	--	--	--	--	--	--	--	DnaJ domain	--	U	Intracellular trafficking, secretion, and vesicular transport	heat shock protein-binding protein [Medicago truncatula]
F01.PB10033	5.62	7.03	6.22	3.55	7.63	5.12	8.29	9	4.51	7.75	4.02	3.94	5.88	8.56	7.72	7.3	9.72	9.46	[R]	General function prediction only	--	K14538|0|cam:101490797|guanine nucleotide-binding protein-like 3 homolog; K14538 nuclear GTP-binding protein (A)	ko03008:Ribosome biogenesis in eukaryotes	[R]	General function prediction only	50S ribosome-binding GTPase;; Ferrous iron transport protein B;; Protein of unknown function, DUF258;; Elongation factor Tu GTP binding domain;; GNL3L/Grn1 putative GTPase	Guanine nucleotide-binding protein-like NSN1 {ECO:0000305} OS=Arabidopsis thaliana (Mouse-ear cress) PE=2 SV=1	S	Function unknown	guanine nucleotide-binding-like protein [Medicago truncatula]
F01.PB100330	1.43	1.41	1.48	1.17	0.45	0.39	0.64	1.03	1.71	1.05	0.42	0.98	0.48	0.59	0	0.42	0.78	1.13	[T]	Signal transduction mechanisms	--	--	--	[V]	Defense mechanisms	--	Dual specificity protein phosphatase 1 GN=DSPTP1 OS=Arabidopsis thaliana (Mouse-ear cress) PE=1 SV=1	T	Signal transduction mechanisms	MAP kinase phosphatase with leucine-rich repeats protein [Medicago truncatula]
F01.PB100331	0.37	0.21	0.5	0.33	0.06	0.24	0.5	0.13	0.64	0.25	0.37	0.32	0.21	0.44	0.51	0.28	0.49	0.28	--	--	--	--	--	--	--	--	--	--	--	transmembrane protein, putative [Medicago truncatula]
F01.PB100332	0	0.46	0.87	1	0.95	0.62	0.33	0.55	0.69	0.8	0.4	0.25	0.14	0.58	0.18	0.27	0.13	0	--	--	--	K14006|0|mtr:MTR_116s0046|Protein transport protein SEC23; K14006 protein transport protein SEC23 (A)	ko04141:Protein processing in endoplasmic reticulum	[U]	Intracellular trafficking, secretion, and vesicular transport	Sec23/Sec24 trunk domain;; Sec23/Sec24 helical domain;; Sec23/Sec24 beta-sandwich domain;; Gelsolin repeat;; Sec23/Sec24 zinc finger	--	U	Intracellular trafficking, secretion, and vesicular transport	Protein transport protein SEC23 [Medicago truncatula]
F01.PB100333	3.14	4.09	3.74	1.79	1.79	0.78	5.74	3.83	4.39	1.6	2.51	3.49	2.47	3.82	1.73	3.02	2.33	1.44	--	--	--	--	--	--	--	Armadillo/beta-catenin-like repeat	--	S	Function unknown	ARO1-like protein [Medicago truncatula]
F01.PB100334	1.55	0	2.53	0	0.28	0	0	0	0.81	0	1.33	0.91	2.22	5.33	0	0	0	0	[Q]	Secondary metabolites biosynthesis, transport and catabolism	--	--	--	[Q]	Secondary metabolites biosynthesis, transport and catabolism	Cytochrome P450	Cytochrome P450 78A3 GN=CYP78A3 OS=Glycine max (Soybean) PE=2 SV=1	Q	Secondary metabolites biosynthesis, transport and catabolism	Cytochrome P450 78A3 [Medicago truncatula]
F01.PB100335	19.74	25.12	31.06	14.33	26.04	17.43	18.92	16.39	24.03	19.6	21.63	14.99	24.95	12.86	17.4	21.72	17.76	17.01	[U]	Intracellular trafficking, secretion, and vesicular transport	--	--	--	[U]	Intracellular trafficking, secretion, and vesicular transport	Armadillo/beta-catenin-like repeat;; Importin beta binding domain;; HEAT repeats;; HEAT-like repeat;; HEAT repeat;; Armadillo-like;; V-ATPase subunit H	Importin subunit alpha-1 {ECO:0000305} OS=Arabidopsis thaliana (Mouse-ear cress) PE=1 SV=2	U	Intracellular trafficking, secretion, and vesicular transport	Importin subunit alpha-1 [Medicago truncatula]
F01.PB100336	2.97	1.8	3.52	5.35	1.43	5.1	8.78	2.68	6.34	10.9	2.58	5.54	9.83	14.04	11.94	13.39	14.65	2.25	--	--	--	--	--	--	--	Putative S-adenosyl-L-methionine-dependent methyltransferase;; Methyltransferase domain;; Methyltransferase domain;; Putative S-adenosyl-L-methionine-dependent methyltransferase	Probable pectin methyltransferase QUA2 OS=Arabidopsis thaliana (Mouse-ear cress) PE=1 SV=2	S	Function unknown	hypothetical protein MTR_5g064080 [Medicago truncatula]
F01.PB100337	0.18	1.34	0.89	1.05	1.93	0.52	0.43	1.39	0.29	1.03	0.36	2.46	0.16	1.04	0.3	0.82	0.44	1.07	--	--	--	--	--	--	--	Alpha/beta hydrolase family;; alpha/beta hydrolase fold;; Alpha/beta hydrolase family	--	S	Function unknown	hypothetical protein MTR_7g100780 [Medicago truncatula]
F01.PB100338	1.89	1.69	1.88	0.81	1.11	2.73	0.66	0.77	0.73	0.59	0.42	0	0.86	0.96	0.94	0.49	1.01	0.61	--	--	--	--	--	--	--	--	--	--	--	--
F01.PB100339	3.52	4.11	4.49	4.76	3.63	2.58	5.8	4.97	5.4	6.29	5.51	3.38	2.97	3.06	3.29	4.97	5.43	4.4	--	--	--	--	--	[R]	General function prediction only	PPR repeat family;; PPR repeat;; PPR repeat;; Pentatricopeptide repeat domain;; Evolutionarily conserved signalling intermediate in Toll pathway	Pentatricopeptide repeat-containing protein At1g20300, mitochondrial (Precursor) GN=At1g20300 OS=Arabidopsis thaliana (Mouse-ear cress) PE=2 SV=1	S	Function unknown	Pentatricopeptide repeat-containing protein [Medicago truncatula]
F01.PB10034	10.68	10.7	8.49	5.21	6.26	6.72	9.51	9.99	12.83	12.08	12.69	9.89	10.08	13.29	16.76	10.55	13.97	14.95	--	--	--	K05756|7.27279e-112|mtr:MTR_4g115900|Actin-related protein 2/3 complex subunit; K05756 actin related protein 2/3 complex, subunit 3 (A)	--	[Z]	Cytoskeleton	ARP2/3 complex ARPC3 (21 kDa) subunit	Actin-related protein 2/3 complex subunit 3 GN=ARPC3 OS=Arabidopsis thaliana (Mouse-ear cress) PE=1 SV=1	S	Function unknown	Actin-related protein 2/3 complex subunit [Medicago truncatula]
F01.PB100340	10.18	10.73	8.47	8.39	11.5	5.51	11.5	4.52	7.03	11.19	11.13	4.7	7.52	6.89	3.48	8.19	5.74	4.22	--	--	--	--	--	--	--	Zinc finger, C3HC4 type (RING finger)	--	S	Function unknown	RING/U-box protein, putative [Medicago truncatula]
F01.PB100341	0.25	0.97	0.24	1.27	0.13	0.9	2.58	1.67	2.23	1.86	4.69	0.89	1.44	2.8	1.48	1.75	1.33	2.09	--	--	--	--	--	--	--	--	--	S	Function unknown	TPR superfamily protein [Medicago truncatula]
F01.PB100342	0	0.14	0.05	0.59	0.27	0.29	0.18	0.14	0.42	0.48	0.63	0.27	0.32	0.43	0.25	0.07	0.21	1.07	--	--	--	--	--	--	--	--	Clathrin light chain 1 GN=At2g20760 OS=Arabidopsis thaliana (Mouse-ear cress) PE=2 SV=1	U	Intracellular trafficking, secretion, and vesicular transport	unknown [Medicago truncatula]
F01.PB100343	0	0	0	0	0	0	0	0	0	0	0	0	0	0	0	0	0	0	--	--	--	--	--	--	--	Agenet domain	--	S	Function unknown	Agenet domain containing protein expressed [Medicago truncatula]
F01.PB100344	0.51	0.36	1.36	2.35	1.41	1.63	1.53	1.03	1.12	1.81	2.08	1.51	2.04	1.19	3.03	1.7	1.98	3.21	[O]	Posttranslational modification, protein turnover, chaperones	--	K03798|2.32509e-86|cam:101496045|ATP-dependent zinc metalloprotease FTSH 7, chloroplastic-like; K03798 cell division protease FtsH [EC:3.4.24.-] (A)	--	[O]	Posttranslational modification, protein turnover, chaperones	Peptidase family M41;; Peptidase family M41;; ATPase family associated with various cellular activities (AAA)	ATP-dependent zinc metalloprotease FTSH, chloroplastic (Fragment) OS=Helianthus annuus (Common sunflower) PE=1 SV=1	O	Posttranslational modification, protein turnover, chaperones	PREDICTED: ATP-dependent zinc metalloprotease FTSH 7, chloroplastic-like [Cicer arietinum]
F01.PB100345	0.36	0	0.1	0.16	0.4	0.58	0.57	0.12	0.48	0.96	0.5	0	0.32	0.18	0.54	0.88	0.59	1.59	--	--	--	--	--	--	--	GDSL-like Lipase/Acylhydrolase	GDSL esterase/lipase At1g09390 (Precursor) GN=At1g09390 OS=Arabidopsis thaliana (Mouse-ear cress) PE=2 SV=1	S	Function unknown	GDSL esterase/lipase [Medicago truncatula]
F01.PB100346	0.58	1.7	1.71	3.26	2.72	2.54	2.68	0.92	2.71	2.22	3.21	1.13	1.76	1.21	2.17	3.08	2.92	2.26	[DKL]	--	--	K15188|3.29356e-148|mtr:MTR_4g083690|Cyclin-T1-5; K15188 cyclin T (A)	--	[D]	Cell cycle control, cell division, chromosome partitioning	Cyclin, N-terminal domain	Cyclin-T1-4 GN=CYCT1-1 OS=Oryza sativa subsp. japonica (Rice) PE=2 SV=1	DKL	--	Cyclin-T1-5 [Medicago truncatula]
F01.PB100347	0.37	0.43	0.19	10.11	11.54	6.3	2.57	3.06	4.22	4.45	4.23	5.33	5.32	5.01	11.31	4.07	10.57	3.57	--	--	--	--	--	[T]	Signal transduction mechanisms	Protein kinase domain;; Protein tyrosine kinase;; Protein tyrosine kinase;; Protein kinase domain;; Protein kinase domain;; Protein tyrosine kinase;; Protein tyrosine kinase	Probable serine/threonine-protein kinase Cx32, chloroplastic (Precursor) GN=At4g35600 OS=Arabidopsis thaliana (Mouse-ear cress) PE=1 SV=2	T	Signal transduction mechanisms	Serine/Threonine-kinase Cx32, related protein [Medicago truncatula]
F01.PB100348	0.58	1.29	0.68	0.67	2.4	0.58	1.62	1.81	2.62	0.52	2.89	0.06	2.32	3.75	1.2	1.41	1.02	1.23	--	--	--	--	--	--	--	TFIIS helical bundle-like domain	Probable mediator of RNA polymerase II transcription subunit 26b GN=K2A11.1 OS=Arabidopsis thaliana (Mouse-ear cress) PE=2 SV=1	S	Function unknown	transcription elongation factor (TFIIS) family protein [Medicago truncatula]
F01.PB100349	0.77	0.6	0.52	0.49	0.46	0.71	2.03	1.54	0.91	0.96	1.81	0.61	1.7	2.14	0.71	0.71	0.78	0.74	[RTKL]	--	--	--	--	[T]	Signal transduction mechanisms	Protein kinase domain;; Protein tyrosine kinase;; Regulator of chromosome condensation (RCC1) repeat	Putative serine/threonine-protein kinase-like protein CCR3 (Precursor) GN=F27K19.130 OS=Arabidopsis thaliana (Mouse-ear cress) PE=2 SV=1	T	Signal transduction mechanisms	Serine/threonine protein kinase-like protein CCR4 [Medicago truncatula]
F01.PB10035	8.3	8.78	8.35	7.62	7.74	8.57	5.79	6.54	5.14	7.23	10.83	12.5	6.32	5.99	9.7	10.21	7	7.61	--	--	--	--	--	--	--	RING-H2 zinc finger;; Zinc finger, C3HC4 type (RING finger)	--	S	Function unknown	RING-H2 zinc finger protein [Medicago truncatula]
F01.PB100350	4.45	6.31	1.21	2.83	4.03	2.58	11.09	8.2	8.6	6.28	5.52	7.62	4.4	5.55	7.31	6.61	6.52	9.05	--	--	--	--	--	[T]	Signal transduction mechanisms	Putative GTPase activating protein for Arf	Probable ADP-ribosylation factor GTPase-activating protein AGD14 GN=At1g08680/At1g08690 OS=Arabidopsis thaliana (Mouse-ear cress) PE=1 SV=2	U	Intracellular trafficking, secretion, and vesicular transport	hypothetical protein MTR_8g103750 [Medicago truncatula]
F01.PB100351	9.14	17.13	16.91	14.67	12.8	12.91	13.11	8.92	10.76	0.29	0.71	12.58	0.78	0.95	0.68	6.78	6.34	6.9	[B]	Chromatin structure and dynamics	--	K11644|1.31186e-84|mtr:MTR_5g036670|Paired amphipathic helix protein Sin3; K11644 paired amphipathic helix protein Sin3a (A)	--	[B]	Chromatin structure and dynamics	Paired amphipathic helix repeat	Paired amphipathic helix protein Sin3-like 4 GN=SNL4 OS=Arabidopsis thaliana (Mouse-ear cress) PE=3 SV=3	B	Chromatin structure and dynamics	paired amphipathic helix SIN3-like protein [Medicago truncatula]
F01.PB100352	1.51	1.51	1.49	1.48	1.56	1.45	2.34	1.1	1.43	1.72	1	2.24	1.04	0.82	1.05	1.38	1.66	0.62	--	--	--	K13108|1.60702e-19|mtr:MTR_3g049440|FHA domain-containing protein DDL; K13108 smad nuclear-interacting protein 1 (A)	--	--	--	--	--	--	--	unknown [Medicago truncatula]
F01.PB100353	1.25	1.14	1.54	0.75	0.16	0.56	0.86	0.79	0.6	0.71	0.85	0.42	0.47	0.64	1.01	0.56	0.83	0.52	[I]	Lipid transport and metabolism	--	K17361|0|cam:101504712|acyl-coenzyme A thioesterase 9, mitochondrial-like; K17361 acyl-coenzyme A thioesterase 9 [EC:3.1.2.-] (A)	--	[I]	Lipid transport and metabolism	Thioesterase superfamily	--	S	Function unknown	acyl-CoA thioesterase, putative [Medicago truncatula]
F01.PB100354	0.09	0	0.16	0.37	0.3	0.48	0.27	0	0.76	0.19	0.81	0.27	0.99	1.89	1.45	1.14	0	0.53	[I]	Lipid transport and metabolism	--	K11155|0|cam:101497785|diacylglycerol O-acyltransferase 1-like; K11155 diacylglycerol O-acyltransferase 1 [EC:2.3.1.20 2.3.1.75 2.3.1.76] (A)	ko00561:Glycerolipid metabolism	[I]	Lipid transport and metabolism	MBOAT, membrane-bound O-acyltransferase family	Diacylglycerol O-acyltransferase 1 GN=F3P11.5 OS=Arabidopsis thaliana (Mouse-ear cress) PE=1 SV=2	I	Lipid transport and metabolism	membrane-bound O-acyltransferase family MBOAT protein [Medicago truncatula]
F01.PB100355	5.54	12.72	9.84	5.52	6.55	4.97	8.54	8.36	5.53	10.8	5.76	5.26	6.34	9.04	6.43	9.32	4.69	7.67	--	--	--	--	--	--	--	--	Uncharacterized protein At4g26450 GN=At4g26450 OS=Arabidopsis thaliana (Mouse-ear cress) PE=4 SV=1	S	Function unknown	transmembrane protein, putative [Medicago truncatula]
F01.PB100356	5.51	2.94	4.96	1.63	1.92	1.23	1.3	1.28	1.93	1.53	3.27	3.87	0.54	0.31	1.72	11.78	4.56	2.74	--	--	--	--	--	--	--	Aluminium induced protein;; Aluminium induced protein;; Aluminium induced protein	Stem-specific protein TSJT1 GN=TSJT1 OS=Nicotiana tabacum (Common tobacco) PE=2 SV=1	S	Function unknown	unknown [Medicago truncatula]
F01.PB100357	2.35	0	0.35	0	0	0.39	0	1.08	3.94	0	0	4.52	0	0	7.79	7.52	2.07	5.75	--	--	--	K10144|1.67953e-173|mtr:MTR_064s0037|RING finger and CHY zinc finger domain-containing protein; K10144 RING finger and CHY zinc finger domain-containing protein 1 [EC:6.3.2.19] (A)	ko04120:Ubiquitin mediated proteolysis	[R]	General function prediction only	Zinc-ribbon;; Ring finger domain;; Zinc finger, C3HC4 type (RING finger);; zinc-RING finger domain;; Zinc finger, C3HC4 type (RING finger);; Zinc finger, C3HC4 type (RING finger);; RING-type zinc-finger;; CHY zinc finger;; CHY zinc finger	--	S	Function unknown	RING finger and CHY zinc finger domain-containing protein [Medicago truncatula]
F01.PB100358	4.61	5.25	3.97	5.57	4.75	5.38	7.72	5.1	5.18	10.77	7.06	7.57	7.23	6.35	6.9	6.54	7.21	2.72	[T]	Signal transduction mechanisms	--	K00889|0|cam:101499854|phosphatidylinositol 4-phosphate 5-kinase 1-like; K00889 1-phosphatidylinositol-4-phosphate 5-kinase [EC:2.7.1.68] (A)	ko00562:Inositol phosphate metabolism;ko04070:Phosphatidylinositol signaling system;ko04144:Endocytosis	[T]	Signal transduction mechanisms	Phosphatidylinositol-4-phosphate 5-Kinase;; MORN repeat	Phosphatidylinositol 4-phosphate 5-kinase 1 GN=F2E2.1 OS=Arabidopsis thaliana (Mouse-ear cress) PE=1 SV=1	T	Signal transduction mechanisms	phosphatidylinositol-4-phosphate 5-kinase family protein [Medicago truncatula]
F01.PB100359	2.47	3.11	3.5	0.73	1.72	2.85	5.83	3.25	3.42	2.69	2.06	3	3.74	6.29	6.33	3.22	3.4	2.06	[K]	Transcription	--	K09338|1.75447e-77|mtr:MTR_4g107650|Homeobox-leucine zipper protein ATHB-6; K09338 homeobox-leucine zipper protein (A)	--	[K]	Transcription	Homeobox domain;; Homeobox associated leucine zipper	Homeobox-leucine zipper protein HOX4 GN=OJ1595_D08.21 OS=Oryza sativa subsp. japonica (Rice) PE=1 SV=1	K	Transcription	Homeobox-leucine zipper protein ATHB-6 [Medicago truncatula]
F01.PB10036	0.21	0.06	0.21	5.03	3.55	2.15	1.95	2.91	2.64	2.19	2.26	1.3	6.01	7.85	1.37	4.54	7.3	3.03	[Q]	Secondary metabolites biosynthesis, transport and catabolism	--	--	--	[QI]	--	Cytochrome P450;; Cytochrome P450	Cytochrome P450 CYP72A219 OS=Panax ginseng (Korean ginseng) PE=2 SV=1	Q	Secondary metabolites biosynthesis, transport and catabolism	cytochrome P450 family 72 protein [Medicago truncatula]
F01.PB100360	0	0.91	0.14	0.24	0	0	0.56	0	0	0	0	0.03	0	0	0	0.64	0	0	--	--	--	--	--	--	--	--	--	--	--	--
F01.PB100361	0	0	0.02	0	0.24	0.3	0.45	0.1	0.11	0.14	0.04	0.04	0.04	0.06	0	0.02	0.07	0.16	--	--	--	--	--	--	--	Fungal specific transcription factor domain;; Fungal Zn(2)-Cys(6) binuclear cluster domain	--	K	Transcription	fungal specific transcription factor [Colletotrichum fioriniae PJ7]
F01.PB100362	1.06	0.66	1.04	0.65	0.53	1.08	1.4	1.83	1.89	0.55	0.61	0.32	1.69	1.38	1.79	2.09	1.17	1.39	--	--	--	--	--	[DO]	--	Caspase domain;; Caspase domain	Metacaspase-1 GN=T7I23.17 OS=Arabidopsis thaliana (Mouse-ear cress) PE=1 SV=1	O	Posttranslational modification, protein turnover, chaperones	Metacaspase-1 [Medicago truncatula]
F01.PB100363	1.14	4.34	1.78	3.56	4.09	19.76	2.13	1.28	2.37	3.49	2.95	3.41	2.96	5.13	3.78	5.72	4.1	2.43	--	--	--	--	--	--	--	No apical meristem (NAM) protein	NAC domain-containing protein 100 GN=NAC100 OS=Arabidopsis thaliana (Mouse-ear cress) PE=2 SV=1	S	Function unknown	NAC domain protein [Medicago truncatula]
F01.PB100364	0.4	0.88	0.32	0.69	0.29	0.24	1.7	1.22	0.32	0.38	0.67	0.56	0.1	0.04	0.12	0.09	0.47	0.07	--	--	--	--	--	[T]	Signal transduction mechanisms	NB-ARC domain;; Leucine rich repeat;; AAA domain	Putative disease resistance protein At1g50180 GN=At1g50180 OS=Arabidopsis thaliana (Mouse-ear cress) PE=3 SV=2	S	Function unknown	disease resistance protein (CC-NBS-LRR class) family protein [Medicago truncatula]
F01.PB100365	0.04	0.07	0.24	0.06	0.08	0	0	0.04	0	0.35	0	0	0.24	1.07	0.04	0	0.09	0.06	--	--	--	--	--	--	--	SWIM zinc finger	--	S	Function unknown	PREDICTED: uncharacterized protein LOC101514901 [Cicer arietinum]
F01.PB100366	2.12	8.08	4.04	3.54	4.39	2.18	6.75	2.69	6	8.57	7.56	4.33	7.83	6.14	4.96	6.51	6.08	6.23	[BK]	--	--	--	--	[K]	Transcription	Bromodomain	Transcription factor GTE6 GN=GTE6 OS=Arabidopsis thaliana (Mouse-ear cress) PE=2 SV=1	BK	--	bromodomain protein [Medicago truncatula]
F01.PB100367	1.11	3.74	2.74	4.07	2.39	5.8	12.54	7.82	10.67	9.28	7.87	2.19	27.3	17.14	11.73	9.44	9.59	4.43	[RTKL]	--	--	--	--	--	--	Protein tyrosine kinase;; Protein kinase domain;; D-mannose binding lectin;; S-locus glycoprotein family;; PAN-like domain	G-type lectin S-receptor-like serine/threonine-protein kinase At1g11330 (Precursor) GN=At1g11330 OS=Arabidopsis thaliana (Mouse-ear cress) PE=2 SV=3	T	Signal transduction mechanisms	Cysteine-rich receptor-like protein kinase [Medicago truncatula]
F01.PB100368	0.68	1.82	0.95	2.39	4.59	2.4	1.8	2.06	2.84	5.3	3.9	2.94	1.06	1.2	3.03	3.76	4.75	1.82	--	--	--	--	--	--	--	--	--	S	Function unknown	unknown [Medicago truncatula]
F01.PB100369	4.22	5.61	5.75	3.35	2.59	2.37	3.63	3.19	2.64	3.88	2.18	5.36	2.01	2.06	2.3	3.64	2.18	4.4	[G]	Carbohydrate transport and metabolism	--	K00700|0|cam:101514040|1,4-alpha-glucan-branching enzyme-like; K00700 1,4-alpha-glucan branching enzyme [EC:2.4.1.18] (A)	ko00500:Starch and sucrose metabolism	[G]	Carbohydrate transport and metabolism	Alpha amylase, C-terminal all-beta domain;; Carbohydrate-binding module 48 (Isoamylase N-terminal domain);; Alpha amylase, catalytic domain	1,4-alpha-glucan-branching enzyme 1, chloroplastic/amyloplastic (Precursor; Fragment) GN=SBEII OS=Pisum sativum (Garden pea) PE=1 SV=1	G	Carbohydrate transport and metabolism	starch branching enzyme I [Medicago truncatula]
F01.PB10037	7.26	4.95	2.66	0.76	2.77	3.18	15.16	10.64	13.84	12.45	9.12	9.62	18.78	15.62	15.52	4.25	9.29	18.09	--	--	--	K13065|0|cam:101501844|shikimate O-hydroxycinnamoyltransferase-like; K13065 shikimate O-hydroxycinnamoyltransferase [EC:2.3.1.133] (A)	ko00940:Phenylpropanoid biosynthesis;ko00941:Flavonoid biosynthesis;ko00945:Stilbenoid, diarylheptanoid and gingerol biosynthesis	--	--	Transferase family;; Transferase family	Shikimate O-hydroxycinnamoyltransferase GN=HST OS=Nicotiana tabacum (Common tobacco) PE=1 SV=1	S	Function unknown	shikimate/quinate hydroxycinnamoyltransferase [Medicago truncatula]
F01.PB100370	0.24	0	0.57	0	0	0.18	0.46	0	0.43	0.77	0.56	0.42	0.08	0.06	0.05	0.53	0.62	0.08	[L]	Replication, recombination and repair	--	--	--	[R]	General function prediction only	Integrase core domain;; Reverse transcriptase (RNA-dependent DNA polymerase)	Uncharacterized mitochondrial protein AtMg00860 GN=AtMg00860 OS=Arabidopsis thaliana (Mouse-ear cress) PE=4 SV=1	L	Replication, recombination and repair	PREDICTED: uncharacterized protein LOC104894399 [Beta vulgaris subsp. vulgaris]
F01.PB100371	0	0	0	0	0	0	0	0	0	0	0	0	0	0	0	0	0	0	--	--	--	--	--	--	--	--	--	--	--	--
F01.PB100372	0.74	0	0	0.64	0.81	0.7	0	1.36	0.24	0	1.2	1.11	0.73	0.57	0.5	0.26	0.87	0.98	--	--	--	--	--	--	--	CemA family;; Ycf4	Apocytochrome f (Precursor) GN=petA OS=Vicia faba (Broad bean) PE=3 SV=1	C	Energy production and conversion	Photosystem I assembly protein ycf4 [Medicago truncatula]
F01.PB100373	4.87	3.52	5.28	3.49	3.89	4.33	5.22	3.01	5.46	3.18	5.11	5.43	3.78	4.32	6.23	5.41	6.45	4.13	--	--	--	--	--	[S]	Function unknown	Histone deacetylation protein Rxt3	--	S	Function unknown	RXT3-like protein [Medicago truncatula]
F01.PB100374	4.28	5.53	1.82	4.16	3.96	3.41	2.91	4.07	2.48	3.42	2.66	3.62	3.06	2.15	2.55	0.49	3.7	3.77	[R]	General function prediction only	--	--	--	[R]	General function prediction only	RNA recognition motif. (a.k.a. RRM, RBD, or RNP domain);; RNA recognition motif (a.k.a. RRM, RBD, or RNP domain)	UBP1-associated protein 2C GN=UBA2C OS=Arabidopsis thaliana (Mouse-ear cress) PE=2 SV=1	S	Function unknown	RNA-binding (RRM/RBD/RNP motif) family protein [Medicago truncatula]
F01.PB100375	1.14	2.82	0.37	1.58	1.74	2.1	5.81	2.12	1.88	1.46	5.17	3.19	3.65	3.29	2.23	5.56	2.03	1.61	--	--	--	--	--	--	--	Predicted integral membrane metal-binding protein (DUF2296)	Uncharacterized protein At2g24330 GN=At2g24330 OS=Arabidopsis thaliana (Mouse-ear cress) PE=2 SV=1	S	Function unknown	transmembrane protein, putative [Medicago truncatula]
F01.PB100376	0.63	1.11	0.85	0.49	1.8	0.33	0.48	0.85	0.33	1.07	0.97	0.53	0.39	0.83	1.24	0.34	0.88	0.45	[S]	Function unknown	--	--	--	[T]	Signal transduction mechanisms	Leucine Rich repeats (2 copies);; Leucine Rich Repeat;; Leucine rich repeat;; Leucine rich repeat;; NB-ARC domain	Putative disease resistance RPP13-like protein 1 GN=RPPL1 OS=Arabidopsis thaliana (Mouse-ear cress) PE=3 SV=1	S	Function unknown	LRR and NB-ARC domain disease resistance protein, partial [Medicago truncatula]
F01.PB100377	3.12	3.01	2.32	0.81	1.24	1.11	1.93	1.06	1.57	1.2	1.08	1.06	1.53	1.47	1.37	1.65	1.47	0.73	--	--	--	K16571|0|cam:101489072|gamma-tubulin complex component 4 homolog; K16571 gamma-tubulin complex component 4 (A)	--	[Z]	Cytoskeleton	Spc97 / Spc98 family	Gamma-tubulin complex component 4 homolog GN=85P OS=Medicago truncatula (Barrel medic) PE=2 SV=1	S	Function unknown	RecName: Full=Gamma-tubulin complex component 4 homolog [Medicago truncatula]
F01.PB100378	4.07	2.28	0.03	3.77	3.43	2.95	1.35	5.96	4.54	2.04	2.02	1.48	2	1.07	1.34	4.43	1.67	0.92	[J]	Translation, ribosomal structure and biogenesis	--	K05544|6.17767e-88|mtr:MTR_3g117580|tRNA-dihydrouridine synthase 3-like protein; K05544 tRNA-dihydrouridine synthase 3 [EC:1.3.1.89] (A)	--	[YU]	--	--	Importin beta-like SAD2 {ECO:0000305} OS=Arabidopsis thaliana (Mouse-ear cress) PE=1 SV=1	J	Translation, ribosomal structure and biogenesis	tRNA-dihydrouridine synthase 3-like protein [Medicago truncatula]
F01.PB100379	0.67	0.3	0.76	0.75	0.8	0.58	0.91	2.05	0.99	0.57	1.29	0.88	0.41	0.55	0.29	1.45	0.79	0.36	--	--	--	--	--	--	--	GRAS domain family	Scarecrow-like protein 6 GN=SCL6 OS=Arabidopsis thaliana (Mouse-ear cress) PE=1 SV=1	S	Function unknown	GRAS family transcription regulator [Medicago truncatula]
F01.PB10038	0	0	0	0	2.94	12.16	0	3.37	3.24	0.33	4.64	12.21	0	0	11.97	6.72	1.4	7.82	[U]	Intracellular trafficking, secretion, and vesicular transport	--	--	--	--	--	WD40-like Beta Propeller Repeat;; Dipeptidyl peptidase IV (DPP IV) N-terminal region	--	U	Intracellular trafficking, secretion, and vesicular transport	Protein tolB [Medicago truncatula]
F01.PB100380	6.95	6.99	4.09	3.65	2.72	4.51	6.18	6.57	5.14	5.27	4.95	6.14	3.63	4.27	1.56	3.08	6.23	3.11	[G]	Carbohydrate transport and metabolism	--	K00858|0|mtr:MTR_4g076990|NAD(H) kinase; K00858 NAD+ kinase [EC:2.7.1.23] (A)	ko00760:Nicotinate and nicotinamide metabolism	[G]	Carbohydrate transport and metabolism	ATP-NAD kinase;; ATP-NAD kinase	NAD(H) kinase 1 GN=NADK1 OS=Arabidopsis thaliana (Mouse-ear cress) PE=1 SV=2	G	Carbohydrate transport and metabolism	NAD(H) kinase [Medicago truncatula]
F01.PB100381	2.24	6.37	5.21	4.8	18.34	5.23	2.35	1.84	2.47	5.05	6.53	7.3	4.21	2.3	4.57	1.37	7.77	2.33	[GEPR]	--	--	--	--	[R]	General function prediction only	Major Facilitator Superfamily;; Major Facilitator Superfamily;; Sugar (and other) transporter	Probable peptide/nitrate transporter At3g43790 GN=ZIFL2 OS=Arabidopsis thaliana (Mouse-ear cress) PE=2 SV=2	G	Carbohydrate transport and metabolism	hypothetical protein MTR_3g010820 [Medicago truncatula]
F01.PB100382	0.26	0.65	0.48	0.45	2.51	0.93	1.15	2	0.32	2.21	0.42	0	0.73	0.74	1.1	1.78	0.19	0.77	[G]	Carbohydrate transport and metabolism	--	K01792|0|mtr:MTR_5g009670|Apospory-associated protein C; K01792 glucose-6-phosphate 1-epimerase [EC:5.1.3.15] (A)	ko00010:Glycolysis / Gluconeogenesis	[G]	Carbohydrate transport and metabolism	Aldose 1-epimerase	Putative glucose-6-phosphate 1-epimerase OS=Cenchrus ciliaris (Buffelgrass) PE=2 SV=1	G	Carbohydrate transport and metabolism	Apospory-associated protein C [Medicago truncatula]
F01.PB100383	0.23	0	0	0	0.65	0	0	0.24	0.4	0.54	0	0.07	0	0.25	0.49	0	0	0	--	--	--	--	--	[T]	Signal transduction mechanisms	NB-ARC domain;; Leucine rich repeat;; Leucine Rich repeats (2 copies)	Probable disease resistance protein At4g27220 GN=At4g27220 OS=Arabidopsis thaliana (Mouse-ear cress) PE=2 SV=1	S	Function unknown	LRR and NB-ARC domain disease resistance protein [Medicago truncatula]
F01.PB100384	0	0	0	0	0	0	0	0	0	0	0	0	0	0	0.12	0	0	0	[S]	Function unknown	--	--	--	[T]	Signal transduction mechanisms	Leucine Rich repeats (2 copies);; Leucine rich repeat;; Leucine Rich Repeat;; Leucine Rich repeat;; Leucine-rich repeat;; Leucine rich repeat	--	S	Function unknown	protein phosphatase 1 regulatory subunit, putative [Medicago truncatula]
F01.PB100385	0.93	1.03	0.63	4.36	1.39	3.96	4.37	3.18	6.15	3.17	2.77	4.38	5.43	3.76	6.81	4.19	5.87	3.16	--	--	--	--	--	[GE]	--	Triose-phosphate Transporter family	UDP-galactose transporter 2 GN=UDP-GALT2 OS=Arabidopsis thaliana (Mouse-ear cress) PE=2 SV=1	S	Function unknown	Membrane protein, putative [Medicago truncatula]
F01.PB100386	1.08	0.72	0.97	2.89	4.43	6.52	2.74	2.68	1.84	3.71	2.03	2.51	3.06	1.65	2.91	3.79	3.32	3.99	--	--	--	--	--	--	--	Core-2/I-Branching enzyme	--	S	Function unknown	core-2/I-branching enzyme [Medicago truncatula]
F01.PB100387	0	0.11	0.02	0.1	0	0.03	0	0	0	0	0	0	0.07	0	0	0	0	0	--	--	--	--	--	--	--	SAP domain	--	A	RNA processing and modification	putative sap domain-containing protein [Togninia minima UCRPA7]
F01.PB100388	11.46	15.66	14.12	15.05	17.47	18.64	13.45	12.47	16.36	15.31	13.96	14.81	14.65	13.71	13.12	16.56	15.53	21.53	--	--	--	--	--	[S]	Function unknown	WW domain binding protein 11	--	S	Function unknown	WW domain-binding protein [Medicago truncatula]
F01.PB100389	0.61	0.33	0.28	1.05	0.88	0.54	0.1	1.37	0.25	0.38	0.56	0.47	0.32	0.39	1.21	1.48	0.42	0.49	--	--	--	--	--	--	--	--	--	--	--	--
F01.PB10039	0.35	0.78	0.33	0.78	0.92	1.63	0.66	0.89	0.49	0.72	0.61	0.51	0.14	0.37	0.87	1.45	0	0.15	--	--	--	--	--	--	--	--	--	--	--	hypothetical protein MTR_5g007390 [Medicago truncatula]
F01.PB100390	1.37	1.18	0.52	1.23	0.93	0.49	1.05	0.69	1.11	0.39	0.68	0.27	0.47	0.38	1.04	0.51	0.56	0.42	[G]	Carbohydrate transport and metabolism	--	--	--	--	--	Glycosyl hydrolase family 3 N terminal domain;; Glycosyl hydrolase family 3 C-terminal domain;; Glycosyl hydrolase family 3 C-terminal domain;; Fibronectin type III-like domain	Probable beta-D-xylosidase 6 (Precursor) GN=BXL6 OS=Arabidopsis thaliana (Mouse-ear cress) PE=2 SV=1	G	Carbohydrate transport and metabolism	Beta-D-xylosidase [Medicago truncatula]
F01.PB100391	1.07	0.83	1.27	0.85	0.52	0.78	0.67	0.49	0.87	0.53	1.14	0.23	0.39	0.55	0.7	0.63	0.71	0.27	[RTKL]	--	--	--	--	--	--	Protein kinase domain;; Protein tyrosine kinase;; D-mannose binding lectin;; PAN-like domain	G-type lectin S-receptor-like serine/threonine-protein kinase SD1-1 (Precursor) GN=SD11 OS=Arabidopsis thaliana (Mouse-ear cress) PE=1 SV=1	T	Signal transduction mechanisms	Serine/threonine protein kinase [Medicago truncatula]
F01.PB100392	0	0	0	0	0	0	0	0	0	0	0	0	0	0	0	0	0	0.63	--	--	--	--	--	--	--	S-layer homology domain	--	S	Function unknown	oxidoreductase/transition metal ion-binding protein, putative [Medicago truncatula]
F01.PB100393	0.11	0.24	0.18	0.47	0.16	0	1.07	1.46	0.73	0.56	0.8	0.73	0.61	0.36	0.4	0.19	0.43	0.77	[RTKL]	--	--	--	--	[T]	Signal transduction mechanisms	Protein kinase domain;; Protein tyrosine kinase	Wall-associated receptor kinase-like 14 (Precursor) GN=WAKL14 OS=Arabidopsis thaliana (Mouse-ear cress) PE=2 SV=2	T	Signal transduction mechanisms	wall associated kinase-like protein [Medicago truncatula]
F01.PB100394	1.25	2.58	4.05	3.05	1.16	0.84	2.78	1.85	0.94	4.35	0.5	5.28	0.84	2.91	5.7	4.91	7.1	2.67	--	--	--	K15086|1.46804e-50|mtr:MTR_2g089120|Myrcene synthase; K15086 (3S)-linalool synthase [EC:4.2.3.25] (A)	ko00902:Monoterpenoid biosynthesis	--	--	--	Probable terpene synthase 11 GN=TPS11 OS=Ricinus communis (Castor bean) PE=3 SV=1	O	Posttranslational modification, protein turnover, chaperones	Myrcene synthase [Medicago truncatula]
F01.PB100395	1.24	1.66	1.76	3.55	3.52	3.47	0.94	1.33	1.41	3.14	2.96	1.45	1.01	1.16	0.73	2.98	3.7	2.16	--	--	--	--	--	--	--	Bacterial-like globin;; Bacterial-like globin	Two-on-two hemoglobin-3 GN=GLB3 OS=Arabidopsis thaliana (Mouse-ear cress) PE=1 SV=1	S	Function unknown	unknown [Medicago truncatula]
F01.PB100396	0.68	0.23	1.42	0.23	0.09	0.63	0.49	0.68	0.57	0.41	0.27	0.1	0.8	0.78	0.43	0.52	0.3	0.24	[P]	Inorganic ion transport and metabolism	--	--	--	[P]	Inorganic ion transport and metabolism	Sodium/hydrogen exchanger family	Cation/H(+) antiporter 20 GN=CHX20 OS=Arabidopsis thaliana (Mouse-ear cress) PE=2 SV=1	P	Inorganic ion transport and metabolism	K(+)/H(+) antiporter [Medicago truncatula]
F01.PB100397	16.36	10.45	12.01	3.73	3.79	6.1	5.28	3.25	2.7	7.54	4.54	3.85	5.37	4.74	3.53	5.3	4.36	2.51	--	--	--	--	--	--	--	Protein of unknown function (DUF674)	Nuclear pore complex protein NUP1 OS=Arabidopsis thaliana (Mouse-ear cress) PE=1 SV=1	S	Function unknown	hypothetical protein MTR_2g063210 [Medicago truncatula]
F01.PB100398	3.83	0	0	2.16	9.61	0	0	2.94	0	0	0.19	1.03	6.22	10.85	0.64	0	0	0	--	--	--	--	--	--	--	--	Low-temperature-induced 65 kDa protein GN=K24M7.3 OS=Arabidopsis thaliana (Mouse-ear cress) PE=2 SV=2	S	Function unknown	Low-temperature-induced 65 kDa protein [Medicago truncatula]
F01.PB100399	0	0	0	0.11	0	0	0.02	0.17	0.02	0	0.02	0	0	0.1	0.23	0.05	0	0	--	--	--	--	--	--	--	--	Plastid division protein PDV1 GN=PDV1 OS=Arabidopsis thaliana (Mouse-ear cress) PE=1 SV=1	S	Function unknown	plastid division PDV1-like protein, putative [Medicago truncatula]
F01.PB1004	2.76	1.89	3.23	1.49	1.61	1.47	1.57	1.56	0.65	2.18	2.03	1.49	1.46	1.15	2.64	1.59	2.32	1.38	--	--	--	--	--	[R]	General function prediction only	3'-5' exonuclease	Werner Syndrome-like exonuclease GN=F18A5.260 OS=Arabidopsis thaliana (Mouse-ear cress) PE=1 SV=1	S	Function unknown	PREDICTED: Werner syndrome ATP-dependent helicase homolog [Cicer arietinum]
F01.PB10040	6.17	4.94	7.77	7.09	7.02	4.88	9.8	7.4	7.74	3.82	4.13	2.78	9.52	6.06	4.74	6.96	6.5	3.34	[E]	Amino acid transport and metabolism	--	K09645|0|cam:101488661|serine carboxypeptidase-like 50-like; K09645 vitellogenic carboxypeptidase-like protein [EC:3.4.16.-] (A)	--	[OE]	--	Serine carboxypeptidase	Serine carboxypeptidase-like 50 (Precursor) GN=SCPL50 OS=Arabidopsis thaliana (Mouse-ear cress) PE=2 SV=1	E	Amino acid transport and metabolism	serine carboxypeptidase-like protein [Medicago truncatula]
F01.PB100400	0.56	0.38	0.15	1.43	1.73	1.49	2.3	2.15	0.68	1.35	0.22	1.04	0.44	1.18	0.97	0.95	1.96	2.09	--	--	--	--	--	--	--	ARID/BRIGHT DNA binding domain	AT-rich interactive domain-containing protein 4 GN=ARID4 OS=Arabidopsis thaliana (Mouse-ear cress) PE=2 SV=1	S	Function unknown	ARID/bright DNA-binding domain protein [Medicago truncatula]
F01.PB100401	0	0.31	0	1.47	0.21	0.34	0.18	1.93	0.7	0.79	0	0.51	0.87	0.79	1.1	0.84	0.56	0	[RTKL]	--	--	--	--	[T]	Signal transduction mechanisms	Ankyrin repeats (3 copies);; Ankyrin repeat;; Ankyrin repeats (many copies);; Ankyrin repeat;; Ankyrin repeats (many copies);; Protein kinase domain;; Protein tyrosine kinase;; Protein tyrosine kinase;; Protein kinase domain	Serine/threonine-protein kinase HT1 GN=HT1 OS=Arabidopsis thaliana (Mouse-ear cress) PE=1 SV=1	T	Signal transduction mechanisms	integrin-linked kinase family protein [Medicago truncatula]
F01.PB100402	0.33	1.01	0	2.15	0.59	0	0.54	0.98	0	1.24	0	0.5	0.56	0	0.99	0.46	0	0.31	[RTKL]	--	--	--	--	[T]	Signal transduction mechanisms	Protein kinase domain;; Protein tyrosine kinase	Probable receptor-like protein kinase At1g11050 (Precursor) GN=At1g11050 OS=Arabidopsis thaliana (Mouse-ear cress) PE=2 SV=1	T	Signal transduction mechanisms	cysteine-rich RLK (receptor-like kinase) protein [Medicago truncatula]
F01.PB100403	0.39	0.36	0.95	2.21	1.81	0.95	1.7	1.85	2.24	2.65	1.62	3.2	1.68	1.4	2.05	1.42	3.05	2.15	--	--	--	--	--	[R]	General function prediction only	--	--	S	Function unknown	hypothetical protein MTR_7g089280 [Medicago truncatula]
F01.PB100404	14.06	19.08	17.42	10.09	16.51	14.74	16.94	14.14	21	25.62	21.53	19.58	11.3	14.44	17.47	20.56	22.76	26.03	--	--	--	--	--	--	--	--	--	S	Function unknown	Endoglucanase [Medicago truncatula]
F01.PB100405	1.3	0.58	1.46	0.75	0.88	0.97	0.56	0.18	0.51	0.71	1.03	1.14	0.67	0.58	0.71	0.05	0.8	0.36	[J]	Translation, ribosomal structure and biogenesis	--	K05539|0|gmx:100779457|uncharacterized LOC100779457; K05539 tRNA-dihydrouridine synthase A [EC:1.-.-.-] (A)	--	[J]	Translation, ribosomal structure and biogenesis	Dihydrouridine synthase (Dus);; Dihydrouridine synthase (Dus)	--	J	Translation, ribosomal structure and biogenesis	tRNA-dihydrouridine synthase [Medicago truncatula]
F01.PB100406	1.93	1.12	1.18	0.19	2.13	4.76	6.67	2.46	6.33	5.65	1.96	2.87	2.87	3.24	1.85	5.75	2.43	0	[RTKL]	--	--	K04421|0|mtr:MTR_3g096230|Mitogen-activated protein kinase kinase kinase; K04421 mitogen-activated protein kinase kinase kinase 3 [EC:2.7.11.25] (A)	--	[T]	Signal transduction mechanisms	Protein kinase domain;; Protein tyrosine kinase;; Protein kinase domain;; Protein tyrosine kinase	Mitogen-activated protein kinase kinase kinase YODA GN=YDA OS=Arabidopsis thaliana (Mouse-ear cress) PE=1 SV=1	T	Signal transduction mechanisms	Mitogen-activated protein kinase kinase kinase [Medicago truncatula]
F01.PB100407	1.77	1.65	2.43	1.83	6.62	5.54	2.14	1.12	5.67	5.34	4.49	7.95	3.29	1.88	2.61	5.42	6.49	6.97	--	--	--	--	--	--	--	ACT domain;; ACT domain;; ACT domain	ACT domain-containing protein ACR8 {ECO:0000305} OS=Arabidopsis thaliana (Mouse-ear cress) PE=2 SV=1	S	Function unknown	hypothetical protein MTR_4g101950 [Medicago truncatula]
F01.PB100408	0.32	2.3	1.7	0.41	1.64	2.72	6.25	1.25	0.67	1.84	2.94	0.37	1.26	0.85	5.25	5.19	4.02	3.97	--	--	--	--	--	[S]	Function unknown	--	--	S	Function unknown	pentatricopeptide (PPR) repeat protein [Medicago truncatula]
F01.PB100409	7.91	2.8	2.7	2.01	3.09	3.01	2.14	2.24	3.31	4.14	2.89	4.24	1.05	2.5	3.26	3.44	3.84	2.57	--	--	--	--	--	--	--	--	--	S	Function unknown	hypothetical protein MTR_4g127690 [Medicago truncatula]
F01.PB10041	17.48	8.48	14.28	8.71	6.58	6.69	26.61	19.6	15.3	8.95	16.44	12.52	19.69	22.41	14.49	9.37	10.97	10.81	--	--	--	K15040|0|mtr:MTR_5g015580|Mitochondrial outer membrane protein porin; K15040 voltage-dependent anion channel protein 2 (A)	--	[P]	Inorganic ion transport and metabolism	Eukaryotic porin	Mitochondrial outer membrane protein porin 2 GN=VDAC2 OS=Arabidopsis thaliana (Mouse-ear cress) PE=1 SV=1	U	Intracellular trafficking, secretion, and vesicular transport	Mitochondrial outer membrane protein porin [Medicago truncatula]
F01.PB100410	5.79	5.59	6.55	5.34	3.53	2.88	3.39	3.19	2.98	5.11	3.11	5.91	3.16	3.75	2.78	4.51	2.34	3.01	--	--	--	--	--	--	--	--	--	S	Function unknown	unknown [Medicago truncatula]
F01.PB100411	0.19	0.16	0.37	2.8	0	0.47	0.03	0.12	0.14	0.07	0.49	0.27	0	0.11	0.06	0.36	0.1	0.49	[RTKL]	--	--	--	--	[T]	Signal transduction mechanisms	Protein tyrosine kinase;; Carbohydrate-binding protein of the ER;; Protein kinase domain;; Di-glucose binding within endoplasmic reticulum	Receptor-like protein kinase FERONIA (Precursor) GN=F26O13.190 OS=Arabidopsis thaliana (Mouse-ear cress) PE=1 SV=1	T	Signal transduction mechanisms	feronia receptor-like kinase [Medicago truncatula]
F01.PB100412	0.52	0.34	0.76	3.09	2.41	1.42	1.72	1.05	1.26	0.8	0.77	0.7	0.94	0.56	1.23	0.79	1.55	1.13	--	--	--	--	--	--	--	Leucine Rich repeats (2 copies);; Leucine rich repeat;; Leucine Rich Repeat	--	S	Function unknown	Disease resistance protein [Medicago truncatula]
F01.PB100413	0	0	0	0	0	0	0	0	0	0	0	0	0	0	0	0	0	0	--	--	--	--	--	--	--	Protein of unknown function (DUF1666)	--	S	Function unknown	hypothetical protein MTR_6g084440 [Medicago truncatula]
F01.PB100414	0.54	0.68	0.81	0.16	0.62	0.63	0.32	0.56	0.24	0.34	0.53	0.4	0.15	0.05	0.01	0.07	0.44	0.57	[GEPR]	--	--	--	--	[R]	General function prediction only	Sugar (and other) transporter;; Major Facilitator Superfamily;; Fungal trichothecene efflux pump (TRI12)	Sugar transport protein 14 GN=STP14 OS=Arabidopsis thaliana (Mouse-ear cress) PE=2 SV=2	G	Carbohydrate transport and metabolism	Sugar transport protein [Medicago truncatula]
F01.PB100415	0.29	0.33	0.21	0.52	1.34	0.46	0.15	0.3	0.82	2.61	0.88	1.17	0.87	0.91	0	2.16	1.53	2.95	--	--	--	--	--	--	--	--	--	S	Function unknown	hypothetical protein MTR_4g130700 [Medicago truncatula]
F01.PB100416	0	0.09	0	2.3	0	3.64	0	0.02	0	0.47	0	0.28	0.97	0	3.57	1.14	0.94	0.73	--	--	--	--	--	--	--	--	--	--	--	NB-ARC domain disease resistance protein [Medicago truncatula]
F01.PB100417	3.03	1.52	0	6.42	4.46	1.52	5.03	5.46	6.56	1.62	3.34	1.86	3.22	3.08	1.85	5.83	1.68	0	[RTKL]	--	--	K13412|0|mtr:MTR_5g022030|Calcium-dependent protein kinase; K13412 calcium-dependent protein kinase [EC:2.7.11.1] (A)	ko04626:Plant-pathogen interaction	[T]	Signal transduction mechanisms	Protein kinase domain;; EF hand;; EF hand;; EF-hand domain pair;; EF-hand domain;; EF-hand domain pair;; Protein tyrosine kinase;; Secreted protein acidic and rich in cysteine Ca binding region;; Kinase-like;; Protein kinase domain;; Protein tyrosine kinase	Calcium-dependent protein kinase 16 GN=CPK16 OS=Arabidopsis thaliana (Mouse-ear cress) PE=3 SV=1	T	Signal transduction mechanisms	Calcium-dependent protein kinase [Medicago truncatula]
F01.PB100418	2.61	8.07	8.71	56.22	98.7	55.76	8.21	16.75	13.49	12.39	7.76	17.91	3.53	4.32	2.45	17.73	0.46	9.79	--	--	--	--	--	--	--	--	Plant intracellular Ras-group-related LRR protein 5 GN=PIRL5 OS=Arabidopsis thaliana (Mouse-ear cress) PE=2 SV=1	--	--	Rho guanine nucleotide exchange factor [Medicago truncatula]
F01.PB100419	0.66	2.83	0.57	3.15	3.06	7.66	3.44	3.03	4	0.89	4	5.29	4.02	7.34	1.49	3.15	3.74	9.54	--	--	--	--	--	--	--	--	--	--	--	transmembrane protein, putative [Medicago truncatula]
F01.PB10042	0.7	0	0	0	0	0.35	0.23	0	0	0	0	0	0	0	0	0	0	0	--	--	--	--	--	[E]	Amino acid transport and metabolism	Transmembrane amino acid transporter protein;; Transmembrane amino acid transporter protein	Probable proline transporter 2 GN=LOC_Os07g01090 OS=Oryza sativa subsp. japonica (Rice) PE=2 SV=1	E	Amino acid transport and metabolism	transmembrane amino acid transporter family protein [Medicago truncatula]
F01.PB100420	0.12	0.27	0.59	2.78	3.33	3.75	1.11	1.72	1.51	2.49	1.72	3.45	1.33	0.45	1.85	3.47	3.37	4.14	--	--	--	--	--	--	--	--	--	S	Function unknown	Transcription factor bHLH [Medicago truncatula]
F01.PB100421	2.53	2.76	4.43	3.99	1.25	6.87	5.91	6.57	10.17	5.99	4.81	5.75	7.37	7.72	4.14	1.96	5.47	6.99	[RTKL]	--	--	K04371|0|mtr:MTR_130s0037|Mitogen-activated protein kinase; K04371 mitogen-activated protein kinase 1/3 [EC:2.7.11.24] (A)	--	[T]	Signal transduction mechanisms	Protein kinase domain;; Protein tyrosine kinase;; Lipopolysaccharide kinase (Kdo/WaaP) family	Mitogen-activated protein kinase 19 GN=MPK19 OS=Arabidopsis thaliana (Mouse-ear cress) PE=2 SV=2	T	Signal transduction mechanisms	mitogen-activated protein kinase homologue [Medicago sativa]
F01.PB100422	1.43	2.13	0.98	1.3	0.99	1.02	3.21	1.96	2.63	2.7	1.17	1.05	1.96	1.97	2.71	3.1	1.84	3.3	[RTKL]	--	--	--	--	--	--	Protein kinase domain;; Protein tyrosine kinase;; D-mannose binding lectin;; S-locus glycoprotein family	Putative receptor protein kinase ZmPK1 (Precursor) GN=PK1 OS=Zea mays (Maize) PE=2 SV=2	T	Signal transduction mechanisms	LRR receptor-like serine/threonine-protein kinase FEI [Medicago truncatula]
F01.PB100423	4.71	1.82	3.21	0.34	0.24	0	2	1.52	0	0	0	2.08	3.44	2.31	1.91	0.54	0	3.64	--	--	--	K08956|0|cam:101490522|ATP-dependent zinc metalloprotease FTSH 10, mitochondrial-like; K08956 AFG3 family protein [EC:3.4.24.-] (A)	--	[O]	Posttranslational modification, protein turnover, chaperones	Peptidase family M41;; ATPase family associated with various cellular activities (AAA);; FtsH Extracellular	ATP-dependent zinc metalloprotease FTSH 10, mitochondrial (Precursor) GN=FTSH10 OS=Arabidopsis thaliana (Mouse-ear cress) PE=1 SV=1	O	Posttranslational modification, protein turnover, chaperones	ATP-dependent zinc metalloprotease FTSH protein [Medicago truncatula]
F01.PB100424	1.49	1.8	1.33	1.79	0.89	1.48	1.06	1.65	1.72	2.04	1.75	2.01	0.8	1.14	1.51	2.56	2.19	1.83	--	--	--	--	--	[P]	Inorganic ion transport and metabolism	F-box associated	Ferritin, chloroplastic (Precursor) GN=PFE OS=Phaseolus vulgaris (Kidney bean) PE=1 SV=1	S	Function unknown	F-box protein interaction domain protein [Medicago truncatula]
F01.PB100425	0.9	0.9	1.19	1.2	0.98	3.4	2.56	1.54	2.27	2.34	1.1	1.52	1.12	2.58	1.18	2.55	1.7	1.25	--	--	--	--	--	--	--	Putative S-adenosyl-L-methionine-dependent methyltransferase;; Methyltransferase domain	Probable methyltransferase PMT18 GN=At1g33170 OS=Arabidopsis thaliana (Mouse-ear cress) PE=2 SV=1	S	Function unknown	methyltransferase PMT16, putative [Medicago truncatula]
F01.PB100426	2.22	1.23	2.17	0.91	1.25	0.99	0.32	1.2	0.79	1.78	1.02	0.3	1.3	1.72	2.15	1.11	1.31	0.34	[IQR]	--	--	--	--	[Q]	Secondary metabolites biosynthesis, transport and catabolism	short chain dehydrogenase;; KR domain	Short-chain dehydrogenase TIC 32, chloroplastic GN=TIC32 OS=Pisum sativum (Garden pea) PE=1 SV=1	S	Function unknown	short-chain dehydrogenase TIC 32 [Medicago truncatula]
F01.PB100427	0	1.62	0.94	0	1.69	1.34	0	0.17	1.21	0	1.69	1.35	2.12	2.43	0.12	1.11	0.26	0	--	--	--	--	--	--	--	MULE transposase domain;; FAR1 DNA-binding domain;; Transposase, Mutator family	Protein FAR1-RELATED SEQUENCE 5 GN=FRS5 OS=Arabidopsis thaliana (Mouse-ear cress) PE=2 SV=1	S	Function unknown	PREDICTED: protein FAR1-RELATED SEQUENCE 5-like [Glycine max]
F01.PB100428	0.61	0.57	1.36	0.54	0.65	0.71	0.46	0.24	0.77	0.72	0.65	0.56	0.11	0.08	0.05	0.32	0.67	0.29	[J]	Translation, ribosomal structure and biogenesis	--	K01872|8.64702e-61|mtr:MTR_3g118360|Alanyl-tRNA synthetase; K01872 alanyl-tRNA synthetase [EC:6.1.1.7] (A)	ko00970:Aminoacyl-tRNA biosynthesis	--	--	--	Probable alanine--tRNA ligase, chloroplastic {ECO:0000255|HAMAP-Rule:MF_03134} GN=POPTRDRAFT_821063 OS=Populus trichocarpa (Western balsam poplar) PE=3 SV=1	J	Translation, ribosomal structure and biogenesis	alanine-tRNA ligase [Medicago truncatula]
F01.PB100429	0.29	0.9	0.78	2.94	0.3	0.51	0.5	0.6	0.44	0.45	0.47	0.21	0.58	0.19	0.22	1.28	0.5	0.5	--	--	--	K04730|1.87375e-24|mtr:MTR_6g088510|Receptor protein kinase PERK1; K04730 interleukin-1 receptor-associated kinase 1 [EC:2.7.11.1] (A)	--	[T]	Signal transduction mechanisms	--	Proline-rich receptor-like protein kinase PERK13 GN=F24J13.3 OS=Arabidopsis thaliana (Mouse-ear cress) PE=2 SV=1	T	Signal transduction mechanisms	Receptor protein kinase PERK1 [Medicago truncatula]
F01.PB10043	2.06	1.38	1.08	7.81	3.47	2.32	2.7	2.67	0.63	3.02	2.33	2.89	2.13	1.83	0.85	4	4.5	3.43	[R]	General function prediction only	--	K12890|2.34025e-98|mtr:MTR_7g112760|Arginine/serine-rich splicing factor; K12890 splicing factor, arginine/serine-rich 1/9 (A)	ko03040:Spliceosome	[A]	RNA processing and modification	RNA recognition motif. (a.k.a. RRM, RBD, or RNP domain);; RNA recognition motif (a.k.a. RRM, RBD, or RNP domain);; RNA recognition motif. (a.k.a. RRM, RBD, or RNP domain)	Serine/arginine-rich splicing factor SR30 GN=T12M4.19 OS=Arabidopsis thaliana (Mouse-ear cress) PE=1 SV=1	S	Function unknown	pre-mRNA-splicing factor SF2-like protein [Medicago truncatula]
F01.PB100430	0	0	1.07	0.44	0.43	0.06	1.24	0.39	0	0.62	0	0.55	0.43	0.55	0	0.24	0.17	0	[O]	Posttranslational modification, protein turnover, chaperones	--	K09489|0|mtr:MTR_3g051300|Heat shock 70 kDa protein 4L; K09489 heat shock 70kDa protein 4 (A)	--	[O]	Posttranslational modification, protein turnover, chaperones	Hsp70 protein	Heat shock 70 kDa protein 16 GN=HSP70-16 OS=Arabidopsis thaliana (Mouse-ear cress) PE=2 SV=1	O	Posttranslational modification, protein turnover, chaperones	Heat shock 70 kDa protein 4L [Medicago truncatula]
F01.PB100431	26.9	16.11	6.07	5.56	8.59	4.16	13.51	10.79	9.05	11.81	12.32	10.03	12.23	13.94	7.16	12.86	8.74	5.55	[O]	Posttranslational modification, protein turnover, chaperones	--	K03283|0|mtr:MTR_7g099680|Heat shock protein; K03283 heat shock 70kDa protein 1/8 (A)	ko03040:Spliceosome;ko04141:Protein processing in endoplasmic reticulum;ko04144:Endocytosis	[O]	Posttranslational modification, protein turnover, chaperones	Hsp70 protein;; Hsp70 protein	Heat shock cognate 70 kDa protein 2 GN=HSC-2 OS=Solanum lycopersicum (Tomato) PE=1 SV=1	O	Posttranslational modification, protein turnover, chaperones	Heat shock protein Hsp70 [Medicago truncatula]
F01.PB100432	4.49	6.08	6.5	7.66	5.76	7.21	11.7	3.9	8.37	10.52	11.01	8.52	7.87	6.02	4.25	12.98	10.32	12.67	--	--	--	K18752|0|cam:101504261|trn; transportin-1-like; K18752 transportin-1 (A)	--	[YU]	--	HEAT-like repeat;; HEAT repeat;; HEAT repeats;; Vacuolar 14 Fab1-binding region	Transportin-1 GN=OsI_18044 OS=Oryza sativa subsp. indica (Rice) PE=2 SV=1	U	Intracellular trafficking, secretion, and vesicular transport	transportin-1 protein [Medicago truncatula]
F01.PB100433	0.28	0.56	0.48	0.48	1.97	1.39	0.69	0.27	0.35	0.78	0.26	0.96	0.22	0.03	0.35	0.15	0.24	0.69	--	--	--	--	--	--	--	--	--	--	--	--
F01.PB100434	0	0	0.08	0.03	0	0	0	0	0	0	0	0	0	0	0	0	0	0	[G]	Carbohydrate transport and metabolism	--	K05546|0|zma:100383593|hypothetical protein; K05546 alpha 1,3-glucosidase [EC:3.2.1.84] (A)	ko00510:N-Glycan biosynthesis;ko04141:Protein processing in endoplasmic reticulum	[GMO]	--	Glycosyl hydrolases family 31;; Galactose mutarotase-like;; Glycosyl hydrolases family 31	Probable glucan 1,3-alpha-glucosidase (Precursor) OS=Oryza sativa subsp. japonica (Rice) PE=3 SV=1	G	Carbohydrate transport and metabolism	PREDICTED: hypothetical protein isoform X1 [Zea mays]
F01.PB100435	0	1.01	2.24	0.11	2.94	2.05	0	4.19	0.78	1.16	1	0.78	0	1.28	0.56	0.58	1.81	0	[O]	Posttranslational modification, protein turnover, chaperones	--	K04079|0|cam:101511551|heat shock protein 83-like; K04079 molecular chaperone HtpG (A)	ko04141:Protein processing in endoplasmic reticulum;ko04626:Plant-pathogen interaction	[O]	Posttranslational modification, protein turnover, chaperones	Hsp90 protein;; Histidine kinase-, DNA gyrase B-, and HSP90-like ATPase;; Histidine kinase-, DNA gyrase B-, and HSP90-like ATPase	Heat shock protein 90-1 GN=F6N7.13 OS=Arabidopsis thaliana (Mouse-ear cress) PE=1 SV=3	O	Posttranslational modification, protein turnover, chaperones	heat shock protein 81-2 [Medicago truncatula]
F01.PB100436	4.94	4.24	3.85	3.43	4.61	3.06	5.04	4.11	3.54	5.41	4.59	1.73	3.11	3.24	2.67	3.09	4.18	2.44	[GEPR]	--	--	--	--	[G]	Carbohydrate transport and metabolism	Major Facilitator Superfamily;; Organic Anion Transporter Polypeptide (OATP) family;; Transmembrane secretion effector	Probable sphingolipid transporter spinster homolog 2 GN=At5g64500 OS=Arabidopsis thaliana (Mouse-ear cress) PE=2 SV=1	G	Carbohydrate transport and metabolism	sphingolipid transporter spinster-like protein, putative [Medicago truncatula]
F01.PB100437	4.98	2.85	2.57	1.77	1.39	3.59	3.33	3.53	5.44	4.19	4.84	3.89	2.25	2.19	4.44	3.5	9.08	3.17	--	--	--	--	--	[M]	Cell wall/membrane/envelope biogenesis	Pectinacetylesterase;; Pectinacetylesterase	--	S	Function unknown	Notum-like protein [Medicago truncatula]
F01.PB100438	8.56	7.86	7.51	8.68	4.77	11.27	17.4	14.93	12.69	6.72	11.19	3.73	16.91	12.49	8.95	11.29	8.29	6.32	--	--	--	--	--	--	--	Lipase (class 3)	Senescence-associated carboxylesterase 101 (Precursor) GN=SAG101 OS=Arabidopsis thaliana (Mouse-ear cress) PE=1 SV=1	S	Function unknown	senescence-associated protein [Medicago truncatula]
F01.PB100439	0.49	0.25	1.47	3.28	2.03	2.92	2.05	1.87	4.41	1.96	1.57	2	1.56	1.82	4.77	1.78	1.56	2.41	[RTKL]	--	--	--	--	[T]	Signal transduction mechanisms	Protein tyrosine kinase;; Protein kinase domain;; Ankyrin repeats (3 copies);; Ankyrin repeat;; Ankyrin repeats (many copies);; Ankyrin repeats (many copies);; Ankyrin repeat;; Protein kinase domain;; Protein tyrosine kinase	Serine/threonine-protein kinase HT1 GN=HT1 OS=Arabidopsis thaliana (Mouse-ear cress) PE=1 SV=1	T	Signal transduction mechanisms	dual specificity kinase splA-like protein [Medicago truncatula]
F01.PB10044	272.83	77.08	177.77	62.97	20.19	51.48	99.65	81.48	14.72	71.56	77.21	23.97	155.47	101.83	67.34	160.88	70.57	49.88	--	--	--	--	--	--	--	--	--	--	--	--
F01.PB100440	0	0.05	0	0.1	0	0	0.08	0.02	0	0	0	0	0.07	0.04	0	0	0.02	0.04	--	--	--	--	--	[I]	Lipid transport and metabolism	SacI homology domain	Phosphoinositide phosphatase SAC1 OS=Arabidopsis thaliana (Mouse-ear cress) PE=1 SV=1	T	Signal transduction mechanisms	polyphosphoinositide phosphatase [Gaeumannomyces graminis var. tritici R3-111a-1]
F01.PB100441	0.36	0.88	0.01	0.36	0.2	0.14	0	0	1.33	0.34	0.1	0.44	0.54	1.26	0.93	0.87	0.39	0	[G]	Carbohydrate transport and metabolism	--	K01578|6.78289e-167|cam:101510736|malonyl-CoA decarboxylase, mitochondrial-like; K01578 malonyl-CoA decarboxylase [EC:4.1.1.9] (A)	ko00410:beta-Alanine metabolism;ko00640:Propanoate metabolism;ko04146:Peroxisome	[G]	Carbohydrate transport and metabolism	Malonyl-CoA decarboxylase (MCD);; Malonyl-CoA decarboxylase (MCD)	--	G	Carbohydrate transport and metabolism	malonyl-CoA decarboxylase [Medicago truncatula]
F01.PB100442	2.29	5.15	3.72	4.5	5.61	5.19	4.08	1.91	3.84	5.13	4.47	3.34	1.19	2.85	1.88	2.71	7.38	3.44	--	--	--	K15559|0|cam:101515382|regulation of nuclear pre-mRNA domain-containing protein 1B-like; K15559 regulator of Ty1 transposition protein 103 (A)	--	[A]	RNA processing and modification	RNA polymerase II-binding domain.	--	S	Function unknown	RNA polymerase II-binding domain protein [Medicago truncatula]
F01.PB100443	1.97	3.47	3.8	3.15	2.59	3.56	3.42	2.73	1.96	2.62	2.59	1.89	3.47	2.29	4.18	2.31	3.96	2.42	--	--	--	--	--	--	--	--	--	S	Function unknown	peroxisomal biogenesis factor 11 family protein [Populus trichocarpa]
F01.PB100444	0.18	0.26	0.35	0.12	0.6	0.73	0.17	0.24	0.3	0.3	0.15	0.32	0.15	0.38	0.12	0.18	0.48	0.14	--	--	--	--	--	--	--	--	--	--	--	--
F01.PB100445	2.86	3.17	2.86	1.61	1.72	1.96	1.7	2.12	1.66	1.7	1.72	1.57	1.5	1.66	0.94	1.95	2.29	1.39	--	--	--	K18328|0|mtr:MTR_3g105810|Lariat debranching enzyme; K18328 lariat debranching enzyme [EC:3.1.-.-] (A)	--	[A]	RNA processing and modification	Calcineurin-like phosphoesterase;; Lariat debranching enzyme, C-terminal domain;; Calcineurin-like phosphoesterase superfamily domain;; Lariat debranching enzyme, C-terminal domain	Lariat debranching enzyme GN=DBR1 OS=Arabidopsis thaliana (Mouse-ear cress) PE=2 SV=1	S	Function unknown	Lariat debranching enzyme [Medicago truncatula]
F01.PB100446	0.31	0.79	0.29	0.53	2.76	0.67	0.35	0.28	0.37	0.28	0.34	0.72	0.14	0.15	0.19	0.18	0.28	0.09	--	--	--	--	--	[R]	General function prediction only	PPR repeat family;; PPR repeat;; PPR repeat;; Pentatricopeptide repeat domain;; Tetratricopeptide repeat	Pentatricopeptide repeat-containing protein At2g31400, chloroplastic (Precursor) GN=At2g31400 OS=Arabidopsis thaliana (Mouse-ear cress) PE=2 SV=1	S	Function unknown	Pentatricopeptide repeat-containing protein [Medicago truncatula]
F01.PB100447	0.32	0.13	0.04	1.71	1.59	3.58	2.77	1.22	2.42	1.3	2.26	1.59	1.41	1.94	3.57	2.77	2.63	3.13	--	--	--	--	--	[TO]	--	OTU-like cysteine protease	--	O	Posttranslational modification, protein turnover, chaperones	cysteine proteinase superfamily protein [Medicago truncatula]
F01.PB100448	1.39	0.89	1.36	1.19	1.01	0.52	1.85	1.69	1.62	1.87	2.3	1.61	0.55	1.33	1.36	2.34	1.74	2.09	--	--	--	--	--	--	--	--	Guanine nucleotide-binding protein subunit gamma 1 (Precursor) GN=MAA21.50 OS=Arabidopsis thaliana (Mouse-ear cress) PE=1 SV=1	S	Function unknown	PREDICTED: guanine nucleotide-binding protein subunit gamma 2-like [Cicer arietinum]
F01.PB100449	1.4	3	1.83	0.4	1.45	0.57	1.92	1.18	1.38	0.99	1.44	1.11	3.24	3.49	2.26	1.16	3	0.72	--	--	--	--	--	[BK]	--	DDT domain;; PHD-finger;; WSTF, HB1, Itc1p, MBD9 motif 1	Protein CHROMATIN REMODELING 4 {ECO:0000303|PubMed:16547115} OS=Arabidopsis thaliana (Mouse-ear cress) PE=2 SV=1	S	Function unknown	DNA-binding and zinc-finger protein [Medicago truncatula]
F01.PB10045	14.95	9.98	7.57	54.5	43.16	27.7	47.31	44.13	40.67	26.23	34.13	32.07	38.13	52.09	45.8	16.16	59.96	13.6	--	--	--	--	--	--	--	Protein of unknown function (DUF793);; Protein of unknown function (DUF677)	--	S	Function unknown	hypothetical protein MTR_1g098700 [Medicago truncatula]
F01.PB100450	0	0.1	0	0.3	0.03	0.67	0.17	0.05	0.18	0.19	0.19	0.12	0.18	0.73	0.06	0.12	0.44	0.08	--	--	--	--	--	--	--	bZIP transcription factor;; Basic region leucine zipper	--	S	Function unknown	hypothetical protein FG01555.1 [Fusarium graminearum PH-1]
F01.PB100451	8.21	30.12	49.9	18.24	0	0	3.57	0	0.63	0	0	1.68	3.76	4.61	0.22	1.63	0	0.38	--	--	--	K06617|0|mtr:MTR_5g096820|Alkaline alpha galactosidase I; K06617 raffinose synthase [EC:2.4.1.82] (A)	ko00052:Galactose metabolism	--	--	Raffinose synthase or seed imbibition protein Sip1	Probable galactinol--sucrose galactosyltransferase 1 OS=Arabidopsis thaliana (Mouse-ear cress) PE=2 SV=1	S	Function unknown	Alkaline alpha galactosidase I [Medicago truncatula]
F01.PB100452	0.35	0.12	0.5	0.46	0.34	0.27	0.18	0.2	0.17	0.8	0.64	0.18	0.18	0.35	0.56	1.31	0.59	0.42	[J]	Translation, ribosomal structure and biogenesis	--	K02948|2.06133e-142|mtr:MTR_2g103160|30S ribosomal protein S11; K02948 small subunit ribosomal protein S11 (A)	ko03010:Ribosome	--	--	Ribosomal protein S11	30S ribosomal protein S11, chloroplastic {ECO:0000255|HAMAP-Rule:MF_01310} OS=Leptosira terrestris (Filamentous green alga) PE=3 SV=1	J	Translation, ribosomal structure and biogenesis	30S ribosomal protein S11 [Medicago truncatula]
F01.PB100453	6.38	7.71	5.79	7.62	14.47	11.6	8.27	10.67	10.05	14.3	5.37	6.67	4.11	4.72	5.19	13.94	2.05	3.32	--	--	--	--	--	--	--	Domain of unknown function (DUF3506)	Protein EXECUTER 1, chloroplastic (Precursor) GN=EX1 OS=Arabidopsis thaliana (Mouse-ear cress) PE=1 SV=1	S	Function unknown	Protein EXECUTER [Medicago truncatula]
F01.PB100454	0.21	0.44	0.23	0.14	0.27	0	0.69	0.37	0.13	0.32	0.31	0.12	0.11	0.18	0.29	0.13	0.66	0.23	--	--	--	--	--	--	--	--	--	--	--	hypothetical protein MTR_7g037360 [Medicago truncatula]
F01.PB100455	0.23	0.18	0.28	0.07	0.16	0.19	0.56	0.28	0.58	0.38	0.03	0.3	0.17	0.37	0.42	0.6	0.21	0	--	--	--	--	--	--	--	--	--	G	Carbohydrate transport and metabolism	unknown [Medicago truncatula]
F01.PB100456	2.14	4.09	2.83	3.69	3.86	2.52	3.4	2.64	1.56	2.84	2.17	5.43	1.49	2.93	2.9	2.86	1.04	1.53	[T]	Signal transduction mechanisms	--	K01102|0|mtr:MTR_8g074930|Protein phosphatase 2c-like protein; K01102 pyruvate dehydrogenase phosphatase [EC:3.1.3.43] (A)	--	[T]	Signal transduction mechanisms	Protein phosphatase 2C	Probable protein phosphatase 2C 28 OS=Oryza sativa subsp. japonica (Rice) PE=2 SV=1	T	Signal transduction mechanisms	Protein phosphatase 2c-like protein [Medicago truncatula]
F01.PB100457	0.91	2.63	0	3.74	5.58	0.63	0	0	2.15	4.68	5.51	2.51	3.34	1.23	0	5.82	7.05	3.37	--	--	--	--	--	--	--	Protein of unknown function (DUF688)	--	S	Function unknown	hypothetical protein MTR_4g080050 [Medicago truncatula]
F01.PB100458	1.49	2.26	1.63	2.18	1.36	3.26	3.77	1.55	1.02	2.1	2.4	1.19	2.02	1.74	3.21	2.01	1.67	1.11	--	--	--	K08064|1.42162e-33|cam:101506076|nuclear transcription factor Y subunit A-10-like; K08064 nuclear transcription factor Y, alpha (A)	--	--	--	--	--	K	Transcription	nuclear transcription factor Y subunit A2 [Medicago truncatula]
F01.PB100459	1.41	4.01	2.26	1.93	1.04	1.6	2.27	0.15	3.08	2.82	3.34	1.62	0.88	0.25	2.46	1.19	1.73	0	[RTKL]	--	--	--	--	--	--	Protein kinase domain;; Protein tyrosine kinase;; Leucine Rich repeats (2 copies);; Leucine rich repeat N-terminal domain;; Leucine rich repeat;; Leucine Rich repeat;; Leucine Rich Repeat	Protein NSP-INTERACTING KINASE 1 (Precursor) GN=NIK1 OS=Arabidopsis thaliana (Mouse-ear cress) PE=1 SV=1	T	Signal transduction mechanisms	NSP-interacting kinase-like protein [Medicago truncatula]
F01.PB10046	1.7	2.51	1.83	1.78	1.2	1.29	2.57	1.86	0.89	2.01	2.71	0.54	18.42	28.78	7.3	1.68	1.9	3.21	[RTKL]	--	--	--	--	[T]	Signal transduction mechanisms	Protein kinase domain;; Protein tyrosine kinase	Mitogen-activated protein kinase kinase kinase NPK1 GN=NPK1 OS=Nicotiana tabacum (Common tobacco) PE=1 SV=1	T	Signal transduction mechanisms	MAP3K-like kinase [Medicago truncatula]
F01.PB100460	9.12	6.96	5.78	9.08	5.31	11.26	6.91	5	9.25	7.5	9.41	11.55	9.63	5.53	4.95	6.94	5.12	5.82	[RTKL]	--	--	K14510|0|cam:101512832|serine/threonine-protein kinase CTR1-like; K14510 serine/threonine-protein kinase CTR1 [EC:2.7.11.1] (A)	ko04075:Plant hormone signal transduction	[T]	Signal transduction mechanisms	Protein tyrosine kinase;; Ethylene-responsive protein kinase Le-CTR1;; Protein kinase domain	Serine/threonine-protein kinase CTR1 GN=CTR1 OS=Arabidopsis thaliana (Mouse-ear cress) PE=1 SV=1	T	Signal transduction mechanisms	ethylene-responsive kinase [Medicago truncatula]
F01.PB100461	22.48	30.05	9.44	1.65	0.52	0.14	105.08	30.78	61.39	43.7	2.65	0	0.29	0.38	3.31	20.38	0	0	--	--	--	--	--	--	--	Extensin-like region	--	--	--	hypothetical protein MTR_1g116760, partial [Medicago truncatula]
F01.PB100462	1.26	0.62	1.28	1.28	1.28	0.75	0.37	0.79	1.34	0.7	1.58	1.1	0.95	0.67	1.09	0.81	0.47	0.8	--	--	--	--	--	[R]	General function prediction only	PPR repeat family;; PPR repeat;; Pentatricopeptide repeat domain;; PPR repeat	Pentatricopeptide repeat-containing protein At1g79490, mitochondrial (Precursor) GN=EMB2217 OS=Arabidopsis thaliana (Mouse-ear cress) PE=2 SV=1	S	Function unknown	PPR containing plant protein [Medicago truncatula]
F01.PB100463	0.34	0.19	0.34	0.22	0.05	0.28	0.68	0.28	0.44	0.52	1.07	0.85	0.19	0.46	0.75	0.1	0.69	0.03	--	--	--	--	--	--	--	Ureide permease;; Ureide permease	Ureide permease 2 GN=UPS2 OS=Arabidopsis thaliana (Mouse-ear cress) PE=2 SV=2	S	Function unknown	Ureide permease [Medicago truncatula]
F01.PB100464	7.92	11.12	12.07	12.18	9.49	4.84	23.71	8.11	5.84	14.81	15.23	7.99	8.42	8.5	9.66	12.92	6.04	6.11	--	--	--	--	--	--	--	Calmodulin binding protein-like	--	S	Function unknown	Calmodulin-binding protein [Medicago truncatula]
F01.PB100465	1.02	1.51	1.8	0.77	0.46	1.18	0.94	1.09	0.83	1.24	0.81	1.3	1.24	2.22	2.79	0.71	0.92	0.78	--	--	--	--	--	[V]	Defense mechanisms	Dual specificity phosphatase, catalytic domain	Phosphoglucan phosphatase LSF1, chloroplastic (Precursor) GN=F4P13.6 OS=Arabidopsis thaliana (Mouse-ear cress) PE=1 SV=1	T	Signal transduction mechanisms	phosphoglucan phosphatase LSF1 [Medicago truncatula]
F01.PB100466	0.34	0.28	0.52	0	0.15	0	0.41	0	1.45	0.51	0.89	0	0	0.51	1.06	1.07	0.6	0.08	--	--	--	--	--	--	--	Leucine Rich repeats (2 copies);; Leucine rich repeat;; Leucine Rich Repeat;; Leucine rich repeat	TMV resistance protein N GN=N OS=Nicotiana glutinosa (Tobacco) PE=1 SV=1	S	Function unknown	disease resistance protein (TIR-NBS-LRR class) [Medicago truncatula]
F01.PB100467	7.86	7.1	7.14	11.19	4.11	11.95	12.13	17.27	23.34	13.11	13.87	9.68	43.91	34.37	27.33	15.82	15.1	6.42	--	--	--	--	--	--	--	Late embryogenesis abundant protein	Indole-3-acetic acid-induced protein ARG2 GN=ARG2 OS=Vigna radiata var. radiata (Mung bean) PE=2 SV=1	S	Function unknown	unknown [Medicago truncatula]
F01.PB100468	7.14	7.19	6.79	9.99	13.99	7.59	8.81	4.76	3.28	10.6	11.27	5.04	7.12	5.26	5.41	8.26	5.77	0.6	--	--	--	K16578|0|mtr:MTR_7g099480|CLIP-associating protein; K16578 CLIP-associating protein 1/2 (A)	--	[R]	General function prediction only	CLASP N terminal;; HEAT repeat;; HEAT repeats;; Vacuolar 14 Fab1-binding region;; V-ATPase subunit H	CLIP-associated protein GN=T2G17.1/F11A3.25 OS=Arabidopsis thaliana (Mouse-ear cress) PE=1 SV=1	U	Intracellular trafficking, secretion, and vesicular transport	CLIP-associating-like protein [Medicago truncatula]
F01.PB100469	1.32	1.46	1.13	1.51	0.65	0.34	1.11	0.17	0.12	0.55	0.57	0.76	0.22	0.13	0.54	0.36	0.28	0.2	[U]	Intracellular trafficking, secretion, and vesicular transport	--	K14006|0|mtr:MTR_116s0046|Protein transport protein SEC23; K14006 protein transport protein SEC23 (A)	ko04141:Protein processing in endoplasmic reticulum	[U]	Intracellular trafficking, secretion, and vesicular transport	Sec23/Sec24 trunk domain;; Sec23/Sec24 helical domain;; Sec23/Sec24 beta-sandwich domain;; Sec23/Sec24 zinc finger;; Gelsolin repeat	Protein transport protein Sec24-like At3g07100 GN=At3g07100 OS=Arabidopsis thaliana (Mouse-ear cress) PE=2 SV=2	U	Intracellular trafficking, secretion, and vesicular transport	Protein transport protein SEC23 [Medicago truncatula]
F01.PB10047	20.69	17.39	12.26	16.53	14.6	9.2	13.06	13.37	15.05	17.99	11.47	16.09	6.38	10.09	12.68	17.06	18.39	14.15	--	--	--	--	--	--	--	--	--	S	Function unknown	hypothetical protein MTR_1g030860 [Medicago truncatula]
F01.PB100470	0	0	0	0	0	0	0	0	0	0	0	0	0	0	0	0	0	0	[O]	Posttranslational modification, protein turnover, chaperones	Molecular Function: serine-type endopeptidase activity (GO:0004252);; Cellular Component: extracellular region (GO:0005576);; Biological Process: proteolysis (GO:0006508);; Molecular Function: identical protein binding (GO:0042802);; Biological Process: negative regulation of catalytic activity (GO:0043086);;	--	--	--	--	Subtilase family;; PA domain	Subtilisin-like protease (Precursor) GN=At5g67360 OS=Arabidopsis thaliana (Mouse-ear cress) PE=1 SV=1	O	Posttranslational modification, protein turnover, chaperones	Protease-associated PA; Proteinase inhibitor I9, subtilisin propeptide [Medicago truncatula]
F01.PB100471	3.69	20.11	32.47	6.56	13.75	18.67	6.46	51.02	11.12	19.63	43.07	48.12	56.43	10.38	48.61	19.44	10.15	90.07	--	--	Cellular Component: chloroplast (GO:0009507);;	--	--	--	--	--	Uncharacterized protein ORF91 OS=Phalaenopsis aphrodite subsp. formosana (Moth orchid) PE=4 SV=1	S	Function unknown	Cell wall-associated hydrolase, partial [Medicago truncatula]
F01.PB100472	0.26	0.29	0.55	0.05	0.06	0.16	0.03	0.1	0.14	0.66	0.48	0.38	0.93	2.06	2.39	0.6	0.91	0.57	--	--	Molecular Function: zinc ion binding (GO:0008270);;	--	--	[O]	Posttranslational modification, protein turnover, chaperones	--	E3 ubiquitin-protein ligase At1g63170 GN=At1g63170 OS=Arabidopsis thaliana (Mouse-ear cress) PE=2 SV=2	O	Posttranslational modification, protein turnover, chaperones	PREDICTED: E3 ubiquitin-protein ligase At4g11680-like [Cicer arietinum]
F01.PB100473	1.25	1.54	0.97	1.35	1.57	2.97	1.56	2.69	2.05	1	0.97	2	2.01	0.59	2.58	1.74	2.28	1.74	--	--	Molecular Function: nucleic acid binding (GO:0003676);; Molecular Function: protein dimerization activity (GO:0046983);;	--	--	--	--	hAT family C-terminal dimerisation region	Plant intracellular Ras-group-related LRR protein 9 GN=PIRL9 OS=Arabidopsis thaliana (Mouse-ear cress) PE=2 SV=1	--	--	Zinc finger MYM-type protein [Medicago truncatula]
F01.PB100474	2.71	3.69	3.95	4.06	3.56	7.23	3.14	3.27	5.56	3.7	3.67	2.14	1.7	2.71	4.07	6.82	1.8	2.09	--	--	--	--	--	[R]	General function prediction only	Reverse transcriptase-like	Putative ribonuclease H protein At1g65750 GN=At1g65750 OS=Arabidopsis thaliana (Mouse-ear cress) PE=3 SV=1	S	Function unknown	PREDICTED: putative ribonuclease H protein At1g65750 [Brassica rapa]
F01.PB100475	5.17	5.34	6.61	4.81	3.74	3.79	8.65	4.1	6.2	2.05	5.44	6.52	4.42	5.93	5.25	5.17	4.63	4.44	--	--	--	K13174|0|mtr:MTR_3g101790|THO complex subunit-like protein; K13174 THO complex subunit 5 (A)	ko03013:RNA transport	[S]	Function unknown	Fms-interacting protein	THO complex subunit 5B GN=MBD2.12 OS=Arabidopsis thaliana (Mouse-ear cress) PE=1 SV=1	U	Intracellular trafficking, secretion, and vesicular transport	THO complex subunit-like protein [Medicago truncatula]
F01.PB100476	1.98	2.94	1.95	4.27	5.1	3.47	1.06	2.82	2.79	2.68	1.12	3.58	2.8	2.15	1.43	2.52	2.45	1.61	--	--	Biological Process: mitotic cell cycle (GO:0000278);; Biological Process: RNA processing (GO:0006396);; Biological Process: protein folding (GO:0006457);; Biological Process: response to heat (GO:0009408);; Biological Process: response to high light intensity (GO:0009644);; Biological Process: response to hydrogen peroxide (GO:0042542);;	K13205|0|mtr:MTR_5g079770|hypothetical protein; K13205 A1 cistron-splicing factor AAR2 (A)	--	[A]	RNA processing and modification	AAR2 protein;; AAR2 protein	--	S	Function unknown	hypothetical protein MTR_5g079770 [Medicago truncatula]
F01.PB100477	0.2	0.08	0.54	0.09	0.3	0	0.05	0.05	0.17	0.1	0.13	0	1.04	0.39	0.27	0.03	0.07	0.16	[P]	Inorganic ion transport and metabolism	Molecular Function: secondary active sulfate transmembrane transporter activity (GO:0008271);; Biological Process: sulfate transport (GO:0008272);; Cellular Component: integral component of membrane (GO:0016021);; Biological Process: transmembrane transport (GO:0055085);;	K17471|1.72629e-149|cam:101491900|probable sulfate transporter 3.3-like; K17471 sulfate transporter 3 (A)	--	[P]	Inorganic ion transport and metabolism	Sulfate transporter family;; Sulfate transporter N-terminal domain with GLY motif	Probable sulfate transporter 3.3 GN=SULTR3;3 OS=Arabidopsis thaliana (Mouse-ear cress) PE=2 SV=2	P	Inorganic ion transport and metabolism	sulfate/bicarbonate/oxalate exchanger and transporter sat-1 [Medicago truncatula]
F01.PB100478	1.26	2.29	1.18	1.43	2.19	1.6	1.31	1.69	1.36	1.64	1.54	0.7	1.64	1.2	1.9	1.63	1.34	1.98	--	--	--	--	--	--	--	--	--	--	--	--
F01.PB100479	0.36	0.24	0.28	0.44	0.48	0.12	0.3	0.28	0.98	0.37	0.14	0.24	0.51	0	0.77	0.19	0.06	0	--	--	Molecular Function: zinc ion binding (GO:0008270);; Biological Process: hormone-mediated signaling pathway (GO:0009755);; Molecular Function: ligase activity (GO:0016874);;	--	--	[K]	Transcription	--	--	O	Posttranslational modification, protein turnover, chaperones	C3HC4-type RING zinc finger protein [Medicago truncatula]
F01.PB10048	0	0	0.5	0	0	0	1.28	0.6	1.21	1.12	0.85	1.25	0.66	15.27	0.24	0.2	0	0	[GEPR]	--	Cellular Component: integral component of membrane (GO:0016021);; Molecular Function: transmembrane transporter activity (GO:0022857);; Biological Process: transmembrane transport (GO:0055085);;	--	--	[R]	General function prediction only	Sugar (and other) transporter;; Major Facilitator Superfamily	Organic cation/carnitine transporter 3 GN=F3O9.19 OS=Arabidopsis thaliana (Mouse-ear cress) PE=2 SV=1	G	Carbohydrate transport and metabolism	Solute carrier family 22 member [Medicago truncatula]
F01.PB100480	0.53	0.15	0.06	1.82	3.88	0.6	0.13	0.29	0.8	0.86	0.45	0.75	0.07	0	0.19	0.43	1.09	1.25	[R]	General function prediction only	Cellular Component: plant-type cell wall (GO:0009505);; Molecular Function: kinase activity (GO:0016301);; Biological Process: phosphorylation (GO:0016310);; Molecular Function: adenyl nucleotide binding (GO:0030554);;	--	--	[C]	Energy production and conversion	CBS domain;; CBS domain	SNF1-related protein kinase regulatory subunit gamma-1 GN=T8P19.40 OS=Arabidopsis thaliana (Mouse-ear cress) PE=1 SV=2	T	Signal transduction mechanisms	unknown [Medicago truncatula]
F01.PB100481	8.85	2.81	5.35	2.16	4.94	1.11	6.88	7.16	7.27	7.12	7.62	3.79	12.27	7.85	4.64	4.55	7.19	3.65	--	--	Biological Process: mitochondrial fission (GO:0000266);; Molecular Function: GTPase activity (GO:0003924);; Molecular Function: GTP binding (GO:0005525);; Cellular Component: mitochondrion (GO:0005739);; Cellular Component: plasma membrane (GO:0005886);; Cellular Component: cell cortex (GO:0005938);; Biological Process: GTP catabolic process (GO:0006184);; Cellular Component: cell plate (GO:00095…	--	--	[UR]	--	Dynamin central region;; Dynamin family;; Dynamin GTPase effector domain;; 50S ribosome-binding GTPase	Dynamin-related protein 1C GN=F10B6.23 OS=Arabidopsis thaliana (Mouse-ear cress) PE=1 SV=2	S	Function unknown	Dynamin-related protein 1C [Medicago truncatula]
F01.PB100482	0.15	0.06	0.02	0	0.03	0.05	0	0.1	0	0.05	0.16	0	0.11	0.72	0.05	0.33	0.06	0.15	--	--	Molecular Function: DNA binding (GO:0003677);; Cellular Component: nucleus (GO:0005634);;	--	--	--	--	SBP domain	Squamosa promoter-binding protein 1 GN=SBP1 OS=Antirrhinum majus (Garden snapdragon) PE=2 SV=1	K	Transcription	Squamosa promoter binding-like protein [Medicago truncatula]
F01.PB100483	2.18	3.71	2.97	2.03	2.37	1.74	3.87	2.75	3.04	3.11	1.83	3.77	0.88	1.21	1	2.57	1.85	2.68	[C]	Energy production and conversion	Molecular Function: catalytic activity (GO:0003824);;	K01610|8.08298e-122|mtr:MTR_5g030620|Phosphoenolpyruvate carboxykinase; K01610 phosphoenolpyruvate carboxykinase (ATP) [EC:4.1.1.49] (A)	ko00010:Glycolysis / Gluconeogenesis;ko00020:Citrate cycle (TCA cycle);ko00620:Pyruvate metabolism;ko00710:Carbon fixation in photosynthetic organisms;ko01200:Carbon metabolism	--	--	Phosphoenolpyruvate carboxykinase;; Phosphoenolpyruvate carboxykinase	Phosphoenolpyruvate carboxykinase [ATP] GN=PCKA OS=Arabidopsis thaliana (Mouse-ear cress) PE=1 SV=1	C	Energy production and conversion	Phosphoenolpyruvate carboxykinase [Medicago truncatula]
F01.PB100484	1.53	2.06	1.78	0.65	1.8	0.65	4.03	4.91	2.08	1.76	2	1.37	1.31	2.15	1.32	1.61	3	2.7	[E]	Amino acid transport and metabolism	Molecular Function: transporter activity (GO:0005215);; Biological Process: oligopeptide transport (GO:0006857);; Cellular Component: integral component of membrane (GO:0016021);;	K14638|0|cam:101497328|putative peptide/nitrate transporter At2g37900-like; K14638 solute carrier family 15 (peptide/histidine transporter), member 3/4 (A)	--	[E]	Amino acid transport and metabolism	POT family	Protein NRT1/ PTR FAMILY 5.6 GN=NPF5.6 OS=Arabidopsis thaliana (Mouse-ear cress) PE=2 SV=1	E	Amino acid transport and metabolism	peptide/nitrate transporter plant [Medicago truncatula]
F01.PB100485	11.07	17.09	9.45	12	11.97	6.31	18.11	20.8	35.6	10.52	15.46	22.49	19.88	23.2	14.93	21.86	26.7	22.71	[RTKL]	--	Molecular Function: protein serine/threonine kinase activity (GO:0004674);; Molecular Function: protein tyrosine kinase activity (GO:0004713);; Molecular Function: ATP binding (GO:0005524);; Cellular Component: plasma membrane (GO:0005886);; Biological Process: glycolytic process (GO:0006096);; Biological Process: water transport (GO:0006833);; Biological Process: hyperosmotic response (GO:000697…	K14502|0|cam:101508483|shaggy-related protein kinase eta-like; K14502 protein brassinosteroid insensitive 2 [EC:2.7.11.1] (A)	ko04075:Plant hormone signal transduction	[G]	Carbohydrate transport and metabolism	Protein kinase domain;; Protein kinase domain;; Protein tyrosine kinase	Shaggy-related protein kinase eta GN=F28A21.120 OS=Arabidopsis thaliana (Mouse-ear cress) PE=1 SV=2	T	Signal transduction mechanisms	unknown [Medicago truncatula]
F01.PB100486	11.28	18.12	11.44	9.53	17.21	18.76	24.2	11.32	6.42	11.99	12.8	9.13	5.88	12.28	13.63	13.16	14.02	5.63	--	--	--	--	--	--	--	PB1 domain	--	S	Function unknown	octicosapeptide/phox/Bem1p family protein [Medicago truncatula]
F01.PB100487	5.73	6.27	9.4	2.18	0.41	3.57	2	6.39	4.17	3.81	2.17	1.95	1.45	1.65	1.93	0.53	1.03	1.47	--	--	Cellular Component: vacuole (GO:0005773);; Biological Process: carbohydrate metabolic process (GO:0005975);; Biological Process: defense response (GO:0006952);; Molecular Function: glucan endo-1,3-beta-D-glucosidase activity (GO:0042973);;	--	--	--	--	Glycosyl hydrolases family 17	Glucan endo-1,3-beta-glucosidase (Precursor) OS=Pisum sativum (Garden pea) PE=2 SV=1	G	Carbohydrate transport and metabolism	acidic glucanase [Medicago sativa]
F01.PB100488	2.18	0.86	2.49	3.29	4.35	0.58	3.68	4.39	3.41	5.98	2.87	3.52	2.68	3.24	5.13	2.08	2.58	1.88	--	--	Molecular Function: DNA binding (GO:0003677);; Cellular Component: nucleus (GO:0005634);; Biological Process: transcription, DNA-templated (GO:0006351);;	--	--	--	--	TFIIS helical bundle-like domain	Probable mediator of RNA polymerase II transcription subunit 26b GN=K2A11.1 OS=Arabidopsis thaliana (Mouse-ear cress) PE=2 SV=1	S	Function unknown	transcription elongation factor (TFIIS) family protein [Medicago truncatula]
F01.PB100489	0.04	0.36	0.28	0.29	0.09	0.31	0.09	0.4	0.07	0.35	0.03	0.1	0.14	0.55	0.28	0.31	0.55	0.79	[RTKL]	--	Molecular Function: protein serine/threonine kinase activity (GO:0004674);; Molecular Function: ATP binding (GO:0005524);; Biological Process: protein phosphorylation (GO:0006468);;	--	--	[T]	Signal transduction mechanisms	--	Casein kinase I isoform delta-like GN=At4g26100 OS=Arabidopsis thaliana (Mouse-ear cress) PE=2 SV=2	T	Signal transduction mechanisms	CK1/CK1/CK1-D protein kinase [Fusarium verticillioides 7600]
F01.PB10049	5.11	4.33	3.72	5.16	9.36	7.66	5.61	3.26	3.72	4.12	3.48	3.25	3.65	3.33	4.61	3.76	2.46	5.73	[O]	Posttranslational modification, protein turnover, chaperones	Biological Process: metabolic process (GO:0008152);; Molecular Function: amino acid binding (GO:0016597);;	--	--	--	--	ACT domain;; ACT domain;; ACT domain	ACT domain-containing protein ACR8 {ECO:0000305} OS=Arabidopsis thaliana (Mouse-ear cress) PE=2 SV=1	S	Function unknown	hypothetical protein MTR_5g011580 [Medicago truncatula]
F01.PB100490	3.36	2.43	3.26	2.22	2.46	1.68	2.42	1.69	2.78	1.74	2.66	1.56	1.2	1.37	2.12	2.22	2.7	1.33	[LKJ]	--	Molecular Function: nucleic acid binding (GO:0003676);; Molecular Function: ATP binding (GO:0005524);; Biological Process: rRNA processing (GO:0006364);; Biological Process: tRNA metabolic process (GO:0006399);; Biological Process: phosphatidylglycerol biosynthetic process (GO:0006655);; Molecular Function: ATP-dependent helicase activity (GO:0008026);; Cellular Component: chloroplast (GO:0009507…	K13179|0|mtr:MTR_3g118120|DEAD-box ATP-dependent RNA helicase; K13179 ATP-dependent RNA helicase DDX18/HAS1 [EC:3.6.4.13] (A)	--	[A]	RNA processing and modification	DEAD/DEAH box helicase;; Helicase conserved C-terminal domain	DEAD-box ATP-dependent RNA helicase 50 GN=F17A9.13 OS=Arabidopsis thaliana (Mouse-ear cress) PE=2 SV=2	L	Replication, recombination and repair	DEAD-box ATP-dependent RNA helicase [Medicago truncatula]
F01.PB100491	1.9	1.39	1.07	2.23	0.74	0.92	0.97	0.53	1.07	1.46	0.83	2.06	0.79	1.09	1.11	1.27	1.67	0.9	--	--	Molecular Function: copper ion binding (GO:0005507);; Molecular Function: electron carrier activity (GO:0009055);;	--	--	--	--	--	Early nodulin-like protein 2 (Precursor) GN=At4g27520 OS=Arabidopsis thaliana (Mouse-ear cress) PE=1 SV=1	S	Function unknown	hypothetical protein MTR_3g092170 [Medicago truncatula]
F01.PB100492	1.18	1.32	1.73	2.09	1.58	3.42	3.53	1.06	4.98	4.46	4.8	4.71	1.7	1.84	3.2	3.34	1.39	2.83	[RTKL]	--	Molecular Function: protein serine/threonine kinase activity (GO:0004674);; Molecular Function: ATP binding (GO:0005524);; Biological Process: mRNA processing (GO:0006397);; Biological Process: positive regulation of translation (GO:0045727);; Biological Process: protein autophosphorylation (GO:0046777);;	K08287|0|gmx:100804022|serine/threonine-protein kinase AFC2-like; K08287 dual-specificity kinase [EC:2.7.12.1] (A)	--	[T]	Signal transduction mechanisms	Protein kinase domain;; Protein tyrosine kinase;; Protein kinase domain;; Protein tyrosine kinase	Serine/threonine-protein kinase AFC2 GN=AFC2 OS=Arabidopsis thaliana (Mouse-ear cress) PE=1 SV=1	T	Signal transduction mechanisms	Serine/threonine-protein kinase AFC2-like protein [Glycine soja]
F01.PB100493	11.06	9.72	9.37	5.35	6.22	5.07	6.31	4.06	4.88	6.21	6.92	6.77	4.36	4.15	5.27	6.74	6.31	5.54	--	--	Biological Process: chloroplast organization (GO:0009658);; Biological Process: embryo development ending in seed dormancy (GO:0009793);; Biological Process: transcription from plastid promoter (GO:0042793);;	--	--	[R]	General function prediction only	PPR repeat family;; PPR repeat;; Pentatricopeptide repeat domain;; PPR repeat;; PPR repeat family;; PPR repeat;; Pentatricopeptide repeat domain	Pentatricopeptide repeat-containing protein At5g67570, chloroplastic (Precursor) GN=K9I9.14 OS=Arabidopsis thaliana (Mouse-ear cress) PE=1 SV=2	S	Function unknown	Pentatricopeptide repeat-containing protein [Medicago truncatula]
F01.PB100494	1.27	0.92	0.92	1.76	1.26	1.11	1.69	0.96	2.66	0.73	1.51	1.26	1.88	3.97	3.35	1.4	1.92	0.77	--	--	Molecular Function: structural constituent of ribosome (GO:0003735);; Cellular Component: ribosome (GO:0005840);; Biological Process: translation (GO:0006412);;	--	--	--	--	Protein of unknown function (DUF1666)	--	S	Function unknown	hypothetical protein MTR_7g010160 [Medicago truncatula]
F01.PB100495	0.75	3.26	2.31	1.16	3.03	1.91	7.47	11.31	5.8	0.6	5.16	4.6	0.4	0.49	3.43	12.59	2.21	1.87	--	--	Biological Process: defense response (GO:0006952);; Molecular Function: ADP binding (GO:0043531);;	--	--	[T]	Signal transduction mechanisms	NB-ARC domain;; AAA domain	Putative disease resistance RPP13-like protein 1 GN=RPPL1 OS=Arabidopsis thaliana (Mouse-ear cress) PE=3 SV=1	S	Function unknown	LRR and NB-ARC domain disease resistance protein [Medicago truncatula]
F01.PB100496	3.14	4.16	2.36	1.75	0.95	2.65	1.31	1.21	0.9	2.54	2.27	3.71	0.79	0.42	2.86	1.69	2.68	0.65	[Q]	Secondary metabolites biosynthesis, transport and catabolism	Cellular Component: membrane (GO:0016020);; Molecular Function: oxidoreductase activity (GO:0016491);; Molecular Function: metal ion binding (GO:0046872);;	K17875|2.00467e-91|cam:101496150|beta-amyrin 11-oxidase-like; K17875 beta-amyrin 11-oxidase [EC:1.14.13.134] (A)	--	[QI]	--	Cytochrome P450;; Cytochrome P450	Beta-amyrin 11-oxidase GN=CYP88D6 OS=Glycyrrhiza uralensis (Chinese licorice) PE=1 SV=1	Q	Secondary metabolites biosynthesis, transport and catabolism	cytochrome P450 family 88 protein [Medicago truncatula]
F01.PB100497	0.33	0.59	0.44	1.75	3.52	1.59	3.22	3.33	13.3	6.53	2.59	6.26	10.63	14.84	7.77	12.39	13.79	4.64	--	--	Molecular Function: sequence-specific DNA binding transcription factor activity (GO:0003700);; Cellular Component: nucleus (GO:0005634);; Biological Process: regulation of transcription, DNA-templated (GO:0006355);; Molecular Function: sequence-specific DNA binding (GO:0043565);;	--	--	[K]	Transcription	Associated with HOX;; Homeobox KN domain	BEL1-like homeodomain protein 1 GN=F11F19.15 OS=Arabidopsis thaliana (Mouse-ear cress) PE=1 SV=1	K	Transcription	BEL1-related homeotic protein [Medicago truncatula]
F01.PB100498	0.1	1.42	0.24	0.15	0.17	0	0	0.14	0	0.39	1.09	0.14	0.65	0.25	0	0.12	0	0	--	--	--	--	--	[T]	Signal transduction mechanisms	Apoptosis inhibitory protein 5 (API5);; Apoptosis inhibitory protein 5 (API5)	--	S	Function unknown	apoptosis inhibitory protein 5 (API5) [Medicago truncatula]
F01.PB100499	2.14	1.25	3.27	2.82	3.57	0	3.33	7.22	3.09	2.42	1.44	0.63	1.08	3.85	8.06	4.48	3.68	3.45	[GEPR]	--	Cellular Component: integral component of membrane (GO:0016021);; Biological Process: transmembrane transport (GO:0055085);;	--	--	[R]	General function prediction only	Major Facilitator Superfamily;; SPX domain	SPX domain-containing membrane protein At4g22990 GN=At4g22990 OS=Arabidopsis thaliana (Mouse-ear cress) PE=2 SV=2	T	Signal transduction mechanisms	SPX (SYG1/Pho81/XPR1) domain protein MFS transporter [Medicago truncatula]
F01.PB1005	19.83	25.94	19.67	55.55	29.41	41.77	31.16	26.23	32.08	28.81	30.85	14.65	41.27	31.31	56.69	21.07	28.32	28.62	--	--	--	--	--	--	--	--	Uncharacterized protein At1g76070 GN=At1g76070 OS=Arabidopsis thaliana (Mouse-ear cress) PE=1 SV=1	S	Function unknown	Syringolide-induced protein 14-1-1 [Medicago truncatula]
F01.PB10050	33.13	49.29	25.16	50.48	32.76	42.88	26.82	11.99	33.83	30.23	26.06	95	38.1	33.32	19.64	1.26	39.29	20.33	[O]	Posttranslational modification, protein turnover, chaperones	Cellular Component: vacuolar membrane (GO:0005774);; Cellular Component: plasma membrane (GO:0005886);; Cellular Component: plasmodesma (GO:0009506);; Cellular Component: chloroplast (GO:0009507);; Molecular Function: protein histidine kinase binding (GO:0043424);;	--	--	[C]	Energy production and conversion	SPFH domain / Band 7 family	Hypersensitive-induced response protein 1 GN=HIR1 OS=Arabidopsis thaliana (Mouse-ear cress) PE=1 SV=1	O	Posttranslational modification, protein turnover, chaperones	SPFH/band 7/PHB domain membrane-associated family protein [Medicago truncatula]
F01.PB100500	3.94	2.21	4.26	4.83	2.17	2.52	6.02	1.34	2.12	2.4	1.46	3.83	5.34	9.37	8.65	5.05	14.61	1.04	--	--	Molecular Function: sequence-specific DNA binding transcription factor activity (GO:0003700);; Cellular Component: nucleus (GO:0005634);; Biological Process: regulation of transcription, DNA-templated (GO:0006355);; Molecular Function: sequence-specific DNA binding (GO:0043565);;	--	--	[K]	Transcription	Associated with HOX;; Homeobox KN domain;; Homeobox domain	BEL1-like homeodomain protein 1 GN=F11F19.15 OS=Arabidopsis thaliana (Mouse-ear cress) PE=1 SV=1	K	Transcription	BEL1-related homeotic protein [Medicago truncatula]
F01.PB100501	0	0.09	0.07	0	0	0	0	0	1.09	0	0.3	0	0.11	0	0	0.28	0	0	--	--	--	--	--	[R]	General function prediction only	Ankyrin repeats (3 copies);; Domain of unknown function;; Ankyrin repeats (many copies);; Ankyrin repeat;; Ankyrin repeat	--	S	Function unknown	ankyrin repeat plant-like protein [Medicago truncatula]
F01.PB100502	1.52	0.24	0.65	0.97	0.54	0.33	0.41	0.57	0.11	0.08	0	0.17	0.29	0.15	0.23	0	0.3	0.03	--	--	Molecular Function: binding (GO:0005488);;	--	--	--	--	SWIM zinc finger;; MuDR family transposase	--	E	Amino acid transport and metabolism	hypothetical protein MTR_103s0024 [Medicago truncatula]
F01.PB100503	0.87	0.69	0.88	0.36	0.32	0.7	0.84	0.62	1.18	1.33	0.69	1.45	0.43	0.31	0.62	1.17	1.11	0.75	--	--	--	--	--	--	--	FBD	FBD-associated F-box protein At5g56370 GN=At5g56370 OS=Arabidopsis thaliana (Mouse-ear cress) PE=2 SV=1	S	Function unknown	F-box/RNI/FBD-like domain protein [Medicago truncatula]
F01.PB100504	2.24	4.25	4.16	6.42	3.97	5.9	8.18	4.94	9.75	4	4.22	5.51	2.28	4.27	4.7	3.71	4.18	4.64	[S]	Function unknown	Biological Process: defense response (GO:0006952);; Molecular Function: ADP binding (GO:0043531);;	--	--	[T]	Signal transduction mechanisms	NB-ARC domain;; Leucine Rich repeats (2 copies);; Leucine rich repeat;; Leucine Rich Repeat	Putative disease resistance protein RGA3 GN=RGA3 OS=Solanum bulbocastanum (Wild potato) PE=2 SV=2	S	Function unknown	disease resistance protein (CC-NBS-LRR class) family protein [Medicago truncatula]
F01.PB100505	1.61	1.86	1.32	0.62	0.08	0.21	0.82	1.23	0.55	0.64	0.38	0.95	1.02	0.39	0.55	0.08	0.94	0.67	--	--	Cellular Component: nucleus (GO:0005634);; Molecular Function: metal ion binding (GO:0046872);;	--	--	--	--	MYND finger	--	S	Function unknown	zinc finger MYND domain protein [Medicago truncatula]
F01.PB100506	4.89	5.1	7.61	4.16	3.9	4.61	3.21	2.89	2.84	4.6	4.67	3.57	4.24	1.92	0.92	4.28	1.91	3.6	--	--	--	K07466|9.99725e-121|mtr:MTR_116s0023|Replication protein A 70 kDa DNA-binding subunit; K07466 replication factor A1 (A)	ko03030:DNA replication;ko03420:Nucleotide excision repair;ko03430:Mismatch repair;ko03440:Homologous recombination	[L]	Replication, recombination and repair	Domain of unknown function DUF223	--	L	Replication, recombination and repair	Replication protein A 70 kDa DNA-binding subunit [Medicago truncatula]
F01.PB100507	1	1.3	0.89	1.28	0.2	0.57	2.06	1.62	1.13	0.31	1.19	0.45	0.89	0.74	0.43	1.72	1.32	0.34	[RTKL]	--	Molecular Function: protein serine/threonine kinase activity (GO:0004674);; Molecular Function: ATP binding (GO:0005524);; Biological Process: protein phosphorylation (GO:0006468);;	--	--	--	--	Protein kinase domain;; Protein tyrosine kinase;; Salt stress response/antifungal;; Salt stress response/antifungal;; Salt stress response/antifungal;; Salt stress response/antifungal	Cysteine-rich receptor-like protein kinase 25 (Precursor) GN=CRK25 OS=Arabidopsis thaliana (Mouse-ear cress) PE=3 SV=1	T	Signal transduction mechanisms	cysteine-rich receptor-kinase-like protein [Medicago truncatula]
F01.PB100508	0.32	0.2	0	0	0	0.19	0	0.01	0	0.2	0.43	0	0	0.21	0.02	0.38	0	0	--	--	Molecular Function: ATP binding (GO:0005524);; Biological Process: defense response (GO:0006952);; Molecular Function: nucleoside-triphosphatase activity (GO:0017111);; Molecular Function: ADP binding (GO:0043531);;	--	--	--	--	Leucine rich repeat	--	S	Function unknown	Cc-nbs resistance protein [Medicago truncatula]
F01.PB100509	6.1	7.71	5.73	5.84	6.52	5.57	7.33	6.79	10.45	8.95	7.02	7.91	4.19	8.79	11.09	8.69	8.24	7.31	--	--	--	--	--	--	--	FBD	Putative FBD-associated F-box protein At3g50710 GN=At3g50710 OS=Arabidopsis thaliana (Mouse-ear cress) PE=4 SV=1	--	--	FBD, F-box and LRR protein, putative [Medicago truncatula]
F01.PB10051	31.31	35.54	26.24	56.15	49.64	14.44	28.19	39.25	23.09	37.86	28.1	40.01	46.51	23.32	11.05	28.89	20.65	17.59	--	--	Molecular Function: iron ion binding (GO:0005506);; Molecular Function: electron carrier activity (GO:0009055);; Molecular Function: heme binding (GO:0020037);;	K00413|0|mtr:MTR_6g023230|Cytochrome c1 heme protein; K00413 ubiquinol-cytochrome c reductase cytochrome c1 subunit (A)	ko00190:Oxidative phosphorylation	[C]	Energy production and conversion	Cytochrome C1 family	Cytochrome c1-1, heme protein, mitochondrial (Precursor) GN=CYCL OS=Solanum tuberosum (Potato) PE=2 SV=1	C	Energy production and conversion	Cytochrome c1 heme protein [Medicago truncatula]
F01.PB100510	3.94	5.09	2.05	3.2	5.67	3.53	3.47	3.67	3.36	3.15	4.05	4.08	3	1.3	2.11	3.99	2.19	2.04	--	--	Molecular Function: translation initiation factor activity (GO:0003743);; Biological Process: translational initiation (GO:0006413);;	K15027|0|mtr:MTR_4g030200|Ligatin; K15027 translation initiation factor 2D (A)	--	[J]	Translation, ribosomal structure and biogenesis	PUA domain;; SWIB/MDM2 domain;; Translation initiation factor SUI1	--	J	Translation, ribosomal structure and biogenesis	Ligatin [Medicago truncatula]
F01.PB100511	0.36	0.5	0.88	2.25	2.13	1.99	0.38	2.01	2.51	0.9	0.01	0.06	0.77	2.68	1.31	3.37	3.29	2.17	[RTKL]	--	Molecular Function: protein serine/threonine kinase activity (GO:0004674);; Molecular Function: ATP binding (GO:0005524);; Biological Process: protein phosphorylation (GO:0006468);; Cellular Component: integral component of membrane (GO:0016021);;	--	--	--	--	Protein tyrosine kinase;; Protein kinase domain;; Leucine Rich repeats (2 copies);; Leucine rich repeat;; Leucine Rich Repeat;; Leucine Rich repeat;; Leucine rich repeat	Probable LRR receptor-like serine/threonine-protein kinase At3g47570 (Precursor) GN=At3g47570 OS=Arabidopsis thaliana (Mouse-ear cress) PE=2 SV=1	S	Function unknown	Kinase-like protein [Medicago truncatula]
F01.PB100512	4.38	3.37	8.11	3.59	1.18	1.31	2.73	4.3	2.89	3.34	2.19	1.84	0.98	2.5	0.97	1.71	0.74	1.43	--	--	Cellular Component: vacuole (GO:0005773);; Biological Process: carbohydrate metabolic process (GO:0005975);; Biological Process: defense response (GO:0006952);; Molecular Function: glucan endo-1,3-beta-D-glucosidase activity (GO:0042973);;	--	--	--	--	Glycosyl hydrolases family 17	Glucan endo-1,3-beta-glucosidase (Precursor) OS=Pisum sativum (Garden pea) PE=2 SV=1	G	Carbohydrate transport and metabolism	acidic glucanase [Medicago sativa]
F01.PB100513	0	0	0.11	0	0	0	0	0	0.11	0.3	0	0	0.13	0	0.2	0	0	0	--	--	--	--	--	--	--	--	--	--	--	Retrovirus-related Pol polyprotein from transposon TNT 1-94, partial [Glycine soja]
F01.PB100514	2.86	2.26	1.26	0.85	0.88	0.84	3.12	4.31	4.98	2.6	2.32	1.5	2.68	4.57	1.91	2.97	4.44	0.88	[RTKL]	--	Molecular Function: protein serine/threonine kinase activity (GO:0004674);; Molecular Function: ATP binding (GO:0005524);; Biological Process: protein phosphorylation (GO:0006468);;	--	--	[T]	Signal transduction mechanisms	Protein tyrosine kinase;; Protein kinase domain;; Ethylene-responsive protein kinase Le-CTR1	Serine/threonine-protein kinase CTR1 GN=CTR1 OS=Arabidopsis thaliana (Mouse-ear cress) PE=1 SV=1	T	Signal transduction mechanisms	Tyrosine-protein kinase ABL2 [Medicago truncatula]
F01.PB100515	1.7	1.32	0.99	2.04	1.05	0.88	0.59	0.82	1.71	2.35	0.77	1.92	1.16	0.98	1.11	1.97	0.69	1.09	[U]	Intracellular trafficking, secretion, and vesicular transport	Biological Process: intracellular transport (GO:0046907);;	K15306|4.6859e-25|gmx:100781537|ran-binding protein 1 homolog a-like; K15306 Ran-binding protein 1 (A)	--	[U]	Intracellular trafficking, secretion, and vesicular transport	RanBP1 domain	Ran-binding protein 1 homolog b OS=Arabidopsis thaliana (Mouse-ear cress) PE=1 SV=2	U	Intracellular trafficking, secretion, and vesicular transport	Ran-binding protein 2, Ran-binding domain protein [Medicago truncatula]
F01.PB100516	5.4	6.78	3.32	13.49	4.68	11.82	3.75	14.28	2.85	6.23	5.4	3.28	3.07	5.14	2.54	3.44	2.41	1.6	[E]	Amino acid transport and metabolism	Cellular Component: endoplasmic reticulum (GO:0005783);; Biological Process: cellular amino acid metabolic process (GO:0006520);; Biological Process: fatty acid beta-oxidation (GO:0006635);; Biological Process: ER to Golgi vesicle-mediated transport (GO:0006888);; Molecular Function: sphinganine-1-phosphate aldolase activity (GO:0008117);; Biological Process: toxin catabolic process (GO:0009407);…	K01634|0|mtr:MTR_7g022310|Sphingosine-1-phosphate lyase; K01634 sphinganine-1-phosphate aldolase [EC:4.1.2.27] (A)	ko00600:Sphingolipid metabolism	[E]	Amino acid transport and metabolism	Pyridoxal-dependent decarboxylase conserved domain;; Aminotransferase class-V	Sphingosine-1-phosphate lyase GN=DPL1 OS=Arabidopsis thaliana (Mouse-ear cress) PE=1 SV=1	E	Amino acid transport and metabolism	Sphingosine-1-phosphate lyase [Medicago truncatula]
F01.PB100517	1.82	1.85	2.22	1.84	1.1	1.16	2.52	2.56	2.51	3.11	2.49	2.27	3.22	3.62	2.4	2.34	2.21	2.35	[V]	Defense mechanisms	Biological Process: microtubule cytoskeleton organization (GO:0000226);; Cellular Component: plant-type vacuole (GO:0000325);; Biological Process: cytokinesis by cell plate formation (GO:0000911);; Molecular Function: ATP binding (GO:0005524);; Cellular Component: vacuolar membrane (GO:0005774);; Biological Process: ATP catabolic process (GO:0006200);; Biological Process: ER to Golgi vesicle-medi…	--	--	[Q]	Secondary metabolites biosynthesis, transport and catabolism	ABC transporter transmembrane region;; ABC transporter	ABC transporter C family member 5 GN=F20D22.11 OS=Arabidopsis thaliana (Mouse-ear cress) PE=2 SV=2	V	Defense mechanisms	ABC transporter-like family-protein [Medicago truncatula]
F01.PB100518	4.97	9.67	14.73	12.53	7.92	6.5	3.86	9.87	6.15	8.63	8.44	11.93	6.1	7.72	3.96	4.49	9.66	8.53	[C]	Energy production and conversion	Cellular Component: mitochondrion (GO:0005739);; Biological Process: tricarboxylic acid cycle (GO:0006099);; Molecular Function: oxidoreductase activity, acting on the CH-CH group of donors (GO:0016627);; Biological Process: electron transport chain (GO:0022900);; Molecular Function: flavin adenine dinucleotide binding (GO:0050660);;	K00234|0|mtr:MTR_5g020050|Succinate dehydrogenase; K00234 succinate dehydrogenase (ubiquinone) flavoprotein subunit [EC:1.3.5.1] (A)	ko00020:Citrate cycle (TCA cycle);ko00190:Oxidative phosphorylation;ko01200:Carbon metabolism	[C]	Energy production and conversion	--	Succinate dehydrogenase [ubiquinone] flavoprotein subunit 1, mitochondrial (Precursor) GN=SDH1-1 OS=Arabidopsis thaliana (Mouse-ear cress) PE=1 SV=1	C	Energy production and conversion	succinate dehydrogenase [ubiquinone] flavoprotein subunit [Medicago truncatula]
F01.PB100519	6.37	4.69	6.54	3.66	0	1.52	3.25	1.92	3.53	3.42	2.59	2.5	0.39	3.54	2.45	2.31	4.4	1.75	--	--	--	--	--	--	--	--	--	S	Function unknown	DUF581 family protein [Medicago truncatula]
F01.PB10052	0	0	0	1.5	0	0	0.38	0.36	0	0.61	0	0	0.36	0	0	0	1.55	0	--	--	--	--	--	--	--	Frigida-like protein	FRIGIDA-like protein 4a GN=FRL4A OS=Arabidopsis thaliana (Mouse-ear cress) PE=2 SV=1	S	Function unknown	frigida-like protein [Medicago sativa]
F01.PB100520	1.19	0.26	0.23	0.76	0.37	0	1.81	1.01	1.08	0	0	0.49	2	1.87	1.16	0	0.21	1.04	--	--	Biological Process: phosphatidylinositol dephosphorylation (GO:0046856);;	--	--	[U]	Intracellular trafficking, secretion, and vesicular transport	Endonuclease/Exonuclease/phosphatase family	Type I inositol 1,4,5-trisphosphate 5-phosphatase 2 GN=T6K21.190 OS=Arabidopsis thaliana (Mouse-ear cress) PE=1 SV=2	T	Signal transduction mechanisms	type I inositol-1,4,5-trisphosphate 5-phosphatase [Medicago truncatula]
F01.PB100521	13.24	13.62	18.18	11.66	12.64	5.66	9.98	8.09	14.42	11.2	6.27	6.75	6.37	5.52	12.5	13.09	8.09	8.96	--	--	--	--	--	--	--	--	--	--	--	--
F01.PB100522	0	1.53	2.04	3.66	13.62	2.97	4.78	1.48	6.33	9.51	8.3	4.44	3.87	4.82	9.85	5.79	6.26	3.29	--	--	--	--	--	[R]	General function prediction only	Kelch motif;; Kelch motif;; Galactose oxidase, central domain;; Galactose oxidase, central domain;; Kelch motif	F-box/kelch-repeat protein SKIP11 GN=SKIP11 OS=Arabidopsis thaliana (Mouse-ear cress) PE=1 SV=2	S	Function unknown	galactose oxidase/kelch repeat protein [Medicago truncatula]
F01.PB100523	2.33	4.32	2.65	2.02	2.59	2.41	3.59	3.38	4.94	3	3.04	3.19	6.35	14.31	7.82	3.3	3.89	2.75	--	--	Molecular Function: binding (GO:0005488);;	--	--	[U]	Intracellular trafficking, secretion, and vesicular transport	TB2/DP1, HVA22 family;; Zinc-finger of C2H2 type	HVA22-like protein c GN=HVA22C OS=Arabidopsis thaliana (Mouse-ear cress) PE=2 SV=1	U	Intracellular trafficking, secretion, and vesicular transport	HVA22-like protein a [Medicago truncatula]
F01.PB100524	2.59	2.07	2.06	1.2	1.49	0.78	1.33	1.38	1.11	1	0.81	1.24	1.35	0.24	1.28	1.4	0.84	1.27	--	--	Cellular Component: plasmodesma (GO:0009506);; Cellular Component: Golgi transport complex (GO:0017119);;	--	--	[U]	Intracellular trafficking, secretion, and vesicular transport	Dor1-like family;; Vps51/Vps67	--	S	Function unknown	oligomeric component-related/COG complex component [Medicago truncatula]
F01.PB100525	0	0	0	0.08	0.23	0.14	0.07	0	0.2	0.18	0	0.21	0.12	0.03	0.15	0.06	0.39	0.12	[P]	Inorganic ion transport and metabolism	Molecular Function: potassium ion transmembrane transporter activity (GO:0015079);; Cellular Component: membrane (GO:0016020);; Biological Process: potassium ion transmembrane transport (GO:0071805);;	K03549|0|mtr:MTR_8g088200|Potassium transporter; K03549 KUP system potassium uptake protein (A)	--	--	--	--	Potassium transporter 5 OS=Oryza sativa subsp. japonica (Rice) PE=2 SV=2	P	Inorganic ion transport and metabolism	Potassium transporter [Medicago truncatula]
F01.PB100526	0	0	0	0	0	0	0	0.03	0	0.09	0	0	0	0	0	0	0	0	--	--	--	--	--	--	--	--	--	S	Function unknown	hypothetical protein SETTUDRAFT_166405 [Setosphaeria turcica Et28A]
F01.PB100527	1.09	0	0.16	0.93	0.2	0.62	0.66	0.35	0.6	0.33	0.26	0.4	0.19	0.38	0.3	0.86	0.26	0.21	[QR]	--	Cellular Component: cytoplasm (GO:0005737);; Biological Process: protein methylation (GO:0006479);; Molecular Function: protein methyltransferase activity (GO:0008276);;	K11438|0|mtr:MTR_4g100980|Protein arginine N-methyltransferase; K11438 protein arginine N-methyltransferase 7 [EC:2.1.1.-] (A)	--	[R]	General function prediction only	Methyltransferase domain;; Ribosomal protein L11 methyltransferase (PrmA);; Methyltransferase small domain;; Putative methyltransferase	Protein arginine N-methyltransferase 1.6 OS=Arabidopsis thaliana (Mouse-ear cress) PE=2 SV=2	O	Posttranslational modification, protein turnover, chaperones	Protein arginine N-methyltransferase [Medicago truncatula]
F01.PB100528	1.81	0.69	1.38	0.58	0.34	1.25	1.92	0.15	8.98	2.34	1.19	1.56	2.47	0.85	4.19	0.64	4.47	2.74	--	--	Molecular Function: nucleic acid binding (GO:0003676);; Molecular Function: protein dimerization activity (GO:0046983);;	--	--	--	--	--	--	--	--	DNA replication factor CDT1-like protein [Medicago truncatula]
F01.PB100529	2.7	2.75	1.94	1.8	1.33	1.01	1.83	1.2	1.68	2.65	2.31	1.98	1.62	1.81	1.67	1.53	1.59	0.76	[M]	Cell wall/membrane/envelope biogenesis	Cellular Component: nucleus (GO:0005634);; Molecular Function: transferase activity (GO:0016740);;	--	--	--	--	Glycosyltransferase like family 2;; Glycosyl transferase family group 2;; Glycosyl transferase family 21;; Glycosyl transferase family 2;; Chitin synthase	Probable xyloglucan glycosyltransferase 5 GN=CSLC5 OS=Arabidopsis thaliana (Mouse-ear cress) PE=1 SV=1	M	Cell wall/membrane/envelope biogenesis	hypothetical protein MTR_3g109040 [Medicago truncatula]
F01.PB10053	154.61	83.91	78.95	15.38	43.33	0	84.83	14.27	38.26	100.95	52	60.32	42.86	4.97	59.46	0	2.4	0	[R]	General function prediction only	Molecular Function: nucleotide binding (GO:0000166);; Molecular Function: nucleic acid binding (GO:0003676);;	--	--	[R]	General function prediction only	RNA recognition motif. (a.k.a. RRM, RBD, or RNP domain);; RNA recognition motif (a.k.a. RRM, RBD, or RNP domain);; RNA recognition motif. (a.k.a. RRM, RBD, or RNP domain)	Polyadenylate-binding protein RBP47B GN=RBP47B OS=Arabidopsis thaliana (Mouse-ear cress) PE=2 SV=1	S	Function unknown	unknown [Medicago truncatula]
F01.PB100530	3.85	7.6	5.64	3.33	3.84	6.01	4.5	3.89	8.97	4.94	4.86	2.82	3.33	7.1	12.06	3.05	3.46	4.05	--	--	--	--	--	--	--	No apical meristem (NAM) protein	NAC transcription factor 29 GN=At1g69490 OS=Arabidopsis thaliana (Mouse-ear cress) PE=2 SV=1	K	Transcription	NAC transcription factor [Medicago sativa]
F01.PB100531	11.6	7.75	9.29	4.85	4.84	5.81	7.2	5.72	8.04	6.31	6.15	8.87	5.25	5.23	7.06	7.25	8.48	7.72	--	--	Molecular Function: dolichyl-diphosphooligosaccharide-protein glycotransferase activity (GO:0004579);; Biological Process: protein glycosylation (GO:0006486);; Biological Process: apoptotic process (GO:0006915);; Cellular Component: oligosaccharyltransferase complex (GO:0008250);; Cellular Component: integral component of membrane (GO:0016021);;	K12668|1.20506e-39|mtr:MTR_5g029240|Defender against cell death; K12668 oligosaccharyltransferase complex subunit epsilon (A)	ko00510:N-Glycan biosynthesis;ko04141:Protein processing in endoplasmic reticulum	[DO]	--	DAD family;; DAD family	Dolichyl-diphosphooligosaccharide--protein glycosyltransferase subunit DAD1 GN=DAD1 OS=Malus domestica (Apple) PE=3 SV=1	S	Function unknown	Defender against cell death [Medicago truncatula]
F01.PB100532	2.39	2.69	2.74	1.64	1.67	1.81	2.52	1.58	2.76	2.49	2.06	3.72	2	1.87	2.17	2.57	3.22	1.88	--	--	Molecular Function: RNA binding (GO:0003723);; Cellular Component: chloroplast (GO:0009507);; Biological Process: embryo development ending in seed dormancy (GO:0009793);; Molecular Function: mRNA (2'-O-methyladenosine-N6-)-methyltransferase activity (GO:0016422);; Cellular Component: nuclear speck (GO:0016607);; Biological Process: mRNA methylation (GO:0080009);;	--	--	[A]	RNA processing and modification	--	Putative N6-adenosine-methyltransferase MT-A70-like GN=MtrDRAFT_AC148918g15v1 OS=Medicago truncatula (Barrel medic) PE=3 SV=1	KT	--	Resistance protein RGC [Medicago truncatula]
F01.PB100533	5.22	1.77	1.13	1.63	1.81	2.84	1.02	1.5	4.55	4.92	1.86	1.06	3.66	8.49	5.84	0.51	4.78	3.94	[R]	General function prediction only	Molecular Function: nucleotide binding (GO:0000166);; Molecular Function: nucleic acid binding (GO:0003676);; Cellular Component: ribonucleoprotein complex (GO:0030529);;	K11294|2.92689e-157|mtr:MTR_4g074930|RNA-binding protein; K11294 nucleolin (A)	--	[K]	Transcription	RNA recognition motif. (a.k.a. RRM, RBD, or RNP domain);; RNA recognition motif (a.k.a. RRM, RBD, or RNP domain)	Nucleolin 2 GN=OSJNBa0058K23.21 OS=Oryza sativa subsp. japonica (Rice) PE=2 SV=2	S	Function unknown	RNA-binding protein [Medicago truncatula]
F01.PB100534	8.04	7.69	8.36	8.55	6.78	9.13	8.87	9.46	7.47	8.91	9.23	12.87	7.13	9.7	11.75	7.51	10.93	8.11	--	--	Molecular Function: DNA binding (GO:0003677);; Molecular Function: ubiquitin-protein transferase activity (GO:0004842);; Molecular Function: zinc ion binding (GO:0008270);; Biological Process: protein ubiquitination (GO:0016567);;	--	--	--	--	Ring finger domain;; Zinc finger, C3HC4 type (RING finger)	--	S	Function unknown	hypothetical protein MTR_1g083390 [Medicago truncatula]
F01.PB100535	6.41	4.92	3.96	3.96	3.91	4.36	5.32	2.94	4.59	4.85	4.14	4.75	2.28	2.33	3.71	4.21	4.57	3.38	[H]	Coenzyme transport and metabolism	Molecular Function: tetrahydrofolylpolyglutamate synthase activity (GO:0004326);; Molecular Function: ATP binding (GO:0005524);; Biological Process: one-carbon metabolic process (GO:0006730);; Biological Process: tetrahydrofolylpolyglutamate biosynthetic process (GO:0046901);;	K01930|0|mtr:MTR_5g081250|Folylpolyglutamate synthase; K01930 folylpolyglutamate synthase [EC:6.3.2.17] (A)	ko00790:Folate biosynthesis	[H]	Coenzyme transport and metabolism	Mur ligase middle domain	Folylpolyglutamate synthase {ECO:0000250|UniProtKB:Q05932, ECO:0000312|EMBL:CAC80839.2} GN=K18J17.17 OS=Arabidopsis thaliana (Mouse-ear cress) PE=1 SV=1	H	Coenzyme transport and metabolism	Folylpolyglutamate synthase [Medicago truncatula]
F01.PB100536	2	1.63	1	0.64	0.77	0.41	0.9	2.23	0.89	1.13	0.89	0.85	1.17	1.82	1.5	0.87	1.22	0.58	--	--	Cellular Component: integral component of membrane (GO:0016021);;	--	--	[T]	Signal transduction mechanisms	--	Cytochrome b561 domain-containing protein At4g18260 (Precursor) GN=At4g18260 OS=Arabidopsis thaliana (Mouse-ear cress) PE=2 SV=1	S	Function unknown	unknown [Medicago truncatula]
F01.PB100537	0.13	0	0	0	0	0	0	0	0	0.02	0	0	0	0	0.11	0	0.07	0	[R]	General function prediction only	--	K07889|3.1564e-111|mtr:MTR_3g064390|GTP binding protein; K07889 Ras-related protein Rab-5C (A)	ko04144:Endocytosis;ko04145:Phagosome	[U]	Intracellular trafficking, secretion, and vesicular transport	Ras family;; Miro-like protein;; ADP-ribosylation factor family;; Gtr1/RagA G protein conserved region	Ras-related protein RHN1 GN=RHN1 OS=Nicotiana plumbaginifolia (Leadwort-leaved tobacco) PE=2 SV=1	S	Function unknown	GTP binding protein [Medicago truncatula]
F01.PB100538	2.12	1.02	2.14	0.85	1.05	1.29	2.2	1.59	1.93	1.8	1.55	1.48	2.25	1.83	2.46	2.58	1.13	1.15	[FGR]	--	--	K01522|4.15182e-53|cam:101489749|bis(5'-adenosyl)-triphosphatase-like; K01522 bis(5'-adenosyl)-triphosphatase [EC:3.6.1.29] (A)	ko00230:Purine metabolism	[FR]	--	--	--	FG	--	bis(5-adenosyl)-triphosphatase-like protein [Medicago truncatula]
F01.PB100539	10.43	2.91	10.22	31.97	3.11	8.62	7.68	48.11	4.81	15.33	35.34	1.36	116.09	32.1	14.2	19.23	36.76	9.63	[O]	Posttranslational modification, protein turnover, chaperones	--	K03283|0|mtr:MTR_7g024580|Heat shock protein; K03283 heat shock 70kDa protein 1/8 (A)	ko03040:Spliceosome;ko04141:Protein processing in endoplasmic reticulum;ko04144:Endocytosis	[O]	Posttranslational modification, protein turnover, chaperones	Hsp70 protein;; Hydantoinase/oxoprolinase	Heat shock cognate 70 kDa protein 2 GN=HSC-2 OS=Solanum lycopersicum (Tomato) PE=1 SV=1	O	Posttranslational modification, protein turnover, chaperones	heat shock protein 70 [Medicago sativa]
F01.PB10054	2.51	0.78	1.96	7.25	8.9	3.67	4.81	5.41	3.52	4.73	2.32	3.13	8.81	3.54	4.22	3.85	3.05	2.98	--	--	--	--	--	--	--	Transferase family;; Transferase family;; Transferase family	Phenolic glucoside malonyltransferase 1 GN=PMAT1 OS=Arabidopsis thaliana (Mouse-ear cress) PE=1 SV=1	S	Function unknown	PREDICTED: phenolic glucoside malonyltransferase 1-like [Cicer arietinum]
F01.PB100540	0.67	0.75	0.36	3.02	1.66	0	2.16	1.5	2.39	0	0	0.68	0	1.65	0	0	0.7	2.08	[M]	Cell wall/membrane/envelope biogenesis	--	--	--	[I]	Lipid transport and metabolism	Squalene epoxidase	Squalene monooxygenase OS=Panax ginseng (Korean ginseng) PE=2 SV=1	T	Signal transduction mechanisms	squalene epoxidase [Medicago truncatula]
F01.PB100541	1.23	5.32	2.49	0.57	0.79	0.86	1.29	1.62	1.55	1.84	2.01	2.36	0.82	1.65	2.19	1.81	2.02	1.56	--	--	--	--	--	--	--	Domain of unknown function (DUF296)	Putative DNA-binding protein ESCAROLA GN=ESC OS=Arabidopsis thaliana (Mouse-ear cress) PE=2 SV=1	S	Function unknown	AT hook motif DNA-binding family protein [Medicago truncatula]
F01.PB100542	0.69	0.77	0.63	0.99	0.99	1.49	0.86	1.05	0.83	1.19	1.04	1.32	1.85	2.36	1.7	1.58	2.17	1.8	--	--	--	--	--	--	--	Protein of unknown function (DUF4057);; Protein of unknown function (DUF4057)	--	S	Function unknown	plant/F14D7-9 protein [Medicago truncatula]
F01.PB100543	0.38	0.24	0.05	0.77	1.25	0.69	1.31	0.96	0.61	1.97	1.99	1	1.23	0.5	1.04	0.55	0.41	0.82	--	--	--	--	--	--	--	Membrane bound O-acyl transferase family	Long-chain-alcohol O-fatty-acyltransferase OS=Simmondsia chinensis (Jojoba) PE=1 SV=1	S	Function unknown	Annotation was added to scaffolds in November 2011~Long-chain-alcohol O-fatty-acyltransferase [Medicago truncatula]
F01.PB100544	0.27	0.3	0.44	0	0	0	0.07	0.2	0.41	0	0.79	1.56	0.29	0	0.14	0.44	0	1.09	--	--	--	--	--	--	--	Glycosyl hydrolase family 14	Inactive beta-amylase 9 GN=T1A4.50 OS=Arabidopsis thaliana (Mouse-ear cress) PE=2 SV=1	S	Function unknown	Beta-amylase [Medicago truncatula]
F01.PB100545	1.81	1.56	2.45	1.07	1.58	1.07	2.3	2.46	1.63	1.45	1.83	1.14	1.67	1.85	1.8	3.52	1.64	1.96	[R]	General function prediction only	--	--	--	[R]	General function prediction only	50S ribosome-binding GTPase	--	S	Function unknown	Mitochondrial GTPase [Medicago truncatula]
F01.PB100546	1.17	1.12	2.37	2.09	1.11	1.46	1.06	2.07	2.13	0.54	2.96	1.42	2.17	1.88	0.4	2.31	2	0.68	[MG]	--	--	K07748|0|mtr:MTR_3g105440|3beta-hydroxysteroid-dehydrogenase/decarboxylase isoform; K07748 sterol-4alpha-carboxylate 3-dehydrogenase (decarboxylating) [EC:1.1.1.170] (A)	ko00100:Steroid biosynthesis	[IE]	--	3-beta hydroxysteroid dehydrogenase/isomerase family;; Reticulon;; NAD dependent epimerase/dehydratase family;; Male sterility protein;; NADH(P)-binding;; Polysaccharide biosynthesis protein;; NmrA-like family	3beta-hydroxysteroid-dehydrogenase/decarboxylase isoform 2 GN=T1D16.10 OS=Arabidopsis thaliana (Mouse-ear cress) PE=2 SV=2	M	Cell wall/membrane/envelope biogenesis	3beta-hydroxysteroid-dehydrogenase/decarboxylase [Medicago truncatula]
F01.PB100547	0.66	0.71	0.83	1.27	0.81	1.05	1.1	0.91	1.35	1.05	1.4	1.43	1.16	0.86	0.54	1.4	1.83	0.98	--	--	--	--	--	[R]	General function prediction only	PPR repeat family;; PPR repeat;; PPR repeat;; Pentatricopeptide repeat domain	Pentatricopeptide repeat-containing protein At2g22410, mitochondrial (Precursor) GN=PCMP-E28 OS=Arabidopsis thaliana (Mouse-ear cress) PE=2 SV=1	S	Function unknown	Pentatricopeptide repeat-containing protein [Medicago truncatula]
F01.PB100548	7.45	5.53	10.08	5.02	4.47	12	7.76	4.54	6.57	6.44	9.32	6.09	3.28	6.19	5.4	6.09	5.97	6.86	--	--	--	K10696|0|mtr:MTR_087s0035|E3 ubiquitin-protein ligase BRE1-like protein; K10696 E3 ubiquitin-protein ligase BRE1 [EC:6.3.2.19] (A)	--	[O]	Posttranslational modification, protein turnover, chaperones	Zinc finger, C3HC4 type (RING finger);; Zinc finger, C3HC4 type (RING finger);; Zinc finger, C3HC4 type (RING finger)	E3 ubiquitin-protein ligase BRE1-like 2 GN=F7A10.17 OS=Arabidopsis thaliana (Mouse-ear cress) PE=2 SV=2	K	Transcription	E3 ubiquitin-protein ligase BRE1-like protein [Medicago truncatula]
F01.PB100549	0	0.45	0.25	0.2	0.13	0.43	0.11	0.53	0.42	0.43	0.66	0.06	0.45	0.26	0.4	0.36	0.42	0.5	--	--	--	--	--	--	--	--	--	--	--	--
F01.PB10055	2.05	2.98	2.95	2.69	2.17	1.64	1.1	2.25	1.83	0.67	1.97	0.98	1.79	1.18	2.11	0.83	1.16	1.5	--	--	--	--	--	--	--	--	--	--	--	--
F01.PB100550	0.91	1	1.2	0.64	1.61	0.9	0.8	0.75	0.46	1.04	0.96	1.63	0.57	0.68	0.7	1.01	1.2	0.82	--	--	--	--	--	--	--	Protein of unknown function (DUF616)	--	S	Function unknown	hypothetical protein MTR_8g085850 [Medicago truncatula]
F01.PB100551	0	0	0.31	0.54	0.57	0.73	0	0	0	0.26	0.56	0.85	0	0	0	0	0.13	0	--	--	--	--	--	--	--	Uncharacterised protein family, YAP/Alf4/glomulin;; Uncharacterised protein family, YAP/Alf4/glomulin	Aberrant root formation protein 4 GN=ALF4 OS=Arabidopsis thaliana (Mouse-ear cress) PE=1 SV=2	S	Function unknown	aberrant root formation protein [Medicago truncatula]
F01.PB100552	0.41	0.3	0.23	0	0	0.94	0.85	0.13	0.41	0.63	0.16	0.71	0	1.19	1.5	0	0	2.07	--	--	--	--	--	[U]	Intracellular trafficking, secretion, and vesicular transport	Sec34-like family	--	U	Intracellular trafficking, secretion, and vesicular transport	Conserved oligomeric Golgi complex subunit [Medicago truncatula]
F01.PB100553	0.74	1.16	1.11	0.66	0.03	0.21	0.62	0.62	0.68	0.79	0.85	0.68	0.47	0.69	0.89	0.91	1.13	1.1	[R]	General function prediction only	--	--	--	[B]	Chromatin structure and dynamics	TPR repeat;; Tetratricopeptide repeat;; Tetratricopeptide repeat;; SET domain	Serine/threonine-protein phosphatase 5 GN=PP5 OS=Solanum lycopersicum (Tomato) PE=1 SV=1	S	Function unknown	heat shock protein 70 (HSP70)-interacting protein, putative [Medicago truncatula]
F01.PB100554	0.91	1.34	0.97	0.88	1.09	0.87	1.33	1.06	0.51	1.48	0.4	0.37	1.57	1.43	1.98	2.29	0.43	1.16	[J]	Translation, ribosomal structure and biogenesis	--	K03243|1.14459e-76|mtr:MTR_7g101830|Eukaryotic translation initiation factor 5B; K03243 translation initiation factor 5B (A)	ko03013:RNA transport	[J]	Translation, ribosomal structure and biogenesis	Elongation factor Tu domain 2	--	J	Translation, ribosomal structure and biogenesis	Eukaryotic translation initiation factor 5B [Medicago truncatula]
F01.PB100555	8.27	4.4	5.35	2.95	1.1	2.21	4.28	3.66	3.62	2.35	2.39	2.58	4.29	3.54	1.77	2.55	1.93	1.41	[RTKL]	--	--	--	--	[T]	Signal transduction mechanisms	Protein kinase domain;; Protein tyrosine kinase;; Lipopolysaccharide kinase (Kdo/WaaP) family	CDPK-related kinase 5 GN=T20E23.130 OS=Arabidopsis thaliana (Mouse-ear cress) PE=2 SV=1	T	Signal transduction mechanisms	calmodulin-domain kinase CDPK protein [Medicago truncatula]
F01.PB100556	0.69	2.92	0.72	5.67	0.9	0.88	4.95	6.87	12.95	5.87	9.07	9.56	3.47	5.16	14.87	7.85	15.72	3.35	--	--	--	--	--	--	--	--	--	S	Function unknown	transmembrane protein, putative [Medicago truncatula]
F01.PB100557	0.54	1.09	0.75	2.26	1.42	1.64	1.51	0.49	0.86	1.26	2.46	1.39	1.77	2.54	1.4	0.42	0.94	2.06	--	--	--	--	--	[T]	Signal transduction mechanisms	Leucine Rich repeats (2 copies);; Leucine rich repeat;; Leucine rich repeat;; Leucine Rich Repeat	Putative disease resistance RPP13-like protein 1 GN=RPPL1 OS=Arabidopsis thaliana (Mouse-ear cress) PE=3 SV=1	S	Function unknown	LRR and NB-ARC domain disease resistance protein [Medicago truncatula]
F01.PB100558	0.28	0.14	0.05	0.3	1.01	0.51	0	0.53	0.1	0	0.39	0	0.15	0.19	0.04	0.51	0.23	0.19	--	--	--	--	--	--	--	--	--	--	--	--
F01.PB100559	0.46	1.22	1.38	1.47	2.17	2.63	1.37	2.35	0.27	2.47	1.37	2.8	0.97	1.59	2.32	1.78	3.09	2.74	--	--	--	K03247|3.86835e-176|mtr:MTR_7g021870|Eukaryotic translation initiation factor 3 subunit; K03247 translation initiation factor 3 subunit H (A)	ko03013:RNA transport	[J]	Translation, ribosomal structure and biogenesis	JAB1/Mov34/MPN/PAD-1 ubiquitin protease	Eukaryotic translation initiation factor 3 subunit H {ECO:0000255|HAMAP-Rule:MF_03007} GN=TIF3H1 OS=Arabidopsis thaliana (Mouse-ear cress) PE=1 SV=2	J	Translation, ribosomal structure and biogenesis	Eukaryotic translation initiation factor 3 subunit [Medicago truncatula]
F01.PB10056	9.32	8.31	8.4	7.79	7.83	12.44	4.55	6.72	7.5	6.12	6.82	6.46	9.16	11.61	13.43	8.52	8.12	8.22	--	--	--	--	--	[O]	Posttranslational modification, protein turnover, chaperones	Myb-like DNA-binding domain	Protein REVEILLE 6 GN=RVE6 OS=Arabidopsis thaliana (Mouse-ear cress) PE=2 SV=1	K	Transcription	MYB transcription factor MYB146 [Medicago truncatula]
F01.PB100560	24.98	23.34	16.34	16.83	12.03	11.55	19.41	14.05	14.97	12.74	9.71	13.24	10.61	9.31	11.39	9.64	9.37	12.48	--	--	--	--	--	--	--	--	--	S	Function unknown	hypothetical protein MTR_5g036420 [Medicago truncatula]
F01.PB100561	0	0	0.3	0	0.44	0.23	0.21	0.18	0	0	0	0.27	0	0.06	0	1.02	0	0.13	[GHR]	--	--	K01568|0|mtr:MTR_5g046610|Pyruvate decarboxylase isozyme; K01568 pyruvate decarboxylase [EC:4.1.1.1] (A)	ko00010:Glycolysis / Gluconeogenesis	[EH]	--	Thiamine pyrophosphate enzyme, N-terminal TPP binding domain;; Thiamine pyrophosphate enzyme, central domain;; Thiamine pyrophosphate enzyme, C-terminal TPP binding domain	Pyruvate decarboxylase 4 GN=PDC4 OS=Arabidopsis thaliana (Mouse-ear cress) PE=2 SV=1	GH	--	Pyruvate decarboxylase isozyme [Medicago truncatula]
F01.PB100562	1.92	1.3	1.96	0.98	1.36	0.31	0.99	1.8	1	1.35	1.17	0.72	1.73	1.09	1.31	1.69	1.47	1.53	--	--	--	--	--	--	--	Leucine Rich repeats (2 copies);; Leucine rich repeat;; Leucine Rich Repeat;; Protein tyrosine kinase;; Leucine Rich repeat;; Leucine rich repeat N-terminal domain;; Protein kinase domain;; Protein tyrosine kinase;; Protein kinase domain	Cysteine-rich receptor-like protein kinase 3 (Precursor) GN=CRK3 OS=Arabidopsis thaliana (Mouse-ear cress) PE=2 SV=1	T	Signal transduction mechanisms	Receptor-like protein kinase [Medicago truncatula]
F01.PB100563	0.92	1.87	1.27	5.84	4.24	2.66	3.44	2.9	4.37	2.35	4.77	5.72	1.91	1.71	1.42	3.48	7.31	3.21	--	--	--	--	--	--	--	--	--	S	Function unknown	PREDICTED: uncharacterized protein LOC101493409 isoform X2 [Cicer arietinum]
F01.PB100564	4.35	8.7	2.94	5.16	2.02	4.03	8.89	6.74	3.45	7.16	6.15	3.87	7.47	4.76	3.89	8.12	6.38	2.37	[RTKL]	--	--	--	--	[T]	Signal transduction mechanisms	Protein kinase domain;; Protein tyrosine kinase;; Kinase-like	Serine/threonine-protein kinase BLUS1 GN=BLUS1 OS=Arabidopsis thaliana (Mouse-ear cress) PE=1 SV=1	T	Signal transduction mechanisms	Serine/Threonine kinase family protein [Medicago truncatula]
F01.PB100565	0.44	1.41	2.19	0.19	0.21	0.99	0	0.57	0.24	0.3	0	2.84	0	1.24	3.11	0.91	2.69	0.9	[V]	Defense mechanisms	--	--	--	[Q]	Secondary metabolites biosynthesis, transport and catabolism	ABC transporter;; ABC transporter transmembrane region;; ABC transporter;; ABC transporter transmembrane region	ABC transporter C family member 8 (Precursor) GN=MXL8.11 OS=Arabidopsis thaliana (Mouse-ear cress) PE=2 SV=3	V	Defense mechanisms	Multidrug resistance protein ABC transporter family [Medicago truncatula]
F01.PB100566	2.07	4.41	1.86	0.6	1.14	2.14	2.08	0.86	1.92	1.12	1.35	1.43	1.8	1.64	1.01	1.99	1.98	1.14	[P]	Inorganic ion transport and metabolism	--	K03549|0|cam:101494637|putative potassium transporter 12-like; K03549 KUP system potassium uptake protein (A)	--	--	--	K+ potassium transporter	Putative potassium transporter 12 GN=T13D8.5 OS=Arabidopsis thaliana (Mouse-ear cress) PE=1 SV=2	P	Inorganic ion transport and metabolism	potassium transporter-like protein [Medicago truncatula]
F01.PB100567	0.16	0.36	0.23	2.48	1.94	2.41	1.8	1.93	3.28	4.51	2.99	3.9	3.4	5.92	3.86	4.87	4.83	2.86	--	--	--	--	--	--	--	Putative S-adenosyl-L-methionine-dependent methyltransferase;; Methyltransferase domain;; Methyltransferase domain;; Putative S-adenosyl-L-methionine-dependent methyltransferase	Probable methyltransferase PMT1 GN=At3g23300 OS=Arabidopsis thaliana (Mouse-ear cress) PE=2 SV=2	S	Function unknown	S-adenosylmethionine-dependent methyltransferase, putative [Medicago truncatula]
F01.PB100568	0	0.47	0	0.46	0	0	0.47	1.78	0.12	0.72	0	0.34	0.6	3.01	0.35	0	0.31	0.1	--	--	--	--	--	--	--	gag-polypeptide of LTR copia-type;; Zinc knuckle	--	L	Replication, recombination and repair	PREDICTED: uncharacterized protein LOC103833812 [Brassica rapa]
F01.PB100569	0.42	0.43	0.39	0.95	1.46	0.77	1.08	1.11	0.79	1.55	1.16	1.51	1.08	1.27	1	1.07	0.82	0.82	--	--	--	--	--	[R]	General function prediction only	PPR repeat;; PPR repeat family;; Pentatricopeptide repeat domain;; PPR repeat;; Tetratricopeptide repeat	Pentatricopeptide repeat-containing protein At1g26900, mitochondrial (Precursor) GN=PCMP-E54 OS=Arabidopsis thaliana (Mouse-ear cress) PE=2 SV=1	S	Function unknown	PPR containing plant-like protein [Medicago truncatula]
F01.PB10057	0	1.57	0	3.6	9.64	4.23	4.17	1.79	0.99	1.77	1.29	1.91	1.18	1.72	0.99	4.03	2.06	1.82	[S]	Function unknown	--	--	--	[R]	General function prediction only	Leucine Rich Repeat;; Leucine Rich repeats (2 copies);; Leucine rich repeat;; Leucine Rich repeat;; Leucine rich repeat N-terminal domain;; Leucine rich repeat	DNA-damage-repair/toleration protein DRT100 (Precursor) OS=Arabidopsis thaliana (Mouse-ear cress) PE=2 SV=2	S	Function unknown	Receptor-like protein kinase [Medicago truncatula]
F01.PB100570	1.26	3.79	2.06	10.02	1.36	7.56	5.98	0.57	1.36	6.26	9.97	8.5	8	7.04	7.26	0.43	1.14	1.65	--	--	--	--	--	[R]	General function prediction only	Domain of unknown function DUF221;; Domain of unknown function DUF221;; Domain of unknown function DUF221	CSC1-like protein ERD4 GN=ERD4 OS=Brassica juncea (Indian mustard) PE=3 SV=2	S	Function unknown	Early-responsive to dehydration [Medicago truncatula]
F01.PB100571	0.66	0.34	1.41	4.22	2.86	5.43	3.45	2.06	3.62	5.5	5.78	2.74	5.09	4.58	6.11	5.18	6.43	4.26	--	--	--	--	--	[E]	Amino acid transport and metabolism	Transmembrane amino acid transporter protein;; Transmembrane amino acid transporter protein;; Transmembrane amino acid transporter protein	Amino acid permease 3 GN=AAP3 OS=Arabidopsis thaliana (Mouse-ear cress) PE=1 SV=2	E	Amino acid transport and metabolism	transmembrane amino acid transporter family protein [Medicago truncatula]
F01.PB100572	8.08	7.22	8.41	3.68	2.8	2.8	8.29	4.37	5.95	6.09	6.65	5.42	6.77	6.07	3.92	5.02	7.44	4.94	[D]	Cell cycle control, cell division, chromosome partitioning	--	K03531|0|cam:101489922|cell division protein FtsZ homolog 2-2, chloroplastic-like; K03531 cell division protein FtsZ (A)	--	--	--	Tubulin/FtsZ family, GTPase domain;; FtsZ family, C-terminal domain	Cell division protein FtsZ homolog 2-1, chloroplastic (Precursor) GN=FTSZ2-1 OS=Arabidopsis thaliana (Mouse-ear cress) PE=1 SV=2	D	Cell cycle control, cell division, chromosome partitioning	cell division FtsZ-like protein [Medicago truncatula]
F01.PB100573	9.43	5.54	4.71	10.71	5.7	5.5	10.76	5.72	10.87	10.57	6.64	6.61	9.38	9.93	15.16	7.65	8.67	12.52	[Q]	Secondary metabolites biosynthesis, transport and catabolism	--	--	--	[QI]	--	Cytochrome P450;; Cytochrome P450;; Cytochrome P450	Cytochrome P450 CYP72A219 OS=Panax ginseng (Korean ginseng) PE=2 SV=1	Q	Secondary metabolites biosynthesis, transport and catabolism	cytochrome P450 monooxygenase CYP72A59 [Medicago truncatula]
F01.PB100574	0.57	0.63	0.5	0.15	0.26	0.73	0.9	0.76	0.52	0.56	1.11	1.02	5.58	6.47	3.7	1.43	0.19	0.17	[RTKL]	--	--	--	--	--	--	Glycosyl hydrolases family 18;; Protein kinase domain;; Protein tyrosine kinase	Cysteine-rich receptor-like protein kinase 10 (Precursor) GN=F21P8.70 OS=Arabidopsis thaliana (Mouse-ear cress) PE=1 SV=3	G	Carbohydrate transport and metabolism	cysteine-rich RLK (receptor-like kinase) protein [Medicago truncatula]
F01.PB100575	5.79	8.14	21.59	0.96	2.33	0	0.27	7.9	0.39	8.89	3.64	0	5.82	4.27	2.4	6.74	3.81	4.03	--	--	--	--	--	--	--	PB1 domain	--	S	Function unknown	octicosapeptide/phox/Bem1p family protein [Medicago truncatula]
F01.PB100576	3.72	7.19	6.24	14.54	8.5	9.94	4.91	8.32	8.4	6.63	4.64	6.77	2	3.69	2.01	8.58	5.71	5.79	--	--	--	--	--	--	--	Zein-binding;; Natural resistance-associated macrophage protein;; Zein-binding	Metal transporter Nramp6 GN=NRAMP6 OS=Arabidopsis thaliana (Mouse-ear cress) PE=2 SV=2	S	Function unknown	zein-binding protein [Medicago truncatula]
F01.PB100577	2.93	1.78	0.96	0.88	0.16	1.24	0.82	1.51	1.28	1.62	3.28	1.69	1.92	2.43	3.84	1.58	1.13	2.54	[E]	Amino acid transport and metabolism	--	K00640|5.28499e-146|cam:101505585|serine acetyltransferase 3, mitochondrial-like; K00640 serine O-acetyltransferase [EC:2.3.1.30] (A)	ko00270:Cysteine and methionine metabolism;ko00920:Sulfur metabolism;ko01200:Carbon metabolism;ko01230:Biosynthesis of amino acids	[E]	Amino acid transport and metabolism	Serine acetyltransferase, N-terminal;; Bacterial transferase hexapeptide (six repeats);; Hexapeptide repeat of succinyl-transferase	Serine acetyltransferase 3, mitochondrial (Precursor) GN=MJG19.6 OS=Arabidopsis thaliana (Mouse-ear cress) PE=1 SV=3	E	Amino acid transport and metabolism	serine acetyltransferase [Medicago truncatula]
F01.PB100578	0	0.42	3.25	1.84	1.03	0	1.1	6.68	2.31	0	0.36	0	1.94	2.96	0	2.16	1.05	0.68	[OC]	--	--	K09584|1.18337e-36|cam:101508532|probable protein disulfide-isomerase A6-like; K09584 protein disulfide-isomerase A6 [EC:5.3.4.1] (A)	ko04141:Protein processing in endoplasmic reticulum	[O]	Posttranslational modification, protein turnover, chaperones	Thioredoxin	Probable protein disulfide-isomerase A6 (Precursor) OS=Medicago sativa (Alfalfa) PE=2 SV=1	O	Posttranslational modification, protein turnover, chaperones	protein disulfide isomerase-like protein [Medicago truncatula]
F01.PB100579	0	0.19	0	1.38	1.08	0	0	0	0	0.6	0.49	0.77	0	0.18	0	0	0.23	0	--	--	--	--	--	--	--	--	--	--	--	--
F01.PB10058	0	0.17	0.58	0.44	0.05	0.05	0.3	0.1	0	0.1	0.05	0	0.05	0.48	0.05	0.11	0.17	0	--	--	--	--	--	--	--	--	--	--	--	--
F01.PB100580	0.42	0.82	0.37	0.5	0.64	0.25	1.03	0.36	0.18	0.96	0.92	0.65	0.41	0.5	1.01	0.92	0.81	1.15	--	--	--	--	--	--	--	--	Transcription factor RF2a OS=Oryza sativa subsp. japonica (Rice) PE=1 SV=1	K	Transcription	BZIP transcription factor bZIP28 [Medicago truncatula]
F01.PB100581	1.99	2.23	1.57	1.56	0.68	0.94	0.7	2.61	1.36	1.08	1.43	0.9	1.77	2.27	2	1.36	0.85	0.85	[C]	Energy production and conversion	--	--	--	[C]	Energy production and conversion	Aldo/keto reductase family;; Aldo/keto reductase family;; Aldo/keto reductase family	Probable aldo-keto reductase 2 OS=Oryza sativa subsp. japonica (Rice) PE=2 SV=2	C	Energy production and conversion	Aldo/keto reductase [Medicago truncatula]
F01.PB100582	0.17	0.19	0.21	0.07	0.1	0.1	0	0.02	0.23	0.05	0	0	0.11	0	0	0.1	0.03	0.05	--	--	--	K05677|5.31513e-110|cme:CYME_CMC011C|ATP-binding cassette, sub-family D, member 3; K05677 ATP-binding cassette, subfamily D (ALD), member 3 (A)	ko02010:ABC transporters;ko04146:Peroxisome	[I]	Lipid transport and metabolism	ABC transporter transmembrane region 2;; ABC transporter;; ABC transporter transmembrane region 2;; ABC transporter transmembrane region 2	ABC transporter D family member 1 GN=At4g39850 OS=Arabidopsis thaliana (Mouse-ear cress) PE=1 SV=1	S	Function unknown	ATP-binding cassette sub-family D member 1 [Scedosporium apiospermum]
F01.PB100583	0.2	0.7	0.5	2.5	1.54	1.71	3.26	1.15	3.12	0.83	3.07	0.66	1.84	2.55	2.03	2.89	2.47	0.6	[RTKL]	--	--	K13412|0|mtr:MTR_5g009830|Calcium dependent protein kinase; K13412 calcium-dependent protein kinase [EC:2.7.11.1] (A)	ko04626:Plant-pathogen interaction	[T]	Signal transduction mechanisms	Protein kinase domain;; Protein tyrosine kinase;; Kinase-like;; Lipopolysaccharide kinase (Kdo/WaaP) family;; EF hand;; EF-hand domain pair;; EF-hand domain pair;; EF-hand domain;; EF hand;; Cytoskeletal-regulatory complex EF hand;; Secreted protein acidic and rich in cysteine Ca binding region;; Toprim-like;; Ca2+ insensitive EF hand	Calcium-dependent protein kinase 3 GN=F9D16.120 OS=Arabidopsis thaliana (Mouse-ear cress) PE=1 SV=1	T	Signal transduction mechanisms	Calcium dependent protein kinase [Medicago truncatula]
F01.PB100584	1.4	2.58	1.62	0.19	0	1.58	1.78	0	5.49	1.32	1.49	0	0.77	1.08	0.73	0	0.85	6	[O]	Posttranslational modification, protein turnover, chaperones	--	K10636|0|mtr:MTR_3g007760|E3 ubiquitin-protein ligase synoviolin; K10636 autocrine motility factor receptor [EC:6.3.2.19] (A)	ko04141:Protein processing in endoplasmic reticulum	[O]	Posttranslational modification, protein turnover, chaperones	Ring finger domain;; RING-H2 zinc finger;; Zinc finger, C3HC4 type (RING finger);; CUE domain	E3 ubiquitin protein ligase RIN2 GN=F24A6.70 OS=Arabidopsis thaliana (Mouse-ear cress) PE=1 SV=1	O	Posttranslational modification, protein turnover, chaperones	E3 ubiquitin-protein ligase synoviolin [Medicago truncatula]
F01.PB100585	3.03	2.67	0.96	0.62	0.72	1.09	3.46	1.46	1.8	1.51	1.37	0.99	0.73	1.6	1.65	1.38	0.82	2.2	--	--	--	--	--	--	--	--	Uncharacterized membrane protein At3g27390 GN=At3g27390 OS=Arabidopsis thaliana (Mouse-ear cress) PE=1 SV=2	S	Function unknown	Membrane protein, putative [Medicago truncatula]
F01.PB100586	3.25	3.28	3.63	0.41	0.98	0.42	1.12	0.77	1.61	0.71	1.9	1.45	11.91	14.5	15.43	1.22	1.6	1.31	--	--	--	--	--	[S]	Function unknown	U-box domain;; Kinesin-associated protein (KAP)	U-box domain-containing protein 6 GN=PUB6 OS=Arabidopsis thaliana (Mouse-ear cress) PE=2 SV=2	O	Posttranslational modification, protein turnover, chaperones	U-box domain-containing protein [Medicago truncatula]
F01.PB100587	9.78	18.69	12.2	12.36	29.55	23.86	22.74	20.52	15.15	37.81	24.19	14.33	36.78	35.4	35.8	41.85	28.23	15.73	[RTKL]	--	--	K14502|0|cam:101508483|shaggy-related protein kinase eta-like; K14502 protein brassinosteroid insensitive 2 [EC:2.7.11.1] (A)	ko04075:Plant hormone signal transduction	[G]	Carbohydrate transport and metabolism	Protein kinase domain;; Protein tyrosine kinase	Shaggy-related protein kinase eta GN=F28A21.120 OS=Arabidopsis thaliana (Mouse-ear cress) PE=1 SV=2	T	Signal transduction mechanisms	unknown [Medicago truncatula]
F01.PB100588	2.69	2.01	2.54	2.74	3.29	3.28	3.01	2.89	2.59	3.17	4.29	3.19	3.39	2.53	3.92	2.85	3.8	3.99	--	--	--	--	--	[R]	General function prediction only	RNA recognition motif. (a.k.a. RRM, RBD, or RNP domain);; RNA recognition motif (a.k.a. RRM, RBD, or RNP domain)	--	S	Function unknown	RNA recognition motif [Medicago truncatula]
F01.PB100589	3.58	2.16	2.79	2.53	4.02	1.99	6.34	0.85	2.72	2.24	4.25	1.16	0.02	5.24	3.19	4.4	7.7	3.26	--	--	--	--	--	--	--	--	CBS domain-containing protein CBSCBSPB5 GN=CBSCBSPB5 OS=Arabidopsis thaliana (Mouse-ear cress) PE=1 SV=1	S	Function unknown	hypothetical protein MTR_4g039945 [Medicago truncatula]
F01.PB10059	27.39	21.52	13.97	11.28	8.95	12.93	5.23	3.47	5.79	9.26	9.24	6.62	1.36	3.03	2.29	6.14	7.46	6.12	--	--	--	--	--	--	--	Protein of unknown function (DUF1677)	--	S	Function unknown	unknown [Medicago truncatula]
F01.PB100590	0.9	1.04	1.31	1.28	0.6	0.6	0	0.91	0	0	0	0	39.36	50.35	25.46	2.58	1.07	0.7	--	--	--	--	--	--	--	--	Low-temperature-induced 65 kDa protein GN=K24M7.3 OS=Arabidopsis thaliana (Mouse-ear cress) PE=2 SV=2	S	Function unknown	hypothetical protein MTR_1g100623 [Medicago truncatula]
F01.PB100591	0.77	1.34	1.31	0.8	0.69	0.62	1.67	1.1	1.58	1.08	2.53	0.73	2.35	1.88	1.63	1.07	1.4	0.78	[RTKL]	--	--	--	--	--	--	Protein kinase domain;; Protein tyrosine kinase;; Leucine Rich repeats (2 copies);; Leucine rich repeat N-terminal domain;; Leucine rich repeat;; Leucine Rich Repeat	Probable leucine-rich repeat receptor-like protein kinase At1g68400 (Precursor) GN=At1g68400 OS=Arabidopsis thaliana (Mouse-ear cress) PE=2 SV=1	T	Signal transduction mechanisms	Leucine-rich repeat receptor-like protein kinase [Medicago truncatula]
F01.PB100592	1.11	1.47	1.06	2.31	1.77	1.86	2.07	4.24	1.53	2.5	2.61	1.01	1.92	1.94	2.18	1.08	2.15	0.76	[RTKL]	--	--	K04733|0|cam:101511436|probable receptor-like protein kinase At1g67000-like (A)	--	[T]	Signal transduction mechanisms	Protein tyrosine kinase;; Protein kinase domain	Probable receptor-like protein kinase At1g67000 (Precursor) GN=At1g67000 OS=Arabidopsis thaliana (Mouse-ear cress) PE=2 SV=2	T	Signal transduction mechanisms	receptor-like kinase [Medicago truncatula]
F01.PB100593	0.7	0	0	0.96	0.26	0	0	0	9.92	4.4	2.91	0.79	2.07	0	4.43	0.14	1.43	0.4	--	--	--	--	--	--	--	Putative S-adenosyl-L-methionine-dependent methyltransferase;; Methyltransferase domain;; Methyltransferase domain	Probable methyltransferase PMT1 GN=At3g23300 OS=Arabidopsis thaliana (Mouse-ear cress) PE=2 SV=2	S	Function unknown	S-adenosylmethionine-dependent methyltransferase, putative [Medicago truncatula]
F01.PB100594	1.52	3.19	1.9	1.36	2.5	4.97	3.04	2.15	2.75	1.71	2.66	4.05	7.27	6.28	7.14	2.52	2.92	2.52	[RTKL]	--	--	--	--	[T]	Signal transduction mechanisms	Ankyrin repeats (3 copies);; Ankyrin repeat;; Ankyrin repeats (many copies);; Protein tyrosine kinase;; Protein kinase domain;; Ankyrin repeat;; Ankyrin repeats (many copies);; Protein kinase domain;; Protein tyrosine kinase;; Protein kinase domain;; Protein tyrosine kinase	Serine/threonine-protein kinase HT1 GN=HT1 OS=Arabidopsis thaliana (Mouse-ear cress) PE=1 SV=1	T	Signal transduction mechanisms	integrin-linked kinase family protein [Medicago truncatula]
F01.PB100595	1.1	0.57	0.84	0.49	0	0.93	0.64	1.05	0	1.1	0.5	2.1	0.5	1.03	0.52	0.94	0.82	0.68	[E]	Amino acid transport and metabolism	--	K01649|0|mtr:MTR_1g116500|2-isopropylmalate synthase; K01649 2-isopropylmalate synthase [EC:2.3.3.13] (A)	ko00290:Valine, leucine and isoleucine biosynthesis;ko00620:Pyruvate metabolism;ko01210:2-Oxocarboxylic acid metabolism;ko01230:Biosynthesis of amino acids	[E]	Amino acid transport and metabolism	HMGL-like;; LeuA allosteric (dimerisation) domain	2-isopropylmalate synthase B GN=IPMSB OS=Solanum pennellii (Tomato) PE=2 SV=1	E	Amino acid transport and metabolism	2-isopropylmalate synthase [Medicago truncatula]
F01.PB100596	1.37	4.32	2.46	2.53	1.11	1.72	2.18	2.36	1.88	2.14	2.21	1.22	1.14	4.05	2.14	2.69	3.52	1.71	[L]	Replication, recombination and repair	--	K10756|0|mtr:MTR_3g118160|Replication factor C subunit; K10756 replication factor C subunit 3/5 (A)	ko03030:DNA replication;ko03420:Nucleotide excision repair;ko03430:Mismatch repair	[DL]	--	--	Replication factor C subunit 3 GN=At5g27740 OS=Arabidopsis thaliana (Mouse-ear cress) PE=2 SV=1	L	Replication, recombination and repair	Replication factor C subunit [Medicago truncatula]
F01.PB100597	0	0	0	0.63	0.57	1.04	0.17	0.48	0.19	0.29	0.32	0	0.48	0.82	0	0.46	0.52	1.57	--	--	--	--	--	[T]	Signal transduction mechanisms	NB-ARC domain;; Leucine rich repeat;; Leucine Rich repeats (2 copies)	Putative disease resistance RPP13-like protein 3 GN=RPP13L3 OS=Arabidopsis thaliana (Mouse-ear cress) PE=3 SV=1	S	Function unknown	NBS-LRR type disease resistance protein [Medicago truncatula]
F01.PB100598	2.09	1.1	0.93	0.62	0.51	0.06	0.22	0.23	0.35	1.12	0.56	0.03	0.43	0.21	0.72	0.86	0.67	0.03	[O]	Posttranslational modification, protein turnover, chaperones	--	--	--	--	--	Subtilase family;; PA domain;; Peptidase inhibitor I9	CO(2)-response secreted protease {ECO:0000303|PubMed:25043023} (Precursor) OS=Arabidopsis thaliana (Mouse-ear cress) PE=2 SV=1	O	Posttranslational modification, protein turnover, chaperones	Subtilisin-type protease [Medicago truncatula]
F01.PB100599	1.25	0.95	1.12	0.54	0.9	0.22	0.59	0.7	0.68	1.25	0.82	0.71	0.73	0.88	1.4	0.35	0.97	0.75	[M]	Cell wall/membrane/envelope biogenesis	--	K03501|4.47191e-154|mtr:MTR_4g106410|Ribosomal RNA small subunit methyltransferase G; K03501 16S rRNA (guanine527-N7)-methyltransferase [EC:2.1.1.170] (A)	--	--	--	rRNA small subunit methyltransferase G	--	M	Cell wall/membrane/envelope biogenesis	Ribosomal RNA small subunit methyltransferase G [Medicago truncatula]
F01.PB1006	63.51	71.98	59.16	41.88	21.81	28.86	49.61	38.84	39.26	35.34	24.53	29.98	49.58	55.69	34.49	36.63	43.65	35.86	[O]	Posttranslational modification, protein turnover, chaperones	--	K02735|2.83829e-144|mtr:MTR_7g088490|Proteasome subunit beta type; K02735 20S proteasome subunit beta 3 [EC:3.4.25.1] (A)	ko03050:Proteasome	[O]	Posttranslational modification, protein turnover, chaperones	Proteasome subunit	Proteasome subunit beta type-3-A GN=F8K7.15 OS=Arabidopsis thaliana (Mouse-ear cress) PE=1 SV=2	O	Posttranslational modification, protein turnover, chaperones	Proteasome subunit beta type [Medicago truncatula]
F01.PB10060	52.16	31.31	37.15	14.87	5.16	10.24	27.55	10.39	19.63	18.17	13.86	16.35	31.52	32.1	17.45	5.98	10.85	9.89	[CR]	--	--	--	--	[CR]	--	Zinc-binding dehydrogenase;; Zinc-binding dehydrogenase;; Alcohol dehydrogenase GroES-like domain	2-methylene-furan-3-one reductase GN=EO OS=Fragaria ananassa (Strawberry) PE=1 SV=1	C	Energy production and conversion	zinc-binding dehydrogenase family oxidoreductase [Medicago truncatula]
F01.PB100600	1.04	1.41	2.13	5.38	1.46	4.35	5.16	3.16	5.81	5.92	3.69	4.29	5.94	8.52	3.51	3.57	3.02	3.54	--	--	--	--	--	--	--	Mlo family	--	L	Replication, recombination and repair	hypothetical protein MTR_0091s0080 [Medicago truncatula]
F01.PB100601	2.13	4.4	4.3	3.34	3.77	5.64	3.5	3.57	3.38	1.58	2.9	3.48	2.09	1.77	3.21	2.01	1.37	4.17	--	--	--	--	--	[R]	General function prediction only	Retrotransposon gag protein	--	S	Function unknown	PREDICTED: uncharacterized protein LOC100804404 [Glycine max]
F01.PB100602	0.93	1.58	1.16	0.34	0.04	0	1.18	0.66	1.28	0.66	0.55	0.59	1.02	0.53	0.68	0.6	0.37	0	--	--	--	K10529|0|cam:101490863|piox; alpha-dioxygenase 1-like; K10529 alpha-dioxygenase [EC:1.-.-.-] (A)	ko00592:alpha-Linolenic acid metabolism	[R]	General function prediction only	Animal haem peroxidase;; Animal haem peroxidase	Alpha-dioxygenase 1 (Precursor) GN=T13O15.6 OS=Arabidopsis thaliana (Mouse-ear cress) PE=1 SV=1	S	Function unknown	pathogen-inducible alpha-dioxygenase [Medicago truncatula]
F01.PB100603	3.46	2	2.39	1.1	2.73	2.68	2.3	2.44	0.33	3.27	2.9	2.75	3.84	1.01	1.64	2.6	3.62	1.9	--	--	--	--	--	[K]	Transcription	Double-stranded RNA binding motif;; NLI interacting factor-like phosphatase	RNA polymerase II C-terminal domain phosphatase-like 2 GN=CPL2 OS=Arabidopsis thaliana (Mouse-ear cress) PE=1 SV=3	K	Transcription	RNA polymerase II C-terminal domain phosphatase-like protein [Medicago truncatula]
F01.PB100604	0.08	0.19	0.16	0.34	0.04	0.11	0.96	0.06	0.24	0.14	0.52	0.21	0.2	0.27	0.84	0.22	0.57	0.12	--	--	--	--	--	[K]	Transcription	K-box region	MADS-box protein JOINTLESS GN=J OS=Solanum lycopersicum (Tomato) PE=1 SV=1	K	Transcription	MADS-box transcription factor [Medicago truncatula]
F01.PB100605	0	0.05	0.04	0.45	1.18	0	0.53	0.97	0.49	0.26	0.63	0.31	0.21	2.62	0.15	0.63	2.87	0.11	--	--	--	--	--	[R]	General function prediction only	--	C2 domain-containing protein At1g53590 OS=Arabidopsis thaliana (Mouse-ear cress) PE=1 SV=2	S	Function unknown	calcium-dependent lipid-binding domain protein [Medicago truncatula]
F01.PB100606	3.51	2.69	2.99	7.26	8.01	4.39	3.99	5.1	6.78	4.12	2.23	4.36	6.32	8.01	5.87	6.71	4.14	3.19	--	--	--	--	--	--	--	SPRY domain	--	S	Function unknown	Protein ssh4 [Medicago truncatula]
F01.PB100607	1.33	0.64	2.98	2.89	1	5.63	2.33	2.2	1.79	0.31	3.14	0.37	1.55	0.93	0.61	4.19	2.78	1.31	--	--	--	K10737|1.43506e-41|mtr:MTR_7g061210|DNA replication licensing factor MCM8; K10737 DNA helicase MCM8 [EC:3.6.4.12] (A)	--	[L]	Replication, recombination and repair	--	Probable DNA helicase MCM8 GN=MCM8 OS=Arabidopsis thaliana (Mouse-ear cress) PE=2 SV=2	L	Replication, recombination and repair	DNA replication licensing factor MCM8 [Medicago truncatula]
F01.PB100608	17.14	15.34	21.61	11.26	14.25	14.29	10.34	11.18	19.88	22.26	9.35	15.87	13.25	13.87	15.82	8.51	22.22	16.75	[R]	General function prediction only	--	K03253|0|mtr:MTR_3g105430|Eukaryotic translation initiation factor 3 subunit B; K03253 translation initiation factor 3 subunit B (A)	ko03013:RNA transport	[J]	Translation, ribosomal structure and biogenesis	Eukaryotic translation initiation factor eIF2A;; WD domain, G-beta repeat	Eukaryotic translation initiation factor 3 subunit B {ECO:0000255|HAMAP-Rule:MF_03001} GN=TIF3B1 OS=Arabidopsis thaliana (Mouse-ear cress) PE=1 SV=1	J	Translation, ribosomal structure and biogenesis	eukaryotic translation initiation factor 3 subunit B [Medicago truncatula]
F01.PB100609	1.21	2.22	1.32	1.17	1.19	1.36	0.93	1.23	1.43	0.63	0.27	0.63	1.09	0.54	2.75	2.01	0.96	1.49	--	--	--	--	--	--	--	--	--	S	Function unknown	hypothetical protein MTR_2g104470 [Medicago truncatula]
F01.PB10061	10.87	13.86	3.3	1.93	3	4.78	13.21	7.89	3.95	3.59	19.46	3.62	11.09	10.27	11.78	7.34	18.21	10.5	--	--	--	--	--	--	--	--	--	--	--	--
F01.PB100610	2.82	2.55	3.5	0.94	1.44	1.94	1.1	1.73	1.86	2.06	1.49	0.81	1.67	1.7	2.05	1.52	1.91	0.85	--	--	--	--	--	--	--	Leucine Rich repeat;; Leucine Rich repeats (2 copies)	--	S	Function unknown	LRR ribonuclease inhibitor domain protein [Medicago truncatula]
F01.PB100611	0.5	3.14	2.17	5.07	3.5	3.13	2.77	2.21	2.25	3.43	2.29	2.39	0.96	0.81	1.76	4.68	3.39	1.45	--	--	--	--	--	--	--	--	--	--	--	--
F01.PB100612	0.62	0.65	0.98	0.82	0.73	0.59	0.89	1.25	1.19	0.26	0.19	0.44	0.86	0.46	0.34	1.02	0.33	0.72	--	--	--	--	--	--	--	GRAS domain family	Scarecrow-like protein 14 GN=SCL14 OS=Arabidopsis thaliana (Mouse-ear cress) PE=2 SV=2	K	Transcription	Scarecrow-like protein [Medicago truncatula]
F01.PB100613	0.05	0.68	0.3	0.26	0	0	0.49	0	0	0	0.21	0.45	0	0.18	0.19	0.27	0	0	--	--	--	--	--	--	--	--	--	S	Function unknown	hypothetical protein MTR_1g007460 [Medicago truncatula]
F01.PB100614	1.18	3.16	1.05	2.05	4.38	2.29	0.26	3.41	3.23	1.72	0.99	0.75	2.51	2.59	2.39	0.93	2.64	0.28	--	--	--	--	--	--	--	Protein of unknown function (DUF632);; Protein of unknown function (DUF630)	--	S	Function unknown	DUF630 family protein [Medicago truncatula]
F01.PB100615	7.58	4.2	8.81	11.69	11.98	8.12	6.36	11.83	12.16	8.7	10.08	8.93	11.48	11.34	19.18	5.61	10.87	9.19	--	--	--	--	--	[R]	General function prediction only	--	Zinc finger CCCH domain-containing protein 11 OS=Oryza sativa subsp. japonica (Rice) PE=2 SV=2	S	Function unknown	zinc finger (CCCH-type) family protein [Medicago truncatula]
F01.PB100616	0.57	0.52	0.77	0.23	0.19	0.17	0.61	0.39	0.83	0.53	0.48	0.11	0.73	0.35	0.43	0.32	0.09	0.23	[TZDR]	--	--	K13448|4.46942e-93|mtr:MTR_8g066630|Calmodulin; K13448 calcium-binding protein CML (A)	ko04626:Plant-pathogen interaction	[T]	Signal transduction mechanisms	EF-hand domain pair;; EF hand;; EF-hand domain pair;; EF-hand domain;; EF hand;; Secreted protein acidic and rich in cysteine Ca binding region;; Cytoskeletal-regulatory complex EF hand;; Caleosin related protein	Probable calcium-binding protein CML18 GN=F13E7.5 OS=Arabidopsis thaliana (Mouse-ear cress) PE=1 SV=1	DTZ	--	Calmodulin [Medicago truncatula]
F01.PB100617	1.94	2.52	1.3	1.66	1.71	0.9	1.92	2	1.6	2.01	1.46	1.66	2.65	2.34	3.02	2.17	2.47	0.97	--	--	--	K18732|1.70788e-63|mtr:MTR_7g100260|hypothetical protein; K18732 SAP domain-containing ribonucleoprotein (A)	--	--	--	--	Protein MODIFIER OF SNC1 11 GN=MOS11 OS=Arabidopsis thaliana (Mouse-ear cress) PE=1 SV=1	S	Function unknown	hypothetical protein MTR_7g100260 [Medicago truncatula]
F01.PB100618	1.01	1.85	0.79	2.02	1.62	2.29	1.62	1.3	3	2.46	3.8	2.78	2.58	1.9	3.3	0.34	3.65	3.8	--	--	--	K15156|0|cam:101502433|mediator of RNA polymerase II transcription subunit 14-like; K15156 mediator of RNA polymerase II transcription subunit 14 (A)	--	[K]	Transcription	--	Mediator of RNA polymerase II transcription subunit 14 GN=F7O18.23 OS=Arabidopsis thaliana (Mouse-ear cress) PE=1 SV=1	K	Transcription	mediator of RNA polymerase II transcription subunit 14 [Medicago truncatula]
F01.PB100619	0.44	1.63	0.53	0.27	0.18	0.62	0.19	1.74	0	0.78	1.54	1.88	1.01	1.72	1.78	1.86	1.49	1.04	--	--	--	K11855|0|mtr:MTR_4g130940|Ubiquitin carboxyl-terminal hydrolase; K11855 ubiquitin carboxyl-terminal hydrolase 36/42 [EC:3.4.19.12] (A)	--	[O]	Posttranslational modification, protein turnover, chaperones	Ubiquitin carboxyl-terminal hydrolase;; Ubiquitin carboxyl-terminal hydrolase	Ubiquitin carboxyl-terminal hydrolase 23 GN=UBP23 OS=Arabidopsis thaliana (Mouse-ear cress) PE=2 SV=2	O	Posttranslational modification, protein turnover, chaperones	ubiquitin carboxyl-terminal hydrolase [Medicago truncatula]
F01.PB10062	18.57	25.15	26.39	13.78	31.25	26.39	36.78	5.99	7.98	42.98	11.31	20.86	4.97	9.48	7.08	1.11	15.86	9.38	--	--	--	--	--	--	--	--	--	--	--	hypothetical protein MTR_5g020080 [Medicago truncatula]
F01.PB100620	0.03	0.18	0.05	0.35	0.1	0	0.08	0.13	0.08	0.23	0.15	0.29	0.82	0.34	0.5	0.14	1.2	0.23	[L]	Replication, recombination and repair	--	K12820|0|brp:103842049|probable pre-mRNA-splicing factor ATP-dependent RNA helicase; K12820 pre-mRNA-splicing factor ATP-dependent RNA helicase DHX15/PRP43 [EC:3.6.4.13] (A)	ko03040:Spliceosome	[A]	RNA processing and modification	Helicase associated domain (HA2);; Oligonucleotide/oligosaccharide-binding (OB)-fold;; Helicase conserved C-terminal domain;; DEAD/DEAH box helicase	Probable pre-mRNA-splicing factor ATP-dependent RNA helicase GN=At2g47250 OS=Arabidopsis thaliana (Mouse-ear cress) PE=2 SV=1	L	Replication, recombination and repair	pre-mRNA-splicing factor ATP-dependent RNA helicase DHX15/PRP43 [Rhizoctonia solani AG-1 IB]
F01.PB100621	0.17	0.32	0.47	2.91	5.09	7.84	4.53	2.08	3.42	3.1	3.46	1.41	1.83	1.77	1.99	2.28	3.17	2.11	[J]	Translation, ribosomal structure and biogenesis	--	--	--	[J]	Translation, ribosomal structure and biogenesis	--	Elongation factor Ts, chloroplastic GN=tsf OS=Cyanidioschyzon merolae (Red alga) PE=3 SV=1	J	Translation, ribosomal structure and biogenesis	hypothetical protein MTR_0126s0010 [Medicago truncatula]
F01.PB100622	0.55	0.18	0.13	0.73	1.07	1.42	0.19	0.9	0.76	0.65	1	0.24	0.98	0.72	0.45	0.66	0.57	1.02	[I]	Lipid transport and metabolism	--	--	--	[I]	Lipid transport and metabolism	Alpha/beta hydrolase family;; Alpha/beta hydrolase family;; Putative lysophospholipase;; alpha/beta hydrolase fold;; Phospholipase/Carboxylesterase;; Prolyl oligopeptidase family;; Putative esterase	Caffeoylshikimate esterase GN=CSE OS=Arabidopsis thaliana (Mouse-ear cress) PE=1 SV=1	I	Lipid transport and metabolism	Monoglyceride lipase [Medicago truncatula]
F01.PB100623	0.72	1.43	1.28	3.16	2.12	3.43	0.85	1.38	1.16	1.07	1.14	1.5	0.91	0.72	1.57	0.93	0.83	0.97	[Q]	Secondary metabolites biosynthesis, transport and catabolism	--	--	--	--	--	mce related protein	Protein TRIGALACTOSYLDIACYLGLYCEROL 2, chloroplastic (Precursor) GN=MQC12.6 OS=Arabidopsis thaliana (Mouse-ear cress) PE=2 SV=1	Q	Secondary metabolites biosynthesis, transport and catabolism	ABC-type transport system protein [Medicago truncatula]
F01.PB100624	0	0.82	0.8	0	1.61	0	0	0	1.16	1.22	0.16	0.22	0.35	0	0.34	0.45	0	1.55	--	--	--	--	--	--	--	HAUS augmin-like complex subunit 6 N-terminus	--	S	Function unknown	hypothetical protein MTR_6g022730 [Medicago truncatula]
F01.PB100625	0.69	1.51	1.19	0.89	1.13	1.19	0.96	0.71	1.28	0.36	0.88	0.68	0.68	0.69	0.26	0.52	0.74	0.85	--	--	--	--	--	--	--	--	--	--	--	hypothetical protein MTR_5g038460 [Medicago truncatula]
F01.PB100626	2.05	2.22	1.71	1.28	1.55	0.37	1.38	0.84	0.81	1.43	1.12	1.12	1.04	0.88	0.75	2.07	1.87	0.51	--	--	--	--	--	--	--	rRNA processing/ribosome biogenesis	--	S	Function unknown	rRNA processing/ribosome biogenesis protein [Medicago truncatula]
F01.PB100627	0.09	0	0	0.03	0.12	0.41	0.15	0.06	0.16	0.12	0	0.13	0.11	0.38	0.07	0.13	0.07	0.03	[QR]	--	--	K00565|6.52588e-27|bdi:100845209|mRNA cap guanine-N7 methyltransferase 1; K00565 mRNA (guanine-N7-)-methyltransferase [EC:2.1.1.56] (A)	ko03015:mRNA surveillance pathway	[A]	RNA processing and modification	mRNA capping enzyme;; Methyltransferase domain;; Methyltransferase domain;; Methyltransferase domain;; Methyltransferase domain;; Methyltransferase domain;; NNMT/PNMT/TEMT family	mRNA cap guanine-N7 methyltransferase 1 OS=Oryza sativa subsp. japonica (Rice) PE=2 SV=1	A	RNA processing and modification	mRNA capping enzyme [Colletotrichum gloeosporioides Cg-14]
F01.PB100628	1.87	0.29	0.38	0.12	0.2	4.18	3.31	1.9	3.17	0.43	5.92	4.36	1.02	0.18	0.24	1.92	5.27	1.47	--	--	--	--	--	--	--	--	--	--	--	hypothetical protein MTR_3g466610 [Medicago truncatula]
F01.PB100629	0	0	0	0.31	0	2.07	1.21	0.22	0	0	0.67	0.95	0	2.58	2.48	1.53	0.13	0.58	--	--	--	--	--	[O]	Posttranslational modification, protein turnover, chaperones	Ring finger domain;; RING-H2 zinc finger;; Zinc finger, C3HC4 type (RING finger);; zinc-RING finger domain	RING-H2 finger protein ATL28 GN=ATL28 OS=Arabidopsis thaliana (Mouse-ear cress) PE=2 SV=1	O	Posttranslational modification, protein turnover, chaperones	RING/U-box protein [Medicago truncatula]
F01.PB10063	15.87	17.74	13.18	8.43	7.71	11.31	21.34	21.53	22.12	18.69	22.33	25.31	21.07	19.44	13.65	25.14	28.12	13.48	[RTKL]	--	--	K14498|0|cam:101488437|serine/threonine-protein kinase SAPK2-like; K14498 serine/threonine-protein kinase SRK2 [EC:2.7.11.1] (A)	ko04075:Plant hormone signal transduction	[T]	Signal transduction mechanisms	Protein kinase domain;; Protein tyrosine kinase	Serine/threonine-protein kinase SAPK1 GN=OOSJNBa0017N12.8 OS=Oryza sativa subsp. japonica (Rice) PE=1 SV=1	T	Signal transduction mechanisms	Serine/Threonine-kinase SAPK1-like protein [Medicago truncatula]
F01.PB100630	3.96	3.47	4.32	2.77	5.29	0.95	5.79	2.36	3.03	2.79	4.93	2.08	3.15	2.39	3.12	4.08	3.39	3.01	--	--	--	--	--	[U]	Intracellular trafficking, secretion, and vesicular transport	Vps51/Vps67	Exocyst complex component EXO84B GN=EXO84B OS=Arabidopsis thaliana (Mouse-ear cress) PE=1 SV=1	U	Intracellular trafficking, secretion, and vesicular transport	exocyst complex component 84B [Medicago truncatula]
F01.PB100631	2.48	1.69	2.96	2.66	3.26	2.85	4.95	4.24	5.85	5.67	5.17	5.21	3.2	3.08	2.44	5.4	5.02	6.3	[R]	General function prediction only	--	K06892|6.78116e-107|mtr:MTR_2g069210|1-aminocyclopropane-1-carboxylate oxidase-like protein; K06892 feruloyl-CoA ortho-hydroxylase [EC:1.14.11.-] (A)	--	[QR]	--	non-haem dioxygenase in morphine synthesis N-terminal;; 2OG-Fe(II) oxygenase superfamily	1-aminocyclopropane-1-carboxylate oxidase homolog 1 GN=At1g06620 OS=Arabidopsis thaliana (Mouse-ear cress) PE=2 SV=1	S	Function unknown	1-aminocyclopropane-1-carboxylate oxidase-like protein [Medicago truncatula]
F01.PB100632	0.56	0.56	0.55	0.32	0.42	0.35	0.8	0.82	1.12	0.66	1.84	1.25	1.04	0.8	1.09	0.81	1.06	1	--	--	--	K00472|2.97255e-59|mtr:MTR_3g114670|Prolyl 4-hydroxylase alpha-2 subunit; K00472 prolyl 4-hydroxylase [EC:1.14.11.2] (A)	ko00330:Arginine and proline metabolism	[E]	Amino acid transport and metabolism	2OG-Fe(II) oxygenase superfamily	Probable prolyl 4-hydroxylase 10 (Precursor) GN=P4H10 OS=Arabidopsis thaliana (Mouse-ear cress) PE=2 SV=1	S	Function unknown	Prolyl 4-hydroxylase alpha-2 subunit [Medicago truncatula]
F01.PB100633	2.97	2.43	1.87	2.91	5.23	3.44	3.47	4.11	7.97	5.53	5.42	1.44	3.01	3.92	2.24	2.92	1.84	4.42	--	--	--	--	--	[K]	Transcription	PHD-finger;; Ring finger domain;; Zinc finger, C3HC4 type (RING finger)	RING-H2 finger protein ATL52 GN=ATL52 OS=Arabidopsis thaliana (Mouse-ear cress) PE=2 SV=1	S	Function unknown	PHD and RING finger domain-containing protein [Medicago truncatula]
F01.PB100634	13.43	8.99	13.71	4.53	6.18	6.94	11.2	7.68	8.32	8.02	6.73	5.98	6.68	8.74	5.8	6.4	7.96	6.39	[RTKL]	--	--	--	--	[T]	Signal transduction mechanisms	Protein kinase domain;; Protein tyrosine kinase	Casein kinase I isoform delta-like GN=At4g26100 OS=Arabidopsis thaliana (Mouse-ear cress) PE=2 SV=2	T	Signal transduction mechanisms	casein kinase I-like protein [Medicago truncatula]
F01.PB100635	1.14	4.05	2.6	3.4	0.67	2.36	5.03	2.59	1.63	1.98	2.79	1.52	1.54	1.77	2.95	1.21	4.13	1.77	--	--	--	--	--	--	--	--	Probable transcriptional regulator SLK1 GN=SLK1 OS=Arabidopsis thaliana (Mouse-ear cress) PE=2 SV=1	S	Function unknown	PREDICTED: transcriptional corepressor SEUSS-like [Cicer arietinum]
F01.PB100636	0.94	0.94	0.71	0.96	0.31	0.83	1.1	1.35	1.08	1.44	1.4	0.89	0.97	1.04	1.29	2.15	1.6	0.84	--	--	--	K14638|0|cam:101503980|probable peptide transporter At1g52190-like; K14638 solute carrier family 15 (peptide/histidine transporter), member 3/4 (A)	--	[E]	Amino acid transport and metabolism	POT family	Protein NRT1/ PTR FAMILY 1.2 GN=F9I5.4 OS=Arabidopsis thaliana (Mouse-ear cress) PE=1 SV=1	E	Amino acid transport and metabolism	peptide/nitrate transporter plant [Medicago truncatula]
F01.PB100637	0.12	0.09	0.21	0	0	0.16	0.08	0.09	0.28	0.09	0.43	0.8	0.42	0.16	0.72	0	0.16	0.67	--	--	--	--	--	--	--	F-box domain	--	--	--	F-box protein [Medicago truncatula]
F01.PB100638	0.2	0	0.33	0	0.44	0.93	0.27	0.51	0.61	0	0.92	1	0.1	0	0.89	0.85	0	0	--	--	--	K01094|1.51516e-142|mtr:MTR_3g079530|hypothetical protein; K01094 phosphatidylglycerophosphatase GEP4 [EC:3.1.3.27] (A)	ko00564:Glycerophospholipid metabolism	[R]	General function prediction only	Mitochondrial PGP phosphatase;; Mitochondrial PGP phosphatase;; HAD-hyrolase-like	--	S	Function unknown	haloacid dehalogenase superfamily protein [Medicago truncatula]
F01.PB100639	1.21	1.62	1.57	6.1	10.93	8.73	8.64	10.25	11.93	10.58	14.18	7.42	14.4	9.72	13.04	13.71	6.11	8.51	[BK]	--	--	--	--	[K]	Transcription	Bromodomain	Transcription factor GTE7 GN=GTE7 OS=Arabidopsis thaliana (Mouse-ear cress) PE=2 SV=1	BK	--	Bromodomain-containing protein [Medicago truncatula]
F01.PB10064	0.86	2.94	1.28	7.27	10.21	8.08	2.86	3.35	2.13	6.48	9.29	8.64	3.61	16.01	15.18	13.39	13.43	8.65	[A]	RNA processing and modification	--	K12581|0|mtr:MTR_8g098450|CCR4-associated factor; K12581 CCR4-NOT transcription complex subunit 7/8 (A)	ko03018:RNA degradation	[A]	RNA processing and modification	CAF1 family ribonuclease	Probable CCR4-associated factor 1 homolog 11 GN=CAF1-11 OS=Arabidopsis thaliana (Mouse-ear cress) PE=2 SV=1	K	Transcription	unknown [Medicago truncatula]
F01.PB100640	0	1.61	4.03	0	0.77	1.79	0.56	2.74	0	1.7	0	0.13	3.49	3.27	3.68	3.37	6.03	4.91	[LKJ]	--	--	K12614|0|mtr:MTR_7g076800|DEAD-box ATP-dependent RNA helicase; K12614 ATP-dependent RNA helicase DDX6/DHH1 [EC:3.6.4.13] (A)	ko03018:RNA degradation	[A]	RNA processing and modification	DEAD/DEAH box helicase;; Helicase conserved C-terminal domain	DEAD-box ATP-dependent RNA helicase 8 GN=RH8 OS=Arabidopsis thaliana (Mouse-ear cress) PE=2 SV=1	L	Replication, recombination and repair	DEAD-box ATP-dependent RNA helicase [Medicago truncatula]
F01.PB100641	0	0	0	0.02	0.05	0	0.02	0	0	0.12	0.02	0	0	0	0.03	0	0.03	0.19	[R]	General function prediction only	--	K11790|3.88032e-12|vcn:VOLCADRAFT_94706|hypothetical protein; K11790 denticleless (A)	--	[S]	Function unknown	WD domain, G-beta repeat	--	S	Function unknown	hypothetical protein FOMG_03934 [Fusarium oxysporum f. sp. melonis 26406]
F01.PB100642	6.15	3.37	6.07	1.86	2.43	4.35	4.63	3.77	3.43	2.76	3.42	4.4	3.07	2.64	0.95	1.68	3.97	2.33	--	--	--	--	--	[S]	Function unknown	Peptidase family C78	Probable Ufm1-specific protease GN=At3g48380 OS=Arabidopsis thaliana (Mouse-ear cress) PE=1 SV=2	O	Posttranslational modification, protein turnover, chaperones	Ufm1-specific protease [Medicago truncatula]
F01.PB100643	0.81	0.23	1.33	0	0	0.07	0	0	0.02	0	0	0	0	0.15	0.02	0	0.13	0	[E]	Amino acid transport and metabolism	--	--	--	[R]	General function prediction only	GMC oxidoreductase;; GMC oxidoreductase;; Fungal cellulose binding domain;; FAD binding domain;; FAD dependent oxidoreductase;; NAD(P)-binding Rossmann-like domain	(R)-mandelonitrile lyase 4 (Precursor) GN=MDL4 OS=Prunus serotina (Black cherry) PE=2 SV=1	E	Amino acid transport and metabolism	cellobiose dehydrogenase [Verticillium dahliae VdLs.17]
F01.PB100644	0.19	0	0.24	0.66	0	0.27	0.09	0.05	0.22	0.41	0	0.3	0.36	0	0.85	0.31	1.16	0.08	--	--	--	--	--	--	--	Plant protein of unknown function (DUF946)	--	S	Function unknown	hypothetical protein MTR_2g062410 [Medicago truncatula]
F01.PB100645	3.66	4.83	3.18	1.44	1.58	1.6	4.77	1.72	2.37	4.13	3.12	2.34	2.71	4.22	2.39	2.46	5.61	0.98	--	--	--	K13947|0|cam:101515585|auxin efflux carrier component 3-like; K13947 auxin efflux carrier family (A)	--	--	--	Membrane transport protein	Auxin efflux carrier component 4 GN=PIN4 OS=Arabidopsis thaliana (Mouse-ear cress) PE=1 SV=1	U	Intracellular trafficking, secretion, and vesicular transport	auxin efflux carrier protein [Medicago truncatula]
F01.PB100646	1.23	1.37	2.1	2.03	1.47	1.74	2.85	1.28	2.53	1.72	3.41	2.48	3.61	1.76	1.32	2.56	2.46	1.5	--	--	--	--	--	--	--	--	--	--	--	hypothetical protein MTR_1g075280 [Medicago truncatula]
F01.PB100647	14.44	16.1	37.57	72.89	33.22	29.91	110.72	35.35	116.01	41.01	104.66	62.54	120.97	51.54	55.94	37.38	57.18	24.26	--	--	--	--	--	--	--	Plastocyanin-like domain	Early nodulin-like protein 2 (Precursor) GN=At4g27520 OS=Arabidopsis thaliana (Mouse-ear cress) PE=1 SV=1	S	Function unknown	MATE subfamily protein [Medicago truncatula]
F01.PB100648	0	0	0.46	0	0	0	0	0	0	0	0	0	0	0	0	0	0.39	0	--	--	--	--	--	--	--	NB-ARC domain;; Leucine Rich repeats (2 copies);; Leucine rich repeat;; NACHT domain	TMV resistance protein N GN=N OS=Nicotiana glutinosa (Tobacco) PE=1 SV=1	S	Function unknown	disease resistance protein (TIR-NBS-LRR class) [Medicago truncatula]
F01.PB100649	0.61	1.42	0	0.42	0	3.03	1.25	0	1.06	0.24	1.33	0.17	1.88	1.11	0.67	1.33	0.78	1.62	[P]	Inorganic ion transport and metabolism	--	K01530|0|mtr:MTR_4g112430|Phospholipid-transporting ATPase; K01530 phospholipid-translocating ATPase [EC:3.6.3.1] (A)	--	[R]	General function prediction only	haloacid dehalogenase-like hydrolase;; Putative hydrolase of sodium-potassium ATPase alpha subunit;; haloacid dehalogenase-like hydrolase;; haloacid dehalogenase-like hydrolase	Putative phospholipid-transporting ATPase 11 GN=ALA11 OS=Arabidopsis thaliana (Mouse-ear cress) PE=2 SV=1	U	Intracellular trafficking, secretion, and vesicular transport	Phospholipid-transporting ATPase [Medicago truncatula]
F01.PB10065	1.28	0	0	0	0	0.4	3.26	0.09	0	0	0	0	0	0.99	0.31	0	0	0.73	[RTKL]	--	--	K02218|0|mtr:MTR_8g018310|Casein kinase I isoform delta-like protein; K02218 casein kinase 1 [EC:2.7.11.1] (A)	--	[T]	Signal transduction mechanisms	Protein kinase domain;; Protein tyrosine kinase	Casein kinase I isoform delta-like GN=At4g26100 OS=Arabidopsis thaliana (Mouse-ear cress) PE=2 SV=2	T	Signal transduction mechanisms	Casein kinase I isoform delta-like protein [Medicago truncatula]
F01.PB100650	7.29	9.03	7.08	5.42	5.44	4.57	3.78	2.84	3.05	8.48	6.7	6.46	3.32	2.04	2.36	3.34	4.91	5.9	[H]	Coenzyme transport and metabolism	--	K15376|0|mtr:MTR_5g087490|Molybdopterin biosynthesis CNX1 protein; K15376 gephyrin [EC:2.10.1.1 2.7.7.75] (A)	--	[H]	Coenzyme transport and metabolism	MoeA N-terminal region (domain I and II);; Probable molybdopterin binding domain;; MoeA C-terminal region (domain IV);; Probable molybdopterin binding domain	Molybdopterin adenylyltransferase GN=CNX1 OS=Arabidopsis thaliana (Mouse-ear cress) PE=1 SV=2	H	Coenzyme transport and metabolism	molybdenum cofactor biosynthesis protein CNX1 [Medicago truncatula]
F01.PB100651	1.09	1	0.56	0.9	0.26	1.29	1.63	1.56	1.3	1.53	1.93	1.39	1.2	1.33	1.18	1.31	0.69	0.29	--	--	--	--	--	[R]	General function prediction only	gag-polypeptide of LTR copia-type;; GAG-pre-integrase domain;; Retrotransposon gag protein	Endonuclease OS=Nicotiana tabacum (Common tobacco) PE=2 SV=1	--	--	Beta-galactosidase [Medicago truncatula]
F01.PB100652	3.4	2.46	1.03	1.78	3.76	0	0.39	3.01	0.52	3.25	1.85	1.64	1.76	2.05	2.03	0	1.34	0.84	[L]	Replication, recombination and repair	--	K07466|0|mtr:MTR_8g062030|Replication factor A protein; K07466 replication factor A1 (A)	ko03030:DNA replication;ko03420:Nucleotide excision repair;ko03430:Mismatch repair;ko03440:Homologous recombination	[L]	Replication, recombination and repair	Replication factor-A C terminal domain;; Domain of unknown function DUF223;; OB-fold nucleic acid binding domain	--	L	Replication, recombination and repair	replication factor-A carboxy-terminal domain protein [Medicago truncatula]
F01.PB100653	43.77	40.2	40.46	22.93	20.85	15.43	33.55	22.49	18.36	22.41	24.48	14.04	21.07	30.54	13.42	20.4	16.15	9.09	[I]	Lipid transport and metabolism	--	K01115|0|mtr:MTR_2g103730|Phospholipase D alpha; K01115 phospholipase D1/2 [EC:3.1.4.4] (A)	ko00564:Glycerophospholipid metabolism;ko00565:Ether lipid metabolism;ko04144:Endocytosis	[I]	Lipid transport and metabolism	Phospholipase D C terminal;; Phospholipase D Active site motif;; C2 domain;; PLD-like domain	Phospholipase D alpha 1 GN=PLD1 OS=Vigna unguiculata (Cowpea) PE=2 SV=1	I	Lipid transport and metabolism	Phospholipase D alpha [Medicago truncatula]
F01.PB100654	0.53	0.35	0.33	2.77	0.69	0.47	0.56	0.35	0.89	1.74	0.63	0.52	0.39	0.96	0.32	0.5	0.2	0.15	--	--	--	--	--	--	--	--	--	--	--	--
F01.PB100655	0.06	0.17	1.19	0.02	0.19	0.13	0.02	0	0.11	0.02	0	0.06	0.06	0.04	0	0	0.02	0	[G]	Carbohydrate transport and metabolism	--	--	--	--	--	Cellulase (glycosyl hydrolase family 5)	--	G	Carbohydrate transport and metabolism	hypothetical protein PPTG_01483 [Phytophthora parasitica INRA-310]
F01.PB100656	2.29	2.9	1.03	1.23	1.11	0.89	0.94	1.82	3.19	1.28	0.67	1.64	0.93	1.07	0.74	1.75	2.63	1.19	[G]	Carbohydrate transport and metabolism	--	K12447|0|cam:101505137|UDP-sugar pyrophospharylase-like; K12447 UDP-sugar pyrophosphorylase [EC:2.7.7.64] (A)	ko00040:Pentose and glucuronate interconversions;ko00052:Galactose metabolism;ko00053:Ascorbate and aldarate metabolism;ko00520:Amino sugar and nucleotide sugar metabolism	[M]	Cell wall/membrane/envelope biogenesis	UTP--glucose-1-phosphate uridylyltransferase	UDP-sugar pyrophospharylase GN=USP OS=Pisum sativum (Garden pea) PE=1 SV=1	G	Carbohydrate transport and metabolism	UTP-glucose-1-phosphate uridylyltransferase [Medicago truncatula]
F01.PB100657	2.57	3.26	1.62	0.85	1.23	1.5	2.47	1.62	2.04	1.31	0.77	1.65	5.06	9.03	4.83	1.24	1.53	1.25	--	--	--	--	--	--	--	COPI associated protein	--	S	Function unknown	hypothetical protein MTR_2g009630 [Medicago truncatula]
F01.PB100658	1.7	4.96	2.65	45.34	27.57	18.93	11.38	5.81	8.94	7.65	8.35	6	5.09	3.53	4.45	6.09	7.24	5.08	[Q]	Secondary metabolites biosynthesis, transport and catabolism	--	K09843|0|mtr:MTR_8g072260|Abscisic acid 8'-hydroxylase; K09843 (+)-abscisic acid 8'-hydroxylase [EC:1.14.13.93] (A)	ko00906:Carotenoid biosynthesis	[QI]	--	Cytochrome P450;; Protein of unknown function (DUF3514)	Abscisic acid 8&apos;-hydroxylase 3 GN=CYP707A3 OS=Arabidopsis thaliana (Mouse-ear cress) PE=1 SV=1	Q	Secondary metabolites biosynthesis, transport and catabolism	Abscisic acid 8&apos;-hydroxylase [Medicago truncatula]
F01.PB100659	0	0	0.94	3.12	1.37	0.99	4.17	2.2	4.76	3.46	4.99	1	2.92	3.8	1.87	6.36	3.01	1.48	--	--	--	--	--	[T]	Signal transduction mechanisms	--	--	U	Intracellular trafficking, secretion, and vesicular transport	PREDICTED: probable ADP-ribosylation factor GTPase-activating protein AGD14-like [Glycine max]
F01.PB10066	28.63	13.15	20.99	6.46	12.09	11.96	19.94	17.67	32.63	20.34	14.85	23.1	14.08	34.91	17.25	27.53	15.19	23.06	--	--	--	--	--	--	--	bZIP transcription factor;; Basic region leucine zipper	Ocs element-binding factor 1 GN=OBF1 OS=Zea mays (Maize) PE=2 SV=2	K	Transcription	BZIP transcription factor ATB2 [Medicago truncatula]
F01.PB100660	0	0.1	0	0.74	0.33	0.42	0.79	0.08	1.29	0.44	0.22	0	0.14	0.38	0.36	0.82	0.08	0.1	--	--	--	--	--	[D]	Cell cycle control, cell division, chromosome partitioning	--	--	S	Function unknown	Sister chromatid cohesion protein PDS5-like protein [Medicago truncatula]
F01.PB100661	0	0.16	0.03	0.91	0.16	1.29	0.63	0.23	0.23	0.64	0.53	0.36	0.67	0.16	0.8	0.59	0.25	1.05	--	--	--	--	--	--	--	NB-ARC domain;; AAA ATPase domain;; Archaeal ATPase;; NACHT domain;; TIR domain;; TIR domain	TMV resistance protein N GN=N OS=Nicotiana glutinosa (Tobacco) PE=1 SV=1	--	--	disease resistance protein (TIR-NBS-LRR class) [Medicago truncatula]
F01.PB100662	0.27	0.34	0.86	0.74	1.4	1.04	0.69	0.47	1.15	0.12	1.23	1.2	0.22	1.59	1.25	1.77	3.49	1.58	[G]	Carbohydrate transport and metabolism	--	K00975|2.16445e-59|mtr:MTR_5g097010|Glucose-1-phosphate adenylyltransferase; K00975 glucose-1-phosphate adenylyltransferase [EC:2.7.7.27] (A)	ko00500:Starch and sucrose metabolism;ko00520:Amino sugar and nucleotide sugar metabolism	[M]	Cell wall/membrane/envelope biogenesis	--	Glucose-1-phosphate adenylyltransferase small subunit 1, chloroplastic (Precursor) GN=AGPC OS=Vicia faba (Broad bean) PE=2 SV=1	G	Carbohydrate transport and metabolism	ADP-glucose pyrophosphorylase small subunit S2 isoform [Lens culinaris]
F01.PB100663	3.04	1.73	1.07	1.05	0.51	0.71	1.59	0.52	1.07	1.59	1.57	1.54	0.5	0.85	0.48	1.48	1.56	2.15	[R]	General function prediction only	--	--	--	[R]	General function prediction only	TPR repeat;; Tetratricopeptide repeat;; Tetratricopeptide repeat;; Tetratricopeptide repeat;; Tetratricopeptide repeat;; Tetratricopeptide repeat;; Tetratricopeptide repeat;; Tetratricopeptide repeat;; Tetratricopeptide repeat;; TPR repeat;; Tetratricopeptide repeat;; Tetratricopeptide repeat;; Tetratricopeptide repeat;; Tetratricopeptide repeat;; Tetratricopeptide repeat;; Anaphase-promoting com…	TPR repeat-containing thioredoxin TTL1 GN=TTL1 OS=Arabidopsis thaliana (Mouse-ear cress) PE=1 SV=1	O	Posttranslational modification, protein turnover, chaperones	TPR repeat thioredoxin TTL1-like protein [Medicago truncatula]
F01.PB100664	2.25	1.81	2.1	1.22	0.51	2.61	0.89	0.94	0.96	0.81	0.69	1.14	0.27	0.34	1.21	1.48	1.03	1.9	--	--	--	K14439|9.24305e-10|gmx:100806323|protein PHOTOPERIOD-INDEPENDENT EARLY FLOWERING 1-like; K14439 SWI/SNF-related matrix-associated actin-dependent regulator of chromatin subfamily A containing DEAD/H box 1 [EC:3.6.4.12] (A)	--	[B]	Chromatin structure and dynamics	--	Protein CHROMATIN REMODELING 19 {ECO:0000303|PubMed:16547115} OS=Arabidopsis thaliana (Mouse-ear cress) PE=2 SV=1	L	Replication, recombination and repair	ATP-dependent helicase family protein [Medicago truncatula]
F01.PB100665	0.41	0.22	0.9	0.21	0.21	1.5	2.86	0.45	1.89	0.64	2.22	0.83	1.29	1.61	0.71	1.44	1.28	1.38	--	--	--	--	--	[F]	Nucleotide transport and metabolism	--	Transcription factor DIVARICATA GN=DIVARICATA OS=Antirrhinum majus (Garden snapdragon) PE=2 SV=1	S	Function unknown	hypothetical protein MTR_3g070640 [Medicago truncatula]
F01.PB100666	13.83	15.48	15.77	8.19	7.63	9.1	12	8.48	11.54	8.25	8.9	10.65	8.55	8.46	5.54	6.46	9.84	6.7	[S]	Function unknown	--	--	--	--	--	FIST C domain;; F-box domain	F-box/LRR-repeat protein At5g63520 GN=At5g63520 OS=Arabidopsis thaliana (Mouse-ear cress) PE=2 SV=1	S	Function unknown	F-box/LRR plant protein [Medicago truncatula]
F01.PB100667	2.43	2.3	1.93	1.94	1.23	2.4	3.06	2.27	3.04	2.03	2.55	2.95	2.66	4.4	3.01	3.59	4.67	3.27	--	--	--	--	--	[S]	Function unknown	Protein of unknown function (DUF1682)	Uncharacterized protein At5g49945 (Precursor) GN=At5g49945 OS=Arabidopsis thaliana (Mouse-ear cress) PE=2 SV=1	S	Function unknown	DUF1682 family protein [Medicago truncatula]
F01.PB100668	5.85	4.94	5.24	7.49	5.45	7.65	6.22	3.33	6.83	7.43	6.02	5.44	5.08	5.48	5.88	7.4	5.9	2.96	--	--	--	K14774|0|mtr:MTR_2g036890|Digestive organ expansion factor-like protein; K14774 U3 small nucleolar RNA-associated protein 25 (A)	--	[S]	Function unknown	Protein of unknown function (DUF1253)	--	J	Translation, ribosomal structure and biogenesis	U3 small nucleolar RNA-associated-like protein [Medicago truncatula]
F01.PB100669	0.06	0.25	0.62	0.03	0.17	0.09	0.36	0.3	0.24	0.03	0	0.2	0	0.47	0.06	0.27	0.12	0	--	--	--	K18578|1.46525e-29|rcu:RCOM_1783100|hypothetical protein; K18578 xyloglucan-specific exo-beta-1,4-glucanase [EC:3.2.1.155] (A)	--	--	--	Fungal cellulose binding domain;; BNR/Asp-box repeat;; BNR/Asp-box repeat	--	G	Carbohydrate transport and metabolism	glycoside hydrolase family 74 protein [Rhizoctonia solani 123E]
F01.PB10067	1.72	1.28	1.78	0.68	0.75	0.84	0.87	0.47	0.86	0.8	0.15	1.11	0.2	0.94	0.7	0.52	1.26	0.31	--	--	--	--	--	[K]	Transcription	SSXT protein (N-terminal region)	GRF1-interacting factor 1 GN=F4I4.20 OS=Arabidopsis thaliana (Mouse-ear cress) PE=1 SV=1	K	Transcription	hypothetical protein L484_024545 [Morus notabilis]
F01.PB100670	0.85	1.07	1.45	0.29	0.37	1.08	3.52	0	0.74	1.66	0	0	0.65	0	0	0	0.39	0	--	--	--	K16900|0|cam:101493022|two pore calcium channel protein 1-like; K16900 two pore calcium channel protein, plant (A)	--	[PT]	--	Ion transport protein;; EF-hand domain pair	Two pore calcium channel protein 1 OS=Arabidopsis thaliana (Mouse-ear cress) PE=1 SV=1	U	Intracellular trafficking, secretion, and vesicular transport	two pore calcium channel protein, putative [Medicago truncatula]
F01.PB100671	2	6.57	3.04	5.79	5.68	1.79	3.29	2.89	1.47	3.15	3.18	2.38	4.43	1.79	2.22	0.78	1.65	0.65	--	--	--	--	--	[U]	Intracellular trafficking, secretion, and vesicular transport	--	--	U	Intracellular trafficking, secretion, and vesicular transport	vacuolar protein sorting protein [Medicago truncatula]
F01.PB100672	0.46	0.15	0.91	0.14	0.18	0.34	1.03	0.2	0.54	0.35	0.2	0.44	0.44	1.46	0.31	0.32	0.08	0.62	[RTKL]	--	--	--	--	[T]	Signal transduction mechanisms	Carbohydrate-binding protein of the ER;; Protein tyrosine kinase;; Protein kinase domain;; Di-glucose binding within endoplasmic reticulum	Probable receptor-like protein kinase At5g24010 (Precursor) GN=At5g24010 OS=Arabidopsis thaliana (Mouse-ear cress) PE=1 SV=1	T	Signal transduction mechanisms	Pto disease resistance protein [Medicago truncatula]
F01.PB100673	2.87	5.7	1.44	2.56	3.79	4.84	1.87	3.21	0	0.84	1.57	3.41	2.51	2.27	1.77	2.71	1.32	2.76	[RTKL]	--	--	K08818|0|cam:101500243|cyclin-dependent kinase G-2-like; K08818 cell division cycle 2-like [EC:2.7.11.22] (A)	--	[R]	General function prediction only	Protein kinase domain;; Protein tyrosine kinase;; Kinase-like	Cyclin-dependent kinase G-2 GN=OJ991113_30.14 OS=Oryza sativa subsp. japonica (Rice) PE=2 SV=2	T	Signal transduction mechanisms	cyclin-dependent kinase [Medicago truncatula]
F01.PB100674	0.15	0.09	0.22	0.71	4	1.08	0.58	0.62	1.42	3.65	2.01	0.6	2.74	2.17	1.71	5.24	3.12	2.75	--	--	--	--	--	--	--	--	--	S	Function unknown	hypothetical protein MTR_2g021310 [Medicago truncatula]
F01.PB100675	2.03	3.12	2.71	2.41	3.14	11.56	4.38	1.91	3.44	5.56	4.8	5.34	0.81	4.69	2.28	11.18	5.8	8.25	--	--	--	--	--	--	--	--	--	--	--	hypothetical protein MTR_1g492690 [Medicago truncatula]
F01.PB100676	0.97	1.1	1.29	0.76	0.33	0.49	0.86	0.5	0.53	0.79	0.55	0.41	0.17	0.43	0.28	0.44	1.1	0.65	--	--	--	--	--	[R]	General function prediction only	PPR repeat family;; PPR repeat;; PPR repeat;; Pentatricopeptide repeat domain;; Evolutionarily conserved signalling intermediate in Toll pathway;; Mitochondrial 28S ribosomal protein S27;; Tetratricopeptide repeat;; Anaphase-promoting complex, cyclosome, subunit 3;; Tetratricopeptide repeat	Pentatricopeptide repeat-containing protein At1g62670, mitochondrial (Precursor) GN=At1g62670 OS=Arabidopsis thaliana (Mouse-ear cress) PE=3 SV=2	S	Function unknown	Pentatricopeptide repeat-containing protein [Medicago truncatula]
F01.PB100677	6.26	12.37	10.16	9.84	6.71	7.97	8.31	4.34	5.07	5.5	6.37	5.33	3.2	3.64	2.35	4.78	5.67	6.77	--	--	--	K12875|0|mtr:MTR_8g091530|Apoptotic chromatin condensation inducer in the nucleus; K12875 apoptotic chromatin condensation inducer in the nucleus (A)	ko03013:RNA transport;ko03015:mRNA surveillance pathway;ko03040:Spliceosome	[B]	Chromatin structure and dynamics	--	--	S	Function unknown	SAP domain protein [Medicago truncatula]
F01.PB100678	1.92	0.75	1.89	3.96	3.4	2.24	2.28	1.88	3.42	1.24	2.43	1.3	3.83	3.27	3.37	2.96	2.09	0.86	--	--	--	--	--	[R]	General function prediction only	--	--	S	Function unknown	hypothetical protein MTR_7g077860 [Medicago truncatula]
F01.PB100679	2.85	3.38	5.54	3.08	2.03	2.4	2.17	1.49	3.13	2.28	3.96	1.91	1.27	1.39	2.26	3.2	1.76	3.22	[S]	Function unknown	--	--	--	--	--	--	U-box domain-containing protein 17 GN=PUB17 OS=Arabidopsis thaliana (Mouse-ear cress) PE=2 SV=1	K	Transcription	Q protein [Medicago truncatula]
F01.PB10068	17.3	18.54	12.02	9.21	5.77	4.59	11.91	11.92	11.21	17.83	16.02	11.12	12.21	9.6	6.6	10.94	9.16	7.28	[O]	Posttranslational modification, protein turnover, chaperones	--	K00799|1.19364e-118|mtr:MTR_7g065680|hypothetical protein; K00799 glutathione S-transferase [EC:2.5.1.18] (A)	ko00480:Glutathione metabolism	[O]	Posttranslational modification, protein turnover, chaperones	Glutathione S-transferase, N-terminal domain;; Glutathione S-transferase, N-terminal domain;; Glutathione S-transferase, C-terminal domain;; Glutathione S-transferase, N-terminal domain;; Glutathione S-transferase, C-terminal domain	Probable glutathione S-transferase GN=HSP26-A OS=Glycine max (Soybean) PE=2 SV=1	O	Posttranslational modification, protein turnover, chaperones	hypothetical protein MTR_7g065680 [Medicago truncatula]
F01.PB100680	7.16	7.3	5.39	3.48	5.23	2.16	5.1	4.71	3.7	4.89	3.15	1.58	5.27	4.76	4.11	3.53	5.09	1.78	--	--	--	--	--	--	--	Myosin II heavy chain-like	Microtubule-associated protein 70-2 GN=MAP70.2 OS=Arabidopsis thaliana (Mouse-ear cress) PE=1 SV=1	S	Function unknown	microtubule associated protein Type 2 [Medicago truncatula]
F01.PB100681	1.4	2.51	1.08	1.15	1.35	0.86	3.26	1.58	3.83	2.3	1.56	2.6	2.51	2.12	1.25	2.09	1.84	2.57	--	--	--	K15121|9.48871e-129|gmx:100781796|solute carrier family 25 member 44-like; K15121 solute carrier family 25, member 44 (A)	--	[C]	Energy production and conversion	Mitochondrial carrier protein	Mitochondrial carnitine/acylcarnitine carrier-like protein GN=BOU OS=Arabidopsis thaliana (Mouse-ear cress) PE=2 SV=1	S	Function unknown	substrate carrier family protein [Medicago truncatula]
F01.PB100682	2.82	2.62	1.32	3.12	1.6	3.18	1.6	1.09	0.95	1.61	0.87	1.16	1.17	0.58	2.08	2	2.75	2.35	--	--	--	--	--	[S]	Function unknown	Colon cancer-associated protein Mic1-like	--	S	Function unknown	hypothetical protein MTR_7g093740 [Medicago truncatula]
F01.PB100683	1.67	1.78	1.55	1.03	1.38	1.53	1.08	1.73	0.89	1.63	1.17	1.56	0.73	0.84	1.05	1.34	0.8	1.2	[E]	Amino acid transport and metabolism	--	K14638|0|cam:101511789|probable peptide/nitrate transporter At1g22540-like; K14638 solute carrier family 15 (peptide/histidine transporter), member 3/4 (A)	--	[E]	Amino acid transport and metabolism	POT family;; POT family	Protein NRT1/ PTR FAMILY 5.10 GN=NPF5.10 OS=Arabidopsis thaliana (Mouse-ear cress) PE=2 SV=1	E	Amino acid transport and metabolism	proton-dependent oligopeptide transport family protein [Medicago truncatula]
F01.PB100684	2.1	0.32	2.19	1.19	0.76	0.98	2.29	0.77	2.78	1.54	2.13	1.96	0.75	1.11	1.56	2.39	2.8	0.39	--	--	--	--	--	--	--	Rare lipoprotein A (RlpA)-like double-psi beta-barrel;; Pollen allergen	Expansin-A6 (Precursor) GN=T9I4.3 OS=Arabidopsis thaliana (Mouse-ear cress) PE=2 SV=2	G	Carbohydrate transport and metabolism	expansin A10 [Medicago truncatula]
F01.PB100685	0	0	0	0	0	0	0	0	0	0	0	0	0	0	0	0	0	0	[A]	RNA processing and modification	--	K12828|0|cam:101490836|splicing factor 3B subunit 1-like; K12828 splicing factor 3B subunit 1 (A)	ko03040:Spliceosome	[A]	RNA processing and modification	Splicing factor 3B subunit 1;; HEAT repeats;; HEAT repeat;; HEAT-like repeat;; Armadillo/beta-catenin-like repeat	Anamorsin homolog {ECO:0000255|HAMAP-Rule:MF_03115} OS=Medicago truncatula (Barrel medic) PE=2 SV=1	A	RNA processing and modification	splicing factor 3B subunit 1 [Medicago truncatula]
F01.PB100686	4.04	4.02	3.08	2.51	0	4.22	4.25	2.09	2.14	0.85	1.55	4.06	0.6	1.36	0.4	0.21	1.11	0.8	--	--	--	--	--	--	--	--	Uncharacterized protein At4g26450 GN=At4g26450 OS=Arabidopsis thaliana (Mouse-ear cress) PE=4 SV=1	S	Function unknown	transmembrane protein, putative [Medicago truncatula]
F01.PB100687	0.86	1.51	0.81	0.22	0.32	0.72	1.45	1.11	1.44	0.69	1.61	0.8	0.95	2.02	0.88	2.47	1.42	1	--	--	--	K00430|5.98403e-155|mtr:MTR_2g084000|Peroxidase; K00430 peroxidase [EC:1.11.1.7] (A)	ko00360:Phenylalanine metabolism;ko00940:Phenylpropanoid biosynthesis	--	--	Peroxidase;; Peroxidase	Peroxidase 52 (Precursor) GN=K18I23.14 OS=Arabidopsis thaliana (Mouse-ear cress) PE=2 SV=1	S	Function unknown	Peroxidase [Medicago truncatula]
F01.PB100688	0.32	0.44	0.28	0.02	0.05	0.07	0.19	0.19	0.2	0.19	0.13	0.25	0	0.11	0.1	0.31	0.16	0.05	[U]	Intracellular trafficking, secretion, and vesicular transport	--	K17301|0|atr:s00022p00238440|AMTR_s00022p00238440; hypothetical protein; K17301 coatomer, subunit beta (A)	--	[U]	Intracellular trafficking, secretion, and vesicular transport	Coatomer beta subunit appendage platform;; Adaptin N terminal region;; Coatomer beta C-terminal region;; HEAT repeats;; non-SMC mitotic condensation complex subunit 1	Coatomer subunit beta-2 GN=At4g31490 OS=Arabidopsis thaliana (Mouse-ear cress) PE=2 SV=2	U	Intracellular trafficking, secretion, and vesicular transport	Coatomer subunit beta OS=Danio rerio GN=copb1 PE=2 SV=1 [Rhizoctonia solani AG-1 IB]
F01.PB100689	0.63	2	0.6	1.31	1.69	0.58	1.16	0.25	0.92	0.14	0.5	0.76	0.15	0.11	0.48	0.36	0.37	0.05	--	--	--	--	--	--	--	--	--	S	Function unknown	hypothetical protein MTR_4g030020 [Medicago truncatula]
F01.PB10069	0.44	0	0.19	8.91	4.26	11.27	4.15	0.93	1.45	3.88	4.37	3.42	18.46	6.52	19.97	1.36	3.12	7.89	--	--	--	--	--	--	--	Phosphate-induced protein 1 conserved region	Protein EXORDIUM (Precursor) GN=EXO OS=Arabidopsis thaliana (Mouse-ear cress) PE=2 SV=1	--	--	hypothetical protein MTR_5g064360 [Medicago truncatula]
F01.PB100690	5.55	4.76	6.89	12.87	7.82	28.07	9.52	33.37	2.26	25.52	10.66	3.4	4.61	7.49	11.08	5.03	5.84	23.78	[O]	Posttranslational modification, protein turnover, chaperones	--	K03283|0|cam:101501931|heat shock cognate 70 kDa protein 2-like; K03283 heat shock 70kDa protein 1/8 (A)	ko03040:Spliceosome;ko04141:Protein processing in endoplasmic reticulum;ko04144:Endocytosis	[O]	Posttranslational modification, protein turnover, chaperones	Hsp70 protein	Heat shock cognate 70 kDa protein 2 GN=HSC-2 OS=Solanum lycopersicum (Tomato) PE=1 SV=1	O	Posttranslational modification, protein turnover, chaperones	heat shock cognate 70 kDa protein [Medicago truncatula]
F01.PB100691	4.38	2.64	1.2	0.88	1.53	1.54	5.48	0.42	0.18	0.41	1.85	1.05	1.77	1.68	1.37	2.15	0.42	1.59	[O]	Posttranslational modification, protein turnover, chaperones	--	K03347|0|gmx:100779134|cullin-1-like; K03347 cullin 1 (A)	ko04120:Ubiquitin mediated proteolysis;ko04141:Protein processing in endoplasmic reticulum	[D]	Cell cycle control, cell division, chromosome partitioning	Cullin family;; Cullin protein neddylation domain	Cullin-1 GN=CUL1 OS=Arabidopsis thaliana (Mouse-ear cress) PE=1 SV=1	O	Posttranslational modification, protein turnover, chaperones	cullin 3B [Medicago truncatula]
F01.PB100692	1.24	1.69	3.71	0.68	1.01	0.79	1.15	0.65	1.26	0.62	1.22	0.51	0.88	1.31	1.52	2.48	0.7	1.37	--	--	--	--	--	--	--	--	--	S	Function unknown	COP1-interacting-like protein [Medicago truncatula]
F01.PB100693	9.89	11.75	8.9	6.19	4.61	3.99	4.12	8.81	8.82	3.48	10.85	14.29	5.3	6.52	6.13	9.64	7.75	5.98	[R]	General function prediction only	--	--	--	[R]	General function prediction only	WD domain, G-beta repeat	Katanin p80 WD40 repeat-containing subunit B1 homolog {ECO:0000255|HAMAP-Rule:MF_03022} GN=At5g23430 OS=Arabidopsis thaliana (Mouse-ear cress) PE=2 SV=3	S	Function unknown	transducin/WD-like repeat-protein [Medicago truncatula]
F01.PB100694	1	1.36	1.55	0.83	0.84	0.88	2.5	1.91	1.21	2.13	1.28	1.86	1.35	2.02	0.42	1.94	0.97	0.58	[S]	Function unknown	--	K13457|0|mtr:MTR_3g056200|Disease resistance protein; K13457 disease resistance protein RPM1 (A)	ko04626:Plant-pathogen interaction	[T]	Signal transduction mechanisms	NB-ARC domain;; AAA domain	Disease resistance protein RPM1 GN=F17A9.20 OS=Arabidopsis thaliana (Mouse-ear cress) PE=1 SV=1	S	Function unknown	LRR and NB-ARC domain disease resistance protein [Medicago truncatula]
F01.PB100695	0.09	0.08	1.31	0.21	0	0.38	0.1	0.39	0.07	0.23	0.5	0	0.54	0	0.98	0	0	0.56	[C]	Energy production and conversion	--	K02108|1.42253e-149|cam:6797466|atpI, CiarC_p023; ATP synthase CF0 A subunit; K02108 F-type H+-transporting ATPase subunit a (A)	ko00190:Oxidative phosphorylation;ko00195:Photosynthesis	[C]	Energy production and conversion	ATP synthase A chain;; Ribosomal protein S2;; Ribosomal protein S2	ATP synthase subunit a, chloroplastic {ECO:0000255|HAMAP-Rule:MF_01393} OS=Pisum sativum (Garden pea) PE=3 SV=1	C	Energy production and conversion	ATP synthase CFO A subunit [Lathyrus sativus]
F01.PB100696	0.35	0.32	1.16	1.47	1.19	1.06	0.74	0.85	0.29	1	0.55	0.44	0.7	0.43	1	0	0.99	1.55	[KAD]	--	--	--	--	[T]	Signal transduction mechanisms	--	F-box/LRR-repeat protein 15 GN=FBL15 OS=Arabidopsis thaliana (Mouse-ear cress) PE=2 SV=2	S	Function unknown	PREDICTED: traB domain-containing protein-like isoform X3 [Glycine max]
F01.PB100697	8.85	6.5	9.85	4.5	3.98	4.75	5.36	4.49	6.41	5.16	5.39	4.62	4.65	4.12	4.51	4.61	4.77	4.01	[G]	Carbohydrate transport and metabolism	--	K00616|1.01351e-118|mtr:MTR_4g101620|Transaldolase; K00616 transaldolase [EC:2.2.1.2] (A)	ko00030:Pentose phosphate pathway;ko01200:Carbon metabolism;ko01230:Biosynthesis of amino acids	[G]	Carbohydrate transport and metabolism	Transaldolase	--	G	Carbohydrate transport and metabolism	transaldolase total2 protein [Medicago truncatula]
F01.PB100698	1.73	0.75	1.8	0.87	1.43	0.47	1.32	2.55	0.78	1.12	1.54	0.96	0.4	0.67	0.68	1.35	0.43	0.07	--	--	--	--	--	--	--	--	--	--	--	hypothetical protein MTR_4g035260 [Medicago truncatula]
F01.PB100699	6.79	8.36	5.09	5.51	5.96	2.38	14.14	11.52	10.48	4.24	11.67	7.66	10.07	22.32	5.18	10.13	8.19	4.3	[R]	General function prediction only	--	K14664|0|mtr:MTR_3g088590|IAA-amino acid hydrolase ILR1-like protein; K14664 IAA-amino acid hydrolase [EC:3.5.1.-] (A)	--	--	--	Peptidase family M20/M25/M40;; Peptidase family M20/M25/M40	IAA-amino acid hydrolase ILR1-like 6 (Precursor) GN=T18F15.9 OS=Arabidopsis thaliana (Mouse-ear cress) PE=2 SV=2	E	Amino acid transport and metabolism	IAA-amino acid hydrolase ILR1-like protein [Medicago truncatula]
F01.PB1007	153.52	99.25	94.04	56.22	60.78	59.92	84.41	83.07	86.74	90.87	67.69	86.16	69.31	79.16	69.25	65.33	77.34	62.39	--	--	--	K12877|3.76873e-106|cam:101514474|protein mago nashi homolog; K12877 protein mago nashi (A)	ko03013:RNA transport;ko03015:mRNA surveillance pathway;ko03040:Spliceosome	[A]	RNA processing and modification	Mago nashi protein	Protein mago nashi homolog GN=At1g02140 OS=Arabidopsis thaliana (Mouse-ear cress) PE=1 SV=1	A	RNA processing and modification	PREDICTED: protein mago nashi homolog [Cicer arietinum]
F01.PB10070	0.7	3.18	3.36	1	2.62	2.01	2.89	1.86	3.93	2.02	5.2	0.56	3.09	0.95	1.74	5.33	1.72	4.38	--	--	--	K11450|0|cam:101497154|lysine-specific histone demethylase 1 homolog 1-like; K11450 lysine-specific histone demethylase 1 [EC:1.-.-.-] (A)	--	[Q]	Secondary metabolites biosynthesis, transport and catabolism	Flavin containing amine oxidoreductase	Lysine-specific histone demethylase 1 homolog 1 GN=F23N19.19 OS=Arabidopsis thaliana (Mouse-ear cress) PE=1 SV=1	S	Function unknown	lysine-specific histone demethylase-like protein [Medicago truncatula]
F01.PB100700	12.39	9.65	6.94	11.07	14.54	4.35	8.53	9.22	13.05	6.52	3.29	5.17	5.26	7.02	9.9	4.6	9	8.11	--	--	--	--	--	--	--	--	Serine/threonine-protein kinase At5g01020 GN=At5g01020 OS=Arabidopsis thaliana (Mouse-ear cress) PE=1 SV=1	S	Function unknown	Nodulation protein H [Medicago truncatula]
F01.PB100701	0.57	0.29	1.15	0.21	0.47	0.98	2.31	0.45	2.16	0.56	2.99	1.83	0.46	0	0.79	0.22	1.74	0.86	[C]	Energy production and conversion	--	K01638|3.60549e-49|mtr:MTR_077s0031|Malate synthase; K01638 malate synthase [EC:2.3.3.9] (A)	ko00620:Pyruvate metabolism;ko00630:Glyoxylate and dicarboxylate metabolism;ko01200:Carbon metabolism	[C]	Energy production and conversion	Malate synthase;; Mpp10 protein	Malate synthase, glyoxysomal (Fragment) OS=Glycine max (Soybean) PE=2 SV=1	C	Energy production and conversion	malate synthase, partial [Saribus jeanneneyi]
F01.PB100702	6.05	5.76	7.3	9.15	6.06	9.8	7.86	7.24	14.46	7.56	12.94	13.79	5.22	11.23	10.57	14.55	6.99	9.82	[R]	General function prediction only	--	K12837|0|mtr:MTR_4g031680|Splicing factor U2af large subunit B; K12837 splicing factor U2AF 65 kDa subunit (A)	ko03040:Spliceosome	[A]	RNA processing and modification	RNA recognition motif. (a.k.a. RRM, RBD, or RNP domain);; RNA recognition motif (a.k.a. RRM, RBD, or RNP domain);; RNA recognition motif. (a.k.a. RRM, RBD, or RNP domain)	Splicing factor U2af large subunit B GN=U2AF65B OS=Nicotiana plumbaginifolia (Leadwort-leaved tobacco) PE=2 SV=1	S	Function unknown	Splicing factor U2af large subunit B [Medicago truncatula]
F01.PB100703	3.28	3.75	1.11	5.84	4.16	2.33	2.57	1.5	3.1	3.94	3.07	2.25	2.7	3.48	1.99	3.25	5.17	6	--	--	--	--	--	--	--	UBA/TS-N domain	--	S	Function unknown	hypothetical protein MTR_5g088750 [Medicago truncatula]
F01.PB100704	6.76	5.03	7.92	6.91	12.79	10.43	10.24	5.63	2.49	14.34	4.7	5.15	6.13	7	2.07	11.92	2.07	2.84	[R]	General function prediction only	--	K12741|3.87554e-168|mtr:MTR_5g088220|Heterogeneous nuclear ribonucleoprotein D0; K12741 heterogeneous nuclear ribonucleoprotein A1/A3 (A)	ko03040:Spliceosome	[R]	General function prediction only	RNA recognition motif. (a.k.a. RRM, RBD, or RNP domain);; RNA recognition motif (a.k.a. RRM, RBD, or RNP domain);; RNA recognition motif. (a.k.a. RRM, RBD, or RNP domain);; Nup53/35/40-type RNA recognition motif	UBP1-associated protein 2B GN=UBA2B OS=Arabidopsis thaliana (Mouse-ear cress) PE=2 SV=1	S	Function unknown	RNA recognition motif [Medicago truncatula]
F01.PB100705	0.56	0.76	0.67	0.57	0.22	0.27	0.22	0.43	0.47	0.46	0.23	0.23	0.47	0.36	0.28	0.51	0.54	0.18	--	--	--	K11498|0|cam:101511764|centromere-associated protein E-like; K11498 centromeric protein E (A)	--	--	--	--	--	Z	Cytoskeleton	kinesin motor domain protein [Medicago truncatula]
F01.PB100706	0.6	0.11	0.33	0.47	0.72	0.46	0.55	0.28	0.56	0.28	0.24	0	0.17	0	0.25	0.06	0.13	0.3	--	--	--	--	--	--	--	Armadillo/beta-catenin-like repeat	--	S	Function unknown	TNP1 [Medicago truncatula]
F01.PB100707	1.26	1.89	1.64	1.45	0.68	1.27	0.87	1.47	2.74	1.51	1.17	1.69	0.28	1.5	2.06	1.28	2.07	1.26	--	--	--	--	--	--	--	Leucine Rich Repeat	Putative disease resistance protein At4g11170 GN=At4g11170 OS=Arabidopsis thaliana (Mouse-ear cress) PE=2 SV=1	--	--	Disease resistance-like protein GS4-4 [Medicago truncatula]
F01.PB100708	0.44	0.7	0.21	2.58	1.64	0.06	0.53	2.07	2.46	3.58	3.22	0.57	0.44	0.77	1.83	3.45	0.69	0.69	--	--	--	--	--	--	--	--	--	--	--	--
F01.PB100709	0.14	0.16	0.08	0.84	2.25	0.8	2.56	0.79	0.1	1.45	0.69	1.32	1.78	0.76	1.69	1.55	3.05	0.93	--	--	--	K13464|2.98419e-67|mtr:MTR_2g042900|Protein TIFY 10B; K13464 jasmonate ZIM domain-containing protein (A)	ko04075:Plant hormone signal transduction	--	--	tify domain;; Divergent CCT motif	Protein TIFY 10B OS=Arabidopsis thaliana (Mouse-ear cress) PE=1 SV=1	S	Function unknown	jasmonate zim-domain protein [Medicago truncatula]
F01.PB10071	13.11	9.76	16.81	16.31	10.06	15.11	10.85	11.69	46.52	11.76	28.61	17.33	31.13	34.05	19.96	15.77	18.54	20.69	--	--	--	K12850|5.40049e-62|mtr:MTR_5g077180|Pre-mRNA-splicing factor 38B; K12850 pre-mRNA-splicing factor 38B (A)	ko03040:Spliceosome	[R]	General function prediction only	Pre-mRNA-splicing factor 38-associated hydrophilic C-term	--	A	RNA processing and modification	Pre-mRNA-splicing factor 38B [Medicago truncatula]
F01.PB100710	0	0	0	0.09	0.05	0.09	0.41	0.12	0.22	0.35	0.05	0.29	0.1	0.08	0.05	0.42	0.21	0.27	--	--	--	--	--	--	--	Transcription factor Opi1	--	S	Function unknown	hypothetical protein CSUB01_04772 [Colletotrichum sublineola]
F01.PB100711	0	0.24	0	0	0	0	0	0	0	0	0	0	0	0.35	0	0	0	0	--	--	--	--	--	--	--	--	--	--	--	hypothetical protein MTR_7g089680 [Medicago truncatula]
F01.PB100712	3.17	2.44	1.66	2.27	1.7	2.62	6.03	4.14	3.57	1.66	4.49	3.59	1.84	1.92	2.15	0.84	3.51	2.47	[M]	Cell wall/membrane/envelope biogenesis	--	K00820|0|mtr:MTR_7g080270|Glucosamine-fructose-6-phosphate aminotransferase; K00820 glucosamine--fructose-6-phosphate aminotransferase (isomerizing) [EC:2.6.1.16] (A)	ko00250:Alanine, aspartate and glutamate metabolism;ko00520:Amino sugar and nucleotide sugar metabolism	[M]	Cell wall/membrane/envelope biogenesis	SIS domain;; Glutamine amidotransferases class-II;; Glutamine amidotransferase domain;; Glutamine amidotransferase domain;; Glutamine amidotransferases class-II	Glutamine--fructose-6-phosphate aminotransferase [isomerizing] {ECO:0000255|HAMAP-Rule:MF_00164} OS=Cyanidium caldarium PE=3 SV=3	M	Cell wall/membrane/envelope biogenesis	Glucosamine-fructose-6-phosphate aminotransferase [Medicago truncatula]
F01.PB100713	1.04	0.88	1.07	3.15	5.72	3.18	2.17	1.68	4.77	2.41	3.16	3.84	2.81	1.34	3.49	3.34	3.85	4.13	[RTKL]	--	--	--	--	[T]	Signal transduction mechanisms	Protein kinase domain;; Protein tyrosine kinase	Probable receptor-like protein kinase At5g15080 GN=At5g15080 OS=Arabidopsis thaliana (Mouse-ear cress) PE=2 SV=1	T	Signal transduction mechanisms	Protein kinase 2A [Medicago truncatula]
F01.PB100714	0	0	0	0	0	0	0	0	0	0	0	0	0.14	0	0	0	0	0	--	--	--	--	--	--	--	Frigida-like protein	FRIGIDA-like protein 3 GN=FRL3 OS=Arabidopsis thaliana (Mouse-ear cress) PE=1 SV=1	S	Function unknown	frigida-LIKE protein [Medicago truncatula]
F01.PB100715	2.08	1.56	2.24	7.57	9.02	12.51	8.27	2.74	7.54	2.22	8.05	1.97	4.3	11.64	6.12	7.16	6.38	3.34	--	--	--	--	--	--	--	Plant transposase (Ptta/En/Spm family)	--	S	Function unknown	hypothetical protein MTR_4g027820 [Medicago truncatula]
F01.PB100716	2.33	2.01	1.17	3.35	2.21	3.85	4.75	1.05	1.8	2.67	2.37	2.6	3.04	2.63	2.23	5.41	3.23	3.55	[RTKL]	--	--	--	--	[T]	Signal transduction mechanisms	Protein kinase domain;; Protein tyrosine kinase	Probable receptor-like protein kinase At5g15080 GN=At5g15080 OS=Arabidopsis thaliana (Mouse-ear cress) PE=2 SV=1	T	Signal transduction mechanisms	Protein kinase 2B [Medicago truncatula]
F01.PB100717	0.82	0.87	3.23	0.21	0.34	0.12	0.54	0.34	1.03	0.25	0.23	0.48	0.45	1.09	0.41	0.18	0.38	0.22	--	--	--	--	--	--	--	--	--	--	--	--
F01.PB100718	0.33	0.76	0.51	0	0.34	0.39	0	0.46	0.24	0.38	0.15	0.33	0.9	0.66	0.42	1.38	0.77	0.27	[P]	Inorganic ion transport and metabolism	--	K17471|0|cam:101492117|probable sulfate transporter 3.4-like; K17471 sulfate transporter 3 (A)	--	[P]	Inorganic ion transport and metabolism	Sulfate transporter family;; Sulfate transporter N-terminal domain with GLY motif;; STAS domain	Probable sulfate transporter 3.4 GN=SULTR3;4 OS=Arabidopsis thaliana (Mouse-ear cress) PE=2 SV=1	P	Inorganic ion transport and metabolism	sulfate/bicarbonate/oxalate exchanger and transporter sat-1 [Medicago truncatula]
F01.PB100719	0	0.23	0.09	0.49	0	0.25	0.2	0.09	0.15	0.18	0.08	0.42	0.51	0.07	0.26	0.5	0.15	0.37	--	--	--	K09534|0|mtr:MTR_2g033460|Chaperone protein dnaJ; K09534 DnaJ homolog subfamily C member 14 (A)	--	[O]	Posttranslational modification, protein turnover, chaperones	Cleavage inducing molecular chaperone;; DnaJ domain	--	O	Posttranslational modification, protein turnover, chaperones	Chaperone protein dnaJ [Medicago truncatula]
F01.PB10072	6.82	6.22	4.71	7.78	6.22	10.62	8.71	11.15	5.48	8.77	9.28	0.87	3.81	3.86	7.8	0.73	4.31	0	--	--	--	--	--	--	--	Protein of unknown function (DUF707)	--	S	Function unknown	lysine ketoglutarate reductase trans-splicing-like protein [Medicago truncatula]
F01.PB100720	0.37	0.62	0.87	4.24	1.84	0.6	2.04	2.3	2.79	0.94	1.11	1.64	0.23	1.49	0.32	2.24	2.54	0.53	--	--	--	--	--	--	--	--	--	--	--	unknown [Medicago truncatula]
F01.PB100721	0.24	0.93	0.28	0	0.22	1.1	0.24	0	0.2	9.09	7.77	0.1	1.04	2.77	0.63	0.88	0.8	1.81	--	--	--	--	--	--	--	--	--	--	--	hypothetical protein MTR_3g104540 [Medicago truncatula]
F01.PB100722	10.41	5.7	5.75	1.8	1.67	2.52	4.41	4.8	3.09	6.31	4.7	5.63	4.29	2.88	2.85	4.3	4.2	2.21	[C]	Energy production and conversion	--	K12355|0|mtr:MTR_8g083530|Aldehyde dehydrogenase; K12355 coniferyl-aldehyde dehydrogenase [EC:1.2.1.68] (A)	ko00940:Phenylpropanoid biosynthesis	[C]	Energy production and conversion	Aldehyde dehydrogenase family;; Aldehyde dehydrogenase family;; Aldehyde dehydrogenase family	Aldehyde dehydrogenase family 2 member C4 GN=MOB24.3 OS=Arabidopsis thaliana (Mouse-ear cress) PE=1 SV=2	C	Energy production and conversion	Aldehyde dehydrogenase [Medicago truncatula]
F01.PB100723	1.12	1.37	2.26	2.87	2.04	1.24	1.47	1.25	1.8	2.1	2.08	1.2	0.63	0.66	1.82	2.24	1.22	1.78	[O]	Posttranslational modification, protein turnover, chaperones	--	--	--	[O]	Posttranslational modification, protein turnover, chaperones	DnaJ domain	Chaperone protein dnaJ 20, chloroplastic (Precursor) GN=F18A5.220 OS=Arabidopsis thaliana (Mouse-ear cress) PE=1 SV=2	O	Posttranslational modification, protein turnover, chaperones	Chaperone protein dnaJ [Medicago truncatula]
F01.PB100724	1.56	1.31	1.57	2.18	0.54	0.53	0.8	0.81	0.88	0.99	0	1.34	2.37	1.16	0.55	0.86	0.9	0.31	[LKJ]	--	--	K14808|0|mtr:MTR_4g079320|hypothetical protein; K14808 ATP-dependent RNA helicase DDX54/DBP10 [EC:3.6.4.13] (A)	--	[A]	RNA processing and modification	DEAD/DEAH box helicase;; Helicase conserved C-terminal domain;; Type III restriction enzyme, res subunit	Putative DEAD-box ATP-dependent RNA helicase 29 GN=RH29 OS=Arabidopsis thaliana (Mouse-ear cress) PE=3 SV=1	L	Replication, recombination and repair	hypothetical protein MTR_4g079320 [Medicago truncatula]
F01.PB100725	0.88	0	0.59	0.75	0.91	1.58	0.81	0.83	1.19	1.85	1.22	0.46	7.32	4.16	1.05	1.59	2.67	0	[I]	Lipid transport and metabolism	--	K01897|0|pda:103722485|long chain acyl-CoA synthetase 8-like; K01897 long-chain acyl-CoA synthetase [EC:6.2.1.3] (A)	ko00061:Fatty acid biosynthesis;ko00071:Fatty acid degradation;ko01212:Fatty acid metabolism;ko04146:Peroxisome	[I]	Lipid transport and metabolism	AMP-binding enzyme	Long chain acyl-CoA synthetase 8 GN=LACS8 OS=Arabidopsis thaliana (Mouse-ear cress) PE=1 SV=1	I	Lipid transport and metabolism	PREDICTED: long chain acyl-CoA synthetase 8-like [Phoenix dactylifera]
F01.PB100726	0	0	0.5	0.57	0.33	0.08	0.49	0.75	0	1.37	0	0.59	0.89	0	0	1.03	0.28	0	[R]	General function prediction only	--	K14411|0|mtr:MTR_2g026180|RNA-binding protein, putative; K14411 RNA-binding protein Musashi (A)	ko03015:mRNA surveillance pathway	[A]	RNA processing and modification	RNA recognition motif. (a.k.a. RRM, RBD, or RNP domain);; RNA recognition motif (a.k.a. RRM, RBD, or RNP domain);; RNA recognition motif. (a.k.a. RRM, RBD, or RNP domain);; RNA recognition motif. (a.k.a. RRM, RBD, or RNP domain);; RNA recognition motif (a.k.a. RRM, RBD, or RNP domain);; RNA recognition motif. (a.k.a. RRM, RBD, or RNP domain)	Heterogeneous nuclear ribonucleoprotein 1 GN=RNP1 OS=Arabidopsis thaliana (Mouse-ear cress) PE=1 SV=1	S	Function unknown	RNA-binding protein, putative [Medicago truncatula]
F01.PB100727	0.27	0.05	0.23	0.25	0.16	0.17	0.12	0.05	0.13	0.07	0	0.05	0.1	0	0	0	0.03	0.05	--	--	--	K12591|2.87555e-77|bdi:100833602|exosome component 10; K12591 exosome complex exonuclease RRP6 [EC:3.1.13.-] (A)	ko03018:RNA degradation	[J]	Translation, ribosomal structure and biogenesis	3'-5' exonuclease;; HRDC domain;; PMC2NT (NUC016) domain	--	J	Translation, ribosomal structure and biogenesis	hypothetical protein PHYSODRAFT_553621 [Phytophthora sojae]
F01.PB100728	0	0.02	0	0	0.15	0.11	0	0.02	0.05	0	0	0	0	0.29	0.02	0	0	0	--	--	--	--	--	--	--	--	--	S	Function unknown	hypothetical protein PTT_18307 [Pyrenophora teres f. teres 0-1]
F01.PB100729	4.16	2.24	2.69	4.32	2.08	4.21	3.23	5.93	1.45	2.39	5.5	2.36	2.08	1.67	3.91	4.16	3.68	2.95	--	--	--	--	--	--	--	--	--	--	--	hypothetical protein MTR_8g465850 [Medicago truncatula]
F01.PB10073	23.85	19.39	14.73	13.4	9.82	12.96	27.64	19.74	28	13.27	19.4	17.89	15.54	16.02	14.77	17.05	17.68	15.39	--	--	--	K04506|0|mtr:MTR_8g038370|E3 ubiquitin-protein ligase SINAT5; K04506 E3 ubiquitin-protein ligase SIAH1 [EC:6.3.2.19] (A)	ko04120:Ubiquitin mediated proteolysis	[R]	General function prediction only	Seven in absentia protein family	E3 ubiquitin-protein ligase SINAT5 GN=SINAT5 OS=Arabidopsis thaliana (Mouse-ear cress) PE=1 SV=2	O	Posttranslational modification, protein turnover, chaperones	ubiquitin ligase SINAT3 [Medicago truncatula]
F01.PB100730	0	0.05	0.02	0.06	0.15	0.09	0.07	0.19	0.16	0.04	0.08	0.02	0.06	0	0	0	0.05	0	[O]	Posttranslational modification, protein turnover, chaperones	--	--	--	[O]	Posttranslational modification, protein turnover, chaperones	ATPase family associated with various cellular activities (AAA);; AAA domain;; Holliday junction DNA helicase ruvB N-terminus;; AAA domain (dynein-related subfamily);; AAA domain (Cdc48 subfamily);; Vps4 C terminal oligomerisation domain	Katanin p60 ATPase-containing subunit A1 {ECO:0000255|HAMAP-Rule:MF_03023} GN=At1g80350 OS=Arabidopsis thaliana (Mouse-ear cress) PE=1 SV=1	O	Posttranslational modification, protein turnover, chaperones	hypothetical protein FOXB_10833 [Fusarium oxysporum Fo5176]
F01.PB100731	0.44	0.03	0.78	2.66	0.72	0	0.02	1.15	0.14	0.7	1.82	0.09	0.34	0.45	0.58	1.14	1.19	0.13	--	--	--	--	--	[R]	General function prediction only	Domain of unknown function (DUF4283);; Zinc knuckle	--	T	Signal transduction mechanisms	hypothetical protein MTR_3g028330 [Medicago truncatula]
F01.PB100732	0.64	0.85	0.42	0.72	0.57	0.56	1.2	1.51	0.73	0.55	2.02	0.53	1.38	0.53	0.4	0.96	0.86	0	[RTKL]	--	--	--	--	--	--	Protein kinase domain;; Protein tyrosine kinase;; Leucine rich repeat;; Leucine Rich repeats (2 copies);; Leucine Rich Repeat;; Leucine Rich repeat;; Leucine rich repeat	Probable LRR receptor-like serine/threonine-protein kinase At4g08850 (Precursor) GN=At4g08850 OS=Arabidopsis thaliana (Mouse-ear cress) PE=2 SV=3	S	Function unknown	LRR receptor-like kinase family protein [Medicago truncatula]
F01.PB100733	0	0.13	0	0	0	0	0.22	0.16	0	0.12	0.36	0	0.78	0	0.24	0	0.39	0	--	--	--	--	--	--	--	--	--	S	Function unknown	hypothetical protein MTR_8g098995 [Medicago truncatula]
F01.PB100734	1.05	0	0.39	1.02	6.27	1.67	3.36	3.99	2.02	1.57	3.27	2.33	2.72	2.01	1.29	3.45	6.44	2.23	--	--	--	--	--	[TU]	--	ANTH domain	Putative clathrin assembly protein At5g35200 GN=At5g35200 OS=Arabidopsis thaliana (Mouse-ear cress) PE=1 SV=1	U	Intracellular trafficking, secretion, and vesicular transport	hypothetical protein MTR_4g115420 [Medicago truncatula]
F01.PB100735	0	0	0	0	0	0	0	0	0	0	0	6.75	5.99	0	0	0	0	0	[RTKL]	--	--	--	--	[T]	Signal transduction mechanisms	Protein kinase domain;; Protein tyrosine kinase	Calcium-dependent protein kinase 4 GN=CPK4 OS=Solanum tuberosum (Potato) PE=2 SV=1	T	Signal transduction mechanisms	Calcium-dependent protein kinase [Medicago truncatula]
F01.PB100736	0	3.75	0	0	0	0	3.24	0.29	0	0	0	0	2.02	6.39	0.74	6.9	0	3.38	[RTKL]	--	--	--	--	[T]	Signal transduction mechanisms	Protein kinase domain;; Protein tyrosine kinase;; Ankyrin repeats (3 copies);; Ankyrin repeat;; Ankyrin repeats (many copies);; Ankyrin repeat;; Ankyrin repeats (many copies)	Serine/threonine-protein kinase HT1 GN=HT1 OS=Arabidopsis thaliana (Mouse-ear cress) PE=1 SV=1	T	Signal transduction mechanisms	integrin-linked kinase family protein [Medicago truncatula]
F01.PB100737	0.85	0.42	0.6	0.32	0.27	0.34	0.86	0.52	0.74	0.41	0.88	0.65	0.54	0.42	0.79	0.68	0.88	0.41	[KL]	--	--	K03144|1.75253e-93|mtr:MTR_3g072660|General transcription factor IIH subunit; K03144 transcription initiation factor TFIIH subunit 4 (A)	ko03022:Basal transcription factors;ko03420:Nucleotide excision repair	[KL]	--	Transcription factor Tfb2;; Transcription factor Tfb2	--	K	Transcription	transcription factor [Medicago truncatula]
F01.PB100738	0.19	1.23	1.28	0.51	0.22	0	2.14	0.51	1.58	1.08	0.84	0.97	1.59	0.67	1.32	0.67	1.24	0.11	--	--	--	--	--	--	--	--	--	--	--	--
F01.PB100739	2.77	2.4	2.3	1.68	1.21	1.03	1.55	1.54	1.34	1.29	1.1	2.22	1.41	1.24	1.42	1.01	1.86	2.07	[G]	Carbohydrate transport and metabolism	--	K00863|0|cam:101489047|putative 3,4-dihydroxy-2-butanone kinase-like; K00863 dihydroxyacetone kinase [EC:2.7.1.29] (A)	ko00561:Glycerolipid metabolism;ko01200:Carbon metabolism	[G]	Carbohydrate transport and metabolism	Dak1 domain;; DAK2 domain	Putative 3,4-dihydroxy-2-butanone kinase GN=DHBK OS=Solanum lycopersicum (Tomato) PE=2 SV=1	G	Carbohydrate transport and metabolism	3,4-dihydroxy-2-butanone kinase, putative [Medicago truncatula]
F01.PB10074	0.31	0	0.81	0	0.26	0	0	0	0	0	0	0	0.51	0.33	0	0	0	0.36	--	--	--	--	--	--	--	--	--	S	Function unknown	hypothetical protein MTR_5g011800 [Medicago truncatula]
F01.PB100740	0.24	0.16	0	0.49	0.09	0.17	0	0	0	0	0	0	0.18	0	0.12	0	0	0	[RTKL]	--	--	--	--	--	--	Protein tyrosine kinase;; Protein kinase domain;; Salt stress response/antifungal	Cysteine-rich receptor-like protein kinase 15 (Precursor) GN=CRK15 OS=Arabidopsis thaliana (Mouse-ear cress) PE=2 SV=2	T	Signal transduction mechanisms	cysteine-rich receptor-kinase-like protein [Medicago truncatula]
F01.PB100741	0.29	1.06	1.58	1.33	1.07	0.66	0.92	0.8	1.77	1.65	0.21	1.58	0.86	0.92	0.83	0.34	1.13	1.25	--	--	--	--	--	--	--	CW-type Zinc Finger;; B3 DNA binding domain	B3 domain-containing transcription repressor VAL1 GN=T6B20.17 OS=Arabidopsis thaliana (Mouse-ear cress) PE=1 SV=1	K	Transcription	AP2/B3 transcription factor family protein [Medicago truncatula]
F01.PB100742	0.94	7.18	7.19	3.11	4.82	3.39	4.73	3.82	3.96	3.89	4.91	5.16	8.62	5.73	3.11	0	7.32	5.36	[R]	General function prediction only	--	--	--	[R]	General function prediction only	ABC1 family	Uncharacterized aarF domain-containing protein kinase At4g31390, chloroplastic (Precursor) GN=At4g31390 OS=Arabidopsis thaliana (Mouse-ear cress) PE=2 SV=1	S	Function unknown	Serine/Threonine kinase, ABC1 family protein [Medicago truncatula]
F01.PB100743	0.09	0.3	0.19	0.47	0.25	0.43	1.13	0.45	0.52	1.36	0.78	0.84	0.41	0.75	0.39	0.38	0.83	0.96	--	--	--	--	--	--	--	GDSL/SGNH-like Acyl-Esterase family found in Pmr5 and Cas1p;; GDSL/SGNH-like Acyl-Esterase family found in Pmr5 and Cas1p	Protein trichome birefringence-like 45 GN=TBL45 OS=Arabidopsis thaliana (Mouse-ear cress) PE=2 SV=1	--	--	Pmr5/Cas1p GDSL/SGNH-like acyl-esterase family protein [Medicago truncatula]
F01.PB100744	2.75	5.53	3.33	3.02	2.65	2.29	1.08	4.18	2.17	3.39	1.44	4.2	2.09	2.39	3.08	3.84	0.5	3.01	--	--	--	K14328|0|mtr:MTR_2g005600|Regulator of nonsense transcripts 3A; K14328 regulator of nonsense transcripts 3 (A)	ko03013:RNA transport;ko03015:mRNA surveillance pathway	[A]	RNA processing and modification	Smg-4/UPF3 family	Regulator of nonsense transcripts UPF3 GN=UPF3 OS=Arabidopsis thaliana (Mouse-ear cress) PE=1 SV=1	K	Transcription	Smg-4/UPF3 family protein [Medicago truncatula]
F01.PB100745	0.05	0.07	0.1	0	0.1	0.03	0.02	0	0.08	0	0	0.16	0.07	0.1	0.08	0.27	0.13	0	--	--	--	K02911|1.26515e-47|mtr:MTR_1g025320|hypothetical protein; K02911 large subunit ribosomal protein L32 (A)	ko03010:Ribosome	--	--	--	--	S	Function unknown	hypothetical protein MTR_1g025320 [Medicago truncatula]
F01.PB100746	3.57	4.11	3.19	2.29	1.98	2.48	3.98	3.21	5.94	3.24	3.89	4.51	3.53	4.59	3.41	5.16	3.93	4.01	--	--	--	--	--	--	--	Complex 1 protein (LYR family);; Complex1_LYR-like	--	S	Function unknown	unknown [Medicago truncatula]
F01.PB100747	3.2	3.14	3.65	1.63	1.12	1.49	2.89	1.94	1.54	1.82	1.51	2.53	5.39	4.44	2.71	1.26	1.62	1.4	[R]	General function prediction only	--	--	--	[BK]	--	SET domain;; Ubiquitin-binding WIYLD domain;; Pre-SET motif	Histone-lysine N-methyltransferase SUVR4 GN=T27C4.2 OS=Arabidopsis thaliana (Mouse-ear cress) PE=1 SV=2	S	Function unknown	histone-lysine N-methyltransferase SUVR2-like protein [Medicago truncatula]
F01.PB100748	0.71	1.17	1.62	2.02	1.46	2.11	1.16	0.65	1.8	0.95	1.3	0.79	0.56	0.8	1.31	1.55	1.1	1.18	--	--	--	--	--	[O]	Posttranslational modification, protein turnover, chaperones	--	RING-H2 finger protein ATL54 GN=ATL54 OS=Arabidopsis thaliana (Mouse-ear cress) PE=2 SV=2	O	Posttranslational modification, protein turnover, chaperones	hypothetical protein MTR_3g006490 [Medicago truncatula]
F01.PB100749	14.78	5.24	9.42	4.29	2.6	2.78	2.66	3.9	2.06	2.39	2.86	2.5	3.1	2.43	1.15	1.27	0.63	1.82	[G]	Carbohydrate transport and metabolism	--	--	--	[G]	Carbohydrate transport and metabolism	Glycosyl hydrolases family 35;; Beta-galactosidase	Beta-galactosidase (Precursor) OS=Malus domestica (Apple) PE=1 SV=1	G	Carbohydrate transport and metabolism	Beta-galactosidase [Medicago truncatula]
F01.PB10075	0.17	0	0	0.15	0	0	0.12	0	0	0	0.13	0	0	0	0	0.19	0.29	0	--	--	--	--	--	[P]	Inorganic ion transport and metabolism	--	--	S	Function unknown	hypothetical protein MTR_7g101590 [Medicago truncatula]
F01.PB100750	3.94	5.2	3.73	3.01	2.21	3.74	6.29	5.11	10.52	4.03	5.62	3.29	13.57	8.39	12.84	9.73	7.44	5.86	[E]	Amino acid transport and metabolism	--	K00600|0|mtr:MTR_3g073470|Serine hydroxymethyltransferase; K00600 glycine hydroxymethyltransferase [EC:2.1.2.1] (A)	ko00260:Glycine, serine and threonine metabolism;ko00460:Cyanoamino acid metabolism;ko00630:Glyoxylate and dicarboxylate metabolism;ko00670:One carbon pool by folate;ko01200:Carbon metabolism;ko01230:Biosynthesis of amino acids	[E]	Amino acid transport and metabolism	Serine hydroxymethyltransferase;; Aminotransferase class-V	Serine hydroxymethyltransferase 7 GN=F7F23.9 OS=Arabidopsis thaliana (Mouse-ear cress) PE=2 SV=1	E	Amino acid transport and metabolism	serine transhydroxymethyltransferase [Medicago truncatula]
F01.PB100751	0	0.15	0	0	0.79	0	0.72	0.42	0	0.1	0.06	0	0.23	0.05	0.59	0.66	1.11	0.21	--	--	--	--	--	--	--	--	Protein CHUP1, chloroplastic GN=CHUP1 OS=Arabidopsis thaliana (Mouse-ear cress) PE=1 SV=1	S	Function unknown	hydroxyproline-rich glycoprotein family protein [Medicago truncatula]
F01.PB100752	12.03	13.2	9.66	17.72	6.19	10.26	14.34	7.66	9.36	9.58	9.64	10.92	6.27	9.32	2.95	9.94	9.75	2.38	[R]	General function prediction only	--	K13217|0|mtr:MTR_7g098430|Pre-mRNA-processing factor; K13217 pre-mRNA-processing factor 39 (A)	--	[A]	RNA processing and modification	Suppressor of forked protein (Suf);; Tetratricopeptide repeat;; Tetratricopeptide repeat	Cleavage stimulation factor subunit 77 {ECO:0000303|PubMed:12379796} OS=Arabidopsis thaliana (Mouse-ear cress) PE=1 SV=1	A	RNA processing and modification	Pre-mRNA-processing factor 39 [Medicago truncatula]
F01.PB100753	0.97	0.37	1.6	1.2	0.75	1.4	1.09	1.89	2.55	1.48	1.54	3.77	2.68	4.31	2.98	1.57	3.24	1.51	--	--	--	K09060|1.67419e-115|gmx:778122|BZIP86; bZIP transcription factor bZIP86; K09060 plant G-box-binding factor (A)	--	--	--	bZIP transcription factor;; G-box binding protein MFMR;; Basic region leucine zipper;; bZIP Maf transcription factor	Transcription factor HBP-1a OS=Triticum aestivum (Wheat) PE=2 SV=1	K	Transcription	bZIP transcription factor family protein [Medicago truncatula]
F01.PB100754	1.21	0.83	1.37	0.51	0.46	1.1	0.99	0.93	1.42	1.16	1.63	1.48	0.81	1.58	1.3	1.22	1.32	0.35	--	--	--	--	--	--	--	--	--	S	Function unknown	hypothetical protein MTR_8g076840 [Medicago truncatula]
F01.PB100755	5.26	3.27	4.12	7.88	4.97	2.58	8.23	5.62	10.23	4.48	4.47	4.49	6.41	1.47	4.7	4.87	2.85	1.32	[RTKL]	--	--	K13412|0|mtr:MTR_1g041150|Calcium dependent protein kinase; K13412 calcium-dependent protein kinase [EC:2.7.11.1] (A)	ko04626:Plant-pathogen interaction	[T]	Signal transduction mechanisms	Protein kinase domain;; Protein tyrosine kinase;; Lipopolysaccharide kinase (Kdo/WaaP) family;; EF hand;; EF-hand domain pair;; EF-hand domain;; EF-hand domain pair;; EF hand;; Cytoskeletal-regulatory complex EF hand;; Secreted protein acidic and rich in cysteine Ca binding region	Calcium-dependent protein kinase 1 GN=MUK11.19 OS=Arabidopsis thaliana (Mouse-ear cress) PE=1 SV=1	T	Signal transduction mechanisms	Calcium dependent protein kinase [Medicago truncatula]
F01.PB100756	0	0	0	0	0	0	0	0.53	0	0	0	0	0	0.28	0	0	1.55	0	--	--	--	--	--	--	--	--	--	--	--	hypothetical protein MTR_6g055485 [Medicago truncatula]
F01.PB100757	2.68	1.99	2.42	2.3	2.14	1.62	2.48	4.38	3.63	3.04	2.04	1.53	2.13	2.98	1.32	2.41	2.07	2.28	--	--	--	--	--	--	--	DnaJ domain	--	S	Function unknown	hypothetical protein MTR_5g047140 [Medicago truncatula]
F01.PB100758	7.17	3.76	7.26	3.05	4.76	4.63	4.13	2.54	2.44	5.94	3.41	1.85	0.97	2.83	2.27	3.32	3.51	3.8	--	--	--	--	--	--	--	--	Probable pectinesterase 53 (Precursor) GN=T29J13.150 OS=Arabidopsis thaliana (Mouse-ear cress) PE=2 SV=1	G	Carbohydrate transport and metabolism	hypothetical protein MTR_6g084180 [Medicago truncatula]
F01.PB100759	0.94	0.78	0.92	0.63	0.75	1.45	0.02	0.5	0.99	0.91	1.11	0.77	0.54	1.11	0.58	1.69	1.65	0.41	[RTKL]	--	--	--	--	--	--	Carbohydrate-binding protein of the ER;; Protein tyrosine kinase;; Protein kinase domain;; Leucine Rich repeats (2 copies);; Leucine rich repeat;; Leucine Rich Repeat	Probable LRR receptor-like serine/threonine-protein kinase At1g67720 (Precursor) GN=At1g67720 OS=Arabidopsis thaliana (Mouse-ear cress) PE=2 SV=1	T	Signal transduction mechanisms	LRR receptor-like kinase [Medicago truncatula]
F01.PB10076	38.52	41.51	26.81	15.81	12.05	11.98	47.41	28.94	41.76	33.85	34.52	27.59	52.83	38.3	43.51	49.46	43.73	38.48	--	--	--	--	--	--	--	Late embryogenesis abundant protein	Protein YLS9 GN=F11F19.11 OS=Arabidopsis thaliana (Mouse-ear cress) PE=2 SV=1	S	Function unknown	late embryogenesis abundant hydroxyproline-rich glycoprotein [Medicago truncatula]
F01.PB100760	4.24	1.64	2.53	2.48	1.94	1.36	2	0.99	2.09	2.44	2.9	0.94	2.32	2.03	0.85	1.03	1.3	0.73	[RTKL]	--	--	K08818|0|mtr:MTR_3g085650|Cyclin dependent kinase; K08818 cell division cycle 2-like [EC:2.7.11.22] (A)	--	[R]	General function prediction only	Protein kinase domain;; Protein tyrosine kinase;; Kinase-like;; Protein kinase domain	Cyclin-dependent kinase G-2 GN=OJ991113_30.14 OS=Oryza sativa subsp. japonica (Rice) PE=2 SV=2	T	Signal transduction mechanisms	cyclin-dependent kinase [Medicago truncatula]
F01.PB100761	0.41	0	0	0	0	0	0	0	3.92	0	1.2	0	0	0	0	0	0	0	--	--	--	--	--	[S]	Function unknown	Spatacsin C-terminus	--	S	Function unknown	hypothetical protein MTR_8g092100 [Medicago truncatula]
F01.PB100762	9.61	9.51	8.92	4.23	3.4	2.5	7.11	4.69	5.56	4.12	4.92	4.7	4.89	4.54	4.79	4.46	6.77	2.2	[EH]	--	--	K01657|0|cam:101489414|anthranilate synthase component I-2, chloroplastic-like; K01657 anthranilate synthase component I [EC:4.1.3.27] (A)	ko00400:Phenylalanine, tyrosine and tryptophan biosynthesis;ko01230:Biosynthesis of amino acids	[E]	Amino acid transport and metabolism	chorismate binding enzyme;; Anthranilate synthase component I, N terminal region	Anthranilate synthase alpha subunit 2, chloroplastic (Precursor) GN=ASA2 OS=Arabidopsis thaliana (Mouse-ear cress) PE=2 SV=1	E	Amino acid transport and metabolism	anthranilate synthase alpha 1 [Medicago truncatula]
F01.PB100763	0.73	0	0	0	0	0	0.26	0	0.2	0.2	0	0	0.18	0.39	0	0	0	0.04	[J]	Translation, ribosomal structure and biogenesis	--	K03234|0|mtr:MTR_2g069310|Elongation factor EF-2; K03234 elongation factor 2 (A)	--	[J]	Translation, ribosomal structure and biogenesis	Elongation factor G, domain IV;; Elongation factor G C-terminus;; Elongation Factor G, domain II;; Elongation factor Tu domain 2;; Elongation factor Tu GTP binding domain;; 50S ribosome-binding GTPase	Elongation factor 2 OS=Beta vulgaris (Sugar beet) PE=2 SV=1	J	Translation, ribosomal structure and biogenesis	translation elongation factor EF-2 subunit [Medicago truncatula]
F01.PB100764	0.88	0.56	0.33	0.23	0.47	0.12	0.43	0.98	0.21	0.15	1.12	0.82	0.32	0.24	0.62	0.29	0.32	0.04	[E]	Amino acid transport and metabolism	--	K13863|0|mtr:MTR_7g086510|High affinity cationic amino acid transporter; K13863 solute carrier family 7 (cationic amino acid transporter), member 1 (A)	--	[E]	Amino acid transport and metabolism	Amino acid permease;; Amino acid permease;; Amino acid permease;; Amino acid permease	Cationic amino acid transporter 4, vacuolar GN=CAT4 OS=Arabidopsis thaliana (Mouse-ear cress) PE=2 SV=1	E	Amino acid transport and metabolism	High affinity cationic amino acid transporter [Medicago truncatula]
F01.PB100765	1.02	0.35	2.76	2.61	2.49	1.72	0.62	1.15	1.17	1.41	0.16	2.24	0	0.08	0.27	0	1.34	1.83	[R]	General function prediction only	--	K12890|9.87767e-95|mtr:MTR_7g112760|Arginine/serine-rich splicing factor; K12890 splicing factor, arginine/serine-rich 1/9 (A)	ko03040:Spliceosome	[A]	RNA processing and modification	RNA recognition motif. (a.k.a. RRM, RBD, or RNP domain);; RNA recognition motif (a.k.a. RRM, RBD, or RNP domain);; RNA recognition motif. (a.k.a. RRM, RBD, or RNP domain)	Serine/arginine-rich splicing factor SR30 GN=T12M4.19 OS=Arabidopsis thaliana (Mouse-ear cress) PE=1 SV=1	S	Function unknown	pre-mRNA-splicing factor SF2-like protein [Medicago truncatula]
F01.PB100766	2.65	5.55	2.3	1.37	2.16	0.26	5.93	5.19	3.63	3.83	4.89	3.2	4.32	9.75	4.64	3.11	4.21	1.89	[QR]	--	--	K05931|0|mtr:MTR_4g119900|Protein arginine N-methyltransferase; K05931 histone-arginine methyltransferase CARM1 [EC:2.1.1.125] (A)	--	[OK]	--	PRMT5 arginine-N-methyltransferase;; Methyltransferase domain;; Methyltransferase domain;; Ribosomal protein L11 methyltransferase (PrmA);; Met-10+ like-protein;; Methyltransferase small domain	Probable histone-arginine methyltransferase 1.3 GN=F17A9.8 OS=Arabidopsis thaliana (Mouse-ear cress) PE=2 SV=3	K	Transcription	histone-arginine methyltransferase, putative [Medicago truncatula]
F01.PB100767	3.26	4.56	1.63	1.88	2.1	3.14	2.94	3	2.17	2.62	2.42	2.58	0.84	0.56	0.5	3.39	2.9	2.62	[GEPR]	--	--	--	--	[R]	General function prediction only	Sugar (and other) transporter;; Major Facilitator Superfamily;; Sugar (and other) transporter	Sugar transporter ERD6-like 16 GN=At5g18840 OS=Arabidopsis thaliana (Mouse-ear cress) PE=2 SV=2	G	Carbohydrate transport and metabolism	PREDICTED: sugar transporter ERD6-like 16-like [Glycine max]
F01.PB100768	0.36	0.17	0.66	0.43	1	1.22	0.74	0.06	2.71	1.94	1.21	0.48	0.85	0.91	0.28	1.34	1.15	1.14	--	--	--	--	--	[R]	General function prediction only	--	--	L	Replication, recombination and repair	hypothetical protein MTR_6g034995 [Medicago truncatula]
F01.PB100769	0.22	0.34	0.18	1.14	0.65	0.68	0.59	0.28	0.67	0.68	0.52	0.19	0.78	0.49	0.65	1.57	0.42	0.07	--	--	--	--	--	[O]	Posttranslational modification, protein turnover, chaperones	--	E3 ubiquitin-protein ligase At1g12760 GN=At1g12760 OS=Arabidopsis thaliana (Mouse-ear cress) PE=1 SV=1	O	Posttranslational modification, protein turnover, chaperones	E3 ubiquitin-protein ligase [Medicago truncatula]
F01.PB10077	8.01	14.6	9	8.65	4.39	8.13	10.33	10.21	19.27	12.84	14.23	12.07	8.86	6.25	3.01	16.21	8.11	7.52	--	--	--	K14496|9.374e-103|mtr:MTR_7g070050|Abscisic acid receptor PYL4; K14496 abscisic acid receptor PYR/PYL family (A)	ko04075:Plant hormone signal transduction	--	--	--	Abscisic acid receptor PYL4 GN=T19C21.20 OS=Arabidopsis thaliana (Mouse-ear cress) PE=1 SV=1	S	Function unknown	Abscisic acid receptor PYL4 [Medicago truncatula]
F01.PB100770	1.48	1.41	1.63	1.87	2.1	2.39	1.27	3.95	3.94	4.39	2.89	3.63	3.63	4.84	4.86	6.03	5.14	3.96	[R]	General function prediction only	--	K05933|4.49894e-86|gmx:100807427|1-aminocyclopropane-1-carboxylate oxidase-like; K05933 aminocyclopropanecarboxylate oxidase [EC:1.14.17.4] (A)	ko00270:Cysteine and methionine metabolism	[QR]	--	2OG-Fe(II) oxygenase superfamily;; non-haem dioxygenase in morphine synthesis N-terminal;; non-haem dioxygenase in morphine synthesis N-terminal	1-aminocyclopropane-1-carboxylate oxidase GN=ACO1 OS=Prunus mume (Japanese apricot) PE=2 SV=1	S	Function unknown	1-aminocyclopropane-1-carboxylate oxidase-like [Glycine max]
F01.PB100771	3.66	4.29	2.95	4.72	3.27	4.3	4.43	5.03	3.95	6.61	4.44	5.52	4.65	3.79	4.54	9.29	4.84	4.08	--	--	--	--	--	[R]	General function prediction only	PPR repeat family;; PPR repeat;; PPR repeat;; Pentatricopeptide repeat domain;; Tetratricopeptide repeat;; Tetratricopeptide repeat	Pentatricopeptide repeat-containing protein At1g10270 GN=GRP23 OS=Arabidopsis thaliana (Mouse-ear cress) PE=1 SV=1	S	Function unknown	Pentatricopeptide repeat-containing protein [Medicago truncatula]
F01.PB100772	0.79	0.15	0.15	0	0	0.3	0.11	1.89	0.14	0.22	0.31	1	0.41	0.25	18.5	1.47	0.91	0.19	--	--	--	--	--	--	--	--	--	--	--	--
F01.PB100773	5.03	7.64	0.83	6.01	6.68	1.56	5.26	4.16	0.39	2.44	2.37	0.39	5.51	6.47	1.87	0.7	5.92	1.97	[RTKL]	--	--	--	--	[D]	Cell cycle control, cell division, chromosome partitioning	--	Probable serine/threonine-protein kinase At1g09600 GN=At1g09600 OS=Arabidopsis thaliana (Mouse-ear cress) PE=3 SV=1	T	Signal transduction mechanisms	hypothetical protein MTR_4g078290 [Medicago truncatula]
F01.PB100774	0.02	0	0	0	0.11	0.16	0	0.04	0.41	0.08	0	0.22	0	0.1	0	0.26	0.07	0.36	[GEPR]	--	--	--	--	[G]	Carbohydrate transport and metabolism	--	--	G	Carbohydrate transport and metabolism	hypothetical protein AOL_s00097g504 [Arthrobotrys oligospora ATCC 24927]
F01.PB100775	0.21	0.33	0.55	1.03	1.14	1.1	0.51	0.7	0.31	0.58	1.1	0.64	0.33	0.31	0.58	1.41	1.28	0.63	--	--	--	--	--	--	--	--	--	K	Transcription	Myb family transcription factor APL [Medicago truncatula]
F01.PB100776	1.14	0.49	0.63	0.96	0.57	0.31	0.55	0.74	0.48	0.25	0.37	0.83	0.1	0.12	0.5	0.57	0.35	0.05	--	--	--	--	--	--	--	Protein of unknown function (DUF 659);; hAT family C-terminal dimerisation region	--	--	--	hypothetical protein glysoja_034970, partial [Glycine soja]
F01.PB100777	1.14	0.74	2.78	0.96	0.54	0.15	3.31	0.81	1.86	0.93	0.93	0.33	0.3	0.71	1.93	1.31	0.23	0.65	[Q]	Secondary metabolites biosynthesis, transport and catabolism	--	K01555|1.00593e-74|mtr:MTR_2g025640|Fumarylacetoacetase; K01555 fumarylacetoacetase [EC:3.7.1.2] (A)	ko00350:Tyrosine metabolism	[G]	Carbohydrate transport and metabolism	Fumarylacetoacetate (FAA) hydrolase family;; Fumarylacetoacetase N-terminal	--	Q	Secondary metabolites biosynthesis, transport and catabolism	hypothetical protein AALP_AA5G271700 [Arabis alpina]
F01.PB100778	11.65	4.56	4.2	7.37	13.6	10.6	12.83	8.18	15.24	9.48	7.67	14.03	7.3	6.66	7.06	6.66	6.8	8.99	[R]	General function prediction only	--	K05236|0|cam:101503611|coatomer subunit alpha-1-like; K05236 coatomer protein complex, subunit alpha (xenin) (A)	--	[U]	Intracellular trafficking, secretion, and vesicular transport	Coatomer (COPI) alpha subunit C-terminus;; Coatomer WD associated region	Coatomer subunit alpha-2 GN=At2g21390 OS=Arabidopsis thaliana (Mouse-ear cress) PE=2 SV=1	S	Function unknown	coatomer subunit alpha-like protein [Medicago truncatula]
F01.PB100779	0.15	0.07	0.24	0.21	0.09	0.26	0.22	0.29	0.23	0.06	0	0.11	0.15	0.41	0.28	0.26	0.51	0	--	--	--	K08518|3.5759e-106|cam:101513772|uncharacterized LOC101513772; K08518 syntaxin-binding protein 5 (A)	--	[U]	Intracellular trafficking, secretion, and vesicular transport	--	--	S	Function unknown	nucleotide-binding protein [Medicago truncatula]
F01.PB10078	9.05	3.29	6.48	4.83	0.86	1.77	7.1	4.25	4.63	3.2	6.78	3.05	4.74	1.85	2.46	1.27	2.95	2.19	--	--	--	--	--	--	--	Domain of unknown function (DUF296)	Putative DNA-binding protein ESCAROLA GN=ESC OS=Arabidopsis thaliana (Mouse-ear cress) PE=2 SV=1	S	Function unknown	AT-hook DNA-binding protein [Medicago truncatula]
F01.PB100780	0.2	0.36	0.23	3.09	3.63	3.22	3.16	2.34	3.06	2.54	2.97	2.05	1.75	1.02	1.07	3.04	2.55	1.35	--	--	--	--	--	[V]	Defense mechanisms	--	--	M	Cell wall/membrane/envelope biogenesis	hypothetical protein MTR_6g006320 [Medicago truncatula]
F01.PB100781	0.58	0.34	0.76	0.02	0.05	0.23	0.97	0.26	0.45	0.63	0.51	3.51	0.85	0.89	0.48	0.78	0.9	0.65	--	--	--	--	--	--	--	Transcriptional repressor, ovate	Transcription repressor OFP12 GN=OFP12 OS=Arabidopsis thaliana (Mouse-ear cress) PE=1 SV=1	S	Function unknown	ovate transcriptional repressor [Medicago truncatula]
F01.PB100782	7.75	5.9	7.93	4.69	1.16	6.86	5.58	5.1	17.65	2.78	10.53	5.16	2.88	3.74	9.31	12.52	4.15	7.12	[P]	Inorganic ion transport and metabolism	--	--	--	[Q]	Secondary metabolites biosynthesis, transport and catabolism	Flavin-binding monooxygenase-like;; Pyridine nucleotide-disulphide oxidoreductase;; NAD(P)-binding Rossmann-like domain;; FAD dependent oxidoreductase;; FAD-NAD(P)-binding;; Flavin containing amine oxidoreductase;; Pyridine nucleotide-disulphide oxidoreductase;; FAD binding domain;; HI0933-like protein;; Thi4 family;; Pyridine nucleotide-disulphide oxidoreductase;; FAD binding domain;; Flavin-bin…	Flavin-containing monooxygenase FMO GS-OX-like 3 GN=At1g62620 OS=Arabidopsis thaliana (Mouse-ear cress) PE=2 SV=2	P	Inorganic ion transport and metabolism	flavin containing monooxygenase FMO GS-OX-like protein [Medicago truncatula]
F01.PB100783	2.19	4.5	1.22	1.07	1.91	1.2	5.14	4.29	6.15	4.67	2.78	1.65	4.05	2.15	3.56	3.04	3.03	1.85	--	--	--	--	--	--	--	--	MACPF domain-containing protein CAD1 GN=CAD1 OS=Arabidopsis thaliana (Mouse-ear cress) PE=2 SV=1	S	Function unknown	PREDICTED: MACPF domain-containing protein CAD1-like isoform X1 [Cicer arietinum]
F01.PB100784	0.96	1.48	0	0	0.03	1.61	0.59	2.9	3.49	0.64	0.08	1.42	0	0	0.36	0	0.23	3.3	--	--	--	K11000|0|mtr:MTR_7g005950|Callose synthase; K11000 callose synthase [EC:2.4.1.-] (A)	--	[M]	Cell wall/membrane/envelope biogenesis	1,3-beta-glucan synthase component;; 1,3-beta-glucan synthase component	Callose synthase 3 GN=T24H18.170 OS=Arabidopsis thaliana (Mouse-ear cress) PE=2 SV=3	S	Function unknown	Glycosyl transferase, family 48 [Medicago truncatula]
F01.PB100785	0.77	1.19	0.78	2.35	1.18	2.29	1.81	1.92	1.49	1.53	3.21	1.01	1.21	1.33	1.93	3.51	1.85	4.02	[J]	Translation, ribosomal structure and biogenesis	--	--	--	[J]	Translation, ribosomal structure and biogenesis	Leucine Rich repeats (2 copies);; Leucine rich repeat;; Leucine Rich Repeat;; Leucine rich repeat;; Elongation factor TS	Elongation factor Ts, chloroplastic GN=tsf OS=Rhodomonas salina (Cryptomonas salina) PE=3 SV=1	S	Function unknown	Tir-nbs-lrr resistance protein, partial [Medicago truncatula]
F01.PB100786	0.09	0.22	0	0.17	0.32	0	1.25	0.95	0.87	1.01	1.99	1.98	0.49	0.39	0.39	1.75	1.7	0.51	[C]	Energy production and conversion	--	K03301|0|cam:101501096|plastidic ATP/ADP-transporter-like; K03301 ATP:ADP antiporter, AAA family (A)	--	--	--	TLC ATP/ADP transporter;; TLC ATP/ADP transporter	ADP,ATP carrier protein 1, chloroplastic (Precursor) GN=AATP1 OS=Arabidopsis thaliana (Mouse-ear cress) PE=1 SV=2	C	Energy production and conversion	plastidic ATP/ADP-transporter-like protein [Medicago truncatula]
F01.PB100787	0.8	0	0	9.08	16.64	12.28	3.56	3.78	4.19	1.86	2.31	2.04	1.02	1.32	0.97	4.67	0.33	5.1	--	--	--	--	--	--	--	--	Plant intracellular Ras-group-related LRR protein 5 GN=PIRL5 OS=Arabidopsis thaliana (Mouse-ear cress) PE=2 SV=1	--	--	Rho guanine nucleotide exchange factor [Medicago truncatula]
F01.PB100788	0.69	0	0.23	0.37	0.19	0	0.1	0	0.43	0.26	0	0.16	0	0.21	0.09	0	0.28	0.12	--	--	--	--	--	[Z]	Cytoskeleton	Regulator of Vps4 activity in the MVB pathway	--	S	Function unknown	regulator of Vps4 activity in the MVB pathway protein [Medicago truncatula]
F01.PB100789	0.3	2.14	1.81	2.82	0.62	4.21	0.38	1.66	2.44	0.66	2.49	0.81	1.55	2.33	5.78	1.11	1.53	1.12	--	--	--	--	--	--	--	--	--	--	--	PREDICTED: uncharacterized protein LOC102663271 [Glycine max]
F01.PB10079	0.73	0.22	0	0	0	32.16	1.7	4.54	24.49	0	0	2.02	5.03	10.55	4.77	7.46	9.07	0.59	--	--	--	--	--	--	--	WRKY DNA -binding domain	Probable WRKY transcription factor 53 GN=WRKY53 OS=Arabidopsis thaliana (Mouse-ear cress) PE=1 SV=1	K	Transcription	WRKY transcription factor WRKY109669 [Medicago truncatula]
F01.PB100790	10.89	7.8	7.51	5.64	5.66	6.76	10.6	7.83	9.01	7.06	4.49	4.98	11.09	15.16	5.32	6.71	5.57	1.39	--	--	--	--	--	--	--	Alkaline and neutral invertase;; Amylo-alpha-1,6-glucosidase	Alkaline/neutral invertase C, mitochondrial {ECO:0000305} (Precursor) OS=Arabidopsis thaliana (Mouse-ear cress) PE=1 SV=1	S	Function unknown	alkaline/neutral invertase [Medicago truncatula]
F01.PB100791	0	0	0	0	0	0	0	0	0	0	0	0	0	0	0	0	0	0	[O]	Posttranslational modification, protein turnover, chaperones	--	K17795|2.80776e-23|ccp:CHC_T00007486001|hypothetical protein; K17795 mitochondrial import inner membrane translocase subunit TIM17 (A)	--	[U]	Intracellular trafficking, secretion, and vesicular transport	Tim17/Tim22/Tim23/Pmp24 family	Mitochondrial import inner membrane translocase subunit TIM17-2 GN=TIM17-2 OS=Arabidopsis thaliana (Mouse-ear cress) PE=1 SV=2	E	Amino acid transport and metabolism	putative asparaginase [Colletotrichum sublineola]
F01.PB100792	1.03	0.62	1.18	0.74	0.68	0.8	1.43	0.79	0.93	1.97	1.98	1.36	1.45	1.33	1.37	1.87	1.08	0.26	[QR]	--	--	K05931|0|mtr:MTR_4g119900|Protein arginine N-methyltransferase; K05931 histone-arginine methyltransferase CARM1 [EC:2.1.1.125] (A)	--	[OK]	--	PRMT5 arginine-N-methyltransferase;; Methyltransferase domain;; Methyltransferase domain;; Ribosomal protein L11 methyltransferase (PrmA);; Met-10+ like-protein;; Methyltransferase small domain	Probable histone-arginine methyltransferase 1.3 GN=F17A9.8 OS=Arabidopsis thaliana (Mouse-ear cress) PE=2 SV=3	K	Transcription	histone-arginine methyltransferase, putative [Medicago truncatula]
F01.PB100793	0.4	0	0	0.41	0	0	0.43	0	0.77	0.89	0.51	1.41	0.31	0.83	0.73	1.46	0.11	0	[P]	Inorganic ion transport and metabolism	--	K03549|0|gmx:100776628|potassium transporter 10-like; K03549 KUP system potassium uptake protein (A)	--	--	--	K+ potassium transporter	Potassium transporter 11 GN=F19I3.29 OS=Arabidopsis thaliana (Mouse-ear cress) PE=2 SV=1	P	Inorganic ion transport and metabolism	potassium transporter 12 [Medicago truncatula]
F01.PB100794	1.93	1.2	0.61	1.92	1.52	0.42	1.41	0.86	2.99	1.24	1.81	1.73	2.12	2.07	2.63	2.12	1.79	1.1	[V]	Defense mechanisms	--	K02021|0|cam:101493070|ABC transporter B family member 29, chloroplastic-like; K02021 putative ABC transport system ATP-binding protein (A)	--	[U]	Intracellular trafficking, secretion, and vesicular transport	ABC transporter transmembrane region;; ABC transporter;; RecF/RecN/SMC N terminal domain;; AAA domain;; Predicted ATPase of the ABC class;; ATPase family associated with various cellular activities (AAA)	ABC transporter B family member 29, chloroplastic (Precursor) GN=F8F6.120 OS=Arabidopsis thaliana (Mouse-ear cress) PE=2 SV=1	V	Defense mechanisms	ABC transporter of the protein [Medicago truncatula]
F01.PB100795	7.5	5.44	5.7	3.87	3.74	3.81	6.99	4.35	5.08	5.71	5.29	4.09	3.86	4.64	3.76	6.15	8.09	3.83	--	--	--	--	--	--	--	Putative S-adenosyl-L-methionine-dependent methyltransferase;; Methyltransferase domain;; Putative S-adenosyl-L-methionine-dependent methyltransferase	Probable methyltransferase PMT13 GN=At4g00740 OS=Arabidopsis thaliana (Mouse-ear cress) PE=2 SV=1	S	Function unknown	methyltransferase [Medicago truncatula]
F01.PB100796	3.64	1.19	1.81	20.81	19.71	6.46	4.57	8.02	3.82	14.35	4	7.21	1.45	2.11	1.6	0.73	11.75	6.66	[RTKL]	--	--	--	--	[T]	Signal transduction mechanisms	Protein kinase domain;; Protein tyrosine kinase;; Wall-associated receptor kinase C-terminal	Probable serine/threonine-protein kinase At1g18390 (Precursor) GN=At1g18390 OS=Arabidopsis thaliana (Mouse-ear cress) PE=2 SV=2	T	Signal transduction mechanisms	PREDICTED: probable serine/threonine-protein kinase At1g18390-like isoform X1 [Cicer arietinum]
F01.PB100797	54.17	30.97	59.7	30.58	28.61	49.4	30.8	14.76	21.72	47.66	47.39	28.82	18.79	33.89	57.09	33.54	29.69	24.06	--	--	--	K08245|0|mtr:MTR_7g111530|Aspartic proteinase; K08245 phytepsin [EC:3.4.23.40] (A)	--	[O]	Posttranslational modification, protein turnover, chaperones	Eukaryotic aspartyl protease;; Saposin-like type B, region 2;; Xylanase inhibitor N-terminal;; Saposin-like type B, region 1	Aspartic proteinase (Precursor) GN=OJ1127_B08.13 OS=Oryza sativa subsp. japonica (Rice) PE=2 SV=2	O	Posttranslational modification, protein turnover, chaperones	fungal proteinase A, aspartic proteinase superfamily protein [Medicago truncatula]
F01.PB100798	1.25	1.16	0.73	1.27	1.14	1.81	1.59	0.86	0.75	1.58	0.34	1.03	0.45	0.93	0.99	2.09	1.05	1.25	--	--	--	--	--	--	--	--	--	--	--	--
F01.PB100799	9.58	7.58	10.13	4.71	7.36	7.3	6.13	4.25	7.68	6.82	5.97	9.22	4.55	7.7	7.05	8.15	8.86	8.3	[R]	General function prediction only	--	K11805|0|mtr:MTR_7g084810|WD repeat protein; K11805 WD repeat-containing protein 68 (A)	--	[S]	Function unknown	WD domain, G-beta repeat	WD repeat-containing protein LWD1 GN=F13K23.16 OS=Arabidopsis thaliana (Mouse-ear cress) PE=2 SV=1	S	Function unknown	WD repeat protein [Medicago truncatula]
F01.PB1008	27.17	23.11	26.67	16.96	19.24	18.2	14.78	5.88	11.55	16.92	16.53	17.69	13.65	21.83	13.69	16.71	17.75	20.56	--	--	--	--	--	--	--	SOUL heme-binding protein;; SOUL heme-binding protein	--	S	Function unknown	unknown [Medicago truncatula]
F01.PB10080	5.9	2.96	5.04	1.27	2.35	4.63	5.59	11.71	21.31	7.25	5.48	6.2	7.3	1.7	4.97	10.3	5.56	5.49	--	--	--	--	--	--	--	TIR domain;; TIR domain	TMV resistance protein N GN=N OS=Nicotiana glutinosa (Tobacco) PE=1 SV=1	--	--	TIR-NBS disease resistance-like protein [Medicago truncatula]
F01.PB100800	7.45	3.65	4.24	3.04	3.21	7.71	7.23	3.34	3.71	1.51	2.96	3.4	5.7	6.77	1.94	2.34	3.32	0.85	[RTKL]	--	--	--	--	--	--	Protein kinase domain;; Protein tyrosine kinase;; Leucine rich repeat;; Leucine Rich repeats (2 copies);; Leucine Rich Repeat;; Leucine Rich repeat	Receptor-like protein kinase 5 (Precursor) GN=F21O9.180 OS=Arabidopsis thaliana (Mouse-ear cress) PE=1 SV=1	S	Function unknown	Receptor-like protein kinase [Medicago truncatula]
F01.PB100801	6.9	5.8	8.1	6.33	6.87	12.9	8.24	6.27	5.23	3.83	7.45	5.53	3.17	4.57	4.01	8.27	5.63	7.71	--	--	--	K06627|1.09524e-06|cam:101511245|putative cyclin-A3-1-like; K06627 cyclin A (A)	--	--	--	--	--	--	--	hypothetical protein MTR_4g046153 [Medicago truncatula]
F01.PB100802	38.73	35.08	34.01	34.76	31.45	38.88	26.41	23.9	23.29	29.76	30.01	31.77	19.1	20.73	18.63	23	26.25	21.83	[RTKL]	--	--	K02208|8.65472e-164|mtr:MTR_3g096960|Cyclin-dependent kinase E-1; K02208 cyclin-dependent kinase 8/11 [EC:2.7.11.22 2.7.11.23] (A)	--	[K]	Transcription	Protein kinase domain;; Protein tyrosine kinase;; Protein kinase domain	Cyclin-dependent kinase E-1 GN=OSJNBa0056G17.11 OS=Oryza sativa subsp. japonica (Rice) PE=2 SV=2	T	Signal transduction mechanisms	cdc2MsE [Medicago sativa]
F01.PB100803	0.02	0.05	0.09	0	0.11	0.07	0.11	0.02	0.05	0.04	0.13	0.08	0.06	0.02	0.09	0.02	0.03	0.16	--	--	--	--	--	--	--	--	--	M	Cell wall/membrane/envelope biogenesis	Outer envelope protein of 80 kDa [Medicago truncatula]
F01.PB100804	1.37	1.58	1.9	1.06	0.86	0.63	0.53	1.55	0.34	2.01	1.87	2.22	0.28	0	0.52	1.72	0.69	1.12	--	--	--	--	--	--	--	F-box associated	F-box/kelch-repeat protein At3g23880 GN=At3g23880 OS=Arabidopsis thaliana (Mouse-ear cress) PE=2 SV=1	S	Function unknown	F-box/kelch-repeat protein [Medicago truncatula]
F01.PB100805	0.29	0.31	0	0.2	0.41	2.67	0.13	0	0.16	0	0	0	0	0	0.37	0	0.62	0	--	--	--	--	--	--	--	Reverse transcriptase-like	--	S	Function unknown	unknown [Medicago truncatula]
F01.PB100806	0.81	2.83	0	1.24	7.2	0	2.66	0	2.63	0.08	0	0	0	0	0	1.43	0.02	0	[R]	General function prediction only	--	--	--	[T]	Signal transduction mechanisms	Rab-GTPase-TBC domain	--	S	Function unknown	GTPase activator-like protein of Rab-like small GTPases [Medicago truncatula]
F01.PB100807	0.45	0.22	0.15	0.11	0.26	0.14	0.66	0.4	0.46	0.36	0.79	0.56	0.31	0.27	0.44	1.46	1.47	0.53	--	--	--	--	--	--	--	--	--	S	Function unknown	zinc finger, C3HC4 type (RING finger) protein [Medicago truncatula]
F01.PB100808	47.78	24.79	53.01	21.87	23.14	27.15	36.78	27.12	58.51	44.71	65.76	28.17	50.42	73.51	85.33	42.08	55.98	29.37	--	--	--	--	--	[K]	Transcription	Associated with HOX;; Homeobox KN domain;; Homeobox domain	BEL1-like homeodomain protein 1 GN=F11F19.15 OS=Arabidopsis thaliana (Mouse-ear cress) PE=1 SV=1	K	Transcription	BEL1-related homeotic protein [Medicago truncatula]
F01.PB100809	0.11	0.1	0.12	2.17	1.6	1.22	0.81	0.07	0.29	0.6	0.39	0.14	1.29	0.86	0.32	0.74	0.27	0.51	--	--	--	K17506|3.3181e-35|gmx:100787659|probable protein phosphatase 2C 9-like; K17506 protein phosphatase 1L [EC:3.1.3.16] (A)	--	[T]	Signal transduction mechanisms	--	Probable protein phosphatase 2C 10 GN=At1g34750 OS=Arabidopsis thaliana (Mouse-ear cress) PE=2 SV=1	T	Signal transduction mechanisms	protein phosphatase 2C-like protein [Medicago truncatula]
F01.PB10081	2.42	5.45	9.87	12.05	16.5	49.47	6.71	18.41	6.71	8.46	11.57	3.68	18.76	6.55	2.18	11.98	23.37	16.62	--	--	--	--	--	--	--	Rare lipoprotein A (RlpA)-like double-psi beta-barrel;; Pollen allergen	Expansin-like B1 (Precursor) GN=dl4545c OS=Arabidopsis thaliana (Mouse-ear cress) PE=2 SV=2	G	Carbohydrate transport and metabolism	unknown [Medicago truncatula]
F01.PB100810	0.31	0.25	0.55	0.25	0.95	0.37	0.29	0.36	0.29	0.41	0.52	0.22	0.38	0.3	0.61	0.22	1.13	0.36	[R]	General function prediction only	--	--	--	[Q]	Secondary metabolites biosynthesis, transport and catabolism	O-methyltransferase;; Methyltransferase domain	Tricin synthase 1 OS=Oryza sativa subsp. japonica (Rice) PE=1 SV=1	S	Function unknown	caffeoyl-CoA O-methyltransferase [Medicago truncatula]
F01.PB100811	0.46	0.89	0.88	1.66	2.1	1	0.59	0.73	0.93	1.04	0.95	0.48	0.54	0.35	0.32	0.71	0.29	1.53	--	--	--	--	--	--	--	--	Protein FAR1-RELATED SEQUENCE 5 GN=FRS5 OS=Arabidopsis thaliana (Mouse-ear cress) PE=2 SV=1	--	--	Otubain [Medicago truncatula]
F01.PB100812	0.18	0.2	0	0.1	2.01	0.92	0.75	0.08	0.4	0.09	0.33	0	0.07	0.94	0.8	1.34	1.65	1.4	[MG]	--	--	--	--	[IE]	--	3-beta hydroxysteroid dehydrogenase/isomerase family;; NAD dependent epimerase/dehydratase family;; Domain of unknown function (DUF4499);; NADH(P)-binding;; Male sterility protein;; RmlD substrate binding domain;; Polysaccharide biosynthesis protein;; NmrA-like family;; short chain dehydrogenase;; KR domain	3beta-hydroxysteroid-dehydrogenase/decarboxylase isoform 1 GN=T3F24.9 OS=Arabidopsis thaliana (Mouse-ear cress) PE=2 SV=1	M	Cell wall/membrane/envelope biogenesis	unknown [Medicago truncatula]
F01.PB100813	3.15	2.9	2.45	4.25	0	2.4	1.3	2.39	2.74	3.1	0.45	0.38	5.66	0.8	2.69	0	4.86	6.85	--	--	--	--	--	[T]	Signal transduction mechanisms	UBX domain	--	S	Function unknown	Ara4-interacting protein [Medicago truncatula]
F01.PB100814	1.12	1.74	1.4	0.83	1.16	0.86	1.72	0.79	1.13	1.14	0.68	1.3	1.79	2.11	1.59	1.79	0.75	0.86	[J]	Translation, ribosomal structure and biogenesis	--	K02355|1.48386e-117|gmx:100796646|elongation factor G-2, mitochondrial-like; K02355 elongation factor G (A)	--	[J]	Translation, ribosomal structure and biogenesis	Elongation factor Tu GTP binding domain;; ATP synthase alpha/beta family, beta-barrel domain	Elongation factor G, mitochondrial {ECO:0000255|HAMAP-Rule:MF_03061} (Precursor) GN=OSJNBa0026A15.1 OS=Oryza sativa subsp. japonica (Rice) PE=2 SV=2	J	Translation, ribosomal structure and biogenesis	elongation factor Tu GTP-binding domain protein [Medicago truncatula]
F01.PB100815	0.05	0.07	0.28	0.07	0	2.03	0	0	1.44	0.94	4.04	3.16	1.43	1.23	1.81	0.76	0.46	1.48	--	--	--	--	--	--	--	Leucine Rich repeats (2 copies);; Leucine rich repeat;; Leucine Rich Repeat;; Leucine Rich Repeat	Putative disease resistance protein At4g11170 GN=At4g11170 OS=Arabidopsis thaliana (Mouse-ear cress) PE=2 SV=1	S	Function unknown	TMV resistance protein N [Medicago truncatula]
F01.PB100816	0	0	0	0	0.53	0	0	0.06	0	0	0	0.41	0.1	0	0	0	0	0	--	--	--	--	--	--	--	--	Transcription factor VOZ1 GN=VOZ1 OS=Arabidopsis thaliana (Mouse-ear cress) PE=1 SV=1	S	Function unknown	transcription factor VOZ1-like protein [Medicago truncatula]
F01.PB100817	2.83	2.64	2.37	4.64	4.63	4.36	3.33	4.37	2.45	5.51	3.11	2.74	1.53	3.47	1.54	6.85	3.05	4.01	[O]	Posttranslational modification, protein turnover, chaperones	--	K03686|9.95057e-168|mtr:MTR_4g023470|Chaperone protein dnaJ; K03686 molecular chaperone DnaJ (A)	--	[O]	Posttranslational modification, protein turnover, chaperones	DnaJ C terminal domain;; DnaJ central domain;; DnaJ domain	Chaperone protein dnaJ 1, mitochondrial (Precursor) GN=ATJ1 OS=Arabidopsis thaliana (Mouse-ear cress) PE=2 SV=2	O	Posttranslational modification, protein turnover, chaperones	Chaperone protein dnaJ [Medicago truncatula]
F01.PB100818	6.51	6.54	3.8	6.92	10.55	10.72	16.28	8.23	5.56	4	6.79	5.79	7.19	2.92	4.45	9.51	3.87	26.08	[J]	Translation, ribosomal structure and biogenesis	--	--	--	[J]	Translation, ribosomal structure and biogenesis	Amidase	Glutamyl-tRNA(Gln) amidotransferase subunit A, chloroplastic/mitochondrial {ECO:0000255|HAMAP-Rule:MF_03150} (Precursor) GN=VIT_12s0028g01330 OS=Vitis vinifera (Grape) PE=3 SV=1	J	Translation, ribosomal structure and biogenesis	glutamyl-tRNA(Gln) amidotransferase subunit A-like protein [Medicago truncatula]
F01.PB100819	6.53	2.38	3.03	2.53	3.85	3.88	3.41	3.71	6.87	8.64	8.05	7.96	2.91	3.59	3.29	3.13	5.57	1.86	[R]	General function prediction only	--	K07119|0|mtr:MTR_4g086400|15-hydroxyprostaglandin dehydrogenase; K07119 (A)	--	[R]	General function prediction only	Zinc-binding dehydrogenase;; short chain dehydrogenase;; Zinc-binding dehydrogenase;; Alcohol dehydrogenase GroES-like domain;; NADH(P)-binding;; KR domain	(+)-pulegone reductase OS=Mentha piperita (Peppermint) PE=1 SV=1	S	Function unknown	15-hydroxyprostaglandin dehydrogenase [Medicago truncatula]
F01.PB10082	0	0	0.07	0.43	0.44	0	0.52	0	0.15	0	0.29	0	0.13	0.29	0.08	0.39	0.08	0.07	--	--	--	--	--	--	--	--	--	--	--	--
F01.PB100820	0	0	0	0.13	0	0	0.23	0	0	0.59	0.28	0	0	0.28	0.18	0.59	0	0	--	--	--	--	--	--	--	--	--	S	Function unknown	SH2 domain protein [Medicago truncatula]
F01.PB100821	3.3	4.1	2.63	1.28	0.63	1.2	4.07	3.51	3.61	3.49	1.61	2.03	1.87	2.37	1.42	1.86	3.04	1.43	--	--	--	--	--	[T]	Signal transduction mechanisms	NB-ARC domain;; Leucine Rich repeats (2 copies);; Leucine rich repeat;; Leucine Rich Repeat;; Leucine rich repeat	Putative disease resistance protein RGA3 GN=RGA3 OS=Solanum bulbocastanum (Wild potato) PE=2 SV=2	S	Function unknown	NBS-LRR disease resistance protein [Medicago truncatula]
F01.PB100822	19.82	12.74	10.19	5.63	6.77	4.33	2.3	3.94	5.27	3.91	7	5.47	3.25	3.02	5.39	5.29	7.43	2.79	--	--	--	--	--	--	--	--	--	S	Function unknown	TPR domain protein [Medicago truncatula]
F01.PB100823	1.39	3.43	1.5	3.04	4.33	3.07	1.97	1.36	2.28	1.2	1.25	1.81	0.19	1.09	0.37	0.86	0.38	2.54	[O]	Posttranslational modification, protein turnover, chaperones	--	K03686|0|mtr:MTR_4g023470|Chaperone protein dnaJ; K03686 molecular chaperone DnaJ (A)	--	[O]	Posttranslational modification, protein turnover, chaperones	DnaJ domain;; DnaJ central domain;; DnaJ C terminal domain;; DnaJ C terminal domain	Chaperone protein dnaJ 1, mitochondrial (Precursor) GN=ATJ1 OS=Arabidopsis thaliana (Mouse-ear cress) PE=2 SV=2	O	Posttranslational modification, protein turnover, chaperones	Chaperone protein dnaJ [Medicago truncatula]
F01.PB100824	0.21	0.22	0.96	0.04	0.41	0.35	0.25	0.06	0.44	0.19	0.09	0.11	0.15	0.31	0.25	0.03	0.19	0.15	--	--	--	--	--	--	--	--	--	--	--	hypothetical protein MTR_5g072910 [Medicago truncatula]
F01.PB100825	2.51	2.06	2.27	1.08	0.95	1.89	1.11	1.46	1.16	1.7	1.59	1.66	1.41	1.04	1.17	0.97	1.74	1.48	--	--	--	--	--	--	--	--	Probable alkaline/neutral invertase B {ECO:0000305} OS=Arabidopsis thaliana (Mouse-ear cress) PE=1 SV=1	S	Function unknown	PREDICTED: uncharacterized protein LOC101500758 [Cicer arietinum]
F01.PB100826	1.14	1.11	0.93	1.09	1.27	0.75	0.53	0.65	0.72	1.05	1.45	1.12	0.28	0.1	0.93	0.96	1.31	2.35	[R]	General function prediction only	--	--	--	[O]	Posttranslational modification, protein turnover, chaperones	ATP-dependent protease La (LON) domain	--	O	Posttranslational modification, protein turnover, chaperones	ATP-dependent protease LA (lon) domain protein [Medicago truncatula]
F01.PB100827	0.27	0.31	0.12	1.57	0.19	0.85	0.08	0.09	0.27	0.59	0.58	0.18	0.13	0.25	0.18	0.69	0.33	0.44	--	--	--	K02607|0|mtr:MTR_7g077840|Origin recognition complex 5 subunit; K02607 origin recognition complex subunit 5 (A)	--	[L]	Replication, recombination and repair	Origin recognition complex (ORC) subunit 5 C-terminus;; AAA ATPase domain;; Archaeal ATPase	Origin of replication complex subunit 5 {ECO:0000303|PubMed:16179646} OS=Arabidopsis thaliana (Mouse-ear cress) PE=1 SV=1	L	Replication, recombination and repair	Origin recognition complex 5 subunit [Medicago truncatula]
F01.PB100828	0	0.37	0	0.03	0.4	0	0	0.06	0	0	0.32	0	0.54	0	0	0	0.54	0	--	--	--	--	--	--	--	NB-ARC domain;; Leucine Rich repeats (2 copies);; Leucine rich repeat;; NACHT domain;; AAA domain;; Leucine Rich Repeat;; ATPase family associated with various cellular activities (AAA);; TIR domain;; TIR domain	TMV resistance protein N GN=N OS=Nicotiana glutinosa (Tobacco) PE=1 SV=1	S	Function unknown	functional resistance protein KR1, putative [Medicago truncatula]
F01.PB100829	0.69	0.75	1.35	0.92	0.76	0.18	0.68	1.57	0.54	1.01	0.16	0.04	0.45	1.41	0.54	0.9	0.12	0.34	[A]	RNA processing and modification	--	K12821|0|cam:101497411|pre-mRNA-processing protein 40A-like; K12821 pre-mRNA-processing factor 40 (A)	ko03040:Spliceosome	[A]	RNA processing and modification	FF domain;; WW domain	Pre-mRNA-processing protein 40A OS=Arabidopsis thaliana (Mouse-ear cress) PE=1 SV=1	A	RNA processing and modification	pre-mRNA-processing 40A-like protein [Medicago truncatula]
F01.PB10083	2.57	3.39	1.92	2.88	0.49	0.73	1.14	2.59	4.44	2.59	1.55	2.33	1.12	1.29	0.69	2.5	2.03	3.56	--	--	--	K10144|4.96966e-147|mtr:MTR_4g057310|RING finger and CHY zinc finger domain-containing protein; K10144 RING finger and CHY zinc finger domain-containing protein 1 [EC:6.3.2.19] (A)	ko04120:Ubiquitin mediated proteolysis	[R]	General function prediction only	Zinc-ribbon;; Ring finger domain;; Zinc finger, C3HC4 type (RING finger);; Zinc finger, C3HC4 type (RING finger);; Zinc finger, C3HC4 type (RING finger);; RING-type zinc-finger;; CHY zinc finger	--	S	Function unknown	RING finger and CHY zinc finger protein [Medicago truncatula]
F01.PB100830	0.29	0.43	0.8	0.94	0.52	0.77	0.57	0.37	0.43	0.69	0.72	0.19	0.5	0.23	0.97	0.4	0.34	0.51	--	--	--	--	--	--	--	--	--	--	--	hypothetical protein MTR_5g043940 [Medicago truncatula]
[truncated: 114,226 more rows]
