# Supplementary material for: Full-length transcriptome sequencing reveals the low-temperature-tolerance mechanism of Medicago falcata roots
Source: BMC Plant Biol. 2019 Dec 21;19:575. doi: 10.1186/s12870-019-2192-1 (PMC6925873; doi:10.1186/s12870-019-2192-1)
Supplement: Supplementary file 9 — Additional file 9: Table S7. Information on the 11,369 genes differentially expressed under low-temperature stress. [file 12870_2019_2192_MOESM9_ESM.xlsx]

## Sheet: Sheet1
Additional file 9: Table S7. Information on the 11,369 genes differentially expressed under low-temperature stress.
#ID	4 ℃/CK FDR	4 ℃/CK log2FC	4 ℃/CK regulated	0 ℃/CK FDR	0 ℃/CK log2FC	0 ℃/CK regulated	-5 ℃/CK FDR	-5 ℃/CK log2FC	-5 ℃/CK regulated	-10 ℃/CK FDR	-10 ℃/CK log2FC	-10 ℃/CKregulated	-15 ℃/CK FDR	-15 ℃/CK log2FC	-15 ℃/CK regulated	0 ℃/4 ℃FDR	0 ℃/4 ℃ log2FC	0 ℃/4 ℃ regulated	-5 ℃/4 ℃ FDR	-5 ℃/4 ℃ log2FC	-5 ℃/4 ℃ regulated	-10 ℃/4 ℃ FDR	-10 ℃/4 ℃ log2FC	-10 ℃/4 ℃ regulated	-15 ℃/4 ℃ FDR	-15 ℃/4 ℃ log2FC	-15 ℃/4 ℃ regulated	-5 ℃/0 ℃ FDR	-5 ℃/0 ℃ log2FC	-5 ℃/0 ℃ regulated	-10 ℃/0 ℃ FDR	-10 ℃/0 ℃ log2FC	-10 ℃/0 ℃ regulated	-15 ℃/0 ℃ FDR	-15 ℃/0 ℃ log2FC	-15 ℃/0 ℃ regulated	-10 ℃/-5 ℃ FDR	-10 ℃/-5 ℃ log2FC	-10 ℃/-5 ℃ regulated	-15 ℃/-5 ℃ FDR	-15 ℃/-5 ℃ log2FC	-15 ℃/-5 ℃ regulated	15 ℃/-10 ℃ FDR	15 ℃/-10 ℃ log2FC	15 ℃/-10 ℃ regulated	COG_class	COG_class_annotation	GO_annotation	KEGG_annotation
F01.PB100004	0.000332392	#NAME?	down	--	--	--	0.000378203	#NAME?	down	0.00037171	#NAME?	down	--	--	--	--	--	--	--	--	--	--	--	--	--	--	--	--	--	--	--	--	--	--	--	--	--	--	--	--	--	--	--	--	--	[S]	Function unknown	--	--
F01.PB100005	--	--	--	7.86e-05	Inf	up	1.8e-05	Inf	up	--	--	--	4.3e-12	Inf	up	--	--	--	--	--	--	--	--	--	--	--	--	--	--	--	--	--	--	--	--	--	--	--	--	--	--	--	--	--	--	--	--	--	--
F01.PB100006	--	--	--	--	--	--	--	--	--	5.83e-05	-4.68528	down	--	--	--	--	--	--	--	--	--	--	--	--	--	--	--	--	--	--	--	--	--	--	--	--	0.000390923	-4.62161	down	--	--	--	5.29e-07	5.51023	up	--	--	--	K14514|0|mtr:MTR_5g087790|Ethylene insensitive 3-like protein; K14514 ethylene-insensitive protein 3 (A)
F01.PB100007	--	--	--	--	--	--	--	--	--	--	--	--	--	--	--	--	--	--	--	--	--	0.00252718	Inf	up	--	--	--	--	--	--	--	--	--	--	--	--	0.00496537	Inf	up	--	--	--	--	--	--	--	--	--	--
F01.PB100011	0.00481244	-2.58205	down	--	--	--	--	--	--	--	--	--	--	--	--	0.00904716	2.8196	up	--	--	--	--	--	--	--	--	--	--	--	--	--	--	--	--	--	--	--	--	--	--	--	--	--	--	--	[RTKL]	--	--	K08790|0|mtr:MTR_1g075880|Serine/threonine protein kinase 38-like protein; K08790 serine/threonine kinase 38 [EC:2.7.11.1] (A)
F01.PB100016	1.06e-07	4.95011	up	--	--	--	0.00173356	3.74898	up	--	--	--	2.81e-06	4.47977	up	--	--	--	--	--	--	--	--	--	--	--	--	--	--	--	--	--	--	--	--	--	--	--	--	--	--	--	--	--	--	[I]	Lipid transport and metabolism	--	K01897|0|mtr:MTR_7g109830|Annotation was added to scaffolds in November 2011~Long-chain-fatty-acid-CoA ligase; K01897 long-chain acyl-CoA synthetase [EC:6.2.1.3] (A)
F01.PB100017	--	--	--	--	--	--	--	--	--	--	--	--	--	--	--	--	--	--	--	--	--	0.00245681	-4.38849	down	--	--	--	--	--	--	--	--	--	--	--	--	--	--	--	--	--	--	--	--	--	[P]	Inorganic ion transport and metabolism	--	--
F01.PB100045	--	--	--	--	--	--	--	--	--	0.000356006	5.01795	up	--	--	--	--	--	--	--	--	--	--	--	--	--	--	--	--	--	--	--	--	--	--	--	--	--	--	--	--	--	--	--	--	--	[RTKL]	--	--	K07198|0|cam:101498077|CBL-interacting serine/threonine-protein kinase 10-like (A)
F01.PB100048	0.000356697	3.41293	up	--	--	--	--	--	--	--	--	--	--	--	--	--	--	--	--	--	--	--	--	--	--	--	--	--	--	--	--	--	--	--	--	--	--	--	--	--	--	--	--	--	--	[DKT]	--	--	--
F01.PB100078	--	--	--	--	--	--	0.00373267	-6.91305	down	--	--	--	--	--	--	--	--	--	--	--	--	--	--	--	--	--	--	--	--	--	--	--	--	--	--	--	--	--	--	--	--	--	--	--	--	--	--	--	--
F01.PB100081	0.00347707	Inf	up	--	--	--	0.000364478	Inf	up	0.000120051	Inf	up	--	--	--	--	--	--	--	--	--	--	--	--	--	--	--	--	--	--	--	--	--	--	--	--	--	--	--	--	--	--	--	--	--	--	--	--	--
F01.PB100082	--	--	--	--	--	--	--	--	--	--	--	--	--	--	--	--	--	--	--	--	--	0.00576346	Inf	up	--	--	--	--	--	--	--	--	--	--	--	--	--	--	--	--	--	--	--	--	--	--	--	--	--
F01.PB100105	4.86e-11	Inf	up	0.00738601	Inf	up	--	--	--	3.53e-05	Inf	up	--	--	--	--	--	--	--	--	--	--	--	--	4.78e-11	#NAME?	down	--	--	--	--	--	--	--	--	--	--	--	--	--	--	--	9.21e-05	#NAME?	down	[RTKL]	--	--	--
F01.PB100108	--	--	--	--	--	--	--	--	--	--	--	--	0.00423728	-2.44721	down	--	--	--	--	--	--	--	--	--	--	--	--	--	--	--	--	--	--	--	--	--	--	--	--	--	--	--	--	--	--	--	--	--	--
F01.PB100110	1.44e-06	3.63876	up	--	--	--	0.0096741	2.34464	up	--	--	--	0.00103433	3.64114	up	--	--	--	--	--	--	--	--	--	--	--	--	--	--	--	--	--	--	--	--	--	--	--	--	--	--	--	--	--	--	--	--	--	--
F01.PB100114	0.00585005	#NAME?	down	--	--	--	--	--	--	--	--	--	--	--	--	--	--	--	--	--	--	--	--	--	--	--	--	--	--	--	--	--	--	--	--	--	--	--	--	--	--	--	--	--	--	--	--	--	K11267|0|cam:101511550|sister chromatid cohesion protein PDS5 homolog A-like; K11267 sister chromatid cohesion protein PDS5 (A)
F01.PB100154	--	--	--	--	--	--	--	--	--	--	--	--	--	--	--	--	--	--	--	--	--	--	--	--	--	--	--	--	--	--	--	--	--	--	--	--	--	--	--	0.000839737	#NAME?	down	--	--	--	--	--	Cellular Component: membrane (GO:0016020);; Biological Process: metal ion transport (GO:0030001);; Molecular Function: metal ion transmembrane transporter activity (GO:0046873);; Biological Process: transmembrane transport (GO:0055085);;	--
F01.PB100159	--	--	--	--	--	--	--	--	--	--	--	--	0.00890255	4.09146	up	--	--	--	--	--	--	--	--	--	--	--	--	--	--	--	--	--	--	--	--	--	--	--	--	--	--	--	--	--	--	--	--	Molecular Function: ATP binding (GO:0005524);; Biological Process: defense response (GO:0006952);; Biological Process: signal transduction (GO:0007165);; Molecular Function: nucleoside-triphosphatase activity (GO:0017111);; Molecular Function: ADP binding (GO:0043531);;	--
F01.PB100176	0.00792858	-2.19449	down	--	--	--	--	--	--	--	--	--	0.000477974	-2.60808	down	--	--	--	--	--	--	--	--	--	--	--	--	--	--	--	--	--	--	--	--	--	--	--	--	--	--	--	--	--	--	[I]	Lipid transport and metabolism	Molecular Function: nucleotide binding (GO:0000166);; Molecular Function: 3-hydroxyacyl-CoA dehydrogenase activity (GO:0003857);; Molecular Function: enoyl-CoA hydratase activity (GO:0004300);; Cellular Component: cell wall (GO:0005618);; Cellular Component: nucleolus (GO:0005730);; Cellular Component: peroxisome (GO:0005777);; Biological Process: fatty acid beta-oxidation (GO:0006635);; Biologic…	K10527|0|mtr:MTR_4g120130|Glyoxysomal fatty acid beta-oxidation multifunctional protein MFP-a; K10527 enoyl-CoA hydratase/3-hydroxyacyl-CoA dehydrogenase [EC:4.2.1.17 1.1.1.35 1.1.1.211] (A)
F01.PB100185	--	--	--	0.0020268	Inf	up	--	--	--	--	--	--	--	--	--	--	--	--	--	--	--	--	--	--	--	--	--	--	--	--	--	--	--	--	--	--	--	--	--	--	--	--	--	--	--	--	--	--	--
F01.PB100191	--	--	--	--	--	--	--	--	--	0.00740479	-3.08443	down	--	--	--	--	--	--	--	--	--	--	--	--	--	--	--	--	--	--	--	--	--	--	--	--	--	--	--	--	--	--	--	--	--	--	--	--	--
F01.PB10024	--	--	--	0.000729735	-2.95643	down	--	--	--	--	--	--	0.000215939	-2.77809	down	0.00105321	-3.20076	down	--	--	--	--	--	--	0.000990463	-3.01442	down	--	--	--	--	--	--	--	--	--	--	--	--	--	--	--	--	--	--	--	--	--	--
F01.PB100251	--	--	--	--	--	--	--	--	--	--	--	--	--	--	--	--	--	--	--	--	--	0.000258823	Inf	up	--	--	--	--	--	--	--	--	--	--	--	--	0.000447925	Inf	up	--	--	--	--	--	--	[P]	Inorganic ion transport and metabolism	--	K03549|0|cam:101500148|potassium transporter 5-like; K03549 KUP system potassium uptake protein (A)
F01.PB100258	0.00224216	-3.10369	down	--	--	--	--	--	--	--	--	--	--	--	--	--	--	--	--	--	--	0.000219312	3.99564	up	--	--	--	--	--	--	0.00958271	3.26862	up	--	--	--	--	--	--	--	--	--	--	--	--	--	--	--	--
F01.PB100259	--	--	--	--	--	--	--	--	--	--	--	--	--	--	--	--	--	--	--	--	--	--	--	--	--	--	--	--	--	--	--	--	--	--	--	--	0.00786927	#NAME?	down	--	--	--	--	--	--	[G]	Carbohydrate transport and metabolism	--	K00688|0|cam:101510928|alpha-glucan phosphorylase, H isozyme-like; K00688 starch phosphorylase [EC:2.4.1.1] (A)
F01.PB100268	--	--	--	--	--	--	--	--	--	--	--	--	0.00413414	3.64323	up	--	--	--	--	--	--	--	--	--	--	--	--	--	--	--	--	--	--	--	--	--	--	--	--	--	--	--	--	--	--	--	--	--	--
F01.PB100286	0.000536977	Inf	up	--	--	--	--	--	--	--	--	--	--	--	--	0.00191311	#NAME?	down	--	--	--	0.00112295	#NAME?	down	0.000969297	#NAME?	down	--	--	--	--	--	--	--	--	--	--	--	--	--	--	--	--	--	--	[M]	Cell wall/membrane/envelope biogenesis	--	K00695|0|cam:101509229|sucrose synthase-like; K00695 sucrose synthase [EC:2.4.1.13] (A)
F01.PB100290	0.000208474	-4.09133	down	--	--	--	--	--	--	0.00595024	-3.45522	down	0.00234683	-3.20151	down	--	--	--	--	--	--	--	--	--	--	--	--	--	--	--	--	--	--	--	--	--	--	--	--	--	--	--	--	--	--	[P]	Inorganic ion transport and metabolism	--	K02575|7.46511e-156|mtr:MTR_088s0023|High-affinity nitrate transporter; K02575 MFS transporter, NNP family, nitrate/nitrite transporter (A)
F01.PB10031	--	--	--	--	--	--	--	--	--	--	--	--	--	--	--	5.83e-07	Inf	up	--	--	--	--	--	--	--	--	--	--	--	--	0.00701643	-4.34434	down	--	--	--	--	--	--	--	--	--	--	--	--	--	--	--	--
F01.PB100312	--	--	--	--	--	--	--	--	--	--	--	--	--	--	--	--	--	--	--	--	--	0.00494828	4.4383	up	--	--	--	--	--	--	--	--	--	--	--	--	--	--	--	--	--	--	--	--	--	--	--	--	--
F01.PB100336	--	--	--	--	--	--	--	--	--	--	--	--	0.00600898	2.28331	up	--	--	--	--	--	--	--	--	--	--	--	--	--	--	--	--	--	--	--	--	--	--	--	--	--	--	--	--	--	--	--	--	--	--
F01.PB100347	4.46e-09	5.29535	up	--	--	--	0.000377096	4.01539	up	0.00120757	4.9498	up	--	--	--	--	--	--	--	--	--	--	--	--	--	--	--	--	--	--	--	--	--	--	--	--	--	--	--	--	--	--	--	--	--	--	--	--	--
F01.PB100351	--	--	--	--	--	--	--	--	--	1.3e-05	-4.43309	down	--	--	--	--	--	--	--	--	--	8.49e-05	-4.24048	down	--	--	--	--	--	--	0.00238377	-3.82669	down	--	--	--	--	--	--	--	--	--	--	--	--	[B]	Chromatin structure and dynamics	--	K11644|1.31186e-84|mtr:MTR_5g036670|Paired amphipathic helix protein Sin3; K11644 paired amphipathic helix protein Sin3a (A)
F01.PB10036	0.000755888	5.16635	up	--	--	--	--	--	--	--	--	--	0.000156774	5.42119	up	--	--	--	--	--	--	--	--	--	--	--	--	--	--	--	--	--	--	--	--	--	--	--	--	--	--	--	--	--	--	[Q]	Secondary metabolites biosynthesis, transport and catabolism	--	--
F01.PB10037	--	--	--	--	--	--	--	--	--	--	--	--	--	--	--	--	--	--	--	--	--	0.00277817	3.30523	up	--	--	--	--	--	--	--	--	--	--	--	--	--	--	--	--	--	--	--	--	--	--	--	--	K13065|0|cam:101501844|shikimate O-hydroxycinnamoyltransferase-like; K13065 shikimate O-hydroxycinnamoyltransferase [EC:2.3.1.133] (A)
F01.PB100372	0.00152993	Inf	up	--	--	--	--	--	--	0.00199883	Inf	up	--	--	--	--	--	--	--	--	--	--	--	--	--	--	--	--	--	--	--	--	--	--	--	--	--	--	--	--	--	--	--	--	--	--	--	--	--
F01.PB100417	0.00420355	2.98566	up	--	--	--	--	--	--	--	--	--	--	--	--	--	--	--	--	--	--	--	--	--	--	--	--	--	--	--	--	--	--	--	--	--	--	--	--	--	--	--	--	--	--	[RTKL]	--	--	K13412|0|mtr:MTR_5g022030|Calcium-dependent protein kinase; K13412 calcium-dependent protein kinase [EC:2.7.11.1] (A)
F01.PB100418	0.00379456	3.32073	up	--	--	--	--	--	--	--	--	--	--	--	--	--	--	--	--	--	--	0.000334703	-4.66431	down	--	--	--	--	--	--	--	--	--	--	--	--	--	--	--	--	--	--	--	--	--	--	--	--	--
F01.PB100447	0.00525561	4.74311	up	0.00261483	5.19855	up	--	--	--	--	--	--	0.000581083	5.23262	up	--	--	--	--	--	--	--	--	--	--	--	--	--	--	--	--	--	--	--	--	--	--	--	--	--	--	--	--	--	--	--	--	--	--
F01.PB10045	0.000919924	2.58853	up	--	--	--	--	--	--	--	--	--	--	--	--	--	--	--	--	--	--	--	--	--	--	--	--	--	--	--	--	--	--	--	--	--	--	--	--	--	--	--	--	--	--	--	--	--	--
F01.PB100451	--	--	--	9.05e-05	-4.391	down	8e-07	-5.56147	down	0.000113918	-4.16325	down	1.78e-07	-5.72504	down	--	--	--	--	--	--	--	--	--	--	--	--	--	--	--	--	--	--	--	--	--	--	--	--	--	--	--	--	--	--	--	--	--	K06617|0|mtr:MTR_5g096820|Alkaline alpha galactosidase I; K06617 raffinose synthase [EC:2.4.1.82] (A)
F01.PB100461	--	--	--	--	--	--	--	--	--	--	--	--	--	--	--	2.26e-08	6.10226	up	--	--	--	--	--	--	--	--	--	--	--	--	2.97e-07	-5.3094	down	--	--	--	--	--	--	--	--	--	--	--	--	--	--	--	--
F01.PB100480	0.00665846	5.12369	up	--	--	--	--	--	--	--	--	--	--	--	--	--	--	--	--	--	--	--	--	--	--	--	--	--	--	--	--	--	--	--	--	--	--	--	--	--	--	--	--	--	--	[R]	General function prediction only	Cellular Component: plant-type cell wall (GO:0009505);; Molecular Function: kinase activity (GO:0016301);; Biological Process: phosphorylation (GO:0016310);; Molecular Function: adenyl nucleotide binding (GO:0030554);;	--
F01.PB100487	--	--	--	--	--	--	--	--	--	--	--	--	0.000322232	-3.44904	down	--	--	--	--	--	--	--	--	--	--	--	--	--	--	--	--	--	--	--	--	--	--	--	--	--	--	--	--	--	--	--	--	Cellular Component: vacuole (GO:0005773);; Biological Process: carbohydrate metabolic process (GO:0005975);; Biological Process: defense response (GO:0006952);; Molecular Function: glucan endo-1,3-beta-D-glucosidase activity (GO:0042973);;	--
F01.PB100497	--	--	--	--	--	--	0.000381441	3.65427	up	2.04e-05	4.37076	up	3.09e-08	4.60258	up	--	--	--	--	--	--	--	--	--	--	--	--	--	--	--	--	--	--	--	--	--	--	--	--	--	--	--	--	--	--	--	--	Molecular Function: sequence-specific DNA binding transcription factor activity (GO:0003700);; Cellular Component: nucleus (GO:0005634);; Biological Process: regulation of transcription, DNA-templated (GO:0006355);; Molecular Function: sequence-specific DNA binding (GO:0043565);;	--
F01.PB10053	--	--	--	--	--	--	--	--	--	--	--	--	5.94e-16	-6.21904	down	--	--	--	--	--	--	--	--	--	--	--	--	--	--	--	--	--	--	0.00244065	-5.71874	down	--	--	--	1.19e-11	-6.1672	down	1.71e-08	-5.68427	down	[R]	General function prediction only	Molecular Function: nucleotide binding (GO:0000166);; Molecular Function: nucleic acid binding (GO:0003676);;	--
F01.PB100540	--	--	--	--	--	--	--	--	--	--	--	--	--	--	--	--	--	--	--	--	--	1.8e-05	#NAME?	down	--	--	--	--	--	--	0.000145107	#NAME?	down	--	--	--	--	--	--	--	--	--	--	--	--	[M]	Cell wall/membrane/envelope biogenesis	--	--
F01.PB100567	--	--	--	--	--	--	0.0011262	3.83294	up	0.00272487	3.8053	up	0.00016994	3.95485	up	--	--	--	--	--	--	--	--	--	--	--	--	--	--	--	--	--	--	--	--	--	--	--	--	--	--	--	--	--	--	--	--	--	--
F01.PB100570	--	--	--	--	--	--	--	--	--	--	--	--	--	--	--	--	--	--	--	--	--	--	--	--	--	--	--	--	--	--	--	--	--	--	--	--	--	--	--	0.00831872	-3.36304	down	0.00504702	-3.56965	down	--	--	--	--
F01.PB100574	--	--	--	--	--	--	--	--	--	0.00988603	3.2335	up	--	--	--	--	--	--	--	--	--	0.000405827	4.70288	up	--	--	--	--	--	--	--	--	--	--	--	--	--	--	--	--	--	--	--	--	--	[RTKL]	--	--	--
F01.PB100575	--	--	--	--	--	--	--	--	--	--	--	--	--	--	--	--	--	--	--	--	--	--	--	--	--	--	--	--	--	--	--	--	--	0.00309386	4.02704	up	--	--	--	--	--	--	--	--	--	--	--	--	--
F01.PB100578	--	--	--	--	--	--	--	--	--	--	--	--	--	--	--	--	--	--	0.000786452	#NAME?	down	--	--	--	--	--	--	0.00294912	#NAME?	down	--	--	--	--	--	--	--	--	--	0.00208654	Inf	up	--	--	--	[OC]	--	--	K09584|1.18337e-36|cam:101508532|probable protein disulfide-isomerase A6-like; K09584 protein disulfide-isomerase A6 [EC:5.3.4.1] (A)
F01.PB100579	--	--	--	--	--	--	--	--	--	--	--	--	--	--	--	0.00108322	#NAME?	down	--	--	--	0.000630178	#NAME?	down	--	--	--	--	--	--	--	--	--	--	--	--	--	--	--	--	--	--	--	--	--	--	--	--	--
F01.PB100584	0.00716348	-4.42466	down	--	--	--	--	--	--	--	--	--	--	--	--	--	--	--	--	--	--	--	--	--	--	--	--	--	--	--	--	--	--	--	--	--	--	--	--	--	--	--	--	--	--	[O]	Posttranslational modification, protein turnover, chaperones	--	K10636|0|mtr:MTR_3g007760|E3 ubiquitin-protein ligase synoviolin; K10636 autocrine motility factor receptor [EC:6.3.2.19] (A)
F01.PB100586	--	--	--	--	--	--	--	--	--	--	--	--	--	--	--	--	--	--	--	--	--	3.84e-05	4.32783	up	--	--	--	--	--	--	0.00256791	3.56544	up	--	--	--	0.00066316	3.82628	up	--	--	--	0.00119111	-3.53955	down	--	--	--	--
F01.PB10059	--	--	--	--	--	--	--	--	--	0.00749895	-3.18232	down	--	--	--	--	--	--	--	--	--	--	--	--	--	--	--	--	--	--	--	--	--	--	--	--	--	--	--	--	--	--	--	--	--	--	--	--	--
F01.PB100590	--	--	--	0.000487197	#NAME?	down	0.000331602	#NAME?	down	2.24e-07	4.95319	up	--	--	--	0.00238591	#NAME?	down	0.00378506	#NAME?	down	2.1e-07	5.18876	up	--	--	--	--	--	--	1.86e-17	Inf	up	0.00688315	Inf	up	2.04e-17	Inf	up	0.00795704	Inf	up	7.44e-06	-4.41512	down	--	--	--	--
F01.PB100593	--	--	--	--	--	--	--	--	--	3.01e-05	Inf	up	--	--	--	--	--	--	--	--	--	--	--	--	--	--	--	--	--	--	--	--	--	--	--	--	--	--	--	--	--	--	--	--	--	--	--	--	--
F01.PB100621	0.00382699	3.49719	up	--	--	--	--	--	--	--	--	--	--	--	--	--	--	--	--	--	--	--	--	--	--	--	--	--	--	--	--	--	--	--	--	--	--	--	--	--	--	--	--	--	--	[J]	Translation, ribosomal structure and biogenesis	--	--
F01.PB100639	--	--	--	--	--	--	--	--	--	0.0010847	3.27527	up	--	--	--	--	--	--	--	--	--	--	--	--	--	--	--	--	--	--	--	--	--	--	--	--	--	--	--	--	--	--	--	--	--	[BK]	--	--	--
F01.PB100640	--	--	--	--	--	--	--	--	--	--	--	--	--	--	--	--	--	--	--	--	--	--	--	--	0.00547558	3.39049	up	--	--	--	--	--	--	0.00363557	4.09843	up	--	--	--	--	--	--	--	--	--	[LKJ]	--	--	K12614|0|mtr:MTR_7g076800|DEAD-box ATP-dependent RNA helicase; K12614 ATP-dependent RNA helicase DDX6/DHH1 [EC:3.6.4.13] (A)
F01.PB100658	2.99e-05	3.37662	up	--	--	--	--	--	--	--	--	--	--	--	--	--	--	--	0.0078097	-2.54053	down	0.00479793	-2.88952	down	0.000980276	-2.65468	down	--	--	--	--	--	--	--	--	--	--	--	--	--	--	--	--	--	--	[Q]	Secondary metabolites biosynthesis, transport and catabolism	--	K09843|0|mtr:MTR_8g072260|Abscisic acid 8'-hydroxylase; K09843 (+)-abscisic acid 8'-hydroxylase [EC:1.14.13.93] (A)
F01.PB100674	--	--	--	--	--	--	--	--	--	0.00443391	4.16666	up	3.31e-05	4.80086	up	--	--	--	--	--	--	--	--	--	--	--	--	--	--	--	--	--	--	--	--	--	--	--	--	--	--	--	--	--	--	--	--	--	--
F01.PB10069	0.000194526	6.74702	up	--	--	--	0.00330933	5.76466	up	3.94e-09	8.32962	up	--	--	--	--	--	--	--	--	--	--	--	--	--	--	--	--	--	--	--	--	--	--	--	--	--	--	--	--	--	--	0.0074407	-3.33837	down	--	--	--	--
F01.PB100695	--	--	--	--	--	--	--	--	--	--	--	--	--	--	--	--	--	--	--	--	--	--	--	--	--	--	--	--	--	--	--	--	--	--	--	--	--	--	--	--	--	--	0.00544177	#NAME?	down	[C]	Energy production and conversion	--	K02108|1.42253e-149|cam:6797466|atpI, CiarC_p023; ATP synthase CF0 A subunit; K02108 F-type H+-transporting ATPase subunit a (A)
F01.PB100709	--	--	--	--	--	--	--	--	--	0.0076576	4.20966	up	0.00247439	4.34	up	--	--	--	--	--	--	--	--	--	--	--	--	--	--	--	--	--	--	--	--	--	--	--	--	--	--	--	--	--	--	--	--	--	K13464|2.98419e-67|mtr:MTR_2g042900|Protein TIFY 10B; K13464 jasmonate ZIM domain-containing protein (A)
F01.PB100734	--	--	--	--	--	--	--	--	--	--	--	--	0.000246941	4.56521	up	--	--	--	--	--	--	--	--	--	--	--	--	--	--	--	--	--	--	--	--	--	--	--	--	--	--	--	--	--	--	--	--	--	--
F01.PB100749	--	--	--	--	--	--	--	--	--	--	--	--	0.00807432	-3.08449	down	--	--	--	--	--	--	--	--	--	--	--	--	--	--	--	--	--	--	--	--	--	--	--	--	--	--	--	--	--	--	[G]	Carbohydrate transport and metabolism	--	--
F01.PB100765	--	--	--	--	--	--	--	--	--	--	--	--	--	--	--	--	--	--	--	--	--	0.00452715	-4.29308	down	--	--	--	--	--	--	--	--	--	--	--	--	--	--	--	--	--	--	--	--	--	[R]	General function prediction only	--	K12890|9.87767e-95|mtr:MTR_7g112760|Arginine/serine-rich splicing factor; K12890 splicing factor, arginine/serine-rich 1/9 (A)
F01.PB100772	--	--	--	--	--	--	--	--	--	--	--	--	--	--	--	--	--	--	--	--	--	--	--	--	0.000762963	Inf	up	--	--	--	--	--	--	--	--	--	--	--	--	--	--	--	--	--	--	--	--	--	--
F01.PB100780	0.00195125	3.66666	up	--	--	--	--	--	--	--	--	--	--	--	--	--	--	--	--	--	--	--	--	--	--	--	--	--	--	--	--	--	--	--	--	--	--	--	--	--	--	--	--	--	--	--	--	--	--
F01.PB100786	--	--	--	--	--	--	--	--	--	--	--	--	0.00913765	3.9011	up	--	--	--	--	--	--	--	--	--	--	--	--	--	--	--	--	--	--	--	--	--	--	--	--	--	--	--	--	--	--	[C]	Energy production and conversion	--	K03301|0|cam:101501096|plastidic ATP/ADP-transporter-like; K03301 ATP:ADP antiporter, AAA family (A)
F01.PB100787	2.76e-09	Inf	up	7.84e-08	Inf	up	1.32e-05	Inf	up	0.000263895	Inf	up	--	--	--	--	--	--	--	--	--	0.00789616	-3.67325	down	--	--	--	--	--	--	--	--	--	--	--	--	--	--	--	--	--	--	--	--	--	--	--	--	--
F01.PB10079	--	--	--	--	--	--	--	--	--	0.00074309	5.60711	up	2.14e-05	6.13386	up	--	--	--	--	--	--	6.47e-05	Inf	up	1.95e-06	Inf	up	--	--	--	--	--	--	--	--	--	--	--	--	--	--	--	--	--	--	--	--	--	--
F01.PB100793	--	--	--	0.00960105	Inf	up	0.000336224	Inf	up	--	--	--	--	--	--	--	--	--	--	--	--	--	--	--	--	--	--	--	--	--	--	--	--	--	--	--	--	--	--	--	--	--	--	--	--	[P]	Inorganic ion transport and metabolism	--	K03549|0|gmx:100776628|potassium transporter 10-like; K03549 KUP system potassium uptake protein (A)
F01.PB100796	3.11e-06	3.86725	up	--	--	--	--	--	--	--	--	--	--	--	--	--	--	--	--	--	--	0.000337908	-3.71552	down	--	--	--	--	--	--	--	--	--	--	--	--	--	--	--	--	--	--	--	--	--	[RTKL]	--	--	--
F01.PB100806	--	--	--	--	--	--	--	--	--	--	--	--	--	--	--	--	--	--	--	--	--	--	--	--	--	--	--	0.00285323	-6.00616	down	0.000130836	#NAME?	down	--	--	--	--	--	--	--	--	--	--	--	--	[R]	General function prediction only	--	--
F01.PB100809	0.00340386	4.21403	up	--	--	--	--	--	--	--	--	--	--	--	--	--	--	--	--	--	--	--	--	--	--	--	--	--	--	--	--	--	--	--	--	--	--	--	--	--	--	--	--	--	--	--	--	--	K17506|3.3181e-35|gmx:100787659|probable protein phosphatase 2C 9-like; K17506 protein phosphatase 1L [EC:3.1.3.16] (A)
F01.PB100815	--	--	--	--	--	--	--	--	--	--	--	--	--	--	--	--	--	--	--	--	--	0.00272913	5.88397	up	--	--	--	--	--	--	--	--	--	--	--	--	--	--	--	--	--	--	--	--	--	--	--	--	--
F01.PB100823	--	--	--	--	--	--	--	--	--	--	--	--	--	--	--	--	--	--	--	--	--	0.00621725	-3.76863	down	--	--	--	--	--	--	--	--	--	--	--	--	--	--	--	--	--	--	--	--	--	[O]	Posttranslational modification, protein turnover, chaperones	--	K03686|0|mtr:MTR_4g023470|Chaperone protein dnaJ; K03686 molecular chaperone DnaJ (A)
F01.PB100833	--	--	--	--	--	--	--	--	--	--	--	--	--	--	--	--	--	--	--	--	--	--	--	--	--	--	--	--	--	--	--	--	--	--	--	--	0.00979335	3.49168	up	--	--	--	0.000998948	-3.95178	down	[G]	Carbohydrate transport and metabolism	--	K00703|0|mtr:MTR_3g091570|Soluble starch synthase; K00703 starch synthase [EC:2.4.1.21] (A)
F01.PB10084	--	--	--	--	--	--	--	--	--	0.00676167	2.71688	up	--	--	--	--	--	--	--	--	--	--	--	--	--	--	--	--	--	--	--	--	--	--	--	--	--	--	--	--	--	--	--	--	--	--	--	--	--
F01.PB100841	--	--	--	--	--	--	--	--	--	--	--	--	4.5e-15	Inf	up	--	--	--	--	--	--	--	--	--	--	--	--	--	--	--	--	--	--	--	--	--	--	--	--	--	--	--	--	--	--	[RTKL]	--	--	K08829|0|mtr:MTR_5g026960|Serine/threonine protein kinase ICK; K08829 male germ cell-associated kinase [EC:2.7.11.22] (A)
F01.PB100882	0.00297303	-3.22723	down	--	--	--	--	--	--	--	--	--	1.79e-10	#NAME?	down	--	--	--	--	--	--	--	--	--	--	--	--	--	--	--	--	--	--	3.13e-07	#NAME?	down	--	--	--	--	--	--	--	--	--	[D]	Cell cycle control, cell division, chromosome partitioning	--	--
F01.PB100883	0.000788191	2.74693	up	--	--	--	--	--	--	--	--	--	--	--	--	--	--	--	--	--	--	--	--	--	--	--	--	--	--	--	--	--	--	--	--	--	--	--	--	--	--	--	--	--	--	[R]	General function prediction only	--	--
F01.PB100887	0.0065596	2.24775	up	--	--	--	--	--	--	--	--	--	--	--	--	--	--	--	--	--	--	0.00125583	-3.38658	down	0.000853577	-2.82135	down	--	--	--	--	--	--	--	--	--	--	--	--	--	--	--	--	--	--	[C]	Energy production and conversion	--	K18857|0|mtr:MTR_3g089940|Alcohol dehydrogenase; K18857 alcohol dehydrogenase class-P [EC:1.1.1.1] (A)
F01.PB100895	--	--	--	--	--	--	--	--	--	--	--	--	0.0033866	-2.896	down	--	--	--	--	--	--	--	--	--	--	--	--	--	--	--	--	--	--	--	--	--	--	--	--	--	--	--	--	--	--	[RTKL]	--	--	--
F01.PB100903	--	--	--	--	--	--	--	--	--	--	--	--	--	--	--	--	--	--	--	--	--	0.00422684	Inf	up	--	--	--	--	--	--	0.0077332	Inf	up	--	--	--	--	--	--	--	--	--	0.0082627	#NAME?	down	[D]	Cell cycle control, cell division, chromosome partitioning	--	--
F01.PB100930	--	--	--	0.00270256	5.40213	up	--	--	--	0.0012574	5.10102	up	--	--	--	--	--	--	--	--	--	--	--	--	--	--	--	--	--	--	--	--	--	--	--	--	--	--	--	--	--	--	--	--	--	[R]	General function prediction only	--	K14754|2.85404e-45|ccp:CHC_T00001332001|hypothetical protein; K14754 interferon-induced GTP-binding protein Mx1 (A)
F01.PB100935	--	--	--	--	--	--	--	--	--	0.00524522	4.16105	up	0.00517634	3.92269	up	--	--	--	--	--	--	--	--	--	--	--	--	--	--	--	--	--	--	--	--	--	--	--	--	--	--	--	--	--	--	--	--	--	--
F01.PB100945	--	--	--	--	--	--	--	--	--	--	--	--	--	--	--	--	--	--	--	--	--	--	--	--	0.00521518	-2.32407	down	--	--	--	--	--	--	--	--	--	--	--	--	--	--	--	--	--	--	[GHR]	--	--	K01568|0|cam:101497155|pyruvate decarboxylase isozyme 2-like; K01568 pyruvate decarboxylase [EC:4.1.1.1] (A)
F01.PB100949	--	--	--	--	--	--	--	--	--	0.00407029	#NAME?	down	--	--	--	--	--	--	--	--	--	8.71e-05	#NAME?	down	--	--	--	--	--	--	0.000226179	#NAME?	down	--	--	--	--	--	--	--	--	--	--	--	--	[RTKL]	--	--	K13412|0|cam:101512921|CDPK2; calcium-dependent protein kinase 32-like; K13412 calcium-dependent protein kinase [EC:2.7.11.1] (A)
F01.PB100966	--	--	--	--	--	--	--	--	--	--	--	--	--	--	--	--	--	--	--	--	--	--	--	--	--	--	--	0.00786667	3.38668	up	--	--	--	--	--	--	--	--	--	--	--	--	--	--	--	--	--	--	--
F01.PB100971	0.00605497	3.00336	up	3.21e-07	4.75798	up	1.51e-07	4.6354	up	--	--	--	--	--	--	--	--	--	--	--	--	--	--	--	--	--	--	--	--	--	--	--	--	--	--	--	--	--	--	--	--	--	--	--	--	--	--	--	K12133|0|mtr:MTR_7g118330|Circadian clock-associated protein 1a; K12133 MYB-related transcription factor LHY (A)
F01.PB100981	--	--	--	--	--	--	--	--	--	2.58e-06	7.84639	up	--	--	--	--	--	--	--	--	--	9.24e-07	8.35975	up	--	--	--	--	--	--	5.11e-06	7.83244	up	--	--	--	1.75e-07	9.50415	up	--	--	--	0.00130476	-5.40189	down	--	--	--	K01177|0|mtr:MTR_5g013620|Beta-amylase; K01177 beta-amylase [EC:3.2.1.2] (A)
F01.PB100985	0.00996011	-2.09333	down	--	--	--	5.38e-05	-3.20905	down	--	--	--	0.000144839	-2.75785	down	--	--	--	--	--	--	--	--	--	--	--	--	--	--	--	--	--	--	--	--	--	--	--	--	--	--	--	--	--	--	[P]	Inorganic ion transport and metabolism	--	K03549|0|cam:101500148|potassium transporter 5-like; K03549 KUP system potassium uptake protein (A)
F01.PB100995	0.00588451	3.04178	up	--	--	--	--	--	--	--	--	--	--	--	--	--	--	--	--	--	--	--	--	--	--	--	--	--	--	--	--	--	--	--	--	--	--	--	--	--	--	--	--	--	--	[E]	Amino acid transport and metabolism	--	K01762|0|mtr:MTR_7g079080|1-aminocyclopropane-1-carboxylate synthase; K01762 1-aminocyclopropane-1-carboxylate synthase [EC:4.4.1.14] (A)
F01.PB1010	--	--	--	--	--	--	--	--	--	0.00733785	3.02882	up	--	--	--	--	--	--	--	--	--	--	--	--	--	--	--	--	--	--	--	--	--	--	--	--	--	--	--	--	--	--	--	--	--	--	--	--	--
F01.PB101008	--	--	--	--	--	--	--	--	--	--	--	--	0.0048346	5.89177	up	--	--	--	--	--	--	--	--	--	--	--	--	--	--	--	--	--	--	--	--	--	--	--	--	--	--	--	--	--	--	--	--	--	--
F01.PB101011	0.00200037	3.23523	up	0.00147226	3.52688	up	--	--	--	--	--	--	--	--	--	--	--	--	--	--	--	--	--	--	--	--	--	--	--	--	--	--	--	--	--	--	--	--	--	--	--	--	--	--	--	--	--	--	K00660|0|mtr:MTR_1g098140|Chalcone synthase; K00660 chalcone synthase [EC:2.3.1.74] (A)
F01.PB101018	2.27e-06	4.15411	up	0.00126178	3.47683	up	2.37e-05	3.95188	up	9.65e-06	5.17217	up	7.41e-09	4.65328	up	--	--	--	--	--	--	--	--	--	--	--	--	--	--	--	--	--	--	--	--	--	--	--	--	--	--	--	--	--	--	--	--	--	--
F01.PB101032	0.00452867	2.6323	up	--	--	--	--	--	--	--	--	--	--	--	--	--	--	--	--	--	--	--	--	--	--	--	--	--	--	--	--	--	--	--	--	--	--	--	--	--	--	--	--	--	--	--	--	--	--
F01.PB101047	--	--	--	0.000715171	-4.6626	down	--	--	--	--	--	--	--	--	--	--	--	--	--	--	--	--	--	--	--	--	--	--	--	--	--	--	--	--	--	--	--	--	--	--	--	--	--	--	--	--	--	--	--
F01.PB101050	--	--	--	--	--	--	--	--	--	--	--	--	0.00263441	-3.78403	down	--	--	--	--	--	--	--	--	--	--	--	--	--	--	--	--	--	--	--	--	--	--	--	--	--	--	--	--	--	--	--	--	--	--
F01.PB101057	--	--	--	--	--	--	--	--	--	0.00495741	4.3408	up	--	--	--	--	--	--	--	--	--	--	--	--	--	--	--	--	--	--	--	--	--	--	--	--	--	--	--	--	--	--	--	--	--	[TZDR]	--	--	K13412|4.08275e-150|cam:101496261|calcium-dependent protein kinase 10-like; K13412 calcium-dependent protein kinase [EC:2.7.11.1] (A)
F01.PB101061	--	--	--	--	--	--	0.00214863	-2.63516	down	--	--	--	--	--	--	--	--	--	--	--	--	--	--	--	--	--	--	--	--	--	--	--	--	--	--	--	--	--	--	--	--	--	--	--	--	--	--	--	K06617|0|cam:101513461|probable galactinol--sucrose galactosyltransferase 2-like; K06617 raffinose synthase [EC:2.4.1.82] (A)
F01.PB101076	--	--	--	--	--	--	--	--	--	--	--	--	--	--	--	--	--	--	0.00386343	-4.3317	down	--	--	--	--	--	--	--	--	--	--	--	--	--	--	--	--	--	--	--	--	--	--	--	--	[R]	General function prediction only	--	--
F01.PB101108	--	--	--	--	--	--	--	--	--	--	--	--	8.4e-05	-3.99083	down	--	--	--	--	--	--	--	--	--	--	--	--	--	--	--	--	--	--	--	--	--	--	--	--	--	--	--	--	--	--	--	--	--	--
F01.PB101125	--	--	--	--	--	--	0.00963892	3.08598	up	--	--	--	--	--	--	--	--	--	--	--	--	--	--	--	--	--	--	--	--	--	--	--	--	--	--	--	--	--	--	--	--	--	--	--	--	--	--	--	K14400|1.01297e-111|cam:101509997|polyadenylation and cleavage factor homolog 11-like; K14400 pre-mRNA cleavage complex 2 protein Pcf11 (A)
F01.PB101140	--	--	--	--	--	--	0.00287805	3.12558	up	--	--	--	--	--	--	--	--	--	--	--	--	--	--	--	--	--	--	--	--	--	--	--	--	--	--	--	--	--	--	--	--	--	--	--	--	[G]	Carbohydrate transport and metabolism	--	K09872|8.90256e-92|mtr:MTR_2g094270|Aquaporin PIP2-7; K09872 aquaporin PIP (A)
F01.PB101147	0.00674828	-2.19188	down	--	--	--	0.00315343	-2.51538	down	0.00433501	-2.81829	down	2.23e-09	-4.28444	down	--	--	--	--	--	--	--	--	--	--	--	--	--	--	--	--	--	--	--	--	--	--	--	--	--	--	--	--	--	--	--	--	--	--
F01.PB101156	0.000764268	4.92534	up	--	--	--	--	--	--	--	--	--	--	--	--	0.00153919	-5.49467	down	--	--	--	--	--	--	0.00632189	-4.09413	down	--	--	--	--	--	--	--	--	--	--	--	--	--	--	--	--	--	--	[O]	Posttranslational modification, protein turnover, chaperones	--	K08770|0|sly:101256039|polyubiquitin; K08770 ubiquitin C (A)
F01.PB101158	--	--	--	0.0010937	Inf	up	0.00138906	Inf	up	0.000275134	Inf	up	0.00549604	Inf	up	--	--	--	--	--	--	--	--	--	--	--	--	--	--	--	--	--	--	--	--	--	--	--	--	--	--	--	--	--	--	--	--	--	--
F01.PB101174	--	--	--	--	--	--	0.000407137	-3.65388	down	0.00397115	-2.78819	down	--	--	--	--	--	--	--	--	--	--	--	--	--	--	--	--	--	--	--	--	--	--	--	--	--	--	--	--	--	--	--	--	--	--	--	--	K06617|0|cam:101513461|probable galactinol--sucrose galactosyltransferase 2-like; K06617 raffinose synthase [EC:2.4.1.82] (A)
F01.PB101180	--	--	--	--	--	--	--	--	--	--	--	--	0.00873648	2.4053	up	--	--	--	--	--	--	--	--	--	0.00444024	2.86012	up	--	--	--	--	--	--	--	--	--	--	--	--	--	--	--	--	--	--	[G]	Carbohydrate transport and metabolism	--	K09872|1.36307e-91|mtr:MTR_2g094270|Aquaporin PIP2-7; K09872 aquaporin PIP (A)
F01.PB10119	0.00367679	#NAME?	down	0.00540212	#NAME?	down	0.00434169	#NAME?	down	--	--	--	--	--	--	--	--	--	--	--	--	--	--	--	--	--	--	--	--	--	--	--	--	--	--	--	--	--	--	--	--	--	--	--	--	[RTKL]	--	--	--
F01.PB101200	0.00338838	2.81319	up	--	--	--	--	--	--	--	--	--	0.00128822	2.38638	up	--	--	--	--	--	--	--	--	--	--	--	--	--	--	--	--	--	--	--	--	--	--	--	--	--	--	--	--	--	--	--	--	--	K13424|0|mtr:MTR_5g074400|WRKY transcription factor; K13424 WRKY transcription factor 33 (A)
F01.PB101209	--	--	--	--	--	--	--	--	--	--	--	--	--	--	--	0.000883856	Inf	up	--	--	--	--	--	--	--	--	--	0.00159218	#NAME?	down	--	--	--	--	--	--	--	--	--	--	--	--	--	--	--	--	--	--	K18875|0|mtr:MTR_3g079340|hypothetical protein; K18875 enhanced disease susceptibility 1 protein (A)
F01.PB101220	--	--	--	0.00050577	4.14168	up	--	--	--	0.00789913	3.57063	up	--	--	--	--	--	--	--	--	--	--	--	--	0.000146539	#NAME?	down	--	--	--	--	--	--	5.14e-09	#NAME?	down	--	--	--	--	--	--	1.26e-06	#NAME?	down	--	--	--	K05857|0|mtr:MTR_3g070720|Phosphoinositide phospholipase C; K05857 phosphatidylinositol phospholipase C, delta [EC:3.1.4.11] (A)
F01.PB101227	2.41e-05	4.26343	up	--	--	--	--	--	--	--	--	--	--	--	--	--	--	--	--	--	--	--	--	--	--	--	--	--	--	--	--	--	--	--	--	--	--	--	--	--	--	--	--	--	--	[Q]	Secondary metabolites biosynthesis, transport and catabolism	--	K09843|0|mtr:MTR_5g025610|Abscisic acid 8'-hydroxylase; K09843 (+)-abscisic acid 8'-hydroxylase [EC:1.14.13.93] (A)
F01.PB101228	--	--	--	--	--	--	--	--	--	--	--	--	1.24e-06	-4.39696	down	--	--	--	--	--	--	--	--	--	0.00041409	-4.13041	down	--	--	--	--	--	--	--	--	--	--	--	--	--	--	--	--	--	--	--	--	--	--
F01.PB101232	--	--	--	--	--	--	--	--	--	--	--	--	--	--	--	--	--	--	--	--	--	--	--	--	0.000136842	Inf	up	--	--	--	--	--	--	--	--	--	--	--	--	--	--	--	--	--	--	--	--	--	--
F01.PB101233	--	--	--	--	--	--	--	--	--	--	--	--	--	--	--	--	--	--	--	--	--	0.00788724	#NAME?	down	--	--	--	--	--	--	--	--	--	--	--	--	7.04e-11	#NAME?	down	--	--	--	8.34e-12	Inf	up	[RTKL]	--	--	--
F01.PB101236	--	--	--	--	--	--	0.000897687	3.23285	up	--	--	--	0.00100035	3.03675	up	--	--	--	--	--	--	--	--	--	--	--	--	--	--	--	--	--	--	--	--	--	--	--	--	--	--	--	--	--	--	--	--	--	--
F01.PB101237	--	--	--	--	--	--	--	--	--	6.13e-05	-3.94983	down	--	--	--	--	--	--	--	--	--	--	--	--	--	--	--	--	--	--	--	--	--	--	--	--	--	--	--	--	--	--	--	--	--	--	--	--	--
F01.PB101239	--	--	--	--	--	--	--	--	--	0.00636372	2.8233	up	0.00937388	2.3538	up	--	--	--	--	--	--	0.000303502	3.8883	up	0.000364921	3.44227	up	--	--	--	--	--	--	--	--	--	--	--	--	--	--	--	--	--	--	--	--	--	--
F01.PB101244	--	--	--	--	--	--	--	--	--	--	--	--	--	--	--	--	--	--	--	--	--	--	--	--	0.00211736	2.64607	up	--	--	--	--	--	--	--	--	--	--	--	--	--	--	--	--	--	--	[RTKL]	--	--	--
F01.PB101246	0.00303156	2.62692	up	--	--	--	--	--	--	--	--	--	0.00530079	2.42164	up	--	--	--	--	--	--	--	--	--	--	--	--	--	--	--	--	--	--	--	--	--	--	--	--	--	--	--	--	--	--	--	--	--	K12471|0|mtr:MTR_7g006280|Epsin-like protein; K12471 epsin (A)
F01.PB101248	0.00154101	2.69257	up	--	--	--	--	--	--	0.000371843	3.37872	up	--	--	--	--	--	--	--	--	--	--	--	--	--	--	--	--	--	--	--	--	--	--	--	--	--	--	--	--	--	--	--	--	--	--	--	--	--
F01.PB101250	--	--	--	--	--	--	--	--	--	--	--	--	2.75e-05	4.39556	up	--	--	--	--	--	--	--	--	--	3.29e-06	5.34552	up	--	--	--	--	--	--	--	--	--	--	--	--	--	--	--	--	--	--	[E]	Amino acid transport and metabolism	--	K10775|0|cam:101496077|phenylalanine ammonia-lyase-like; K10775 phenylalanine ammonia-lyase [EC:4.3.1.24] (A)
F01.PB101252	--	--	--	--	--	--	--	--	--	0.00517966	3.79021	up	--	--	--	--	--	--	--	--	--	0.00309133	4.12339	up	--	--	--	--	--	--	--	--	--	--	--	--	--	--	--	--	--	--	--	--	--	[O]	Posttranslational modification, protein turnover, chaperones	--	K01338|0|cam:101506566|lon protease homolog 2, peroxisomal-like; K01338 ATP-dependent Lon protease [EC:3.4.21.53] (A)
F01.PB101254	--	--	--	--	--	--	--	--	--	0.00210796	-3.65138	down	--	--	--	--	--	--	--	--	--	--	--	--	--	--	--	--	--	--	--	--	--	--	--	--	--	--	--	--	--	--	--	--	--	--	--	--	--
F01.PB101270	--	--	--	--	--	--	--	--	--	--	--	--	--	--	--	--	--	--	--	--	--	--	--	--	0.00626257	-2.82921	down	--	--	--	--	--	--	--	--	--	--	--	--	--	--	--	--	--	--	--	--	--	--
F01.PB10129	--	--	--	--	--	--	--	--	--	0.00760869	2.60485	up	--	--	--	--	--	--	--	--	--	--	--	--	--	--	--	--	--	--	--	--	--	--	--	--	--	--	--	--	--	--	--	--	--	--	--	--	--
F01.PB10130	3.64e-07	4.38171	up	--	--	--	--	--	--	--	--	--	--	--	--	--	--	--	--	--	--	0.00327246	-3.16339	down	--	--	--	--	--	--	--	--	--	--	--	--	--	--	--	--	--	--	--	--	--	--	--	--	--
F01.PB101308	0.00053868	3.58896	up	--	--	--	--	--	--	--	--	--	--	--	--	--	--	--	--	--	--	--	--	--	--	--	--	--	--	--	--	--	--	--	--	--	--	--	--	--	--	--	--	--	--	--	--	--	--
F01.PB101337	--	--	--	0.00610125	-2.77018	down	--	--	--	--	--	--	--	--	--	--	--	--	--	--	--	--	--	--	--	--	--	--	--	--	--	--	--	--	--	--	--	--	--	--	--	--	--	--	--	--	--	--	--
F01.PB101346	--	--	--	0.000592455	3.01165	up	--	--	--	--	--	--	--	--	--	--	--	--	--	--	--	--	--	--	--	--	--	--	--	--	--	--	--	--	--	--	--	--	--	--	--	--	--	--	--	[C]	Energy production and conversion	--	K18857|4.21376e-134|mtr:MTR_3g089940|Alcohol dehydrogenase; K18857 alcohol dehydrogenase class-P [EC:1.1.1.1] (A)
F01.PB101353	0.00284798	3.68316	up	--	--	--	--	--	--	--	--	--	--	--	--	--	--	--	--	--	--	--	--	--	--	--	--	--	--	--	--	--	--	--	--	--	--	--	--	--	--	--	--	--	--	[C]	Energy production and conversion	--	K18857|0|mtr:MTR_3g089940|Alcohol dehydrogenase; K18857 alcohol dehydrogenase class-P [EC:1.1.1.1] (A)
F01.PB101374	0.000243284	4.57259	up	--	--	--	--	--	--	--	--	--	2.92e-05	4.11802	up	--	--	--	--	--	--	--	--	--	--	--	--	--	--	--	--	--	--	--	--	--	--	--	--	--	--	--	--	--	--	[C]	Energy production and conversion	--	--
F01.PB101375	--	--	--	--	--	--	--	--	--	--	--	--	--	--	--	--	--	--	--	--	--	0.00261055	-6.10984	down	--	--	--	--	--	--	--	--	--	--	--	--	--	--	--	--	--	--	--	--	--	[C]	Energy production and conversion	--	K18857|0|mtr:MTR_3g089940|Alcohol dehydrogenase; K18857 alcohol dehydrogenase class-P [EC:1.1.1.1] (A)
F01.PB10140	--	--	--	--	--	--	0.000215387	3.90852	up	--	--	--	2.06e-07	4.54826	up	--	--	--	--	--	--	--	--	--	--	--	--	--	--	--	--	--	--	--	--	--	--	--	--	--	--	--	--	--	--	--	--	--	--
F01.PB101440	--	--	--	--	--	--	0.00963892	2.47171	up	--	--	--	--	--	--	--	--	--	--	--	--	--	--	--	--	--	--	--	--	--	--	--	--	--	--	--	0.000386015	-4.1306	down	--	--	--	0.000614477	4.03334	up	--	--	--	K06630|6.02086e-175|mtr:MTR_5g064580|14-3-3 protein; K06630 14-3-3 protein epsilon (A)
F01.PB101444	0.00105182	5.31718	up	--	--	--	--	--	--	--	--	--	--	--	--	--	--	--	--	--	--	--	--	--	--	--	--	--	--	--	--	--	--	--	--	--	--	--	--	--	--	--	--	--	--	[C]	Energy production and conversion	--	K18857|1.40846e-164|mtr:MTR_3g089940|Alcohol dehydrogenase; K18857 alcohol dehydrogenase class-P [EC:1.1.1.1] (A)
F01.PB101452	--	--	--	--	--	--	0.00923954	-2.79478	down	--	--	--	0.000109358	-3.67892	down	--	--	--	--	--	--	--	--	--	--	--	--	--	--	--	--	--	--	--	--	--	--	--	--	--	--	--	--	--	--	[P]	Inorganic ion transport and metabolism	--	K01674|3.51247e-144|cam:101508748|bifunctional monodehydroascorbate reductase and carbonic anhydrase nectarin-3-like; K01674 carbonic anhydrase [EC:4.2.1.1] (A)
F01.PB101458	0.00128437	4.74393	up	--	--	--	--	--	--	0.00392552	4.54135	up	--	--	--	--	--	--	--	--	--	--	--	--	--	--	--	--	--	--	--	--	--	--	--	--	--	--	--	--	--	--	--	--	--	--	--	--	--
F01.PB101464	--	--	--	--	--	--	--	--	--	--	--	--	0.00143705	-4.50374	down	--	--	--	--	--	--	--	--	--	--	--	--	--	--	--	--	--	--	--	--	--	--	--	--	--	--	--	--	--	--	--	--	--	--
F01.PB10147	--	--	--	--	--	--	--	--	--	--	--	--	0.00932344	-3.52811	down	--	--	--	--	--	--	--	--	--	--	--	--	--	--	--	--	--	--	--	--	--	--	--	--	--	--	--	--	--	--	--	--	--	--
F01.PB101490	--	--	--	--	--	--	--	--	--	--	--	--	0.0061831	5.79669	up	--	--	--	--	--	--	--	--	--	--	--	--	--	--	--	--	--	--	--	--	--	--	--	--	--	--	--	--	--	--	--	--	--	--
F01.PB101514	0.000154551	-4.74284	down	--	--	--	--	--	--	--	--	--	--	--	--	--	--	--	--	--	--	--	--	--	--	--	--	--	--	--	--	--	--	--	--	--	--	--	--	--	--	--	--	--	--	--	--	--	K00430|1.09587e-111|mtr:MTR_1g106870|Peroxidase; K00430 peroxidase [EC:1.11.1.7] (A)
F01.PB101520	1.78e-12	5.65125	up	--	--	--	--	--	--	--	--	--	--	--	--	0.008202	-2.52947	down	--	--	--	--	--	--	--	--	--	--	--	--	--	--	--	--	--	--	--	--	--	--	--	--	--	--	--	[O]	Posttranslational modification, protein turnover, chaperones	--	--
F01.PB101521	--	--	--	--	--	--	--	--	--	--	--	--	--	--	--	--	--	--	--	--	--	--	--	--	--	--	--	--	--	--	0.000438922	4.02411	up	--	--	--	--	--	--	--	--	--	--	--	--	[G]	Carbohydrate transport and metabolism	--	K09872|1.5399e-83|mtr:MTR_2g094270|Aquaporin PIP2-7; K09872 aquaporin PIP (A)
F01.PB101523	--	--	--	--	--	--	--	--	--	--	--	--	--	--	--	--	--	--	--	--	--	--	--	--	--	--	--	--	--	--	--	--	--	--	--	--	0.00627801	-4.10009	down	--	--	--	--	--	--	[G]	Carbohydrate transport and metabolism	--	K09872|6.916e-153|mtr:MTR_2g094270|Aquaporin PIP2-7; K09872 aquaporin PIP (A)
F01.PB101524	0.000840613	-2.89719	down	--	--	--	--	--	--	--	--	--	--	--	--	--	--	--	0.00484323	2.92884	up	0.000574933	3.68093	up	--	--	--	--	--	--	--	--	--	--	--	--	--	--	--	--	--	--	--	--	--	--	--	--	K08912|3.82255e-141|cam:101496011|chlorophyll a-b binding protein AB80, chloroplastic-like; K08912 light-harvesting complex II chlorophyll a/b binding protein 1 (A)
F01.PB101537	0.00987293	-2.83952	down	--	--	--	--	--	--	--	--	--	--	--	--	--	--	--	--	--	--	--	--	--	--	--	--	--	--	--	--	--	--	--	--	--	--	--	--	--	--	--	--	--	--	--	--	--	--
F01.PB101545	--	--	--	--	--	--	--	--	--	--	--	--	--	--	--	--	--	--	0.00204836	#NAME?	down	--	--	--	--	--	--	--	--	--	--	--	--	--	--	--	--	--	--	--	--	--	--	--	--	--	--	--	--
F01.PB101556	--	--	--	--	--	--	0.00124911	Inf	up	--	--	--	0.00355429	Inf	up	--	--	--	--	--	--	--	--	--	--	--	--	--	--	--	--	--	--	--	--	--	--	--	--	--	--	--	--	--	--	[R]	General function prediction only	--	K17725|1.32337e-18|olu:OSTLU_38033|hypothetical protein; K17725 sulfur dioxygenase [EC:1.13.11.18] (A)
F01.PB10160	--	--	--	--	--	--	--	--	--	--	--	--	--	--	--	--	--	--	--	--	--	0.00240088	-3.92637	down	--	--	--	--	--	--	0.000260157	-4.60981	down	--	--	--	0.00150939	-4.23546	down	--	--	--	0.00106773	4.17834	up	--	--	Molecular Function: hydrolase activity, hydrolyzing O-glycosyl compounds (GO:0004553);; Biological Process: metabolic process (GO:0008152);; Cellular Component: plasmodesma (GO:0009506);; Biological Process: response to sucrose (GO:0009744);; Biological Process: response to fructose (GO:0009750);;	K06617|0|mtr:MTR_4g115330|Seed imbibition protein; K06617 raffinose synthase [EC:2.4.1.82] (A)
F01.PB101604	--	--	--	--	--	--	--	--	--	--	--	--	--	--	--	--	--	--	--	--	--	0.000807632	-3.91098	down	--	--	--	--	--	--	--	--	--	--	--	--	--	--	--	--	--	--	--	--	--	[G]	Carbohydrate transport and metabolism	Molecular Function: transporter activity (GO:0005215);; Cellular Component: plasma membrane (GO:0005886);; Biological Process: transport (GO:0006810);; Cellular Component: integral component of membrane (GO:0016021);;	K09872|3.84709e-165|mtr:MTR_4g059390|Aquaporin PIP2-7; K09872 aquaporin PIP (A)
F01.PB10161	--	--	--	--	--	--	--	--	--	--	--	--	--	--	--	--	--	--	--	--	--	0.0081857	-2.74131	down	--	--	--	--	--	--	--	--	--	--	--	--	--	--	--	--	--	--	--	--	--	--	--	Biological Process: metabolic process (GO:0008152);; Molecular Function: hydrolase activity (GO:0016787);; Molecular Function: galactinol-raffinose galactosyltransferase activity (GO:0047268);;	--
F01.PB101623	0.000241349	3.74975	up	--	--	--	--	--	--	--	--	--	--	--	--	--	--	--	--	--	--	8.03e-05	-5.02673	down	--	--	--	--	--	--	--	--	--	--	--	--	--	--	--	--	--	--	--	--	--	[C]	Energy production and conversion	--	K18857|0|mtr:MTR_3g089940|Alcohol dehydrogenase; K18857 alcohol dehydrogenase class-P [EC:1.1.1.1] (A)
F01.PB101673	0.00192489	2.60322	up	--	--	--	--	--	--	--	--	--	--	--	--	--	--	--	--	--	--	--	--	--	--	--	--	--	--	--	--	--	--	--	--	--	--	--	--	--	--	--	--	--	--	--	--	--	--
F01.PB101678	6.93e-05	4.24849	up	--	--	--	--	--	--	--	--	--	--	--	--	--	--	--	--	--	--	--	--	--	--	--	--	--	--	--	--	--	--	--	--	--	--	--	--	--	--	--	--	--	--	--	--	--	--
F01.PB101720	0.000231637	4.4846	up	--	--	--	--	--	--	--	--	--	0.000733161	4.23183	up	--	--	--	--	--	--	--	--	--	--	--	--	--	--	--	--	--	--	--	--	--	--	--	--	--	--	--	--	--	--	--	--	--	--
F01.PB101734	--	--	--	--	--	--	--	--	--	0.00410556	-3.4807	down	--	--	--	--	--	--	--	--	--	--	--	--	--	--	--	--	--	--	--	--	--	--	--	--	--	--	--	--	--	--	--	--	--	[T]	Signal transduction mechanisms	--	--
F01.PB101735	--	--	--	--	--	--	--	--	--	0.00497599	3.67795	up	--	--	--	--	--	--	--	--	--	0.000146329	5.44614	up	--	--	--	--	--	--	--	--	--	--	--	--	--	--	--	--	--	--	--	--	--	--	--	--	--
F01.PB101751	0.00130909	2.96406	up	--	--	--	0.00942873	2.62779	up	--	--	--	--	--	--	--	--	--	--	--	--	--	--	--	--	--	--	--	--	--	--	--	--	--	--	--	--	--	--	--	--	--	--	--	--	[C]	Energy production and conversion	--	K18857|0|mtr:MTR_3g089940|Alcohol dehydrogenase; K18857 alcohol dehydrogenase class-P [EC:1.1.1.1] (A)
F01.PB101761	0.000949973	5.17839	up	--	--	--	--	--	--	--	--	--	--	--	--	--	--	--	--	--	--	--	--	--	--	--	--	--	--	--	--	--	--	--	--	--	--	--	--	--	--	--	--	--	--	[C]	Energy production and conversion	--	K18857|0|mtr:MTR_3g089940|Alcohol dehydrogenase; K18857 alcohol dehydrogenase class-P [EC:1.1.1.1] (A)
F01.PB101762	--	--	--	--	--	--	0.00255617	2.71134	up	--	--	--	--	--	--	--	--	--	--	--	--	--	--	--	--	--	--	--	--	--	--	--	--	--	--	--	0.0011225	-3.58383	down	--	--	--	--	--	--	--	--	--	--
F01.PB101768	0.000226908	3.98134	up	--	--	--	--	--	--	--	--	--	--	--	--	--	--	--	--	--	--	--	--	--	--	--	--	--	--	--	--	--	--	--	--	--	--	--	--	--	--	--	--	--	--	[C]	Energy production and conversion	--	K18857|0|mtr:MTR_3g089940|Alcohol dehydrogenase; K18857 alcohol dehydrogenase class-P [EC:1.1.1.1] (A)
F01.PB101769	--	--	--	--	--	--	--	--	--	--	--	--	--	--	--	--	--	--	--	--	--	--	--	--	--	--	--	--	--	--	--	--	--	--	--	--	0.0098062	#NAME?	down	--	--	--	--	--	--	[G]	Carbohydrate transport and metabolism	--	K09872|0|mtr:MTR_2g094270|Aquaporin PIP2-7; K09872 aquaporin PIP (A)
F01.PB101797	0.00358358	2.79427	up	--	--	--	--	--	--	--	--	--	--	--	--	--	--	--	--	--	--	--	--	--	--	--	--	--	--	--	--	--	--	--	--	--	--	--	--	--	--	--	--	--	--	[R]	General function prediction only	--	--
F01.PB101799	1.09e-06	4.55189	up	--	--	--	--	--	--	--	--	--	--	--	--	0.000933086	-3.58926	down	--	--	--	--	--	--	2.63e-05	-3.97733	down	--	--	--	--	--	--	--	--	--	--	--	--	--	--	--	--	--	--	[O]	Posttranslational modification, protein turnover, chaperones	--	K00799|6.09408e-127|cam:101515160|probable glutathione S-transferase-like; K00799 glutathione S-transferase [EC:2.5.1.18] (A)
F01.PB101800	3.23e-06	5.20162	up	--	--	--	1.89e-06	5.3874	up	--	--	--	1.32e-06	6.59648	up	--	--	--	--	--	--	--	--	--	--	--	--	--	--	--	--	--	--	--	--	--	--	--	--	--	--	--	--	--	--	--	--	--	--
F01.PB101818	0.00046299	2.91593	up	0.000181458	3.31683	up	0.004371	2.96728	up	8.19e-07	4.59095	up	5.47e-05	3.10998	up	--	--	--	--	--	--	--	--	--	--	--	--	--	--	--	--	--	--	--	--	--	--	--	--	--	--	--	--	--	--	--	--	--	--
F01.PB101829	--	--	--	--	--	--	--	--	--	0.00720404	2.77867	up	--	--	--	--	--	--	--	--	--	--	--	--	--	--	--	--	--	--	--	--	--	--	--	--	--	--	--	--	--	--	--	--	--	--	--	--	--
F01.PB101837	--	--	--	--	--	--	--	--	--	--	--	--	0.00892222	4.28409	up	--	--	--	--	--	--	--	--	--	--	--	--	--	--	--	--	--	--	--	--	--	--	--	--	--	--	--	--	--	--	[G]	Carbohydrate transport and metabolism	--	K01057|9.46811e-175|mtr:MTR_3g092110|6-phosphogluconolactonase; K01057 6-phosphogluconolactonase [EC:3.1.1.31] (A)
F01.PB101859	0.000392746	Inf	up	--	--	--	--	--	--	--	--	--	0.000321842	Inf	up	--	--	--	--	--	--	--	--	--	--	--	--	--	--	--	--	--	--	--	--	--	--	--	--	--	--	--	--	--	--	--	--	--	K13464|4.86613e-146|mtr:MTR_2g042900|Protein TIFY 10B; K13464 jasmonate ZIM domain-containing protein (A)
F01.PB10186	0.00901965	-2.1257	down	--	--	--	--	--	--	--	--	--	2.39e-05	-3.0308	down	--	--	--	--	--	--	--	--	--	--	--	--	--	--	--	--	--	--	--	--	--	--	--	--	--	--	--	--	--	--	--	--	--	--
F01.PB101861	5.21e-05	3.6746	up	--	--	--	--	--	--	--	--	--	0.00151828	3.07212	up	0.000115524	-4.1943	down	0.000152148	-4.10336	down	--	--	--	--	--	--	--	--	--	--	--	--	0.00298323	3.60326	up	--	--	--	0.00537742	3.51269	up	--	--	--	[E]	Amino acid transport and metabolism	--	--
F01.PB101872	--	--	--	--	--	--	--	--	--	0.00326549	-3.3368	down	--	--	--	--	--	--	--	--	--	0.00526723	-3.32457	down	--	--	--	--	--	--	--	--	--	--	--	--	--	--	--	--	--	--	--	--	--	--	--	--	K00469|0|mtr:MTR_8g102150|Inositol oxygenase; K00469 inositol oxygenase [EC:1.13.99.1] (A)
F01.PB101890	--	--	--	--	--	--	--	--	--	--	--	--	0.00518627	-4.52049	down	--	--	--	--	--	--	--	--	--	--	--	--	--	--	--	--	--	--	--	--	--	--	--	--	--	--	--	--	--	--	--	--	--	--
F01.PB101894	--	--	--	--	--	--	--	--	--	--	--	--	--	--	--	--	--	--	--	--	--	--	--	--	0.00020584	-3.93376	down	--	--	--	--	--	--	--	--	--	--	--	--	--	--	--	--	--	--	--	--	--	--
F01.PB101902	4.04e-06	3.48559	up	--	--	--	0.00211274	2.58484	up	7.39e-05	3.6423	up	--	--	--	--	--	--	--	--	--	--	--	--	--	--	--	--	--	--	--	--	--	--	--	--	--	--	--	--	--	--	--	--	--	--	--	--	--
F01.PB101953	--	--	--	--	--	--	--	--	--	--	--	--	--	--	--	--	--	--	--	--	--	0.00277798	-3.13877	down	--	--	--	--	--	--	--	--	--	--	--	--	--	--	--	--	--	--	--	--	--	[O]	Posttranslational modification, protein turnover, chaperones	--	K09503|0|mtr:MTR_8g006430|DnaJ protein-like protein; K09503 DnaJ homolog subfamily A member 2 (A)
F01.PB101973	--	--	--	--	--	--	--	--	--	0.00102138	Inf	up	--	--	--	--	--	--	--	--	--	--	--	--	--	--	--	--	--	--	--	--	--	--	--	--	--	--	--	--	--	--	--	--	--	--	--	--	--
F01.PB102	--	--	--	--	--	--	--	--	--	--	--	--	2.59e-05	#NAME?	down	0.00327072	-3.55979	down	--	--	--	--	--	--	9.65e-13	#NAME?	down	--	--	--	--	--	--	2.58e-05	#NAME?	down	--	--	--	--	--	--	--	--	--	--	--	--	--
F01.PB102004	0.000305156	-3.70976	down	--	--	--	--	--	--	--	--	--	8.27e-07	-5.16997	down	--	--	--	--	--	--	--	--	--	--	--	--	--	--	--	--	--	--	--	--	--	--	--	--	--	--	--	--	--	--	--	--	--	--
F01.PB10202	--	--	--	0.00763299	Inf	up	0.00497982	Inf	up	--	--	--	0.00017794	Inf	up	--	--	--	--	--	--	--	--	--	--	--	--	--	--	--	--	--	--	--	--	--	--	--	--	--	--	--	--	--	--	--	--	--	K08235|0|mtr:MTR_3g084630|Xyloglucan endotransglycosylase/hydrolase XTH-21; K08235 xyloglucan:xyloglucosyl transferase [EC:2.4.1.207] (A)
F01.PB102021	0.00208665	3.6689	up	--	--	--	--	--	--	--	--	--	--	--	--	--	--	--	--	--	--	0.00342714	-3.80458	down	--	--	--	--	--	--	--	--	--	--	--	--	--	--	--	--	--	--	--	--	--	[C]	Energy production and conversion	--	K18857|0|mtr:MTR_3g089940|Alcohol dehydrogenase; K18857 alcohol dehydrogenase class-P [EC:1.1.1.1] (A)
F01.PB102043	3.74e-05	3.86704	up	--	--	--	--	--	--	--	--	--	--	--	--	--	--	--	--	--	--	6.39e-06	-5.56181	down	--	--	--	--	--	--	--	--	--	--	--	--	--	--	--	--	--	--	--	--	--	[C]	Energy production and conversion	--	K13436|0|mtr:MTR_1g086230|Pto kinase interactor; K13436 pto-interacting protein 1 [EC:2.7.11.1] (A)
F01.PB102050	--	--	--	--	--	--	0.00219442	4.59959	up	--	--	--	0.00355996	4.92042	up	--	--	--	--	--	--	--	--	--	--	--	--	--	--	--	--	--	--	--	--	--	--	--	--	--	--	--	--	--	--	[R]	General function prediction only	--	K01611|5.07228e-63|cam:101491737|S-adenosylmethionine decarboxylase proenzyme-like; K01611 S-adenosylmethionine decarboxylase [EC:4.1.1.50] (A)
F01.PB102053	--	--	--	--	--	--	--	--	--	--	--	--	1.23e-05	3.09062	up	--	--	--	--	--	--	--	--	--	--	--	--	--	--	--	--	--	--	0.000323211	3.10247	up	--	--	--	--	--	--	--	--	--	--	--	--	--
F01.PB102056	--	--	--	--	--	--	--	--	--	--	--	--	--	--	--	--	--	--	--	--	--	0.00170905	-3.81182	down	--	--	--	--	--	--	--	--	--	--	--	--	0.000178623	-4.30088	down	--	--	--	--	--	--	--	--	--	--
F01.PB102079	4.77e-06	4.85089	up	--	--	--	--	--	--	--	--	--	0.00691126	3.81938	up	--	--	--	--	--	--	0.000169917	-4.72428	down	--	--	--	--	--	--	--	--	--	--	--	--	--	--	--	--	--	--	--	--	--	[J]	Translation, ribosomal structure and biogenesis	--	--
F01.PB102081	0.00752698	-2.64315	down	--	--	--	--	--	--	--	--	--	--	--	--	--	--	--	--	--	--	--	--	--	--	--	--	--	--	--	--	--	--	--	--	--	--	--	--	--	--	--	--	--	--	[C]	Energy production and conversion	--	--
F01.PB102090	5.51e-07	4.17665	up	--	--	--	--	--	--	--	--	--	--	--	--	--	--	--	--	--	--	--	--	--	--	--	--	--	--	--	--	--	--	--	--	--	--	--	--	--	--	--	--	--	--	--	--	--	K08235|1.20038e-151|gmx:100801634|probable xyloglucan endotransglucosylase/hydrolase protein 23-like; K08235 xyloglucan:xyloglucosyl transferase [EC:2.4.1.207] (A)
F01.PB102110	--	--	--	--	--	--	--	--	--	3.07e-05	4.11896	up	--	--	--	--	--	--	--	--	--	2e-07	5.66609	up	--	--	--	--	--	--	3.46e-05	4.43485	up	--	--	--	0.000148171	4.02174	up	--	--	--	8.99e-07	-5.1206	down	[M]	Cell wall/membrane/envelope biogenesis	--	K18819|0|mtr:MTR_1g084670|Galactinol synthase; K18819 inositol 3-alpha-galactosyltransferase [EC:2.4.1.123] (A)
F01.PB102130	--	--	--	0.0023641	3.18782	up	--	--	--	0.00358772	3.16689	up	--	--	--	--	--	--	--	--	--	--	--	--	--	--	--	--	--	--	--	--	--	--	--	--	--	--	--	--	--	--	--	--	--	--	--	--	K00799|5.04272e-69|mtr:MTR_7g065660|Glutathione S-transferase GST; K00799 glutathione S-transferase [EC:2.5.1.18] (A)
F01.PB102149	--	--	--	--	--	--	--	--	--	--	--	--	--	--	--	0.00316452	-2.82294	down	--	--	--	4.01e-06	-4.73338	down	5.11e-06	-3.64953	down	--	--	--	--	--	--	--	--	--	--	--	--	--	--	--	--	--	--	--	--	--	--
F01.PB102157	0.000297228	-3.13323	down	--	--	--	--	--	--	--	--	--	0.000248647	-3.00627	down	--	--	--	--	--	--	--	--	--	--	--	--	--	--	--	--	--	--	--	--	--	--	--	--	--	--	--	--	--	--	[R]	General function prediction only	--	K01183|1.83036e-170|mtr:MTR_3g118390|Endochitinase; K01183 chitinase [EC:3.2.1.14] (A)
F01.PB102160	--	--	--	--	--	--	--	--	--	0.000971229	#NAME?	down	--	--	--	--	--	--	--	--	--	0.00593415	#NAME?	down	--	--	--	--	--	--	--	--	--	--	--	--	--	--	--	--	--	--	--	--	--	[C]	Energy production and conversion	--	K18857|0|mtr:MTR_3g089940|Alcohol dehydrogenase; K18857 alcohol dehydrogenase class-P [EC:1.1.1.1] (A)
F01.PB102181	0.00898759	4.9396	up	--	--	--	--	--	--	--	--	--	0.00161125	3.01269	up	--	--	--	--	--	--	--	--	--	--	--	--	--	--	--	--	--	--	--	--	--	--	--	--	--	--	--	--	--	--	--	--	--	K08235|9.66595e-150|gmx:100801634|probable xyloglucan endotransglucosylase/hydrolase protein 23-like; K08235 xyloglucan:xyloglucosyl transferase [EC:2.4.1.207] (A)
F01.PB102182	--	--	--	--	--	--	0.00329237	2.51853	up	--	--	--	--	--	--	--	--	--	--	--	--	--	--	--	--	--	--	--	--	--	--	--	--	--	--	--	--	--	--	--	--	--	--	--	--	--	--	--	K07300|0|mtr:MTR_7g068380|Vacuolar cation/proton exchanger; K07300 Ca2+:H+ antiporter (A)
F01.PB102194	0.0060151	4.73776	up	--	--	--	--	--	--	--	--	--	--	--	--	--	--	--	--	--	--	--	--	--	--	--	--	--	--	--	--	--	--	--	--	--	--	--	--	--	--	--	--	--	--	--	--	--	--
F01.PB102200	0.000141712	3.14398	up	--	--	--	--	--	--	--	--	--	--	--	--	--	--	--	--	--	--	--	--	--	0.000272922	-3.12152	down	--	--	--	--	--	--	--	--	--	--	--	--	--	--	--	--	--	--	--	--	--	--
F01.PB102220	0.000988332	2.87649	up	--	--	--	--	--	--	--	--	--	--	--	--	--	--	--	--	--	--	--	--	--	--	--	--	--	--	--	--	--	--	--	--	--	--	--	--	--	--	--	--	--	--	[G]	Carbohydrate transport and metabolism	--	K00134|0|mtr:MTR_3g085850|Glyceraldehyde 3-phosphate dehydrogenase; K00134 glyceraldehyde 3-phosphate dehydrogenase [EC:1.2.1.12] (A)
F01.PB102224	--	--	--	--	--	--	--	--	--	--	--	--	--	--	--	--	--	--	--	--	--	0.00690015	-4.27047	down	--	--	--	--	--	--	--	--	--	--	--	--	--	--	--	--	--	--	--	--	--	[C]	Energy production and conversion	--	K18857|4.61492e-135|mtr:MTR_3g089940|Alcohol dehydrogenase; K18857 alcohol dehydrogenase class-P [EC:1.1.1.1] (A)
F01.PB102285	--	--	--	--	--	--	0.00564899	2.45897	up	--	--	--	--	--	--	--	--	--	--	--	--	--	--	--	--	--	--	--	--	--	--	--	--	--	--	--	--	--	--	--	--	--	--	--	--	[M]	Cell wall/membrane/envelope biogenesis	--	K00695|0|mtr:MTR_4g124660|Sucrose synthase; K00695 sucrose synthase [EC:2.4.1.13] (A)
F01.PB102309	--	--	--	--	--	--	0.00468061	#NAME?	down	--	--	--	0.00191466	#NAME?	down	--	--	--	--	--	--	--	--	--	--	--	--	--	--	--	--	--	--	--	--	--	--	--	--	--	--	--	--	--	--	--	--	--	K11855|0|cam:101513847|ubiquitin carboxyl-terminal hydrolase 25-like; K11855 ubiquitin carboxyl-terminal hydrolase 36/42 [EC:3.4.19.12] (A)
F01.PB102335	0.0031804	Inf	up	--	--	--	--	--	--	--	--	--	0.0016974	Inf	up	--	--	--	--	--	--	--	--	--	--	--	--	--	--	--	--	--	--	--	--	--	--	--	--	--	--	--	--	--	--	--	--	Molecular Function: peroxidase activity (GO:0004601);; Molecular Function: calcium ion binding (GO:0005509);; Cellular Component: integral component of membrane (GO:0016021);; Molecular Function: NAD(P)H oxidase activity (GO:0016174);; Biological Process: oxidation-reduction process (GO:0055114);;	K13447|1.51771e-86|mtr:MTR_1g083290|Respiratory burst oxidase-like protein; K13447 respiratory burst oxidase [EC:1.6.3.- 1.11.1.-] (A)
F01.PB102346	--	--	--	--	--	--	--	--	--	--	--	--	3.19e-14	#NAME?	down	--	--	--	--	--	--	--	--	--	--	--	--	--	--	--	--	--	--	--	--	--	--	--	--	--	--	--	--	--	--	--	--	--	--
F01.PB102352	--	--	--	--	--	--	--	--	--	--	--	--	--	--	--	--	--	--	--	--	--	0.00702169	Inf	up	--	--	--	--	--	--	--	--	--	--	--	--	--	--	--	--	--	--	--	--	--	--	--	--	K06617|0|cam:101513461|probable galactinol--sucrose galactosyltransferase 2-like; K06617 raffinose synthase [EC:2.4.1.82] (A)
F01.PB102373	2.3e-06	5.66515	up	--	--	--	--	--	--	--	--	--	--	--	--	--	--	--	--	--	--	0.00226311	-3.70115	down	--	--	--	--	--	--	--	--	--	--	--	--	--	--	--	--	--	--	--	--	--	--	--	--	--
F01.PB102395	0.00320445	Inf	up	--	--	--	--	--	--	--	--	--	--	--	--	--	--	--	--	--	--	--	--	--	--	--	--	--	--	--	--	--	--	--	--	--	--	--	--	--	--	--	--	--	--	--	--	--	--
F01.PB102430	0.000950279	-3.09404	down	--	--	--	--	--	--	--	--	--	--	--	--	--	--	--	--	--	--	--	--	--	--	--	--	--	--	--	--	--	--	--	--	--	--	--	--	--	--	--	--	--	--	--	--	--	K15718|0|mtr:MTR_8g018650|Lipoxygenase; K15718 linoleate 9S-lipoxygenase [EC:1.13.11.58] (A)
F01.PB102434	--	--	--	--	--	--	0.00370649	2.87791	up	--	--	--	0.00028998	3.03154	up	--	--	--	--	--	--	--	--	--	--	--	--	--	--	--	--	--	--	--	--	--	--	--	--	--	--	--	--	--	--	--	--	--	K00660|0|mtr:MTR_1g098140|Chalcone synthase; K00660 chalcone synthase [EC:2.3.1.74] (A)
F01.PB102451	--	--	--	--	--	--	--	--	--	0.00612963	Inf	up	--	--	--	--	--	--	--	--	--	--	--	--	--	--	--	--	--	--	--	--	--	--	--	--	--	--	--	--	--	--	--	--	--	--	--	--	--
F01.PB102476	--	--	--	0.00594046	-2.93692	down	--	--	--	--	--	--	0.000140894	-3.84692	down	--	--	--	--	--	--	--	--	--	0.00638302	-3.16784	down	--	--	--	--	--	--	--	--	--	--	--	--	--	--	--	0.00502985	-3.55717	down	--	--	--	--
F01.PB102480	--	--	--	--	--	--	--	--	--	--	--	--	--	--	--	--	--	--	--	--	--	--	--	--	0.00331912	6.18513	up	--	--	--	--	--	--	--	--	--	--	--	--	--	--	--	--	--	--	[K]	Transcription	--	K09338|4.06673e-64|cam:101491372|homeobox-leucine zipper protein ATHB-6-like; K09338 homeobox-leucine zipper protein (A)
F01.PB10249	--	--	--	0.00183371	3.14246	up	--	--	--	0.00484561	3.01325	up	--	--	--	5.08e-06	5.16431	up	0.000109786	4.82469	up	2.52e-05	5.02082	up	--	--	--	--	--	--	--	--	--	--	--	--	--	--	--	--	--	--	--	--	--	[RTKL]	--	--	K03083|0|mtr:MTR_7g110060|Protein kinase, putative; K03083 glycogen synthase kinase 3 beta [EC:2.7.11.26] (A)
F01.PB102493	--	--	--	--	--	--	--	--	--	0.000797221	4.23138	up	--	--	--	--	--	--	--	--	--	1.03e-07	Inf	up	--	--	--	--	--	--	--	--	--	--	--	--	--	--	--	--	--	--	--	--	--	--	--	--	--
F01.PB102525	--	--	--	--	--	--	0.00150115	4.67851	up	--	--	--	--	--	--	--	--	--	--	--	--	--	--	--	--	--	--	--	--	--	--	--	--	--	--	--	--	--	--	--	--	--	--	--	--	--	--	--	--
F01.PB102537	5.9e-06	3.39068	up	--	--	--	--	--	--	--	--	--	--	--	--	--	--	--	--	--	--	--	--	--	3.07e-17	-7.04393	down	--	--	--	--	--	--	--	--	--	--	--	--	--	--	--	--	--	--	[M]	Cell wall/membrane/envelope biogenesis	--	K00695|0|cam:101490898|sucrose synthase 2-like; K00695 sucrose synthase [EC:2.4.1.13] (A)
F01.PB102538	--	--	--	--	--	--	--	--	--	--	--	--	--	--	--	--	--	--	--	--	--	0.000965965	-3.99675	down	0.00363956	-3.01382	down	--	--	--	--	--	--	--	--	--	--	--	--	--	--	--	--	--	--	--	--	--	K11275|4.76017e-27|cam:101510135|histone H1-like; K11275 histone H1/5 (A)
F01.PB102539	--	--	--	--	--	--	--	--	--	0.000484905	-3.79585	down	0.00298414	-2.75418	down	--	--	--	--	--	--	--	--	--	--	--	--	--	--	--	--	--	--	--	--	--	--	--	--	--	--	--	--	--	--	[C]	Energy production and conversion	--	K01610|0|mtr:MTR_5g030620|Phosphoenolpyruvate carboxykinase; K01610 phosphoenolpyruvate carboxykinase (ATP) [EC:4.1.1.49] (A)
F01.PB10254	--	--	--	--	--	--	--	--	--	--	--	--	0.000286677	5.6218	up	--	--	--	--	--	--	--	--	--	--	--	--	--	--	--	--	--	--	--	--	--	--	--	--	--	--	--	--	--	--	--	--	--	K14709|2.05242e-174|cam:101491996|zinc transporter 5-like; K14709 solute carrier family 39 (zinc transporter), member 1/2/3 (A)
F01.PB102551	--	--	--	--	--	--	--	--	--	0.00483299	5.45485	up	--	--	--	--	--	--	--	--	--	--	--	--	--	--	--	--	--	--	--	--	--	--	--	--	--	--	--	--	--	--	--	--	--	--	--	--	--
F01.PB102552	--	--	--	--	--	--	--	--	--	6.94e-05	-6.20573	down	--	--	--	--	--	--	--	--	--	--	--	--	--	--	--	--	--	--	4.92e-05	-6.57096	down	--	--	--	0.000283288	-6.21681	down	--	--	--	0.000349063	6.04088	up	[I]	Lipid transport and metabolism	--	K10527|0|mtr:MTR_6g087670|Peroxisomal fatty acid beta-oxidation multifunctional protein; K10527 enoyl-CoA hydratase/3-hydroxyacyl-CoA dehydrogenase [EC:4.2.1.17 1.1.1.35 1.1.1.211] (A)
F01.PB102558	--	--	--	--	--	--	--	--	--	--	--	--	--	--	--	--	--	--	--	--	--	--	--	--	0.00393505	2.47663	up	--	--	--	--	--	--	--	--	--	--	--	--	--	--	--	--	--	--	[E]	Amino acid transport and metabolism	--	K10775|0|cam:101496077|phenylalanine ammonia-lyase-like; K10775 phenylalanine ammonia-lyase [EC:4.3.1.24] (A)
F01.PB102563	4.91e-06	4.92057	up	--	--	--	--	--	--	0.00265739	4.17364	up	0.0019895	4.3833	up	--	--	--	--	--	--	--	--	--	--	--	--	--	--	--	--	--	--	--	--	--	--	--	--	--	--	--	--	--	--	--	--	--	--
F01.PB102572	--	--	--	--	--	--	--	--	--	--	--	--	0.00121469	3.34145	up	--	--	--	--	--	--	--	--	--	--	--	--	--	--	--	--	--	--	--	--	--	--	--	--	--	--	--	0.00366618	3.86457	up	[U]	Intracellular trafficking, secretion, and vesicular transport	--	K03100|0|mtr:MTR_3g100960|Thylakoidal processing peptidase; K03100 signal peptidase I [EC:3.4.21.89] (A)
F01.PB102577	--	--	--	--	--	--	--	--	--	--	--	--	--	--	--	0.00224666	Inf	up	--	--	--	--	--	--	--	--	--	--	--	--	--	--	--	--	--	--	--	--	--	--	--	--	--	--	--	--	--	--	--
F01.PB102580	0.00959299	2.73464	up	--	--	--	--	--	--	--	--	--	--	--	--	--	--	--	--	--	--	--	--	--	--	--	--	--	--	--	--	--	--	--	--	--	--	--	--	--	--	--	--	--	--	[M]	Cell wall/membrane/envelope biogenesis	--	--
F01.PB102584	--	--	--	--	--	--	--	--	--	--	--	--	0.00536787	2.36896	up	--	--	--	--	--	--	--	--	--	--	--	--	--	--	--	--	--	--	--	--	--	--	--	--	--	--	--	--	--	--	--	--	--	K13424|0|mtr:MTR_5g074400|WRKY transcription factor; K13424 WRKY transcription factor 33 (A)
F01.PB102603	--	--	--	--	--	--	--	--	--	0.00174913	2.99858	up	--	--	--	--	--	--	--	--	--	0.000390303	3.57017	up	--	--	--	--	--	--	--	--	--	--	--	--	0.00496537	3.12007	up	--	--	--	--	--	--	--	--	--	--
F01.PB102616	--	--	--	--	--	--	--	--	--	--	--	--	--	--	--	--	--	--	--	--	--	--	--	--	0.00687957	Inf	up	--	--	--	--	--	--	--	--	--	--	--	--	--	--	--	--	--	--	--	--	--	K15015|0|mtr:MTR_7g089920|Proton-coupled amino acid transporter; K15015 solute carrier family 32 (vesicular inhibitory amino acid transporter) (A)
F01.PB102625	--	--	--	--	--	--	--	--	--	--	--	--	0.00178684	-3.33968	down	--	--	--	--	--	--	--	--	--	--	--	--	--	--	--	--	--	--	--	--	--	--	--	--	--	--	--	--	--	--	--	--	--	--
F01.PB10264	--	--	--	--	--	--	--	--	--	0.0021486	#NAME?	down	0.0040257	-6.03541	down	--	--	--	--	--	--	--	--	--	--	--	--	--	--	--	--	--	--	--	--	--	--	--	--	--	--	--	--	--	--	--	--	--	--
F01.PB102674	1.28e-06	4.23969	up	--	--	--	--	--	--	--	--	--	8.29e-09	4.65203	up	--	--	--	--	--	--	--	--	--	--	--	--	--	--	--	--	--	--	0.0046086	2.83552	up	--	--	--	--	--	--	--	--	--	[RTKL]	--	--	K04371|1.07156e-81|gmx:100801339|mitogen-activated protein kinase 3-like; K04371 mitogen-activated protein kinase 1/3 [EC:2.7.11.24] (A)
F01.PB102685	--	--	--	--	--	--	--	--	--	--	--	--	--	--	--	0.00656671	3.91517	up	--	--	--	--	--	--	--	--	--	--	--	--	--	--	--	--	--	--	--	--	--	--	--	--	--	--	--	[RTKL]	--	--	--
F01.PB102695	--	--	--	0.00104796	Inf	up	--	--	--	--	--	--	--	--	--	--	--	--	--	--	--	--	--	--	--	--	--	0.00446879	#NAME?	down	--	--	--	--	--	--	--	--	--	--	--	--	--	--	--	--	--	--	--
F01.PB102699	0.000236146	3.74504	up	--	--	--	--	--	--	--	--	--	--	--	--	--	--	--	--	--	--	--	--	--	--	--	--	--	--	--	--	--	--	--	--	--	--	--	--	--	--	--	--	--	--	[RTKL]	--	--	K04421|9.48483e-169|mtr:MTR_3g096230|Mitogen-activated protein kinase kinase kinase; K04421 mitogen-activated protein kinase kinase kinase 3 [EC:2.7.11.25] (A)
F01.PB102704	--	--	--	--	--	--	--	--	--	--	--	--	--	--	--	--	--	--	--	--	--	--	--	--	--	--	--	--	--	--	--	--	--	--	--	--	--	--	--	--	--	--	0.00928767	-4.80495	down	[R]	General function prediction only	--	--
F01.PB102705	--	--	--	--	--	--	--	--	--	--	--	--	0.000426098	Inf	up	--	--	--	--	--	--	--	--	--	0.00163769	Inf	up	--	--	--	--	--	--	--	--	--	--	--	--	--	--	--	--	--	--	[S]	Function unknown	--	--
F01.PB10271	0.00767512	Inf	up	--	--	--	--	--	--	--	--	--	--	--	--	--	--	--	--	--	--	--	--	--	--	--	--	--	--	--	--	--	--	--	--	--	--	--	--	--	--	--	--	--	--	--	--	--	--
F01.PB102713	--	--	--	--	--	--	--	--	--	0.00279561	4.12596	up	0.000925847	4.07258	up	--	--	--	--	--	--	--	--	--	--	--	--	--	--	--	--	--	--	--	--	--	--	--	--	--	--	--	--	--	--	--	--	--	--
F01.PB102715	--	--	--	--	--	--	--	--	--	--	--	--	3.07e-06	Inf	up	--	--	--	--	--	--	--	--	--	--	--	--	--	--	--	--	--	--	--	--	--	--	--	--	--	--	--	--	--	--	--	--	--	--
F01.PB102717	--	--	--	--	--	--	--	--	--	--	--	--	--	--	--	0.00965554	4.55402	up	0.00516584	4.73643	up	--	--	--	--	--	--	--	--	--	--	--	--	--	--	--	--	--	--	--	--	--	--	--	--	--	--	--	--
F01.PB102731	--	--	--	0.000655075	3.47034	up	--	--	--	--	--	--	--	--	--	--	--	--	--	--	--	--	--	--	--	--	--	--	--	--	--	--	--	--	--	--	--	--	--	--	--	--	--	--	--	[S]	Function unknown	--	--
F01.PB102733	0.000916289	-3.56735	down	0.0058404	-3.26105	down	--	--	--	--	--	--	--	--	--	--	--	--	--	--	--	--	--	--	--	--	--	--	--	--	--	--	--	--	--	--	--	--	--	--	--	--	--	--	--	--	--	--	K01528|0|mtr:MTR_4g030140|Dynamin-2B; K01528 dynamin GTPase [EC:3.6.5.5] (A)
F01.PB102746	0.00327208	2.77321	up	--	--	--	--	--	--	--	--	--	--	--	--	--	--	--	--	--	--	--	--	--	--	--	--	--	--	--	--	--	--	--	--	--	--	--	--	--	--	--	--	--	--	--	--	--	--
F01.PB102750	0.000814954	-3.24357	down	--	--	--	0.000889049	-3.38491	down	--	--	--	2.93e-08	-5.6509	down	--	--	--	--	--	--	--	--	--	--	--	--	--	--	--	--	--	--	--	--	--	--	--	--	--	--	--	--	--	--	[T]	Signal transduction mechanisms	--	K12129|0|mtr:MTR_4g061360|Two-component response regulator-like PRR73; K12129 pseudo-response regulator 7 (A)
F01.PB102751	0.00213058	Inf	up	--	--	--	--	--	--	--	--	--	--	--	--	--	--	--	--	--	--	--	--	--	--	--	--	--	--	--	--	--	--	--	--	--	--	--	--	--	--	--	--	--	--	--	--	--	--
F01.PB102759	--	--	--	--	--	--	6.92e-05	#NAME?	down	--	--	--	--	--	--	--	--	--	--	--	--	--	--	--	--	--	--	0.000350552	#NAME?	down	--	--	--	--	--	--	--	--	--	--	--	--	--	--	--	[O]	Posttranslational modification, protein turnover, chaperones	--	K03695|0|mtr:MTR_7g012820|Chaperone protein clpB; K03695 ATP-dependent Clp protease ATP-binding subunit ClpB (A)
F01.PB102762	--	--	--	--	--	--	--	--	--	--	--	--	0.00541981	4.09214	up	--	--	--	0.00537806	#NAME?	down	--	--	--	--	--	--	0.00172607	#NAME?	down	--	--	--	--	--	--	--	--	--	6.83e-05	Inf	up	--	--	--	--	--	--	K08493|3.27056e-43|mtr:MTR_7g011570|Vesicle transport v-SNARE; K08493 vesicle transport through interaction with t-SNAREs 1 (A)
F01.PB102778	--	--	--	--	--	--	--	--	--	0.000749833	4.30558	up	--	--	--	--	--	--	--	--	--	--	--	--	--	--	--	--	--	--	--	--	--	--	--	--	--	--	--	--	--	--	--	--	--	--	--	--	--
F01.PB10278	0.0017461	2.56774	up	--	--	--	--	--	--	--	--	--	--	--	--	--	--	--	--	--	--	--	--	--	--	--	--	--	--	--	--	--	--	--	--	--	--	--	--	--	--	--	--	--	--	--	--	--	--
F01.PB102780	0.00454484	-3.68544	down	0.000356857	-5.48226	down	--	--	--	--	--	--	--	--	--	--	--	--	--	--	--	--	--	--	--	--	--	--	--	--	--	--	--	--	--	--	--	--	--	--	--	--	--	--	--	[T]	Signal transduction mechanisms	--	K12129|0|mtr:MTR_4g061360|Two-component response regulator-like PRR73; K12129 pseudo-response regulator 7 (A)
F01.PB102787	--	--	--	--	--	--	--	--	--	--	--	--	0.00116836	2.51909	up	--	--	--	--	--	--	--	--	--	--	--	--	--	--	--	--	--	--	--	--	--	--	--	--	--	--	--	--	--	--	--	--	--	--
F01.PB102796	--	--	--	--	--	--	--	--	--	--	--	--	--	--	--	--	--	--	--	--	--	0.00615377	3.03183	up	--	--	--	--	--	--	--	--	--	--	--	--	--	--	--	--	--	--	--	--	--	--	--	--	--
F01.PB102806	--	--	--	--	--	--	--	--	--	--	--	--	--	--	--	0.00200253	Inf	up	--	--	--	0.00251272	Inf	up	0.000413701	Inf	up	--	--	--	--	--	--	--	--	--	--	--	--	--	--	--	--	--	--	--	--	--	K09338|0|cam:101515456|homeobox-leucine zipper protein REVOLUTA-like; K09338 homeobox-leucine zipper protein (A)
F01.PB102844	0.00637117	-2.3882	down	--	--	--	0.00302495	-2.73031	down	--	--	--	0.00888211	-2.18729	down	--	--	--	--	--	--	--	--	--	--	--	--	--	--	--	--	--	--	--	--	--	--	--	--	--	--	--	--	--	--	[T]	Signal transduction mechanisms	--	K12129|0|mtr:MTR_4g061360|Two-component response regulator-like PRR73; K12129 pseudo-response regulator 7 (A)
F01.PB102849	0.00196004	2.51921	up	--	--	--	--	--	--	--	--	--	--	--	--	--	--	--	--	--	--	0.000128748	-3.94361	down	--	--	--	--	--	--	--	--	--	--	--	--	--	--	--	--	--	--	--	--	--	--	--	--	--
F01.PB102858	--	--	--	--	--	--	--	--	--	--	--	--	--	--	--	--	--	--	--	--	--	--	--	--	0.00410388	#NAME?	down	--	--	--	--	--	--	6.12e-05	#NAME?	down	--	--	--	--	--	--	--	--	--	--	--	--	--
F01.PB102861	--	--	--	--	--	--	--	--	--	--	--	--	--	--	--	0.00334492	#NAME?	down	--	--	--	--	--	--	--	--	--	--	--	--	--	--	--	--	--	--	--	--	--	--	--	--	--	--	--	--	--	--	--
F01.PB102862	--	--	--	--	--	--	--	--	--	--	--	--	--	--	--	--	--	--	--	--	--	1.08e-05	Inf	up	--	--	--	--	--	--	--	--	--	--	--	--	--	--	--	--	--	--	--	--	--	--	--	--	--
F01.PB10287	2.04e-06	3.79192	up	--	--	--	0.00256874	2.80387	up	--	--	--	4.5e-05	3.2398	up	--	--	--	--	--	--	0.00390741	-3.00069	down	--	--	--	--	--	--	--	--	--	--	--	--	--	--	--	--	--	--	--	--	--	--	--	--	--
F01.PB102878	0.000408061	5.00133	up	5.23e-05	5.58848	up	0.00123813	4.87997	up	--	--	--	7.25e-05	5.23054	up	--	--	--	--	--	--	--	--	--	--	--	--	--	--	--	--	--	--	--	--	--	--	--	--	--	--	--	--	--	--	[M]	Cell wall/membrane/envelope biogenesis	--	--
F01.PB102883	--	--	--	2.54e-05	5.82101	up	--	--	--	0.00889821	4.69423	up	--	--	--	0.00118969	4.22849	up	--	--	--	--	--	--	--	--	--	0.0014166	-4.62142	down	--	--	--	--	--	--	--	--	--	--	--	--	--	--	--	[S]	Function unknown	--	--
F01.PB102885	--	--	--	--	--	--	--	--	--	--	--	--	--	--	--	0.00309342	#NAME?	down	--	--	--	0.00220539	#NAME?	down	0.001935	#NAME?	down	--	--	--	--	--	--	--	--	--	--	--	--	--	--	--	--	--	--	[O]	Posttranslational modification, protein turnover, chaperones	--	K11835|0|cam:101493821|ubiquitin carboxyl-terminal hydrolase 10-like; K11835 ubiquitin carboxyl-terminal hydrolase 4/11/15 [EC:3.4.19.12] (A)
F01.PB102889	--	--	--	--	--	--	--	--	--	--	--	--	--	--	--	0.000700741	#NAME?	down	--	--	--	--	--	--	--	--	--	--	--	--	--	--	--	--	--	--	--	--	--	--	--	--	--	--	--	--	--	--	--
F01.PB102890	--	--	--	--	--	--	--	--	--	--	--	--	--	--	--	--	--	--	--	--	--	--	--	--	0.0029767	-2.85005	down	--	--	--	--	--	--	--	--	--	--	--	--	--	--	--	--	--	--	--	--	--	--
F01.PB102900	0.00837254	3.64778	up	--	--	--	--	--	--	--	--	--	--	--	--	--	--	--	2.89e-05	#NAME?	down	--	--	--	--	--	--	--	--	--	--	--	--	--	--	--	--	--	--	--	--	--	--	--	--	--	--	--	--
F01.PB102906	--	--	--	--	--	--	0.000203795	5.29052	up	--	--	--	--	--	--	--	--	--	2.57e-06	Inf	up	--	--	--	--	--	--	--	--	--	--	--	--	--	--	--	3.49e-06	#NAME?	down	1.48e-06	#NAME?	down	--	--	--	[P]	Inorganic ion transport and metabolism	--	K01537|0|cam:101503819|calcium-transporting ATPase 4, endoplasmic reticulum-type-like; K01537 Ca2+-transporting ATPase [EC:3.6.3.8] (A)
F01.PB102911	--	--	--	--	--	--	--	--	--	8.87e-07	#NAME?	down	--	--	--	--	--	--	--	--	--	8.52e-07	#NAME?	down	--	--	--	--	--	--	--	--	--	--	--	--	0.000375982	#NAME?	down	--	--	--	--	--	--	--	--	--	--
F01.PB102923	--	--	--	--	--	--	--	--	--	0.000764566	3.43673	up	--	--	--	--	--	--	--	--	--	0.00111484	3.52224	up	--	--	--	--	--	--	0.00569438	3.33724	up	--	--	--	0.00491263	3.3108	up	--	--	--	--	--	--	--	--	--	--
F01.PB102932	--	--	--	0.000973567	Inf	up	2.22e-06	Inf	up	2.19e-06	Inf	up	--	--	--	--	--	--	--	--	--	--	--	--	--	--	--	--	--	--	--	--	--	--	--	--	--	--	--	--	--	--	--	--	--	--	--	--	--
F01.PB102941	--	--	--	--	--	--	--	--	--	--	--	--	--	--	--	--	--	--	--	--	--	--	--	--	--	--	--	--	--	--	--	--	--	--	--	--	0.00725123	4.53232	up	--	--	--	--	--	--	[S]	Function unknown	--	--
F01.PB102953	--	--	--	--	--	--	--	--	--	0.00349338	4.24256	up	--	--	--	--	--	--	--	--	--	0.000895741	5.27209	up	--	--	--	--	--	--	--	--	--	--	--	--	--	--	--	--	--	--	--	--	--	--	--	--	--
F01.PB102963	1.06e-06	Inf	up	--	--	--	3.06e-08	Inf	up	--	--	--	0.0015443	Inf	up	--	--	--	--	--	--	8.78e-06	#NAME?	down	--	--	--	--	--	--	--	--	--	--	--	--	8.11e-08	#NAME?	down	--	--	--	0.00551465	Inf	up	[M]	Cell wall/membrane/envelope biogenesis	--	K10999|0|mtr:MTR_3g107520|Cellulose synthase; K10999 cellulose synthase A [EC:2.4.1.12] (A)
F01.PB102965	5.01e-09	6.10966	up	--	--	--	--	--	--	0.00130695	4.6612	up	4.4e-07	5.56095	up	0.00394439	-3.3331	down	--	--	--	--	--	--	--	--	--	--	--	--	--	--	--	--	--	--	--	--	--	--	--	--	--	--	--	[M]	Cell wall/membrane/envelope biogenesis	--	--
F01.PB102972	0.00132941	2.65565	up	--	--	--	0.0025367	2.64168	up	--	--	--	--	--	--	--	--	--	--	--	--	--	--	--	--	--	--	--	--	--	--	--	--	--	--	--	--	--	--	--	--	--	--	--	--	--	--	--	K05765|1.0749e-46|cam:101513892|actin-depolymerizing factor-like; K05765 cofilin (A)
F01.PB102973	--	--	--	--	--	--	--	--	--	--	--	--	--	--	--	0.000412372	4.99324	up	0.00489677	4.47565	up	0.000291119	5.02785	up	0.00240821	4.40088	up	--	--	--	--	--	--	--	--	--	--	--	--	--	--	--	--	--	--	[RTKL]	--	--	--
F01.PB102979	--	--	--	--	--	--	--	--	--	--	--	--	1.24e-06	#NAME?	down	--	--	--	--	--	--	--	--	--	0.00102797	#NAME?	down	--	--	--	--	--	--	--	--	--	--	--	--	--	--	--	0.00214447	#NAME?	down	--	--	--	--
F01.PB102981	--	--	--	--	--	--	0.00524092	5.46023	up	--	--	--	--	--	--	--	--	--	--	--	--	--	--	--	--	--	--	--	--	--	--	--	--	--	--	--	--	--	--	--	--	--	--	--	--	--	--	--	--
F01.PB102995	0.000285747	Inf	up	--	--	--	--	--	--	--	--	--	--	--	--	--	--	--	0.00119657	#NAME?	down	--	--	--	--	--	--	--	--	--	--	--	--	--	--	--	--	--	--	--	--	--	--	--	--	--	--	--	--
F01.PB102999	--	--	--	--	--	--	--	--	--	1.56e-05	#NAME?	down	--	--	--	--	--	--	--	--	--	--	--	--	--	--	--	--	--	--	--	--	--	--	--	--	1.53e-06	#NAME?	down	--	--	--	0.000281653	Inf	up	--	--	--	--
F01.PB103	0.000615604	-2.66007	down	--	--	--	--	--	--	--	--	--	0.00298897	-2.19573	down	--	--	--	--	--	--	0.00286455	3.02808	up	--	--	--	--	--	--	--	--	--	--	--	--	--	--	--	--	--	--	--	--	--	--	--	--	--
F01.PB103046	--	--	--	--	--	--	--	--	--	0.00910085	-4.05147	down	1.28e-05	#NAME?	down	--	--	--	--	--	--	--	--	--	--	--	--	--	--	--	--	--	--	--	--	--	--	--	--	--	--	--	--	--	--	--	--	--	--
F01.PB103051	0.000862091	5.63277	up	4.34e-06	6.88176	up	0.000949759	5.73297	up	0.000125928	7.29111	up	4.22e-05	6.19615	up	--	--	--	--	--	--	--	--	--	--	--	--	--	--	--	--	--	--	--	--	--	--	--	--	--	--	--	--	--	--	--	--	--	--
F01.PB103053	0.00423396	Inf	up	--	--	--	0.000465504	Inf	up	--	--	--	0.000594101	Inf	up	--	--	--	--	--	--	--	--	--	--	--	--	--	--	--	--	--	--	--	--	--	--	--	--	--	--	--	--	--	--	--	--	--	--
F01.PB103070	--	--	--	--	--	--	--	--	--	--	--	--	--	--	--	--	--	--	--	--	--	0.00860309	3.14515	up	--	--	--	--	--	--	--	--	--	--	--	--	--	--	--	--	--	--	--	--	--	[Z]	Cytoskeleton	--	K10400|0|mtr:MTR_3g055940|Kinesin like protein; K10400 kinesin family member 15 (A)
F01.PB103084	--	--	--	--	--	--	--	--	--	0.00716971	Inf	up	--	--	--	--	--	--	--	--	--	--	--	--	--	--	--	--	--	--	--	--	--	--	--	--	--	--	--	--	--	--	--	--	--	[E]	Amino acid transport and metabolism	--	--
F01.PB103087	--	--	--	--	--	--	--	--	--	--	--	--	--	--	--	0.00932545	Inf	up	--	--	--	0.0060808	Inf	up	--	--	--	--	--	--	--	--	--	--	--	--	--	--	--	--	--	--	--	--	--	[MG]	--	--	--
F01.PB103089	0.000277846	Inf	up	5.05e-05	Inf	up	4.09e-05	Inf	up	0.000381235	Inf	up	2.28e-06	Inf	up	--	--	--	--	--	--	--	--	--	--	--	--	--	--	--	--	--	--	--	--	--	--	--	--	--	--	--	--	--	--	--	--	--	--
F01.PB103097	0.00218237	4.09696	up	--	--	--	--	--	--	0.00181929	4.38235	up	0.00617633	3.87713	up	--	--	--	--	--	--	--	--	--	--	--	--	--	--	--	--	--	--	--	--	--	--	--	--	--	--	--	--	--	--	--	--	--	--
F01.PB103105	--	--	--	--	--	--	--	--	--	--	--	--	0.00324992	5.32672	up	--	--	--	--	--	--	--	--	--	--	--	--	--	--	--	--	--	--	--	--	--	--	--	--	0.00366558	Inf	up	--	--	--	--	--	--	--
F01.PB103112	--	--	--	--	--	--	--	--	--	0.0002849	3.54669	up	--	--	--	--	--	--	--	--	--	0.00422684	3.07964	up	--	--	--	--	--	--	0.000139	4.29659	up	--	--	--	0.000907484	3.8044	up	--	--	--	--	--	--	[M]	Cell wall/membrane/envelope biogenesis	--	K00695|0|gmx:100793371|sucrose synthase 2-like; K00695 sucrose synthase [EC:2.4.1.13] (A)
F01.PB103121	2.67e-09	7.13412	up	--	--	--	--	--	--	0.000113918	6.02484	up	--	--	--	--	--	--	--	--	--	--	--	--	0.0011547	-3.3827	down	--	--	--	--	--	--	--	--	--	--	--	--	--	--	--	--	--	--	--	--	--	--
F01.PB103135	--	--	--	--	--	--	--	--	--	--	--	--	--	--	--	0.000585934	Inf	up	0.000943888	Inf	up	--	--	--	--	--	--	--	--	--	--	--	--	--	--	--	--	--	--	--	--	--	--	--	--	--	--	--	--
F01.PB103138	--	--	--	--	--	--	--	--	--	--	--	--	--	--	--	0.00347842	Inf	up	--	--	--	--	--	--	--	--	--	--	--	--	--	--	--	--	--	--	--	--	--	--	--	--	--	--	--	[IQ]	--	--	K01904|0|mtr:MTR_4g077900|4-coumarate CoA ligase; K01904 4-coumarate--CoA ligase [EC:6.2.1.12] (A)
F01.PB103140	--	--	--	--	--	--	--	--	--	--	--	--	--	--	--	--	--	--	2.46e-05	4.55748	up	0.00247677	3.87908	up	--	--	--	--	--	--	--	--	--	--	--	--	--	--	--	--	--	--	--	--	--	--	--	--	--
F01.PB103149	--	--	--	--	--	--	4.98e-07	#NAME?	down	--	--	--	0.00319996	-3.63925	down	--	--	--	--	--	--	--	--	--	--	--	--	0.000477148	#NAME?	down	--	--	--	--	--	--	--	--	--	--	--	--	--	--	--	[J]	Translation, ribosomal structure and biogenesis	--	--
F01.PB103159	--	--	--	--	--	--	--	--	--	--	--	--	1.67e-05	Inf	up	--	--	--	--	--	--	--	--	--	6.08e-05	Inf	up	--	--	--	--	--	--	0.000134867	Inf	up	--	--	--	--	--	--	--	--	--	--	--	--	--
F01.PB10317	--	--	--	--	--	--	--	--	--	0.000709523	-6.83785	down	--	--	--	--	--	--	--	--	--	0.000687758	-6.85946	down	--	--	--	--	--	--	--	--	--	--	--	--	--	--	--	--	--	--	0.000181272	7.36234	up	[GEPR]	--	--	K08145|0|cam:101514914|sugar transporter ERD6-like 6-like; K08145 MFS transporter, SP family, solute carrier family 2 (facilitated glucose transporter), member 8 (A)
F01.PB103180	0.000549474	5.57895	up	--	--	--	--	--	--	--	--	--	0.00344371	4.94142	up	--	--	--	--	--	--	--	--	--	--	--	--	--	--	--	--	--	--	--	--	--	--	--	--	--	--	--	--	--	--	--	--	--	K14442|0|mtr:MTR_1g056490|ATP-dependent RNA helicase Dhx29; K14442 ATP-dependent RNA helicase DHX36 [EC:3.6.4.13] (A)
F01.PB103184	--	--	--	--	--	--	--	--	--	--	--	--	--	--	--	0.00908157	3.17202	up	--	--	--	0.00493728	3.34084	up	--	--	--	--	--	--	--	--	--	--	--	--	--	--	--	--	--	--	--	--	--	--	--	--	K11593|0|cam:101513622|protein argonaute 5-like; K11593 eukaryotic translation initiation factor 2C (A)
F01.PB103194	--	--	--	--	--	--	--	--	--	0.00450474	3.07062	up	--	--	--	--	--	--	--	--	--	--	--	--	--	--	--	--	--	--	--	--	--	--	--	--	--	--	--	--	--	--	--	--	--	--	--	--	K04498|0|mtr:MTR_4g005050|Histone acetyltransferase; K04498 E1A/CREB-binding protein [EC:2.3.1.48] (A)
F01.PB103195	0.000498034	4.27054	up	--	--	--	--	--	--	--	--	--	0.000547551	4.18834	up	--	--	--	--	--	--	--	--	--	--	--	--	--	--	--	--	--	--	--	--	--	--	--	--	--	--	--	--	--	--	[O]	Posttranslational modification, protein turnover, chaperones	--	K10577|7.26609e-66|cam:101495599|SUMO-conjugating enzyme SCE1-like; K10577 ubiquitin-conjugating enzyme E2 I [EC:6.3.2.19] (A)
F01.PB103200	--	--	--	--	--	--	--	--	--	--	--	--	5.03e-05	#NAME?	down	--	--	--	--	--	--	--	--	--	--	--	--	--	--	--	--	--	--	--	--	--	--	--	--	--	--	--	--	--	--	[L]	Replication, recombination and repair	--	K02335|0|mtr:MTR_3g050110|DNA polymerase; K02335 DNA polymerase I [EC:2.7.7.7] (A)
F01.PB103210	--	--	--	1.66e-07	-4.71736	down	--	--	--	--	--	--	--	--	--	1.33e-06	-4.76717	down	--	--	--	--	--	--	--	--	--	0.000322287	3.94586	up	--	--	--	--	--	--	--	--	--	--	--	--	--	--	--	--	--	--	--
F01.PB103213	--	--	--	--	--	--	--	--	--	--	--	--	--	--	--	--	--	--	--	--	--	1.14e-05	Inf	up	3.34e-05	Inf	up	--	--	--	2.34e-05	Inf	up	7.27e-05	Inf	up	--	--	--	--	--	--	--	--	--	[R]	General function prediction only	--	--
F01.PB10322	--	--	--	--	--	--	--	--	--	--	--	--	0.000891887	4.67568	up	--	--	--	--	--	--	--	--	--	--	--	--	--	--	--	--	--	--	--	--	--	--	--	--	--	--	--	--	--	--	--	--	--	--
F01.PB103221	--	--	--	--	--	--	0.00049765	5.23035	up	--	--	--	--	--	--	--	--	--	--	--	--	--	--	--	--	--	--	--	--	--	--	--	--	--	--	--	--	--	--	--	--	--	--	--	--	--	--	--	K10727|0|mtr:MTR_6g077680|Mitochondrial protein, putative; K10727 chromatin licensing and DNA replication factor 1 (A)
F01.PB103247	--	--	--	--	--	--	--	--	--	--	--	--	--	--	--	--	--	--	--	--	--	--	--	--	--	--	--	--	--	--	--	--	--	--	--	--	0.00562976	-4.6985	down	--	--	--	--	--	--	--	--	--	--
F01.PB103261	--	--	--	--	--	--	--	--	--	--	--	--	--	--	--	2.25e-06	Inf	up	0.000219355	Inf	up	--	--	--	--	--	--	--	--	--	--	--	--	--	--	--	--	--	--	--	--	--	--	--	--	[P]	Inorganic ion transport and metabolism	--	K01537|0|mtr:MTR_2g038310|Plasma membrane calcium-transporting ATPase; K01537 Ca2+-transporting ATPase [EC:3.6.3.8] (A)
F01.PB103275	--	--	--	--	--	--	0.00260858	-5.00267	down	3.68e-05	#NAME?	down	1.93e-05	#NAME?	down	--	--	--	0.00209403	-5.6823	down	1.49e-05	#NAME?	down	9.81e-06	#NAME?	down	--	--	--	--	--	--	--	--	--	--	--	--	--	--	--	--	--	--	[O]	Posttranslational modification, protein turnover, chaperones	--	--
F01.PB103293	0.00097793	3.81889	up	--	--	--	1.56e-10	5.81855	up	--	--	--	--	--	--	--	--	--	--	--	--	--	--	--	--	--	--	--	--	--	--	--	--	--	--	--	0.00029973	-4.03735	down	0.00609954	-2.72392	down	--	--	--	[M]	Cell wall/membrane/envelope biogenesis	--	K10999|0|mtr:MTR_3g030040|Cellulose synthase; K10999 cellulose synthase A [EC:2.4.1.12] (A)
F01.PB103304	1.22e-05	5.4703	up	--	--	--	--	--	--	--	--	--	0.00232711	4.47277	up	--	--	--	--	--	--	--	--	--	--	--	--	--	--	--	--	--	--	--	--	--	--	--	--	--	--	--	--	--	--	[RTKL]	--	--	K13412|9.05447e-175|mtr:MTR_5g022030|Calcium-dependent protein kinase; K13412 calcium-dependent protein kinase [EC:2.7.11.1] (A)
F01.PB103316	--	--	--	--	--	--	--	--	--	--	--	--	0.00705992	3.48684	up	--	--	--	--	--	--	--	--	--	--	--	--	--	--	--	--	--	--	--	--	--	--	--	--	--	--	--	--	--	--	--	--	--	--
F01.PB103325	--	--	--	1.03e-10	Inf	up	--	--	--	--	--	--	0.00739545	Inf	up	--	--	--	--	--	--	--	--	--	--	--	--	--	--	--	--	--	--	--	--	--	--	--	--	--	--	--	--	--	--	--	--	--	--
F01.PB103340	--	--	--	--	--	--	0.000548858	3.2093	up	--	--	--	--	--	--	--	--	--	--	--	--	--	--	--	--	--	--	--	--	--	--	--	--	--	--	--	--	--	--	--	--	--	--	--	--	[K]	Transcription	--	K11592|0|mtr:MTR_2g030490|Endoribonuclease Dicer; K11592 endoribonuclease Dicer [EC:3.1.26.-] (A)
F01.PB103353	--	--	--	--	--	--	--	--	--	--	--	--	0.00040258	Inf	up	--	--	--	--	--	--	--	--	--	--	--	--	--	--	--	--	--	--	--	--	--	--	--	--	--	--	--	--	--	--	--	--	--	K09549|9.82684e-91|mtr:MTR_3g007250|hypothetical protein; K09549 prefoldin subunit 2 (A)
F01.PB103359	--	--	--	--	--	--	--	--	--	0.0089186	4.36264	up	9.28e-05	5.24642	up	--	--	--	--	--	--	--	--	--	--	--	--	--	--	--	--	--	--	--	--	--	--	--	--	--	--	--	--	--	--	--	--	--	K13171|3.48281e-109|mtr:MTR_4g064740|Serine/arginine repetitive matrix protein; K13171 serine/arginine repetitive matrix protein 1 (A)
F01.PB10336	0.000195055	3.52088	up	--	--	--	--	--	--	--	--	--	--	--	--	--	--	--	--	--	--	--	--	--	--	--	--	--	--	--	--	--	--	--	--	--	--	--	--	--	--	--	--	--	--	--	--	--	--
F01.PB103362	0.00235037	#NAME?	down	--	--	--	0.00328352	#NAME?	down	--	--	--	--	--	--	--	--	--	--	--	--	3.63e-05	Inf	up	--	--	--	--	--	--	--	--	--	--	--	--	7.26e-05	Inf	up	--	--	--	--	--	--	--	--	--	--
F01.PB103373	0.00141853	6.21641	up	--	--	--	--	--	--	--	--	--	--	--	--	--	--	--	--	--	--	--	--	--	--	--	--	--	--	--	--	--	--	--	--	--	--	--	--	--	--	--	--	--	--	--	--	--	--
F01.PB103375	--	--	--	--	--	--	0.00149894	-2.72946	down	0.000226677	-3.51823	down	6.47e-05	-2.95252	down	--	--	--	--	--	--	--	--	--	--	--	--	--	--	--	--	--	--	--	--	--	--	--	--	--	--	--	--	--	--	--	--	--	K10144|0|cam:101496966|RING finger and CHY zinc finger domain-containing protein 1-like; K10144 RING finger and CHY zinc finger domain-containing protein 1 [EC:6.3.2.19] (A)
F01.PB103380	--	--	--	--	--	--	--	--	--	--	--	--	2.96e-06	Inf	up	--	--	--	--	--	--	--	--	--	5.48e-06	Inf	up	--	--	--	--	--	--	--	--	--	--	--	--	1.13e-05	Inf	up	--	--	--	--	--	--	--
F01.PB103403	--	--	--	0.000190368	Inf	up	--	--	--	5.23e-05	Inf	up	--	--	--	--	--	--	--	--	--	--	--	--	--	--	--	--	--	--	--	--	--	--	--	--	--	--	--	--	--	--	--	--	--	[S]	Function unknown	--	--
F01.PB10341	0.00792434	2.19257	up	0.00602524	2.47187	up	0.00180558	2.59328	up	--	--	--	0.000104924	2.92273	up	--	--	--	--	--	--	--	--	--	--	--	--	--	--	--	--	--	--	--	--	--	--	--	--	--	--	--	--	--	--	[TZDR]	--	--	K13448|4.99108e-120|mtr:MTR_2g098890|Calmodulin-like protein; K13448 calcium-binding protein CML (A)
F01.PB10343	3.54e-07	Inf	up	0.00277973	Inf	up	--	--	--	0.00011075	Inf	up	7.09e-09	Inf	up	--	--	--	--	--	--	--	--	--	--	--	--	--	--	--	--	--	--	--	--	--	--	--	--	--	--	--	--	--	--	[R]	General function prediction only	--	--
F01.PB103434	--	--	--	--	--	--	--	--	--	--	--	--	0.00341888	5.39786	up	--	--	--	--	--	--	--	--	--	--	--	--	--	--	--	--	--	--	--	--	--	--	--	--	--	--	--	--	--	--	--	--	--	--
F01.PB103439	--	--	--	0.000138477	-4.74138	down	--	--	--	--	--	--	--	--	--	--	--	--	--	--	--	--	--	--	--	--	--	--	--	--	0.00153507	4.94526	up	9.12e-07	5.02167	up	--	--	--	--	--	--	--	--	--	--	--	--	K03254|0|mtr:MTR_7g099920|Eukaryotic translation initiation factor 3 subunit A; K03254 translation initiation factor 3 subunit A (A)
F01.PB10345	--	--	--	--	--	--	0.00486154	3.46492	up	--	--	--	2.1e-05	4.1118	up	--	--	--	--	--	--	--	--	--	--	--	--	--	--	--	--	--	--	--	--	--	--	--	--	--	--	--	--	--	--	--	--	--	--
F01.PB103453	--	--	--	--	--	--	--	--	--	--	--	--	--	--	--	--	--	--	--	--	--	--	--	--	--	--	--	--	--	--	--	--	--	--	--	--	--	--	--	--	--	--	0.0053953	4.75342	up	--	--	--	--
F01.PB103464	--	--	--	--	--	--	--	--	--	--	--	--	0.00311611	3.7134	up	--	--	--	--	--	--	--	--	--	--	--	--	--	--	--	--	--	--	--	--	--	--	--	--	--	--	--	--	--	--	--	--	--	K14684|2.39309e-106|mtr:MTR_5g081150|Mitochondrial carrier like protein; K14684 solute carrier family 25 (mitochondrial phosphate transporter), member 23/24/25/41 (A)
F01.PB103467	0.00117294	#NAME?	down	--	--	--	--	--	--	--	--	--	--	--	--	--	--	--	--	--	--	--	--	--	--	--	--	--	--	--	--	--	--	--	--	--	--	--	--	--	--	--	--	--	--	[P]	Inorganic ion transport and metabolism	--	K01537|0|mtr:MTR_2g038310|Plasma membrane calcium-transporting ATPase; K01537 Ca2+-transporting ATPase [EC:3.6.3.8] (A)
F01.PB103486	--	--	--	0.00684201	Inf	up	--	--	--	--	--	--	5.18e-06	Inf	up	--	--	--	--	--	--	--	--	--	--	--	--	--	--	--	--	--	--	--	--	--	--	--	--	--	--	--	--	--	--	--	--	--	--
F01.PB103494	0.00614844	3.3307	up	--	--	--	--	--	--	--	--	--	--	--	--	--	--	--	--	--	--	--	--	--	--	--	--	--	--	--	--	--	--	--	--	--	--	--	--	--	--	--	--	--	--	--	--	--	--
F01.PB103497	0.00291013	5.54857	up	--	--	--	--	--	--	0.000633364	5.09494	up	--	--	--	0.000309173	#NAME?	down	--	--	--	--	--	--	--	--	--	--	--	--	1.88e-05	Inf	up	--	--	--	--	--	--	--	--	--	--	--	--	--	--	--	--
F01.PB1035	4.74e-08	5.00129	up	5.59e-06	4.70397	up	4.32e-11	5.82613	up	--	--	--	1.4e-11	5.65211	up	--	--	--	--	--	--	0.00242105	-3.30084	down	--	--	--	--	--	--	--	--	--	--	--	--	0.000125228	-4.13328	down	--	--	--	0.000134132	3.95882	up	--	--	--	--
F01.PB10350	0.00955119	-3.4419	down	--	--	--	--	--	--	--	--	--	--	--	--	--	--	--	--	--	--	--	--	--	--	--	--	--	--	--	--	--	--	--	--	--	--	--	--	--	--	--	--	--	--	[GEPR]	--	--	K08202|0|mtr:MTR_2g081930|Solute carrier family 22 member 15-like protein; K08202 MFS transporter, OCT family, solute carrier family 22 (organic cation transporter), member 4/5 (A)
F01.PB103504	--	--	--	--	--	--	--	--	--	--	--	--	2.97e-05	-5.10795	down	--	--	--	--	--	--	--	--	--	--	--	--	--	--	--	--	--	--	--	--	--	--	--	--	--	--	--	--	--	--	--	--	--	--
F01.PB103508	1.38e-06	Inf	up	--	--	--	9.54e-07	Inf	up	--	--	--	--	--	--	--	--	--	--	--	--	--	--	--	--	--	--	--	--	--	--	--	--	--	--	--	--	--	--	--	--	--	--	--	--	--	--	--	K10727|2.11193e-172|mtr:MTR_6g077680|Mitochondrial protein, putative; K10727 chromatin licensing and DNA replication factor 1 (A)
F01.PB103518	--	--	--	--	--	--	--	--	--	--	--	--	--	--	--	--	--	--	--	--	--	--	--	--	--	--	--	--	--	--	0.000762133	4.90195	up	0.00171288	4.49405	up	--	--	--	--	--	--	--	--	--	--	--	--	--
F01.PB103521	--	--	--	0.00559539	3.34251	up	--	--	--	--	--	--	--	--	--	0.0015831	4.03779	up	--	--	--	--	--	--	--	--	--	--	--	--	--	--	--	--	--	--	--	--	--	--	--	--	--	--	--	--	--	--	--
F01.PB103531	--	--	--	--	--	--	--	--	--	--	--	--	1.47e-05	6.076	up	--	--	--	--	--	--	--	--	--	--	--	--	--	--	--	--	--	--	--	--	--	--	--	--	--	--	--	--	--	--	[M]	Cell wall/membrane/envelope biogenesis	--	K10999|0|mtr:MTR_3g030040|Cellulose synthase; K10999 cellulose synthase A [EC:2.4.1.12] (A)
F01.PB103532	--	--	--	--	--	--	--	--	--	--	--	--	--	--	--	--	--	--	--	--	--	--	--	--	1.42e-06	#NAME?	down	--	--	--	--	--	--	--	--	--	--	--	--	--	--	--	--	--	--	[M]	Cell wall/membrane/envelope biogenesis	--	K10999|0|mtr:MTR_3g107520|Cellulose synthase; K10999 cellulose synthase A [EC:2.4.1.12] (A)
F01.PB103537	--	--	--	--	--	--	--	--	--	--	--	--	--	--	--	--	--	--	--	--	--	--	--	--	--	--	--	--	--	--	--	--	--	0.000932448	-3.31859	down	--	--	--	--	--	--	--	--	--	--	--	--	K13447|0|mtr:MTR_1g083290|Respiratory burst oxidase-like protein; K13447 respiratory burst oxidase [EC:1.6.3.- 1.11.1.-] (A)
F01.PB103561	--	--	--	0.00524662	4.76722	up	--	--	--	--	--	--	0.00114338	4.83161	up	--	--	--	--	--	--	--	--	--	--	--	--	--	--	--	--	--	--	--	--	--	--	--	--	--	--	--	--	--	--	--	--	--	--
F01.PB103564	6.94e-05	Inf	up	--	--	--	9.18e-06	Inf	up	3.35e-07	Inf	up	1.39e-05	Inf	up	--	--	--	--	--	--	--	--	--	--	--	--	--	--	--	--	--	--	--	--	--	--	--	--	--	--	--	--	--	--	[DZ]	--	--	--
F01.PB103570	--	--	--	--	--	--	--	--	--	--	--	--	--	--	--	--	--	--	--	--	--	--	--	--	0.0072516	-2.97236	down	--	--	--	--	--	--	--	--	--	--	--	--	--	--	--	--	--	--	--	--	--	--
F01.PB103572	0.0098616	3.77119	up	--	--	--	--	--	--	--	--	--	--	--	--	--	--	--	--	--	--	--	--	--	--	--	--	--	--	--	--	--	--	--	--	--	--	--	--	--	--	--	--	--	--	--	--	--	--
F01.PB103573	--	--	--	--	--	--	--	--	--	--	--	--	--	--	--	7.03e-05	#NAME?	down	5.17e-05	#NAME?	down	--	--	--	1.87e-05	#NAME?	down	--	--	--	--	--	--	--	--	--	--	--	--	--	--	--	--	--	--	[O]	Posttranslational modification, protein turnover, chaperones	--	--
F01.PB103589	5.46e-08	4.72155	up	0.000938782	4.47675	up	8.11e-10	5.2646	up	2.37e-05	4.38375	up	1.36e-10	5.16766	up	--	--	--	--	--	--	--	--	--	--	--	--	--	--	--	--	--	--	--	--	--	--	--	--	--	--	--	--	--	--	--	--	--	--
F01.PB10360	--	--	--	--	--	--	--	--	--	--	--	--	--	--	--	0.00079192	3.14614	up	--	--	--	--	--	--	--	--	--	--	--	--	--	--	--	--	--	--	--	--	--	--	--	--	--	--	--	--	--	--	--
F01.PB10361	--	--	--	--	--	--	--	--	--	--	--	--	2.48e-05	3.227	up	--	--	--	--	--	--	--	--	--	--	--	--	--	--	--	--	--	--	--	--	--	--	--	--	--	--	--	--	--	--	[E]	Amino acid transport and metabolism	--	K10775|0|mtr:MTR_7g101680|Phenylalanine ammonia-lyase; K10775 phenylalanine ammonia-lyase [EC:4.3.1.24] (A)
F01.PB103618	3.04e-06	#NAME?	down	--	--	--	--	--	--	--	--	--	--	--	--	--	--	--	--	--	--	--	--	--	0.00369052	Inf	up	--	--	--	--	--	--	--	--	--	--	--	--	--	--	--	--	--	--	[S]	Function unknown	--	--
F01.PB103627	--	--	--	--	--	--	--	--	--	0.00831935	4.09175	up	--	--	--	--	--	--	--	--	--	--	--	--	--	--	--	--	--	--	--	--	--	--	--	--	--	--	--	--	--	--	--	--	--	[RTKL]	--	--	--
F01.PB103636	--	--	--	--	--	--	--	--	--	5.61e-06	Inf	up	--	--	--	--	--	--	--	--	--	0.000246263	6.08001	up	--	--	--	--	--	--	--	--	--	--	--	--	--	--	--	--	--	--	--	--	--	--	--	--	--
F01.PB103653	--	--	--	0.00931293	3.16151	up	--	--	--	9.52e-06	4.48254	up	--	--	--	--	--	--	--	--	--	--	--	--	--	--	--	--	--	--	--	--	--	--	--	--	--	--	--	--	--	--	--	--	--	--	--	--	K11593|0|cam:101513622|protein argonaute 5-like; K11593 eukaryotic translation initiation factor 2C (A)
F01.PB103657	--	--	--	0.0054064	-2.74227	down	0.00198571	-2.82487	down	--	--	--	0.0012163	-2.63104	down	--	--	--	--	--	--	--	--	--	--	--	--	--	--	--	--	--	--	--	--	--	--	--	--	--	--	--	--	--	--	[R]	General function prediction only	--	--
F01.PB10367	--	--	--	--	--	--	--	--	--	--	--	--	--	--	--	--	--	--	--	--	--	0.00309709	-3.98484	down	--	--	--	--	--	--	--	--	--	--	--	--	--	--	--	--	--	--	--	--	--	--	--	--	--
F01.PB103673	--	--	--	0.00328785	5.10611	up	--	--	--	--	--	--	--	--	--	--	--	--	--	--	--	--	--	--	--	--	--	--	--	--	--	--	--	--	--	--	--	--	--	--	--	--	--	--	--	[P]	Inorganic ion transport and metabolism	--	K01537|0|cam:101501848|putative calcium-transporting ATPase 13, plasma membrane-type-like; K01537 Ca2+-transporting ATPase [EC:3.6.3.8] (A)
F01.PB103679	--	--	--	--	--	--	--	--	--	--	--	--	7.68e-07	5.70754	up	--	--	--	--	--	--	--	--	--	--	--	--	--	--	--	--	--	--	--	--	--	--	--	--	--	--	--	0.000328491	4.71564	up	[S]	Function unknown	--	--
F01.PB103696	--	--	--	--	--	--	--	--	--	2.33e-06	6.06607	up	0.000125228	5.07644	up	0.00316133	Inf	up	--	--	--	4.46e-09	Inf	up	5.13e-07	Inf	up	--	--	--	--	--	--	--	--	--	--	--	--	--	--	--	--	--	--	--	--	--	--
F01.PB103697	3.29e-17	Inf	up	6.21e-08	Inf	up	3.75e-05	Inf	up	1.34e-05	Inf	up	8.7e-10	Inf	up	--	--	--	--	--	--	--	--	--	--	--	--	--	--	--	--	--	--	--	--	--	--	--	--	--	--	--	--	--	--	--	--	--	--
F01.PB103705	--	--	--	--	--	--	--	--	--	0.000217609	Inf	up	--	--	--	--	--	--	--	--	--	0.000341517	Inf	up	--	--	--	--	--	--	--	--	--	--	--	--	--	--	--	--	--	--	0.00559843	-5.95446	down	[G]	Carbohydrate transport and metabolism	--	K02112|0|mtr:MetrCp073|atpB; ATP synthase CF1 beta subunit; K02112 F-type H+-transporting ATPase subunit beta [EC:3.6.3.14] (A)
F01.PB103709	--	--	--	--	--	--	--	--	--	--	--	--	--	--	--	--	--	--	--	--	--	--	--	--	--	--	--	--	--	--	5.8e-05	7.21034	up	--	--	--	5.03e-06	Inf	up	--	--	--	9.47e-06	-8.08076	down	[L]	Replication, recombination and repair	--	--
F01.PB103713	--	--	--	--	--	--	--	--	--	0.00119889	4.70075	up	--	--	--	--	--	--	--	--	--	--	--	--	--	--	--	--	--	--	--	--	--	--	--	--	--	--	--	--	--	--	--	--	--	--	--	--	--
F01.PB103714	0.000669695	#NAME?	down	--	--	--	--	--	--	--	--	--	--	--	--	9.27e-05	Inf	up	--	--	--	7.44e-08	Inf	up	--	--	--	--	--	--	--	--	--	--	--	--	0.000263103	5.14543	up	--	--	--	0.000335497	-4.83869	down	[RTKL]	--	--	--
F01.PB103717	--	--	--	--	--	--	--	--	--	0.00930539	3.93107	up	--	--	--	--	--	--	--	--	--	--	--	--	--	--	--	--	--	--	--	--	--	--	--	--	--	--	--	--	--	--	1.13e-05	#NAME?	down	[L]	Replication, recombination and repair	--	K14442|0|fve:101296686|probable ATP-dependent RNA helicase DHX36-like; K14442 ATP-dependent RNA helicase DHX36 [EC:3.6.4.13] (A)
F01.PB103721	0.00774876	4.08867	up	--	--	--	--	--	--	--	--	--	--	--	--	--	--	--	--	--	--	--	--	--	--	--	--	--	--	--	--	--	--	--	--	--	--	--	--	--	--	--	--	--	--	--	--	--	--
F01.PB103753	--	--	--	--	--	--	--	--	--	7.24e-06	Inf	up	--	--	--	--	--	--	--	--	--	0.000352272	6.09767	up	--	--	--	--	--	--	--	--	--	--	--	--	--	--	--	--	--	--	--	--	--	--	--	--	K13447|0|cam:101511451|respiratory burst oxidase homolog protein A-like; K13447 respiratory burst oxidase [EC:1.6.3.- 1.11.1.-] (A)
F01.PB10376	0.0045349	4.51637	up	--	--	--	--	--	--	--	--	--	--	--	--	--	--	--	--	--	--	--	--	--	--	--	--	--	--	--	--	--	--	--	--	--	--	--	--	--	--	--	--	--	--	--	--	--	--
F01.PB10377	--	--	--	--	--	--	--	--	--	0.000347019	3.28889	up	--	--	--	--	--	--	--	--	--	--	--	--	--	--	--	--	--	--	--	--	--	--	--	--	--	--	--	--	--	--	--	--	--	--	--	--	--
F01.PB103780	4.32e-06	4.70204	up	--	--	--	--	--	--	0.00979569	3.68232	up	0.000696677	3.93035	up	--	--	--	--	--	--	--	--	--	--	--	--	--	--	--	--	--	--	--	--	--	--	--	--	--	--	--	--	--	--	[RTKL]	--	--	K13412|3.34369e-56|mtr:MTR_5g022030|Calcium-dependent protein kinase; K13412 calcium-dependent protein kinase [EC:2.7.11.1] (A)
F01.PB103787	--	--	--	--	--	--	--	--	--	9.52e-06	-5.21686	down	--	--	--	--	--	--	--	--	--	0.0087135	-3.93487	down	--	--	--	--	--	--	--	--	--	--	--	--	0.000886013	-4.70296	down	--	--	--	0.000901391	4.58386	up	[P]	Inorganic ion transport and metabolism	--	K01537|0|cam:101501073|calcium-transporting ATPase 1, chloroplastic-like; K01537 Ca2+-transporting ATPase [EC:3.6.3.8] (A)
F01.PB10380	--	--	--	--	--	--	--	--	--	0.00721339	-2.76582	down	--	--	--	--	--	--	--	--	--	--	--	--	--	--	--	--	--	--	0.00587249	-3.30641	down	--	--	--	0.00497882	-3.22161	down	--	--	--	0.00214767	4.08873	up	--	--	--	K09286|2.32272e-147|mtr:MTR_1g087920|Ethylene responsive transcription factor 2b; K09286 EREBP-like factor (A)
F01.PB10381	0.00326634	5.04468	up	--	--	--	2.64e-05	4.33032	up	0.000342278	4.73225	up	1.19e-05	4.24234	up	--	--	--	--	--	--	--	--	--	--	--	--	--	--	--	--	--	--	--	--	--	--	--	--	--	--	--	--	--	--	[T]	Signal transduction mechanisms	--	K17506|0|mtr:MTR_5g071550|Protein phosphatase 2C; K17506 protein phosphatase 1L [EC:3.1.3.16] (A)
F01.PB103833	0.00477463	3.24329	up	--	--	--	--	--	--	--	--	--	--	--	--	--	--	--	--	--	--	0.00235886	-3.82683	down	--	--	--	--	--	--	--	--	--	--	--	--	--	--	--	--	--	--	--	--	--	--	--	--	--
F01.PB103835	--	--	--	--	--	--	0.0021325	2.84642	up	--	--	--	--	--	--	--	--	--	--	--	--	--	--	--	--	--	--	--	--	--	--	--	--	--	--	--	--	--	--	--	--	--	--	--	--	--	--	--	K14409|0|mtr:MTR_5g089510|Telomerase-binding protein EST1A; K14409 protein SMG7 (A)
F01.PB103844	--	--	--	0.00689886	Inf	up	--	--	--	0.000181447	Inf	up	2.96e-05	Inf	up	--	--	--	--	--	--	0.000364014	Inf	up	0.000104758	Inf	up	--	--	--	--	--	--	--	--	--	--	--	--	--	--	--	--	--	--	--	--	--	K08235|6.46733e-79|mtr:MTR_5g029100|Xyloglucan endotransglucosylase/hydrolase; K08235 xyloglucan:xyloglucosyl transferase [EC:2.4.1.207] (A)
F01.PB103865	0.00476528	2.65162	up	--	--	--	--	--	--	0.000220157	3.60765	up	--	--	--	--	--	--	--	--	--	--	--	--	--	--	--	--	--	--	--	--	--	--	--	--	--	--	--	--	--	--	--	--	--	[S]	Function unknown	--	--
F01.PB103869	0.000900646	-4.96119	down	--	--	--	--	--	--	--	--	--	--	--	--	--	--	--	0.0014219	5.24436	up	--	--	--	--	--	--	--	--	--	--	--	--	--	--	--	--	--	--	--	--	--	--	--	--	[P]	Inorganic ion transport and metabolism	--	K03549|0|cam:101510722|potassium transporter 2-like; K03549 KUP system potassium uptake protein (A)
F01.PB103877	--	--	--	--	--	--	--	--	--	--	--	--	--	--	--	--	--	--	--	--	--	--	--	--	--	--	--	--	--	--	--	--	--	0.00994312	-2.70883	down	--	--	--	--	--	--	--	--	--	[C]	Energy production and conversion	--	K01610|0|mtr:MTR_5g030620|Phosphoenolpyruvate carboxykinase; K01610 phosphoenolpyruvate carboxykinase (ATP) [EC:4.1.1.49] (A)
F01.PB10388	1.61e-05	4.14952	up	--	--	--	0.00594522	3.3309	up	0.00829748	3.35049	up	0.00241536	3.31864	up	--	--	--	--	--	--	--	--	--	--	--	--	--	--	--	--	--	--	--	--	--	--	--	--	--	--	--	--	--	--	--	--	--	--
F01.PB103884	--	--	--	0.00609582	2.88758	up	--	--	--	--	--	--	--	--	--	--	--	--	--	--	--	--	--	--	--	--	--	--	--	--	--	--	--	--	--	--	--	--	--	--	--	--	--	--	--	--	--	--	--
F01.PB103893	0.00978769	-3.30688	down	--	--	--	--	--	--	--	--	--	--	--	--	--	--	--	--	--	--	--	--	--	--	--	--	--	--	--	--	--	--	--	--	--	--	--	--	--	--	--	--	--	--	[RTKL]	--	--	--
F01.PB103903	--	--	--	--	--	--	--	--	--	--	--	--	0.00338014	-2.34144	down	--	--	--	--	--	--	--	--	--	--	--	--	--	--	--	--	--	--	--	--	--	--	--	--	--	--	--	--	--	--	[G]	Carbohydrate transport and metabolism	--	K01188|0|cam:101501237|beta-glucosidase 12-like; K01188 beta-glucosidase [EC:3.2.1.21] (A)
F01.PB103906	--	--	--	--	--	--	0.000766928	5.79211	up	1.58e-07	7.40275	up	0.000554911	5.64217	up	--	--	--	--	--	--	--	--	--	--	--	--	--	--	--	--	--	--	--	--	--	--	--	--	--	--	--	--	--	--	--	--	--	--
F01.PB103913	0.00175201	3.88396	up	--	--	--	--	--	--	0.00777841	3.75525	up	--	--	--	--	--	--	--	--	--	--	--	--	--	--	--	--	--	--	--	--	--	--	--	--	--	--	--	--	--	--	--	--	--	--	--	Molecular Function: ATP binding (GO:0005524);; Biological Process: defense response (GO:0006952);; Biological Process: signal transduction (GO:0007165);; Molecular Function: nucleoside-triphosphatase activity (GO:0017111);; Molecular Function: ADP binding (GO:0043531);;	--
F01.PB103934	--	--	--	--	--	--	--	--	--	--	--	--	0.00286307	2.82295	up	--	--	--	--	--	--	--	--	--	--	--	--	--	--	--	--	--	--	--	--	--	--	--	--	--	--	--	--	--	--	--	--	Molecular Function: transcription cofactor activity (GO:0003712);; Cellular Component: nucleus (GO:0005634);; Biological Process: regulation of transcription from RNA polymerase II promoter (GO:0006357);; Molecular Function: sequence-specific DNA binding (GO:0043565);; Molecular Function: protein heterodimerization activity (GO:0046982);;	--
F01.PB103944	0.00197347	4.97679	up	--	--	--	0.000410028	5.46212	up	--	--	--	3.73e-05	5.7085	up	--	--	--	--	--	--	--	--	--	--	--	--	--	--	--	--	--	--	--	--	--	--	--	--	--	--	--	--	--	--	--	--	Molecular Function: mannose-1-phosphate guanylyltransferase (GDP) activity (GO:0008928);; Biological Process: response to heat (GO:0009408);; Biological Process: response to jasmonic acid (GO:0009753);; Biological Process: response to ozone (GO:0010193);; Molecular Function: GDP-galactose:mannose-1-phosphate guanylyltransferase activity (GO:0010471);; Molecular Function: GDP-galactose:glucose-1-p…	K14190|3.27274e-103|cam:101497835|GDP-L-galactose phosphorylase 1-like; K14190 GDP-L-galactose phosphorylase [EC:2.7.7.69] (A)
F01.PB103946	--	--	--	--	--	--	--	--	--	--	--	--	--	--	--	--	--	--	--	--	--	5.74e-05	Inf	up	4.96e-06	Inf	up	--	--	--	--	--	--	--	--	--	--	--	--	--	--	--	--	--	--	--	--	--	--
F01.PB103954	--	--	--	--	--	--	1.93e-06	-4.34915	down	0.000272234	-3.58217	down	--	--	--	--	--	--	--	--	--	--	--	--	--	--	--	0.000444034	-4.01992	down	0.00757596	-3.25186	down	--	--	--	--	--	--	--	--	--	--	--	--	[G]	Carbohydrate transport and metabolism	Molecular Function: beta-galactosidase activity (GO:0004565);; Biological Process: carbohydrate metabolic process (GO:0005975);; Cellular Component: plant-type cell wall (GO:0009505);; Cellular Component: plasmodesma (GO:0009506);; Molecular Function: carbohydrate binding (GO:0030246);; Biological Process: regulation of protein localization (GO:0032880);; Biological Process: hydrogen peroxide cat…	--
F01.PB103963	--	--	--	--	--	--	--	--	--	1.5e-06	5.33169	up	--	--	--	--	--	--	--	--	--	5.19e-06	5.13236	up	--	--	--	--	--	--	0.007573	3.42685	up	--	--	--	--	--	--	--	--	--	0.00948914	-3.09467	down	--	--	--	--
F01.PB103987	0.00364014	-2.80395	down	--	--	--	--	--	--	--	--	--	0.00323657	-2.76829	down	--	--	--	--	--	--	--	--	--	--	--	--	--	--	--	--	--	--	--	--	--	--	--	--	--	--	--	--	--	--	--	--	--	K13447|0|cam:101511451|respiratory burst oxidase homolog protein A-like; K13447 respiratory burst oxidase [EC:1.6.3.- 1.11.1.-] (A)
F01.PB103988	--	--	--	--	--	--	--	--	--	--	--	--	0.00236484	3.32171	up	--	--	--	--	--	--	--	--	--	--	--	--	--	--	--	--	--	--	--	--	--	--	--	--	--	--	--	--	--	--	--	--	--	--
F01.PB103996	0.00529002	3.7385	up	--	--	--	--	--	--	--	--	--	--	--	--	--	--	--	--	--	--	--	--	--	--	--	--	--	--	--	--	--	--	--	--	--	--	--	--	--	--	--	--	--	--	--	--	--	--
F01.PB104	--	--	--	--	--	--	--	--	--	--	--	--	--	--	--	--	--	--	--	--	--	--	--	--	--	--	--	--	--	--	0.00588538	3.33018	up	--	--	--	--	--	--	--	--	--	--	--	--	--	--	--	--
F01.PB104018	--	--	--	0.00831988	Inf	up	--	--	--	--	--	--	--	--	--	--	--	--	--	--	--	--	--	--	--	--	--	--	--	--	--	--	--	--	--	--	--	--	--	--	--	--	--	--	--	[RTKL]	--	--	K13436|0|mtr:MTR_1g116520|Protein kinase Pti1; K13436 pto-interacting protein 1 [EC:2.7.11.1] (A)
F01.PB104028	--	--	--	0.0023641	4.47477	up	--	--	--	0.00510462	4.2068	up	--	--	--	--	--	--	--	--	--	--	--	--	--	--	--	--	--	--	--	--	--	--	--	--	--	--	--	--	--	--	--	--	--	--	--	--	--
F01.PB104033	--	--	--	--	--	--	--	--	--	0.00678909	3.60619	up	0.00119644	3.75058	up	--	--	--	--	--	--	--	--	--	--	--	--	--	--	--	--	--	--	--	--	--	--	--	--	--	--	--	--	--	--	--	--	--	--
F01.PB104034	--	--	--	0.00978264	4.49381	up	--	--	--	--	--	--	--	--	--	--	--	--	--	--	--	--	--	--	--	--	--	--	--	--	--	--	--	--	--	--	--	--	--	--	--	--	--	--	--	[RTKL]	--	--	--
F01.PB104038	--	--	--	--	--	--	--	--	--	--	--	--	0.000584029	3.90942	up	--	--	--	--	--	--	--	--	--	--	--	--	--	--	--	--	--	--	--	--	--	--	--	--	--	--	--	--	--	--	--	--	--	--
F01.PB104043	--	--	--	0.004683	#NAME?	down	--	--	--	--	--	--	--	--	--	--	--	--	--	--	--	--	--	--	--	--	--	--	--	--	--	--	--	--	--	--	--	--	--	--	--	--	--	--	--	[J]	Translation, ribosomal structure and biogenesis	--	K02982|0|gmx:15308549|rps3, GlmaxMp70; ribosomal protein S3; K02982 small subunit ribosomal protein S3 (A)
F01.PB104046	--	--	--	--	--	--	--	--	--	0.00110511	5.83455	up	2.16e-05	6.56876	up	--	--	--	--	--	--	--	--	--	--	--	--	--	--	--	--	--	--	--	--	--	--	--	--	--	--	--	--	--	--	--	--	--	--
F01.PB104078	--	--	--	--	--	--	--	--	--	0.00226724	3.66368	up	--	--	--	--	--	--	--	--	--	--	--	--	--	--	--	--	--	--	--	--	--	--	--	--	--	--	--	--	--	--	--	--	--	[P]	Inorganic ion transport and metabolism	--	K01530|6.63139e-84|mtr:MTR_4g112430|Phospholipid-transporting ATPase; K01530 phospholipid-translocating ATPase [EC:3.6.3.1] (A)
F01.PB104097	--	--	--	--	--	--	--	--	--	--	--	--	0.00261534	#NAME?	down	--	--	--	--	--	--	--	--	--	--	--	--	--	--	--	--	--	--	--	--	--	--	--	--	--	--	--	--	--	--	--	--	--	--
F01.PB10410	--	--	--	--	--	--	--	--	--	--	--	--	0.000382526	3.52584	up	--	--	--	--	--	--	--	--	--	--	--	--	--	--	--	--	--	--	--	--	--	--	--	--	--	--	--	--	--	--	[RTKL]	--	--	K04733|0|mtr:MTR_053s1018|Cysteine-rich receptor-like protein kinase; K04733 interleukin-1 receptor-associated kinase 4 [EC:2.7.11.1] (A)
F01.PB104112	0.00454484	#NAME?	down	--	--	--	0.00499064	#NAME?	down	--	--	--	--	--	--	--	--	--	--	--	--	--	--	--	--	--	--	--	--	--	--	--	--	--	--	--	--	--	--	--	--	--	--	--	--	--	--	Molecular Function: actin binding (GO:0003779);; Biological Process: cytoskeleton organization (GO:0007010);;	--
F01.PB104128	--	--	--	--	--	--	0.00347402	-4.69248	down	--	--	--	--	--	--	--	--	--	--	--	--	--	--	--	--	--	--	--	--	--	--	--	--	--	--	--	--	--	--	--	--	--	--	--	--	--	--	--	--
F01.PB104132	--	--	--	--	--	--	--	--	--	0.00240966	-6.24709	down	0.00570477	-4.86744	down	--	--	--	--	--	--	--	--	--	--	--	--	--	--	--	--	--	--	--	--	--	--	--	--	--	--	--	--	--	--	--	--	Molecular Function: nucleic acid binding (GO:0003676);; Molecular Function: sequence-specific DNA binding transcription factor activity (GO:0003700);; Cellular Component: nucleus (GO:0005634);; Biological Process: regulation of transcription, DNA-templated (GO:0006355);; Molecular Function: metal ion binding (GO:0046872);;	--
F01.PB104136	--	--	--	--	--	--	--	--	--	--	--	--	--	--	--	--	--	--	0.000975812	#NAME?	down	--	--	--	--	--	--	--	--	--	--	--	--	--	--	--	--	--	--	--	--	--	--	--	--	[R]	General function prediction only	Molecular Function: ATP binding (GO:0005524);; Biological Process: defense response (GO:0006952);; Biological Process: signal transduction (GO:0007165);; Molecular Function: nucleoside-triphosphatase activity (GO:0017111);; Molecular Function: ADP binding (GO:0043531);;	--
F01.PB104140	0.00809394	Inf	up	--	--	--	--	--	--	--	--	--	--	--	--	--	--	--	--	--	--	--	--	--	--	--	--	--	--	--	--	--	--	--	--	--	--	--	--	--	--	--	--	--	--	[U]	Intracellular trafficking, secretion, and vesicular transport	--	K14006|0|mtr:MTR_3g084740|Protein transport protein Sec23; K14006 protein transport protein SEC23 (A)
F01.PB104150	--	--	--	--	--	--	--	--	--	0.000141422	-3.73581	down	1.49e-08	-4.28682	down	--	--	--	--	--	--	0.00480714	-3.12893	down	0.000271544	-3.65589	down	--	--	--	--	--	--	--	--	--	--	--	--	--	--	--	--	--	--	[C]	Energy production and conversion	--	K01595|0|mtr:MTR_2g076670|Phosphoenolpyruvate-carboxylase; K01595 phosphoenolpyruvate carboxylase [EC:4.1.1.31] (A)
F01.PB104157	--	--	--	--	--	--	0.00120512	3.68892	up	--	--	--	--	--	--	--	--	--	--	--	--	--	--	--	--	--	--	--	--	--	--	--	--	--	--	--	--	--	--	--	--	--	--	--	--	[R]	General function prediction only	--	--
F01.PB104188	--	--	--	0.00865089	4.3479	up	--	--	--	--	--	--	8.92e-07	5.72346	up	--	--	--	--	--	--	--	--	--	0.00756866	3.21151	up	--	--	--	--	--	--	--	--	--	--	--	--	--	--	--	--	--	--	--	--	--	K12619|5.34119e-122|obr:102707106|uncharacterized LOC102707106; K12619 5'-3' exoribonuclease 2 [EC:3.1.13.-] (A)
F01.PB10419	--	--	--	--	--	--	--	--	--	--	--	--	--	--	--	--	--	--	--	--	--	--	--	--	0.000228638	#NAME?	down	--	--	--	--	--	--	--	--	--	--	--	--	--	--	--	--	--	--	--	--	--	--
F01.PB104191	--	--	--	--	--	--	0.00271611	6.37673	up	--	--	--	0.000429893	6.66284	up	--	--	--	--	--	--	--	--	--	--	--	--	--	--	--	--	--	--	--	--	--	--	--	--	--	--	--	--	--	--	--	--	--	K06185|0|cam:101504835|ABC transporter F family member 1-like; K06185 ATP-binding cassette, subfamily F, member 2 (A)
F01.PB104201	--	--	--	--	--	--	--	--	--	--	--	--	--	--	--	--	--	--	--	--	--	--	--	--	--	--	--	--	--	--	--	--	--	--	--	--	0.0048831	-3.82849	down	--	--	--	--	--	--	[S]	Function unknown	--	--
F01.PB104204	--	--	--	1.85e-05	#NAME?	down	--	--	--	0.000769197	-5.33375	down	0.00549013	-3.84196	down	--	--	--	--	--	--	--	--	--	--	--	--	--	--	--	--	--	--	--	--	--	--	--	--	--	--	--	--	--	--	--	--	--	--
F01.PB104218	--	--	--	--	--	--	--	--	--	--	--	--	--	--	--	--	--	--	--	--	--	--	--	--	0.000161169	#NAME?	down	--	--	--	--	--	--	0.000509943	#NAME?	down	--	--	--	--	--	--	--	--	--	--	--	--	--
F01.PB104227	--	--	--	--	--	--	--	--	--	--	--	--	--	--	--	0.00279831	3.06833	up	--	--	--	--	--	--	--	--	--	--	--	--	--	--	--	--	--	--	--	--	--	--	--	--	--	--	--	--	--	--	K11593|0|pvu:PHAVU_004G142900g|hypothetical protein; K11593 eukaryotic translation initiation factor 2C (A)
F01.PB104231	--	--	--	--	--	--	0.00262052	2.78337	up	--	--	--	--	--	--	--	--	--	--	--	--	--	--	--	--	--	--	--	--	--	--	--	--	--	--	--	--	--	--	--	--	--	--	--	--	[M]	Cell wall/membrane/envelope biogenesis	--	K00695|0|cam:101490898|sucrose synthase 2-like; K00695 sucrose synthase [EC:2.4.1.13] (A)
F01.PB104233	--	--	--	--	--	--	--	--	--	0.00752674	Inf	up	--	--	--	--	--	--	--	--	--	--	--	--	--	--	--	--	--	--	--	--	--	--	--	--	--	--	--	--	--	--	--	--	--	[S]	Function unknown	--	--
F01.PB104248	--	--	--	--	--	--	--	--	--	--	--	--	--	--	--	--	--	--	--	--	--	--	--	--	--	--	--	--	--	--	--	--	--	--	--	--	--	--	--	8.22e-06	-3.98096	down	--	--	--	--	--	--	--
F01.PB104250	--	--	--	--	--	--	--	--	--	--	--	--	0.00313261	2.38678	up	--	--	--	--	--	--	--	--	--	--	--	--	--	--	--	--	--	--	--	--	--	--	--	--	--	--	--	--	--	--	[RTKL]	--	--	--
F01.PB104260	--	--	--	0.00703995	5.46562	up	--	--	--	--	--	--	--	--	--	--	--	--	--	--	--	--	--	--	--	--	--	--	--	--	--	--	--	--	--	--	--	--	--	--	--	--	--	--	--	[C]	Energy production and conversion	--	K01595|0|mtr:MTR_2g076670|Phosphoenolpyruvate-carboxylase; K01595 phosphoenolpyruvate carboxylase [EC:4.1.1.31] (A)
F01.PB104265	--	--	--	--	--	--	--	--	--	--	--	--	0.000382526	4.88281	up	--	--	--	--	--	--	--	--	--	--	--	--	--	--	--	--	--	--	--	--	--	--	--	--	--	--	--	--	--	--	--	--	--	--
F01.PB104273	--	--	--	0.00872351	-2.99888	down	--	--	--	--	--	--	0.000572707	-3.29059	down	--	--	--	--	--	--	--	--	--	--	--	--	--	--	--	--	--	--	--	--	--	--	--	--	--	--	--	--	--	--	[G]	Carbohydrate transport and metabolism	--	--
F01.PB104277	--	--	--	0.00337268	2.93157	up	--	--	--	--	--	--	--	--	--	--	--	--	--	--	--	--	--	--	--	--	--	--	--	--	--	--	--	--	--	--	--	--	--	--	--	--	--	--	--	[K]	Transcription	--	K11592|0|mtr:MTR_2g030490|Endoribonuclease Dicer; K11592 endoribonuclease Dicer [EC:3.1.26.-] (A)
F01.PB104287	--	--	--	--	--	--	--	--	--	--	--	--	0.00119721	4.01488	up	--	--	--	--	--	--	--	--	--	--	--	--	--	--	--	--	--	--	--	--	--	--	--	--	--	--	--	--	--	--	--	--	--	K01611|0|cam:101499004|S-adenosylmethionine decarboxylase proenzyme-like; K01611 S-adenosylmethionine decarboxylase [EC:4.1.1.50] (A)
F01.PB104310	--	--	--	--	--	--	--	--	--	0.00803894	4.00535	up	--	--	--	--	--	--	--	--	--	--	--	--	--	--	--	--	--	--	--	--	--	--	--	--	--	--	--	--	--	--	--	--	--	[G]	Carbohydrate transport and metabolism	--	K01194|0|cam:101511356|trehalase-like; K01194 alpha,alpha-trehalase [EC:3.2.1.28] (A)
F01.PB104319	--	--	--	2.73e-05	-4.29647	down	2.43e-13	#NAME?	down	2.94e-11	#NAME?	down	--	--	--	--	--	--	--	--	--	--	--	--	--	--	--	--	--	--	--	--	--	--	--	--	--	--	--	--	--	--	--	--	--	[L]	Replication, recombination and repair	--	K03164|0|mtr:MTR_1g075370|Defensin/CCP-like protein; K03164 DNA topoisomerase II [EC:5.99.1.3] (A)
F01.PB104342	0.0073285	6.28372	up	--	--	--	--	--	--	0.00237696	4.49135	up	--	--	--	--	--	--	--	--	--	--	--	--	--	--	--	--	--	--	--	--	--	--	--	--	--	--	--	--	--	--	--	--	--	--	--	--	--
F01.PB104381	0.000758824	2.99876	up	0.00165108	3.11541	up	0.00842311	2.6687	up	0.00519434	3.06306	up	--	--	--	--	--	--	--	--	--	--	--	--	--	--	--	--	--	--	--	--	--	--	--	--	--	--	--	--	--	--	--	--	--	[T]	Signal transduction mechanisms	--	K17506|5.92064e-102|cam:101498795|probable protein phosphatase 2C 39-like; K17506 protein phosphatase 1L [EC:3.1.3.16] (A)
F01.PB104388	--	--	--	--	--	--	--	--	--	0.00917362	5.28775	up	0.00419184	5.42413	up	--	--	--	--	--	--	--	--	--	--	--	--	--	--	--	--	--	--	--	--	--	--	--	--	--	--	--	--	--	--	--	--	--	--
F01.PB104390	0.00936	2.72403	up	--	--	--	--	--	--	--	--	--	0.00355429	2.85242	up	--	--	--	--	--	--	--	--	--	--	--	--	--	--	--	--	--	--	--	--	--	--	--	--	--	--	--	--	--	--	[J]	Translation, ribosomal structure and biogenesis	--	--
F01.PB104419	--	--	--	--	--	--	--	--	--	4.38e-05	8.23575	up	--	--	--	--	--	--	--	--	--	0.00251612	5.47083	up	--	--	--	--	--	--	--	--	--	--	--	--	--	--	--	--	--	--	--	--	--	--	--	--	--
F01.PB104424	--	--	--	--	--	--	0.000749188	4.37224	up	--	--	--	--	--	--	--	--	--	--	--	--	--	--	--	--	--	--	--	--	--	--	--	--	--	--	--	--	--	--	--	--	--	--	--	--	[RTKL]	--	--	--
F01.PB104426	--	--	--	--	--	--	--	--	--	0.00293288	3.92224	up	--	--	--	--	--	--	--	--	--	--	--	--	--	--	--	--	--	--	--	--	--	--	--	--	--	--	--	--	--	--	--	--	--	--	--	--	--
F01.PB10443	--	--	--	--	--	--	--	--	--	--	--	--	3.28e-05	3.01632	up	--	--	--	--	--	--	--	--	--	--	--	--	--	--	--	--	--	--	0.00370216	2.68502	up	--	--	--	--	--	--	--	--	--	--	--	--	--
F01.PB104437	--	--	--	--	--	--	--	--	--	--	--	--	--	--	--	--	--	--	--	--	--	--	--	--	--	--	--	--	--	--	--	--	--	--	--	--	--	--	--	0.00905778	Inf	up	--	--	--	--	--	--	--
F01.PB104442	--	--	--	--	--	--	--	--	--	--	--	--	--	--	--	--	--	--	--	--	--	0.000151015	5.05296	up	--	--	--	--	--	--	--	--	--	--	--	--	--	--	--	--	--	--	--	--	--	--	--	--	--
F01.PB104456	--	--	--	--	--	--	--	--	--	0.00153601	-3.26542	down	0.00159529	-2.66356	down	--	--	--	--	--	--	--	--	--	--	--	--	--	--	--	--	--	--	--	--	--	--	--	--	--	--	--	--	--	--	--	--	--	K12125|0|mtr:MTR_3g103970|Protein EARLY FLOWERING; K12125 protein EARLY FLOWERING 3 (A)
F01.PB10446	--	--	--	--	--	--	0.000130421	Inf	up	0.000245539	Inf	up	--	--	--	--	--	--	--	--	--	--	--	--	--	--	--	--	--	--	--	--	--	--	--	--	--	--	--	--	--	--	--	--	--	--	--	--	--
F01.PB104460	--	--	--	--	--	--	--	--	--	--	--	--	--	--	--	--	--	--	--	--	--	--	--	--	0.00116145	3.40806	up	--	--	--	--	--	--	--	--	--	--	--	--	--	--	--	--	--	--	--	--	--	K09338|0|cam:101515456|homeobox-leucine zipper protein REVOLUTA-like; K09338 homeobox-leucine zipper protein (A)
F01.PB104465	--	--	--	--	--	--	--	--	--	0.000234099	8.93923	up	--	--	--	--	--	--	--	--	--	9.31e-05	Inf	up	--	--	--	--	--	--	--	--	--	--	--	--	0.00278043	6.81644	up	--	--	--	--	--	--	--	--	--	--
F01.PB104476	4.69e-05	Inf	up	--	--	--	0.00852672	Inf	up	3.16e-06	Inf	up	4.25e-05	Inf	up	--	--	--	--	--	--	--	--	--	--	--	--	--	--	--	--	--	--	--	--	--	--	--	--	--	--	--	--	--	--	--	--	--	--
F01.PB104485	--	--	--	--	--	--	--	--	--	--	--	--	0.00210172	4.20519	up	--	--	--	--	--	--	--	--	--	--	--	--	--	--	--	--	--	--	--	--	--	--	--	--	--	--	--	--	--	--	[E]	Amino acid transport and metabolism	--	--
F01.PB104501	--	--	--	--	--	--	--	--	--	--	--	--	0.00240735	-2.38365	down	--	--	--	--	--	--	--	--	--	--	--	--	--	--	--	--	--	--	--	--	--	--	--	--	--	--	--	--	--	--	[G]	Carbohydrate transport and metabolism	--	K16055|0|mtr:MTR_8g105740|Alpha,alpha-trehalose-phosphate synthase; K16055 trehalose 6-phosphate synthase/phosphatase [EC:2.4.1.15 3.1.3.12] (A)
F01.PB104520	0.00197289	Inf	up	3.05e-06	Inf	up	3.39e-06	Inf	up	1.65e-05	Inf	up	0.000272876	Inf	up	--	--	--	--	--	--	--	--	--	--	--	--	--	--	--	--	--	--	--	--	--	--	--	--	--	--	--	--	--	--	--	--	--	--
F01.PB104541	9.51e-05	#NAME?	down	--	--	--	--	--	--	--	--	--	--	--	--	--	--	--	--	--	--	0.00494828	Inf	up	0.00661543	Inf	up	--	--	--	--	--	--	--	--	--	--	--	--	--	--	--	--	--	--	--	--	--	K01537|0|cam:101492361|calcium-transporting ATPase 8, plasma membrane-type-like; K01537 Ca2+-transporting ATPase [EC:3.6.3.8] (A)
F01.PB10455	--	--	--	--	--	--	--	--	--	0.00411605	4.13923	up	--	--	--	--	--	--	--	--	--	0.00675119	4.17955	up	--	--	--	--	--	--	--	--	--	--	--	--	--	--	--	--	--	--	--	--	--	--	--	--	--
F01.PB104563	--	--	--	--	--	--	--	--	--	--	--	--	--	--	--	--	--	--	0.00058809	4.81504	up	0.000110974	4.70053	up	--	--	--	--	--	--	--	--	--	--	--	--	--	--	--	--	--	--	--	--	--	--	--	--	K11593|0|pvu:PHAVU_004G142900g|hypothetical protein; K11593 eukaryotic translation initiation factor 2C (A)
F01.PB104570	--	--	--	--	--	--	--	--	--	--	--	--	0.00311116	3.24674	up	--	--	--	--	--	--	--	--	--	--	--	--	--	--	--	--	--	--	--	--	--	--	--	--	--	--	--	--	--	--	--	--	--	--
F01.PB104571	--	--	--	--	--	--	--	--	--	--	--	--	0.000356576	3.49212	up	--	--	--	--	--	--	--	--	--	--	--	--	--	--	--	--	--	--	--	--	--	--	--	--	--	--	--	--	--	--	--	--	--	--
F01.PB104600	--	--	--	--	--	--	--	--	--	--	--	--	--	--	--	--	--	--	--	--	--	--	--	--	0.000195416	Inf	up	--	--	--	--	--	--	--	--	--	--	--	--	--	--	--	--	--	--	--	--	--	--
F01.PB104601	--	--	--	--	--	--	--	--	--	0.00629904	3.08969	up	--	--	--	--	--	--	--	--	--	--	--	--	--	--	--	--	--	--	--	--	--	--	--	--	--	--	--	--	--	--	--	--	--	--	--	--	--
F01.PB104604	0.00849817	3.05735	up	--	--	--	--	--	--	--	--	--	--	--	--	--	--	--	--	--	--	1.93e-07	#NAME?	down	--	--	--	--	--	--	0.00203804	#NAME?	down	--	--	--	--	--	--	--	--	--	0.000498817	Inf	up	--	--	--	--
F01.PB104605	--	--	--	--	--	--	0.00456494	4.13697	up	--	--	--	0.000638178	4.35187	up	--	--	--	--	--	--	--	--	--	--	--	--	--	--	--	--	--	--	--	--	--	--	--	--	--	--	--	--	--	--	[MG]	--	--	--
F01.PB104618	9.61e-07	5.6325	up	--	--	--	--	--	--	0.000852447	4.86248	up	4.49e-06	5.38897	up	--	--	--	--	--	--	--	--	--	--	--	--	--	--	--	--	--	--	--	--	--	--	--	--	--	--	--	--	--	--	[TZDR]	--	--	K02183|1.43068e-76|sita:101778363|calmodulin-2-like; K02183 calmodulin (A)
F01.PB104622	8.82e-05	-4.94415	down	--	--	--	--	--	--	--	--	--	--	--	--	--	--	--	--	--	--	0.00337643	4.5129	up	--	--	--	--	--	--	--	--	--	--	--	--	--	--	--	--	--	--	--	--	--	--	--	--	K01191|0|mtr:MTR_7g084030|Lysosomal alpha-mannosidase; K01191 alpha-mannosidase [EC:3.2.1.24] (A)
F01.PB104624	--	--	--	--	--	--	--	--	--	--	--	--	0.00278549	-2.4648	down	--	--	--	--	--	--	--	--	--	--	--	--	--	--	--	--	--	--	--	--	--	--	--	--	--	--	--	--	--	--	--	--	--	K02991|1.67017e-16|pvu:PHAVU_002G229900g|hypothetical protein; K02991 small subunit ribosomal protein S6e (A)
F01.PB104626	--	--	--	--	--	--	--	--	--	0.00414238	3.99699	up	--	--	--	--	--	--	--	--	--	--	--	--	--	--	--	--	--	--	--	--	--	--	--	--	--	--	--	--	--	--	--	--	--	[R]	General function prediction only	--	--
F01.PB104629	--	--	--	--	--	--	--	--	--	--	--	--	--	--	--	--	--	--	--	--	--	0.00427016	-4.04535	down	--	--	--	--	--	--	--	--	--	--	--	--	--	--	--	--	--	--	--	--	--	--	--	--	--
F01.PB10463	6.39e-05	Inf	up	--	--	--	--	--	--	--	--	--	--	--	--	0.000321533	#NAME?	down	--	--	--	--	--	--	--	--	--	--	--	--	--	--	--	--	--	--	--	--	--	--	--	--	--	--	--	[O]	Posttranslational modification, protein turnover, chaperones	--	--
F01.PB104636	--	--	--	--	--	--	0.00637427	#NAME?	down	--	--	--	0.00256823	#NAME?	down	--	--	--	--	--	--	--	--	--	--	--	--	--	--	--	--	--	--	--	--	--	--	--	--	--	--	--	--	--	--	--	--	--	--
F01.PB104644	--	--	--	0.00172259	-3.12083	down	--	--	--	--	--	--	--	--	--	--	--	--	--	--	--	--	--	--	--	--	--	--	--	--	--	--	--	--	--	--	--	--	--	--	--	--	--	--	--	[G]	Carbohydrate transport and metabolism	--	--
F01.PB10465	0.000119701	3.82979	up	2.48e-06	4.6282	up	1.98e-07	4.7594	up	0.00441601	4.58607	up	2.4e-11	5.41194	up	--	--	--	--	--	--	--	--	--	--	--	--	--	--	--	--	--	--	--	--	--	--	--	--	--	--	--	--	--	--	--	--	--	--
F01.PB104650	--	--	--	--	--	--	--	--	--	--	--	--	--	--	--	--	--	--	0.00235607	3.10427	up	--	--	--	--	--	--	--	--	--	--	--	--	--	--	--	--	--	--	--	--	--	--	--	--	--	--	--	--
F01.PB104652	--	--	--	--	--	--	--	--	--	--	--	--	--	--	--	0.00597761	-2.74359	down	--	--	--	--	--	--	--	--	--	--	--	--	--	--	--	--	--	--	--	--	--	--	--	--	--	--	--	[L]	Replication, recombination and repair	--	K15979|0|mtr:MTR_3g098420|nuclease domain-containing protein; K15979 staphylococcal nuclease domain-containing protein 1 (A)
F01.PB104659	0.000650086	3.96873	up	--	--	--	--	--	--	--	--	--	--	--	--	--	--	--	--	--	--	--	--	--	--	--	--	--	--	--	--	--	--	--	--	--	--	--	--	--	--	--	--	--	--	--	--	--	--
F01.PB104668	--	--	--	--	--	--	--	--	--	0.00575041	-4.00382	down	--	--	--	--	--	--	--	--	--	--	--	--	--	--	--	--	--	--	--	--	--	--	--	--	--	--	--	--	--	--	--	--	--	[T]	Signal transduction mechanisms	--	K14509|0|cam:101512933|ethylene receptor 2-like; K14509 ethylene receptor [EC:2.7.13.-] (A)
F01.PB10467	--	--	--	--	--	--	--	--	--	--	--	--	--	--	--	--	--	--	--	--	--	--	--	--	--	--	--	--	--	--	0.00932964	3.79418	up	--	--	--	--	--	--	--	--	--	--	--	--	--	--	--	--
F01.PB104686	--	--	--	0.000706374	Inf	up	--	--	--	--	--	--	--	--	--	--	--	--	--	--	--	--	--	--	--	--	--	0.00285323	#NAME?	down	--	--	--	--	--	--	--	--	--	--	--	--	--	--	--	[V]	Defense mechanisms	--	K05658|0|mtr:MTR_1g086080|ABC transporter B family member; K05658 ATP-binding cassette, subfamily B (MDR/TAP), member 1 [EC:3.6.3.44] (A)
F01.PB104688	--	--	--	0.00423431	Inf	up	--	--	--	--	--	--	--	--	--	--	--	--	--	--	--	--	--	--	--	--	--	--	--	--	--	--	--	--	--	--	--	--	--	--	--	--	--	--	--	--	--	--	--
F01.PB104689	5.82e-05	6.08552	up	--	--	--	--	--	--	0.000188502	5.72138	up	0.0060535	6.2427	up	--	--	--	--	--	--	--	--	--	--	--	--	--	--	--	--	--	--	--	--	--	--	--	--	--	--	--	--	--	--	[O]	Posttranslational modification, protein turnover, chaperones	--	K09503|3.55587e-164|mtr:MTR_4g050420|DnaJ; K09503 DnaJ homolog subfamily A member 2 (A)
F01.PB104690	--	--	--	--	--	--	0.00812779	Inf	up	0.00256844	Inf	up	--	--	--	--	--	--	--	--	--	--	--	--	--	--	--	--	--	--	--	--	--	--	--	--	--	--	--	--	--	--	--	--	--	--	--	--	--
F01.PB104694	--	--	--	--	--	--	--	--	--	--	--	--	9.6e-05	-5.69757	down	--	--	--	--	--	--	--	--	--	--	--	--	--	--	--	--	--	--	--	--	--	--	--	--	--	--	--	--	--	--	--	--	--	--
F01.PB104696	0.00988517	-3.23449	down	--	--	--	--	--	--	--	--	--	--	--	--	--	--	--	--	--	--	--	--	--	--	--	--	--	--	--	--	--	--	--	--	--	--	--	--	--	--	--	--	--	--	--	--	--	--
F01.PB1047	--	--	--	--	--	--	--	--	--	--	--	--	0.00266196	2.29216	up	--	--	--	--	--	--	--	--	--	--	--	--	--	--	--	--	--	--	--	--	--	--	--	--	--	--	--	--	--	--	--	--	--	--
F01.PB104700	7.35e-05	Inf	up	--	--	--	--	--	--	4.51e-11	Inf	up	0.00945075	Inf	up	--	--	--	--	--	--	--	--	--	--	--	--	--	--	--	--	--	--	--	--	--	--	--	--	--	--	--	--	--	--	[R]	General function prediction only	--	--
F01.PB104718	0.000300189	3.75978	up	--	--	--	--	--	--	--	--	--	--	--	--	--	--	--	--	--	--	--	--	--	--	--	--	--	--	--	--	--	--	--	--	--	--	--	--	--	--	--	--	--	--	--	--	--	--
F01.PB104719	0.00344201	-3.83996	down	--	--	--	--	--	--	--	--	--	0.0052366	-3.50411	down	--	--	--	--	--	--	--	--	--	--	--	--	--	--	--	--	--	--	--	--	--	--	--	--	--	--	--	--	--	--	[E]	Amino acid transport and metabolism	--	K08776|0|mtr:MTR_8g018790|Aminopeptidase N; K08776 puromycin-sensitive aminopeptidase [EC:3.4.11.-] (A)
F01.PB104728	--	--	--	--	--	--	0.00524346	-2.89758	down	--	--	--	0.000838602	-3.18648	down	--	--	--	--	--	--	--	--	--	--	--	--	--	--	--	--	--	--	--	--	--	--	--	--	--	--	--	--	--	--	[G]	Carbohydrate transport and metabolism	--	K00975|1.38035e-50|mtr:MTR_5g097010|Glucose-1-phosphate adenylyltransferase; K00975 glucose-1-phosphate adenylyltransferase [EC:2.7.7.27] (A)
F01.PB104730	--	--	--	--	--	--	--	--	--	0.000215537	Inf	up	--	--	--	--	--	--	--	--	--	--	--	--	--	--	--	--	--	--	0.000820763	Inf	up	--	--	--	--	--	--	--	--	--	--	--	--	--	--	--	--
F01.PB104734	2.83e-07	4.48567	up	--	--	--	--	--	--	--	--	--	--	--	--	--	--	--	--	--	--	1.25e-05	-4.86871	down	--	--	--	--	--	--	--	--	--	--	--	--	--	--	--	--	--	--	--	--	--	[C]	Energy production and conversion	--	K01595|6.55816e-76|mtr:MTR_2g092930|Phosphoenolpyruvate carboxylase; K01595 phosphoenolpyruvate carboxylase [EC:4.1.1.31] (A)
F01.PB104737	--	--	--	--	--	--	--	--	--	--	--	--	0.00193513	Inf	up	--	--	--	--	--	--	--	--	--	0.00852743	Inf	up	--	--	--	--	--	--	--	--	--	--	--	--	--	--	--	--	--	--	--	--	--	--
F01.PB104746	--	--	--	--	--	--	--	--	--	0.00243558	2.99685	up	--	--	--	--	--	--	--	--	--	8.78e-06	4.60368	up	--	--	--	--	--	--	2.47e-06	5.26362	up	--	--	--	1.77e-08	6.31748	up	--	--	--	9.23e-07	-5.02846	down	[M]	Cell wall/membrane/envelope biogenesis	--	K00695|0|cam:101490898|sucrose synthase 2-like; K00695 sucrose synthase [EC:2.4.1.13] (A)
F01.PB104754	--	--	--	--	--	--	--	--	--	--	--	--	2.06e-05	#NAME?	down	--	--	--	--	--	--	--	--	--	0.00772035	#NAME?	down	--	--	--	--	--	--	--	--	--	--	--	--	--	--	--	--	--	--	[RTKL]	--	--	--
F01.PB104759	--	--	--	--	--	--	--	--	--	--	--	--	0.00299854	3.83797	up	--	--	--	--	--	--	--	--	--	--	--	--	--	--	--	--	--	--	--	--	--	--	--	--	--	--	--	--	--	--	[O]	Posttranslational modification, protein turnover, chaperones	--	K04523|0|mtr:MTR_8g073920|Ubiquilin-1; K04523 ubiquilin (A)
F01.PB104780	--	--	--	--	--	--	--	--	--	--	--	--	--	--	--	0.00469999	3.01337	up	--	--	--	--	--	--	--	--	--	--	--	--	--	--	--	--	--	--	--	--	--	--	--	--	--	--	--	--	--	--	K00454|0|mtr:MTR_8g020970|Lipoxygenase; K00454 lipoxygenase [EC:1.13.11.12] (A)
F01.PB104781	0.000276105	-2.90455	down	--	--	--	0.000596254	-2.85308	down	--	--	--	0.00440282	-2.20673	down	--	--	--	--	--	--	--	--	--	--	--	--	--	--	--	--	--	--	--	--	--	--	--	--	--	--	--	--	--	--	[T]	Signal transduction mechanisms	--	K12120|0|mtr:MTR_1g085160|Phytochrome A; K12120 phytochrome A (A)
F01.PB104789	--	--	--	--	--	--	0.00376708	#NAME?	down	--	--	--	--	--	--	--	--	--	--	--	--	--	--	--	--	--	--	--	--	--	--	--	--	--	--	--	--	--	--	--	--	--	--	--	--	--	--	--	K00434|5.38296e-11|gmx:606508|APX2, apx1; L-ascorbate peroxidase 2 (EC:1.11.1.11); K00434 L-ascorbate peroxidase [EC:1.11.1.11] (A)
F01.PB104796	--	--	--	0.000682209	3.36946	up	--	--	--	--	--	--	6.5e-05	3.43704	up	--	--	--	--	--	--	--	--	--	0.00658578	2.57242	up	--	--	--	--	--	--	--	--	--	--	--	--	--	--	--	--	--	--	[MG]	--	--	K09753|1.62911e-91|cam:101497779|cinnamoyl-CoA reductase 1-like; K09753 cinnamoyl-CoA reductase [EC:1.2.1.44] (A)
F01.PB10480	1.02e-05	6.02169	up	--	--	--	--	--	--	0.00581375	6.35701	up	--	--	--	--	--	--	--	--	--	--	--	--	--	--	--	--	--	--	--	--	--	--	--	--	--	--	--	--	--	--	--	--	--	--	--	--	K09286|2.5981e-121|mtr:MTR_5g010940|Dehydration-responsive element-binding protein 1F; K09286 EREBP-like factor (A)
F01.PB104800	--	--	--	--	--	--	--	--	--	--	--	--	--	--	--	0.0060969	Inf	up	--	--	--	--	--	--	--	--	--	--	--	--	--	--	--	--	--	--	--	--	--	--	--	--	--	--	--	--	--	--	K15601|0|mtr:MTR_053s1058|Lysine-specific demethylase 3B; K15601 lysine-specific demethylase 3 [EC:1.14.11.-] (A)
F01.PB104801	--	--	--	--	--	--	--	--	--	--	--	--	--	--	--	--	--	--	--	--	--	0.00179017	#NAME?	down	0.00165009	#NAME?	down	--	--	--	--	--	--	--	--	--	--	--	--	--	--	--	--	--	--	[S]	Function unknown	--	--
F01.PB104815	--	--	--	0.000714208	Inf	up	--	--	--	0.00383779	Inf	up	0.000125228	Inf	up	--	--	--	--	--	--	--	--	--	--	--	--	--	--	--	--	--	--	--	--	--	--	--	--	--	--	--	--	--	--	--	--	--	--
F01.PB104828	--	--	--	0.00297678	Inf	up	--	--	--	--	--	--	--	--	--	0.00450459	Inf	up	--	--	--	--	--	--	--	--	--	--	--	--	--	--	--	--	--	--	--	--	--	--	--	--	--	--	--	--	--	--	K05387|0|cam:101495056|glutamate receptor 3.6-like; K05387 glutamate receptor, ionotropic, plant (A)
F01.PB104829	0.000609426	#NAME?	down	0.000942025	#NAME?	down	0.000674808	#NAME?	down	0.00061913	#NAME?	down	0.000276787	#NAME?	down	--	--	--	--	--	--	--	--	--	--	--	--	--	--	--	--	--	--	--	--	--	--	--	--	--	--	--	--	--	--	[RTKL]	--	--	--
F01.PB104833	0.00608772	3.49557	up	--	--	--	--	--	--	--	--	--	0.00295369	3.5917	up	--	--	--	--	--	--	--	--	--	--	--	--	--	--	--	--	--	--	--	--	--	--	--	--	--	--	--	--	--	--	--	--	--	--
F01.PB104843	--	--	--	--	--	--	0.00841456	5.12808	up	--	--	--	6.65e-05	5.64729	up	--	--	--	--	--	--	--	--	--	--	--	--	--	--	--	--	--	--	--	--	--	--	--	--	--	--	--	--	--	--	[E]	Amino acid transport and metabolism	--	K10775|0|cam:101496077|phenylalanine ammonia-lyase-like; K10775 phenylalanine ammonia-lyase [EC:4.3.1.24] (A)
F01.PB104849	1.17e-09	4.99395	up	0.00565217	3.67313	up	--	--	--	--	--	--	1e-06	4.06524	up	--	--	--	--	--	--	--	--	--	--	--	--	--	--	--	--	--	--	--	--	--	--	--	--	--	--	--	--	--	--	[RTKL]	--	--	--
F01.PB104854	1.37e-05	-4.68713	down	--	--	--	--	--	--	--	--	--	--	--	--	0.000179526	4.73362	up	--	--	--	0.00492067	4.28209	up	--	--	--	--	--	--	--	--	--	--	--	--	--	--	--	--	--	--	--	--	--	[L]	Replication, recombination and repair	--	K15979|0|mtr:MTR_3g098420|nuclease domain-containing protein; K15979 staphylococcal nuclease domain-containing protein 1 (A)
F01.PB104856	--	--	--	0.0054978	2.75305	up	--	--	--	--	--	--	--	--	--	--	--	--	--	--	--	--	--	--	--	--	--	--	--	--	--	--	--	--	--	--	--	--	--	--	--	--	--	--	--	--	--	--	K10144|7.86789e-171|mtr:MTR_064s0037|RING finger and CHY zinc finger domain-containing protein; K10144 RING finger and CHY zinc finger domain-containing protein 1 [EC:6.3.2.19] (A)
F01.PB104873	9.64e-07	Inf	up	5.9e-05	Inf	up	1.66e-06	Inf	up	3.22e-07	Inf	up	--	--	--	--	--	--	--	--	--	--	--	--	--	--	--	--	--	--	--	--	--	--	--	--	--	--	--	--	--	--	--	--	--	--	--	--	--
F01.PB104888	--	--	--	--	--	--	--	--	--	--	--	--	0.00223967	#NAME?	down	--	--	--	--	--	--	--	--	--	--	--	--	--	--	--	--	--	--	8.27e-06	#NAME?	down	--	--	--	--	--	--	3.86e-07	#NAME?	down	--	--	--	--
F01.PB104894	0.00301062	Inf	up	--	--	--	--	--	--	--	--	--	--	--	--	--	--	--	--	--	--	--	--	--	--	--	--	--	--	--	--	--	--	--	--	--	--	--	--	--	--	--	--	--	--	--	--	--	--
F01.PB104900	--	--	--	--	--	--	--	--	--	--	--	--	--	--	--	--	--	--	--	--	--	--	--	--	1.69e-07	4.31455	up	--	--	--	--	--	--	--	--	--	--	--	--	--	--	--	--	--	--	--	--	--	--
F01.PB104916	0.00781042	4.70625	up	--	--	--	--	--	--	1.51e-07	7.0621	up	4.77e-05	5.84005	up	--	--	--	--	--	--	--	--	--	--	--	--	--	--	--	--	--	--	--	--	--	--	--	--	--	--	--	--	--	--	--	--	--	K15285|6.53721e-87|cam:101514699|uncharacterized LOC101514699; K15285 solute carrier family 35, member E3 (A)
F01.PB104920	--	--	--	--	--	--	--	--	--	--	--	--	0.0099034	-2.42936	down	--	--	--	--	--	--	--	--	--	--	--	--	--	--	--	--	--	--	--	--	--	--	--	--	--	--	--	--	--	--	[RTKL]	--	--	--
F01.PB104930	0.000322066	#NAME?	down	--	--	--	--	--	--	--	--	--	--	--	--	6.56e-06	Inf	up	--	--	--	0.000332794	Inf	up	--	--	--	--	--	--	--	--	--	--	--	--	--	--	--	--	--	--	--	--	--	[O]	Posttranslational modification, protein turnover, chaperones	--	K08675|0|cam:101510578|lon protease homolog 1, mitochondrial-like; K08675 Lon-like ATP-dependent protease [EC:3.4.21.-] (A)
F01.PB104934	--	--	--	--	--	--	--	--	--	--	--	--	--	--	--	--	--	--	--	--	--	4.48e-05	#NAME?	down	--	--	--	--	--	--	--	--	--	--	--	--	6.74e-05	#NAME?	down	--	--	--	--	--	--	--	--	--	--
F01.PB104948	--	--	--	--	--	--	--	--	--	0.00349338	-4.61923	down	--	--	--	--	--	--	--	--	--	--	--	--	--	--	--	--	--	--	--	--	--	--	--	--	0.00181988	-5.13612	down	--	--	--	--	--	--	[R]	General function prediction only	--	--
F01.PB104973	--	--	--	0.00028455	Inf	up	3.66e-09	Inf	up	--	--	--	0.000100066	Inf	up	--	--	--	--	--	--	--	--	--	--	--	--	--	--	--	--	--	--	--	--	--	--	--	--	--	--	--	--	--	--	[RTKL]	--	--	--
F01.PB104982	--	--	--	--	--	--	--	--	--	--	--	--	--	--	--	--	--	--	--	--	--	--	--	--	--	--	--	--	--	--	--	--	--	0.000520046	6.17047	up	--	--	--	--	--	--	--	--	--	[S]	Function unknown	--	--
F01.PB104984	0.00928564	2.69895	up	--	--	--	0.00270781	3.05208	up	--	--	--	0.000467139	3.15634	up	--	--	--	--	--	--	--	--	--	--	--	--	--	--	--	--	--	--	--	--	--	--	--	--	--	--	--	--	--	--	--	--	--	--
F01.PB104998	0.000432467	3.90414	up	--	--	--	0.000201746	4.10629	up	--	--	--	--	--	--	--	--	--	--	--	--	--	--	--	--	--	--	--	--	--	--	--	--	--	--	--	--	--	--	--	--	--	--	--	--	[S]	Function unknown	--	--
F01.PB1050	1.12e-06	3.69023	up	--	--	--	0.000269493	2.97015	up	2.23e-07	4.98449	up	5.35e-06	3.27574	up	--	--	--	--	--	--	--	--	--	--	--	--	--	--	--	--	--	--	--	--	--	--	--	--	--	--	--	--	--	--	--	--	--	--
F01.PB105003	--	--	--	--	--	--	--	--	--	--	--	--	0.00535016	#NAME?	down	--	--	--	--	--	--	--	--	--	--	--	--	--	--	--	--	--	--	--	--	--	--	--	--	--	--	--	--	--	--	[RTKL]	--	--	--
F01.PB105005	--	--	--	0.00134286	Inf	up	--	--	--	--	--	--	--	--	--	--	--	--	--	--	--	--	--	--	--	--	--	--	--	--	--	--	--	--	--	--	--	--	--	--	--	--	--	--	--	--	--	--	K04715|0|mtr:MTR_3g008260|Ceramide kinase; K04715 ceramide kinase [EC:2.7.1.138] (A)
F01.PB105008	--	--	--	--	--	--	4.85e-05	Inf	up	--	--	--	2.07e-05	Inf	up	--	--	--	--	--	--	--	--	--	--	--	--	--	--	--	--	--	--	--	--	--	--	--	--	--	--	--	--	--	--	--	--	--	K18667|0|cam:101502030|activating signal cointegrator 1 complex subunit 2-like; K18667 activating signal cointegrator complex subunit 2 (A)
F01.PB105015	--	--	--	--	--	--	--	--	--	--	--	--	--	--	--	--	--	--	--	--	--	--	--	--	--	--	--	--	--	--	0.00100527	4.10614	up	--	--	--	0.00326246	3.64113	up	--	--	--	--	--	--	[M]	Cell wall/membrane/envelope biogenesis	--	K00695|5.01724e-133|cam:101490898|sucrose synthase 2-like; K00695 sucrose synthase [EC:2.4.1.13] (A)
F01.PB105033	--	--	--	0.00407044	Inf	up	--	--	--	1.05e-05	Inf	up	--	--	--	--	--	--	--	--	--	--	--	--	--	--	--	--	--	--	--	--	--	--	--	--	--	--	--	--	--	--	--	--	--	--	--	--	K15501|0|mtr:MTR_2g094550|Serine/threonine protein phosphatase 6 regulatory subunit; K15501 serine/threonine-protein phosphatase 6 regulatory subunit 3 (A)
F01.PB105046	--	--	--	--	--	--	--	--	--	--	--	--	0.00998616	-3.83386	down	--	--	--	--	--	--	--	--	--	--	--	--	--	--	--	--	--	--	--	--	--	--	--	--	--	--	--	--	--	--	--	--	--	--
F01.PB105049	--	--	--	0.00403586	-3.94782	down	--	--	--	5.5e-07	#NAME?	down	0.00313685	-3.40594	down	--	--	--	--	--	--	1.68e-05	#NAME?	down	--	--	--	--	--	--	--	--	--	--	--	--	0.000204304	#NAME?	down	--	--	--	--	--	--	--	--	--	--
F01.PB105050	0.000876446	-6.74925	down	--	--	--	--	--	--	--	--	--	--	--	--	--	--	--	--	--	--	--	--	--	--	--	--	--	--	--	--	--	--	--	--	--	--	--	--	--	--	--	--	--	--	[G]	Carbohydrate transport and metabolism	--	K01187|0|cam:101508066|alpha-glucosidase-like; K01187 alpha-glucosidase [EC:3.2.1.20] (A)
F01.PB105051	0.00245626	#NAME?	down	--	--	--	--	--	--	--	--	--	--	--	--	--	--	--	--	--	--	--	--	--	--	--	--	--	--	--	--	--	--	--	--	--	--	--	--	--	--	--	--	--	--	--	--	--	--
F01.PB105056	0.000145353	3.6566	up	--	--	--	--	--	--	--	--	--	--	--	--	3.46e-05	-4.56043	down	--	--	--	--	--	--	--	--	--	--	--	--	--	--	--	--	--	--	--	--	--	--	--	--	--	--	--	[M]	Cell wall/membrane/envelope biogenesis	--	K10999|0|mtr:MTR_8g092590|Cellulose synthase A catalytic subunit; K10999 cellulose synthase A [EC:2.4.1.12] (A)
F01.PB105059	--	--	--	--	--	--	0.00287237	-4.67143	down	--	--	--	--	--	--	--	--	--	--	--	--	--	--	--	--	--	--	--	--	--	--	--	--	--	--	--	--	--	--	--	--	--	--	--	--	--	--	--	K11699|0|cam:101509076|RNA-dependent RNA polymerase 1-like; K11699 RNA-dependent RNA polymerase [EC:2.7.7.48] (A)
F01.PB10506	0.00132703	3.15874	up	--	--	--	--	--	--	--	--	--	0.00291461	2.94466	up	--	--	--	--	--	--	--	--	--	--	--	--	--	--	--	--	--	--	--	--	--	--	--	--	--	--	--	--	--	--	[O]	Posttranslational modification, protein turnover, chaperones	--	K00799|9.17784e-97|cam:101515160|probable glutathione S-transferase-like; K00799 glutathione S-transferase [EC:2.5.1.18] (A)
F01.PB105062	--	--	--	--	--	--	--	--	--	0.00348326	3.2439	up	--	--	--	--	--	--	--	--	--	--	--	--	--	--	--	--	--	--	--	--	--	--	--	--	--	--	--	--	--	--	--	--	--	--	--	--	--
F01.PB105073	0.0079688	5.36026	up	--	--	--	--	--	--	0.000578248	6.25281	up	--	--	--	--	--	--	--	--	--	--	--	--	--	--	--	--	--	--	--	--	--	--	--	--	--	--	--	--	--	--	--	--	--	--	--	--	K17491|0|mtr:MTR_4g121890|Serine/threonine protein phosphatase 4 regulatory subunit; K17491 protein phosphatase 4 regulatory subunit 3 (A)
F01.PB105076	--	--	--	--	--	--	--	--	--	0.000543156	3.43948	up	--	--	--	--	--	--	--	--	--	--	--	--	--	--	--	--	--	--	--	--	--	--	--	--	--	--	--	--	--	--	--	--	--	[J]	Translation, ribosomal structure and biogenesis	--	--
F01.PB105077	--	--	--	--	--	--	--	--	--	--	--	--	--	--	--	--	--	--	--	--	--	--	--	--	--	--	--	--	--	--	--	--	--	--	--	--	0.00501923	#NAME?	down	--	--	--	--	--	--	--	--	--	K12842|0|mtr:MTR_8g070490|U2-associated protein SR140; K12842 U2-associated protein SR140 (A)
F01.PB105091	--	--	--	0.00560977	Inf	up	--	--	--	0.00115883	Inf	up	0.00309731	Inf	up	--	--	--	--	--	--	0.00285573	Inf	up	--	--	--	--	--	--	--	--	--	--	--	--	--	--	--	--	--	--	--	--	--	--	--	--	K14977|3.96749e-25|cam:101499522|uncharacterized LOC101499522; K14977 (S)-ureidoglycine aminohydrolase [EC:3.5.3.26] (A)
F01.PB105093	--	--	--	--	--	--	--	--	--	0.00223529	Inf	up	--	--	--	--	--	--	--	--	--	0.00494828	Inf	up	--	--	--	--	--	--	0.00894343	Inf	up	--	--	--	0.00959471	Inf	up	--	--	--	0.00964679	#NAME?	down	[O]	Posttranslational modification, protein turnover, chaperones	--	K01280|0|gmx:100798235|tripeptidyl-peptidase 2-like; K01280 tripeptidyl-peptidase II [EC:3.4.14.10] (A)
F01.PB105094	0.00127225	4.80676	up	--	--	--	--	--	--	--	--	--	--	--	--	--	--	--	--	--	--	--	--	--	--	--	--	--	--	--	--	--	--	--	--	--	--	--	--	--	--	--	--	--	--	--	--	--	--
F01.PB105107	--	--	--	--	--	--	1.54e-05	#NAME?	down	--	--	--	--	--	--	--	--	--	4.55e-09	#NAME?	down	--	--	--	--	--	--	0.00237652	#NAME?	down	--	--	--	--	--	--	0.00958339	Inf	up	--	--	--	--	--	--	[LKJ]	--	--	K12823|3.51668e-144|cam:101505535|DEAD-box ATP-dependent RNA helicase 30-like; K12823 ATP-dependent RNA helicase DDX5/DBP2 [EC:3.6.4.13] (A)
F01.PB105109	0.000758556	3.60343	up	--	--	--	--	--	--	--	--	--	0.00433098	3.65456	up	--	--	--	--	--	--	--	--	--	--	--	--	--	--	--	--	--	--	--	--	--	--	--	--	--	--	--	--	--	--	--	--	--	--
F01.PB10512	--	--	--	--	--	--	0.00345402	4.77572	up	--	--	--	--	--	--	--	--	--	--	--	--	--	--	--	--	--	--	--	--	--	--	--	--	--	--	--	--	--	--	--	--	--	--	--	--	--	--	--	--
F01.PB105130	--	--	--	--	--	--	--	--	--	--	--	--	0.000374107	#NAME?	down	--	--	--	--	--	--	--	--	--	0.00911704	#NAME?	down	--	--	--	--	--	--	--	--	--	--	--	--	--	--	--	--	--	--	--	--	--	--
F01.PB105137	--	--	--	--	--	--	--	--	--	0.00427498	6.84014	up	--	--	--	--	--	--	--	--	--	--	--	--	--	--	--	--	--	--	--	--	--	--	--	--	--	--	--	--	--	--	--	--	--	--	--	--	--
F01.PB105142	--	--	--	--	--	--	--	--	--	--	--	--	--	--	--	--	--	--	--	--	--	--	--	--	--	--	--	5.12e-06	#NAME?	down	--	--	--	--	--	--	--	--	--	--	--	--	--	--	--	--	--	--	--
F01.PB105158	--	--	--	--	--	--	--	--	--	--	--	--	--	--	--	--	--	--	0.00290728	-3.61841	down	--	--	--	--	--	--	--	--	--	--	--	--	--	--	--	--	--	--	--	--	--	--	--	--	--	--	--	--
F01.PB105178	0.00283392	2.34413	up	--	--	--	--	--	--	--	--	--	--	--	--	--	--	--	--	--	--	--	--	--	--	--	--	--	--	--	--	--	--	--	--	--	--	--	--	--	--	--	--	--	--	--	--	--	--
F01.PB105192	--	--	--	--	--	--	--	--	--	--	--	--	--	--	--	--	--	--	--	--	--	--	--	--	--	--	--	--	--	--	--	--	--	--	--	--	--	--	--	1.34e-05	#NAME?	down	--	--	--	--	--	--	--
F01.PB105194	--	--	--	--	--	--	--	--	--	--	--	--	--	--	--	--	--	--	--	--	--	0.00825527	-3.09409	down	--	--	--	--	--	--	--	--	--	--	--	--	--	--	--	--	--	--	--	--	--	--	--	--	--
F01.PB105199	--	--	--	--	--	--	--	--	--	0.00146999	3.79873	up	--	--	--	--	--	--	--	--	--	3.6e-07	7.82188	up	--	--	--	--	--	--	0.000764366	4.67761	up	--	--	--	0.000802361	4.58533	up	--	--	--	--	--	--	--	--	--	--
F01.PB1052	--	--	--	2.69e-06	-3.94338	down	0.000384918	-2.88709	down	5.87e-08	-5.15956	down	1.28e-06	-3.51107	down	--	--	--	--	--	--	--	--	--	--	--	--	--	--	--	--	--	--	--	--	--	--	--	--	--	--	--	--	--	--	--	--	--	--
F01.PB105219	--	--	--	--	--	--	--	--	--	--	--	--	0.000950987	-3.50631	down	--	--	--	--	--	--	--	--	--	--	--	--	--	--	--	--	--	--	--	--	--	--	--	--	--	--	--	--	--	--	[O]	Posttranslational modification, protein turnover, chaperones	--	K01280|0|gmx:100798235|tripeptidyl-peptidase 2-like; K01280 tripeptidyl-peptidase II [EC:3.4.14.10] (A)
F01.PB105221	--	--	--	--	--	--	--	--	--	--	--	--	--	--	--	--	--	--	--	--	--	0.00904514	-3.56563	down	--	--	--	--	--	--	--	--	--	--	--	--	--	--	--	--	--	--	--	--	--	--	--	--	K17491|0|mtr:MTR_2g034560|Serine/threonine protein phosphatase 4 regulatory subunit; K17491 protein phosphatase 4 regulatory subunit 3 (A)
F01.PB105229	--	--	--	--	--	--	--	--	--	0.00553955	5.10948	up	--	--	--	--	--	--	--	--	--	--	--	--	--	--	--	--	--	--	--	--	--	--	--	--	--	--	--	--	--	--	--	--	--	--	--	--	--
F01.PB10523	2.6e-05	4.71096	up	--	--	--	--	--	--	0.000744675	4.47656	up	--	--	--	--	--	--	--	--	--	--	--	--	--	--	--	--	--	--	--	--	--	--	--	--	--	--	--	--	--	--	--	--	--	--	--	--	--
F01.PB105241	--	--	--	--	--	--	--	--	--	0.00382248	2.9562	up	--	--	--	--	--	--	--	--	--	--	--	--	--	--	--	--	--	--	--	--	--	--	--	--	--	--	--	--	--	--	--	--	--	--	--	--	--
F01.PB105257	9.08e-05	Inf	up	--	--	--	--	--	--	--	--	--	9.45e-06	Inf	up	--	--	--	--	--	--	--	--	--	--	--	--	--	--	--	--	--	--	--	--	--	--	--	--	--	--	--	--	--	--	[S]	Function unknown	--	--
F01.PB105270	--	--	--	--	--	--	--	--	--	--	--	--	0.00137579	#NAME?	down	--	--	--	--	--	--	--	--	--	0.0025839	#NAME?	down	--	--	--	--	--	--	--	--	--	--	--	--	--	--	--	--	--	--	[RTKL]	--	--	--
F01.PB105275	--	--	--	--	--	--	--	--	--	0.00017685	4.69747	up	--	--	--	--	--	--	--	--	--	--	--	--	--	--	--	--	--	--	--	--	--	--	--	--	--	--	--	--	--	--	--	--	--	--	--	--	--
F01.PB105290	0.00273473	3.00773	up	--	--	--	--	--	--	--	--	--	--	--	--	--	--	--	--	--	--	--	--	--	--	--	--	--	--	--	--	--	--	--	--	--	--	--	--	--	--	--	--	--	--	[P]	Inorganic ion transport and metabolism	--	K01530|1.93818e-174|mtr:MTR_2g099690|Aminophospholipid ATPase; K01530 phospholipid-translocating ATPase [EC:3.6.3.1] (A)
F01.PB105291	--	--	--	0.00470979	5.3942	up	--	--	--	--	--	--	--	--	--	--	--	--	--	--	--	--	--	--	--	--	--	0.00884752	-6.06895	down	--	--	--	--	--	--	--	--	--	--	--	--	--	--	--	--	--	--	--
F01.PB105295	0.0035988	-4.39882	down	--	--	--	--	--	--	--	--	--	--	--	--	--	--	--	--	--	--	0.00798668	4.41153	up	--	--	--	--	--	--	--	--	--	--	--	--	--	--	--	--	--	--	--	--	--	--	--	--	--
F01.PB105308	0.00572234	2.80009	up	0.00177459	3.25794	up	--	--	--	0.0002501	3.93456	up	0.000556574	3.14253	up	--	--	--	--	--	--	--	--	--	--	--	--	--	--	--	--	--	--	--	--	--	--	--	--	--	--	--	--	--	--	[K]	Transcription	--	K11592|0|mtr:MTR_2g030490|Endoribonuclease Dicer; K11592 endoribonuclease Dicer [EC:3.1.26.-] (A)
F01.PB10532	--	--	--	--	--	--	0.000517994	3.87453	up	3.97e-05	4.51882	up	3.39e-06	4.87135	up	--	--	--	--	--	--	--	--	--	--	--	--	--	--	--	--	--	--	--	--	--	--	--	--	--	--	--	--	--	--	--	--	--	--
F01.PB105320	--	--	--	--	--	--	--	--	--	--	--	--	0.000164763	-4.05494	down	--	--	--	--	--	--	--	--	--	--	--	--	--	--	--	--	--	--	--	--	--	--	--	--	6.01e-05	-4.52802	down	--	--	--	--	--	--	--
F01.PB105323	0.000138078	6.47248	up	--	--	--	0.00252225	5.86376	up	--	--	--	0.000467139	6.14742	up	0.00249187	-5.42585	down	--	--	--	--	--	--	--	--	--	--	--	--	--	--	--	0.00831081	5.10742	up	--	--	--	--	--	--	--	--	--	--	--	--	--
F01.PB10534	--	--	--	--	--	--	--	--	--	--	--	--	--	--	--	--	--	--	--	--	--	--	--	--	0.00794747	3.53649	up	--	--	--	--	--	--	--	--	--	--	--	--	--	--	--	--	--	--	[E]	Amino acid transport and metabolism	--	K01262|0|mtr:MTR_5g019600|Xaa-Pro aminopeptidase; K01262 Xaa-Pro aminopeptidase [EC:3.4.11.9] (A)
F01.PB105355	--	--	--	0.00900666	4.12609	up	--	--	--	0.000498014	4.80294	up	0.00123568	4.30681	up	--	--	--	--	--	--	--	--	--	--	--	--	--	--	--	--	--	--	--	--	--	--	--	--	--	--	--	--	--	--	--	--	--	--
F01.PB105357	0.00118557	3.55313	up	--	--	--	--	--	--	--	--	--	--	--	--	--	--	--	--	--	--	--	--	--	--	--	--	--	--	--	--	--	--	--	--	--	--	--	--	--	--	--	--	--	--	--	--	--	--
F01.PB105363	--	--	--	--	--	--	--	--	--	0.000113918	3.83392	up	--	--	--	--	--	--	--	--	--	--	--	--	--	--	--	--	--	--	--	--	--	--	--	--	--	--	--	--	--	--	--	--	--	[V]	Defense mechanisms	--	K05658|0|mtr:MTR_1g086080|ABC transporter B family member; K05658 ATP-binding cassette, subfamily B (MDR/TAP), member 1 [EC:3.6.3.44] (A)
F01.PB105364	--	--	--	--	--	--	--	--	--	--	--	--	--	--	--	--	--	--	--	--	--	--	--	--	--	--	--	--	--	--	--	--	--	--	--	--	0.00728965	3.87334	up	--	--	--	--	--	--	--	--	--	--
F01.PB105367	--	--	--	--	--	--	0.000237819	-3.20533	down	0.0027186	-2.98392	down	--	--	--	--	--	--	--	--	--	--	--	--	--	--	--	--	--	--	--	--	--	--	--	--	--	--	--	--	--	--	--	--	--	[G]	Carbohydrate transport and metabolism	--	--
F01.PB105370	--	--	--	--	--	--	--	--	--	--	--	--	--	--	--	--	--	--	--	--	--	2.31e-08	Inf	up	--	--	--	--	--	--	--	--	--	--	--	--	--	--	--	--	--	--	--	--	--	--	--	--	K11593|0|cam:101513622|protein argonaute 5-like; K11593 eukaryotic translation initiation factor 2C (A)
F01.PB105387	1.15e-06	#NAME?	down	--	--	--	--	--	--	--	--	--	--	--	--	0.000944668	Inf	up	0.00678524	Inf	up	--	--	--	--	--	--	--	--	--	--	--	--	--	--	--	--	--	--	--	--	--	--	--	--	[P]	Inorganic ion transport and metabolism	--	K01530|0|cam:101488672|phospholipid-transporting ATPase 2-like; K01530 phospholipid-translocating ATPase [EC:3.6.3.1] (A)
F01.PB105394	--	--	--	--	--	--	--	--	--	--	--	--	--	--	--	0.00155424	Inf	up	--	--	--	--	--	--	--	--	--	--	--	--	--	--	--	--	--	--	--	--	--	--	--	--	--	--	--	--	--	--	--
F01.PB1054	2.67e-09	4.82225	up	1.77e-05	4.02242	up	--	--	--	--	--	--	4.17e-10	5.16703	up	--	--	--	--	--	--	--	--	--	--	--	--	--	--	--	--	--	--	--	--	--	--	--	--	--	--	--	0.0060265	2.96873	up	--	--	--	--
F01.PB105412	--	--	--	0.00229833	2.86326	up	--	--	--	--	--	--	--	--	--	7.57e-07	4.76516	up	--	--	--	--	--	--	0.000543379	3.66054	up	--	--	--	3.45e-06	-5.32818	down	--	--	--	--	--	--	--	--	--	0.000468794	4.22525	up	--	--	--	--
F01.PB105415	--	--	--	--	--	--	--	--	--	4.13e-06	-7.28406	down	0.00124767	-4.17548	down	--	--	--	--	--	--	--	--	--	--	--	--	--	--	--	0.00563546	-6.26553	down	--	--	--	--	--	--	--	--	--	--	--	--	--	--	--	--
F01.PB105426	--	--	--	--	--	--	--	--	--	--	--	--	--	--	--	0.00452307	7.51771	up	--	--	--	--	--	--	0.00197744	6.99315	up	--	--	--	--	--	--	--	--	--	--	--	--	--	--	--	--	--	--	[S]	Function unknown	--	--
F01.PB105444	--	--	--	--	--	--	--	--	--	--	--	--	--	--	--	--	--	--	0.00123616	-2.96217	down	--	--	--	--	--	--	--	--	--	--	--	--	--	--	--	--	--	--	--	--	--	--	--	--	[S]	Function unknown	--	--
F01.PB105479	0.000648178	3.75367	up	--	--	--	--	--	--	8.95e-05	4.42512	up	--	--	--	--	--	--	--	--	--	--	--	--	--	--	--	--	--	--	--	--	--	--	--	--	--	--	--	--	--	--	--	--	--	[TZDR]	--	--	K02183|1.04309e-76|sita:101778363|calmodulin-2-like; K02183 calmodulin (A)
F01.PB105480	0.000659593	3.38585	up	--	--	--	--	--	--	--	--	--	--	--	--	--	--	--	--	--	--	--	--	--	--	--	--	--	--	--	--	--	--	--	--	--	--	--	--	--	--	--	--	--	--	--	--	--	--
F01.PB105507	--	--	--	0.003991	-3.52407	down	--	--	--	--	--	--	--	--	--	--	--	--	--	--	--	--	--	--	--	--	--	--	--	--	--	--	--	--	--	--	--	--	--	--	--	--	--	--	--	--	--	--	K12822|0|mtr:MTR_5g034430|RNA-binding protein; K12822 RNA-binding protein 25 (A)
F01.PB105520	--	--	--	0.00111188	Inf	up	--	--	--	--	--	--	6.92e-05	Inf	up	--	--	--	--	--	--	--	--	--	--	--	--	--	--	--	--	--	--	--	--	--	--	--	--	--	--	--	--	--	--	--	--	--	--
F01.PB105522	1.78e-05	5.07752	up	--	--	--	--	--	--	--	--	--	--	--	--	--	--	--	--	--	--	--	--	--	--	--	--	--	--	--	--	--	--	--	--	--	--	--	--	--	--	--	--	--	--	[G]	Carbohydrate transport and metabolism	--	K00927|0|mtr:MTR_2g066120|Phosphoglycerate kinase; K00927 phosphoglycerate kinase [EC:2.7.2.3] (A)
F01.PB105534	--	--	--	--	--	--	--	--	--	--	--	--	--	--	--	0.000315176	#NAME?	down	--	--	--	--	--	--	--	--	--	--	--	--	--	--	--	--	--	--	--	--	--	--	--	--	--	--	--	--	--	--	--
F01.PB105537	--	--	--	9.24e-06	4.46404	up	--	--	--	0.00407772	3.50666	up	--	--	--	--	--	--	--	--	--	--	--	--	--	--	--	--	--	--	--	--	--	--	--	--	--	--	--	--	--	--	--	--	--	[J]	Translation, ribosomal structure and biogenesis	--	--
F01.PB105559	0.00078912	2.92751	up	--	--	--	--	--	--	--	--	--	--	--	--	--	--	--	0.00678873	-2.96869	down	--	--	--	--	--	--	--	--	--	--	--	--	--	--	--	--	--	--	--	--	--	--	--	--	--	--	--	--
F01.PB105567	--	--	--	--	--	--	0.00331869	-4.27077	down	--	--	--	0.00155799	-4.23829	down	--	--	--	--	--	--	--	--	--	--	--	--	--	--	--	--	--	--	--	--	--	--	--	--	--	--	--	--	--	--	--	--	--	--
F01.PB105571	3.5e-06	Inf	up	--	--	--	1.76e-06	Inf	up	0.000549356	Inf	up	--	--	--	--	--	--	--	--	--	--	--	--	--	--	--	--	--	--	--	--	--	--	--	--	--	--	--	--	--	--	--	--	--	--	--	--	--
F01.PB105586	--	--	--	--	--	--	--	--	--	--	--	--	0.0048346	3.86148	up	--	--	--	--	--	--	--	--	--	--	--	--	--	--	--	--	--	--	--	--	--	--	--	--	--	--	--	--	--	--	--	--	--	K04733|3.42133e-77|cam:101508197|probable serine/threonine-protein kinase NAK-like; K04733 interleukin-1 receptor-associated kinase 4 [EC:2.7.11.1] (A)
F01.PB105599	2.54e-05	4.04637	up	--	--	--	--	--	--	--	--	--	--	--	--	--	--	--	--	--	--	--	--	--	--	--	--	--	--	--	--	--	--	--	--	--	--	--	--	--	--	--	--	--	--	--	--	--	K17839|0|mtr:MTR_3g064370|Polyamine oxidase; K17839 polyamine oxidase [EC:1.5.3.17 1.5.3.-] (A)
F01.PB10560	--	--	--	--	--	--	--	--	--	--	--	--	--	--	--	--	--	--	0.00892209	#NAME?	down	--	--	--	--	--	--	--	--	--	--	--	--	--	--	--	--	--	--	0.00447672	Inf	up	--	--	--	[G]	Carbohydrate transport and metabolism	--	K09872|3.48634e-174|mtr:MTR_5g082070|Aquaporin PIP11; K09872 aquaporin PIP (A)
F01.PB105606	--	--	--	--	--	--	0.00255308	#NAME?	down	--	--	--	--	--	--	--	--	--	--	--	--	--	--	--	--	--	--	--	--	--	--	--	--	--	--	--	--	--	--	7.52e-08	Inf	up	--	--	--	--	--	--	--
F01.PB105608	--	--	--	0.00699895	2.73551	up	--	--	--	--	--	--	--	--	--	--	--	--	--	--	--	--	--	--	--	--	--	--	--	--	--	--	--	--	--	--	--	--	--	--	--	--	--	--	--	--	--	--	--
F01.PB10561	--	--	--	0.00355627	-2.52473	down	--	--	--	0.00792463	-2.60751	down	2e-06	-3.37969	down	--	--	--	--	--	--	--	--	--	--	--	--	--	--	--	--	--	--	--	--	--	--	--	--	--	--	--	--	--	--	--	--	--	--
F01.PB105614	--	--	--	--	--	--	--	--	--	--	--	--	2.39e-06	Inf	up	--	--	--	--	--	--	--	--	--	--	--	--	--	--	--	--	--	--	--	--	--	--	--	--	1.13e-05	Inf	up	1.47e-05	Inf	up	--	--	--	--
F01.PB105632	--	--	--	--	--	--	--	--	--	--	--	--	0.00365145	2.77143	up	0.00175399	3.88808	up	--	--	--	0.00156789	3.9257	up	6.87e-05	4.10987	up	--	--	--	--	--	--	--	--	--	--	--	--	--	--	--	--	--	--	[RTKL]	--	--	--
F01.PB105643	--	--	--	--	--	--	0.00437431	3.18563	up	--	--	--	0.0050322	3.14895	up	--	--	--	--	--	--	--	--	--	--	--	--	--	--	--	--	--	--	--	--	--	--	--	--	--	--	--	--	--	--	[V]	Defense mechanisms	--	K05658|0|cam:101510771|ABC transporter B family member 20-like; K05658 ATP-binding cassette, subfamily B (MDR/TAP), member 1 [EC:3.6.3.44] (A)
F01.PB105648	--	--	--	--	--	--	--	--	--	--	--	--	0.00141255	-7.07655	down	--	--	--	--	--	--	--	--	--	--	--	--	--	--	--	--	--	--	--	--	--	--	--	--	--	--	--	--	--	--	--	--	--	--
F01.PB105653	0.00186059	3.44925	up	--	--	--	--	--	--	0.00564318	3.4844	up	0.00218823	3.36983	up	--	--	--	--	--	--	--	--	--	--	--	--	--	--	--	--	--	--	--	--	--	--	--	--	--	--	--	--	--	--	--	--	--	--
F01.PB105654	--	--	--	--	--	--	--	--	--	--	--	--	0.000728627	3.608	up	--	--	--	--	--	--	--	--	--	--	--	--	--	--	--	--	--	--	--	--	--	--	--	--	--	--	--	--	--	--	[U]	Intracellular trafficking, secretion, and vesicular transport	--	K12486|2.78139e-85|mtr:MTR_2g080950|Arf-GAP with coiled-coil, ANK repeat and PH domain-containing protein; K12486 stromal membrane-associated protein (A)
F01.PB105658	--	--	--	--	--	--	--	--	--	--	--	--	--	--	--	--	--	--	--	--	--	6.68e-06	Inf	up	--	--	--	--	--	--	--	--	--	--	--	--	--	--	--	--	--	--	--	--	--	--	--	--	K13457|0|mtr:MTR_3g055720|Cc-nbs resistance protein; K13457 disease resistance protein RPM1 (A)
F01.PB105671	5.99e-07	6.37902	up	4.34e-06	6.39229	up	0.00328612	5.98917	up	--	--	--	1.91e-11	7.29709	up	--	--	--	--	--	--	--	--	--	--	--	--	--	--	--	--	--	--	--	--	--	--	--	--	--	--	--	--	--	--	[R]	General function prediction only	--	--
F01.PB105675	--	--	--	--	--	--	--	--	--	--	--	--	0.00350788	-3.48646	down	--	--	--	--	--	--	--	--	--	--	--	--	--	--	--	--	--	--	--	--	--	--	--	--	--	--	--	--	--	--	--	--	--	--
F01.PB105687	0.000478259	-3.9021	down	--	--	--	0.0096741	-3.16894	down	--	--	--	3.63e-05	-4.53441	down	--	--	--	--	--	--	--	--	--	--	--	--	--	--	--	--	--	--	0.00807979	-4.01962	down	--	--	--	--	--	--	--	--	--	[G]	Carbohydrate transport and metabolism	--	K16055|0|cam:101494953|probable alpha,alpha-trehalose-phosphate synthase [UDP-forming] 9-like; K16055 trehalose 6-phosphate synthase/phosphatase [EC:2.4.1.15 3.1.3.12] (A)
F01.PB105690	--	--	--	--	--	--	--	--	--	--	--	--	0.000403439	Inf	up	--	--	--	--	--	--	--	--	--	0.00154632	Inf	up	--	--	--	--	--	--	--	--	--	--	--	--	--	--	--	--	--	--	--	--	--	--
F01.PB105692	0.00090939	3.48699	up	--	--	--	--	--	--	--	--	--	--	--	--	--	--	--	--	--	--	--	--	--	--	--	--	--	--	--	--	--	--	--	--	--	--	--	--	--	--	--	--	--	--	--	--	--	K08472|3.34354e-66|mtr:MTR_8g073130|MLO-like protein; K08472 mlo protein (A)
F01.PB105700	--	--	--	--	--	--	--	--	--	--	--	--	--	--	--	--	--	--	--	--	--	--	--	--	--	--	--	--	--	--	--	--	--	--	--	--	0.00652732	3.67355	up	--	--	--	--	--	--	[R]	General function prediction only	--	--
F01.PB105722	--	--	--	1.41e-05	Inf	up	--	--	--	1.12e-10	Inf	up	--	--	--	--	--	--	--	--	--	--	--	--	--	--	--	--	--	--	--	--	--	0.00370216	-5.71442	down	--	--	--	--	--	--	6.62e-07	-6.14665	down	--	--	--	--
F01.PB105730	--	--	--	--	--	--	0.00255617	3.19868	up	--	--	--	--	--	--	--	--	--	--	--	--	--	--	--	--	--	--	--	--	--	--	--	--	--	--	--	--	--	--	--	--	--	--	--	--	--	--	--	--
F01.PB105736	0.0010253	3.16323	up	--	--	--	--	--	--	--	--	--	0.000218917	3.32556	up	--	--	--	--	--	--	--	--	--	--	--	--	--	--	--	--	--	--	--	--	--	--	--	--	--	--	--	--	--	--	--	--	--	--
F01.PB105749	--	--	--	0.000164362	#NAME?	down	--	--	--	0.000907954	-7.15992	down	--	--	--	--	--	--	--	--	--	--	--	--	--	--	--	--	--	--	--	--	--	1.49e-05	Inf	up	--	--	--	--	--	--	0.000285124	6.69879	up	--	--	--	K05387|0|mtr:MTR_3g115910|Glutamate-gated kainate-type ion channel receptor subunit GluR5; K05387 glutamate receptor, ionotropic, plant (A)
F01.PB105751	--	--	--	--	--	--	--	--	--	--	--	--	3.57e-05	5.53796	up	--	--	--	--	--	--	--	--	--	--	--	--	--	--	--	--	--	--	--	--	--	--	--	--	--	--	--	0.000873279	5.19382	up	--	--	--	--
F01.PB105763	--	--	--	--	--	--	--	--	--	0.00243409	6.28484	up	--	--	--	--	--	--	--	--	--	--	--	--	--	--	--	--	--	--	--	--	--	--	--	--	--	--	--	--	--	--	--	--	--	--	--	--	--
F01.PB105766	--	--	--	--	--	--	--	--	--	--	--	--	--	--	--	--	--	--	0.00215613	Inf	up	--	--	--	0.00287674	Inf	up	--	--	--	--	--	--	--	--	--	--	--	--	--	--	--	--	--	--	[L]	Replication, recombination and repair	--	K18422|0|mtr:MTR_5g006890|hypothetical protein; K18422 helicase MOV-10 [EC:3.6.4.13] (A)
F01.PB105770	--	--	--	--	--	--	--	--	--	--	--	--	--	--	--	0.00597761	-2.83757	down	--	--	--	1.3e-06	-5.33661	down	0.00280361	-2.71274	down	--	--	--	--	--	--	--	--	--	--	--	--	--	--	--	--	--	--	[M]	Cell wall/membrane/envelope biogenesis	--	K00695|0|cam:101509229|sucrose synthase-like; K00695 sucrose synthase [EC:2.4.1.13] (A)
F01.PB105772	--	--	--	--	--	--	--	--	--	--	--	--	--	--	--	--	--	--	--	--	--	--	--	--	0.00748638	2.96446	up	--	--	--	--	--	--	--	--	--	--	--	--	0.000901119	3.99379	up	--	--	--	--	--	--	--
F01.PB105776	0.00424824	4.12879	up	--	--	--	--	--	--	--	--	--	--	--	--	--	--	--	--	--	--	--	--	--	--	--	--	--	--	--	--	--	--	--	--	--	--	--	--	--	--	--	--	--	--	[R]	General function prediction only	--	--
F01.PB10579	--	--	--	--	--	--	--	--	--	--	--	--	0.00582183	-2.08012	down	--	--	--	--	--	--	--	--	--	--	--	--	--	--	--	--	--	--	--	--	--	--	--	--	--	--	--	--	--	--	--	--	--	--
F01.PB1058	--	--	--	--	--	--	--	--	--	--	--	--	--	--	--	0.00250291	-5.23342	down	--	--	--	--	--	--	--	--	--	--	--	--	0.00668289	5.05535	up	--	--	--	--	--	--	--	--	--	--	--	--	--	--	--	--
F01.PB105804	--	--	--	--	--	--	--	--	--	0.00314684	-2.84902	down	0.000507496	-3.03077	down	--	--	--	--	--	--	--	--	--	--	--	--	--	--	--	--	--	--	--	--	--	--	--	--	--	--	--	--	--	--	--	--	--	K10144|0|cam:101496966|RING finger and CHY zinc finger domain-containing protein 1-like; K10144 RING finger and CHY zinc finger domain-containing protein 1 [EC:6.3.2.19] (A)
F01.PB105807	--	--	--	--	--	--	0.00627976	Inf	up	--	--	--	--	--	--	--	--	--	--	--	--	--	--	--	--	--	--	--	--	--	--	--	--	--	--	--	--	--	--	--	--	--	--	--	--	--	--	--	--
F01.PB105812	--	--	--	--	--	--	--	--	--	--	--	--	--	--	--	--	--	--	--	--	--	--	--	--	--	--	--	--	--	--	--	--	--	--	--	--	--	--	--	0.00115336	Inf	up	--	--	--	--	--	--	--
F01.PB105813	--	--	--	--	--	--	--	--	--	0.00585002	-4.35274	down	--	--	--	--	--	--	--	--	--	--	--	--	--	--	--	--	--	--	--	--	--	--	--	--	--	--	--	--	--	--	--	--	--	--	--	--	K17263|0|cam:101495236|cullin-associated NEDD8-dissociated protein 1-like; K17263 cullin-associated NEDD8-dissociated protein 1 (A)
F01.PB105833	--	--	--	--	--	--	--	--	--	0.000772091	5.04421	up	--	--	--	--	--	--	--	--	--	--	--	--	--	--	--	--	--	--	--	--	--	--	--	--	--	--	--	--	--	--	0.00894896	-4.15782	down	[RTKL]	--	--	--
F01.PB105842	--	--	--	--	--	--	--	--	--	--	--	--	--	--	--	--	--	--	--	--	--	--	--	--	--	--	--	--	--	--	--	--	--	--	--	--	--	--	--	--	--	--	0.000799112	4.17605	up	--	--	--	--
F01.PB105848	0.000663761	3.5995	up	--	--	--	--	--	--	--	--	--	--	--	--	--	--	--	--	--	--	--	--	--	--	--	--	--	--	--	--	--	--	--	--	--	--	--	--	--	--	--	--	--	--	--	--	--	--
F01.PB10585	0.000335392	6.86807	up	--	--	--	--	--	--	--	--	--	--	--	--	0.00139252	-7.11741	down	--	--	--	0.000224187	#NAME?	down	--	--	--	--	--	--	--	--	--	--	--	--	--	--	--	--	--	--	--	--	--	[R]	General function prediction only	--	K13436|0|mtr:MTR_3g019120|Protein kinase-like protein; K13436 pto-interacting protein 1 [EC:2.7.11.1] (A)
F01.PB105855	0.00259861	4.56773	up	--	--	--	--	--	--	--	--	--	--	--	--	--	--	--	--	--	--	--	--	--	--	--	--	--	--	--	--	--	--	--	--	--	--	--	--	--	--	--	--	--	--	--	--	--	--
F01.PB105860	--	--	--	--	--	--	--	--	--	--	--	--	--	--	--	--	--	--	--	--	--	--	--	--	0.0087332	4.54974	up	--	--	--	--	--	--	--	--	--	--	--	--	--	--	--	--	--	--	--	--	--	K00430|1.95365e-100|gmx:100812082|peroxidase 55-like; K00430 peroxidase [EC:1.11.1.7] (A)
F01.PB105862	--	--	--	--	--	--	--	--	--	--	--	--	--	--	--	--	--	--	--	--	--	0.00473149	Inf	up	--	--	--	--	--	--	--	--	--	--	--	--	--	--	--	--	--	--	--	--	--	--	--	--	--
F01.PB105877	0.000559973	5.47068	up	--	--	--	--	--	--	--	--	--	--	--	--	--	--	--	--	--	--	--	--	--	--	--	--	--	--	--	--	--	--	--	--	--	--	--	--	--	--	--	--	--	--	[J]	Translation, ribosomal structure and biogenesis	--	--
F01.PB105890	--	--	--	--	--	--	--	--	--	3.8e-05	#NAME?	down	--	--	--	--	--	--	--	--	--	0.000777021	#NAME?	down	--	--	--	--	--	--	0.00145981	#NAME?	down	--	--	--	0.00696595	#NAME?	down	--	--	--	--	--	--	--	--	--	--
F01.PB105893	--	--	--	--	--	--	--	--	--	--	--	--	--	--	--	--	--	--	--	--	--	--	--	--	--	--	--	--	--	--	--	--	--	--	--	--	--	--	--	0.000653678	-6.89885	down	--	--	--	--	--	--	--
F01.PB105900	--	--	--	--	--	--	--	--	--	--	--	--	--	--	--	--	--	--	--	--	--	0.0048845	6.98043	up	--	--	--	--	--	--	--	--	--	--	--	--	--	--	--	--	--	--	--	--	--	[V]	Defense mechanisms	--	K03327|0|mtr:MTR_1g108990|Protein TRANSPARENT TESTA; K03327 multidrug resistance protein, MATE family (A)
F01.PB105901	0.00983406	-2.15255	down	--	--	--	--	--	--	--	--	--	--	--	--	--	--	--	--	--	--	--	--	--	--	--	--	--	--	--	--	--	--	--	--	--	--	--	--	--	--	--	--	--	--	--	--	--	--
F01.PB105909	--	--	--	--	--	--	--	--	--	0.00588724	-2.61773	down	0.00028998	-2.64084	down	--	--	--	--	--	--	--	--	--	--	--	--	--	--	--	--	--	--	--	--	--	--	--	--	--	--	--	--	--	--	--	--	--	K06617|0|mtr:MTR_5g096820|Alkaline alpha galactosidase I; K06617 raffinose synthase [EC:2.4.1.82] (A)
F01.PB105914	--	--	--	--	--	--	0.000198955	5.26075	up	--	--	--	--	--	--	--	--	--	--	--	--	--	--	--	--	--	--	--	--	--	--	--	--	--	--	--	--	--	--	--	--	--	--	--	--	--	--	--	--
F01.PB105924	0.00694071	2.242	up	--	--	--	--	--	--	--	--	--	--	--	--	1.05e-05	-4.11279	down	--	--	--	7.09e-05	-3.98055	down	1.38e-05	-3.53989	down	--	--	--	--	--	--	--	--	--	--	--	--	--	--	--	--	--	--	--	--	--	K10712|1.12692e-159|mtr:MTR_5g064550|2-aminoethanethiol dioxygenase; K10712 cysteamine dioxygenase [EC:1.13.11.19] (A)
F01.PB105926	--	--	--	--	--	--	0.0011819	2.85454	up	--	--	--	--	--	--	--	--	--	--	--	--	--	--	--	--	--	--	--	--	--	--	--	--	--	--	--	--	--	--	--	--	--	--	--	--	[R]	General function prediction only	--	--
F01.PB105936	0.00901613	3.50907	up	--	--	--	--	--	--	--	--	--	--	--	--	--	--	--	--	--	--	--	--	--	--	--	--	--	--	--	--	--	--	--	--	--	--	--	--	--	--	--	--	--	--	--	--	--	K00660|0|mtr:MTR_1g098140|Chalcone synthase; K00660 chalcone synthase [EC:2.3.1.74] (A)
F01.PB105945	--	--	--	--	--	--	--	--	--	0.000293355	3.54057	up	--	--	--	--	--	--	--	--	--	5.3e-05	4.35222	up	--	--	--	--	--	--	--	--	--	--	--	--	0.00796877	3.20173	up	--	--	--	--	--	--	--	--	--	K13447|0|cam:101511451|respiratory burst oxidase homolog protein A-like; K13447 respiratory burst oxidase [EC:1.6.3.- 1.11.1.-] (A)
F01.PB105948	1.49e-05	-4.62897	down	--	--	--	--	--	--	--	--	--	0.00368789	-2.94055	down	--	--	--	0.000222991	4.56706	up	--	--	--	--	--	--	--	--	--	--	--	--	--	--	--	--	--	--	--	--	--	--	--	--	--	--	--	--
F01.PB105949	0.00410993	2.53688	up	--	--	--	--	--	--	--	--	--	--	--	--	--	--	--	--	--	--	--	--	--	--	--	--	--	--	--	--	--	--	--	--	--	--	--	--	--	--	--	--	--	--	[RTKL]	--	--	--
F01.PB105959	0.000180903	Inf	up	--	--	--	--	--	--	0.00612963	Inf	up	--	--	--	--	--	--	--	--	--	--	--	--	--	--	--	--	--	--	--	--	--	--	--	--	--	--	--	--	--	--	--	--	--	--	--	--	--
F01.PB10597	0.00351636	#NAME?	down	--	--	--	--	--	--	--	--	--	--	--	--	--	--	--	--	--	--	--	--	--	0.00114526	Inf	up	--	--	--	--	--	--	--	--	--	--	--	--	--	--	--	--	--	--	[E]	Amino acid transport and metabolism	--	K01634|0|mtr:MTR_7g022310|Sphingosine-1-phosphate lyase; K01634 sphinganine-1-phosphate aldolase [EC:4.1.2.27] (A)
F01.PB105990	--	--	--	--	--	--	--	--	--	0.00350193	4.02087	up	--	--	--	--	--	--	--	--	--	0.00153903	4.65054	up	--	--	--	--	--	--	--	--	--	--	--	--	--	--	--	--	--	--	--	--	--	[RTKL]	--	--	K13420|0|cam:101509434|LRR receptor-like serine/threonine-protein kinase FLS2-like; K13420 LRR receptor-like serine/threonine-protein kinase FLS2 [EC:2.7.11.1] (A)
F01.PB106016	0.0058615	3.35356	up	--	--	--	--	--	--	--	--	--	--	--	--	--	--	--	--	--	--	--	--	--	--	--	--	--	--	--	--	--	--	--	--	--	--	--	--	--	--	--	--	--	--	--	--	--	--
F01.PB106041	2.99e-08	7.22445	up	1.44e-05	5.79872	up	--	--	--	--	--	--	4.17e-05	5.33259	up	--	--	--	--	--	--	--	--	--	--	--	--	--	--	--	--	--	--	--	--	--	--	--	--	--	--	--	--	--	--	[S]	Function unknown	--	--
F01.PB106051	0.00079572	Inf	up	--	--	--	--	--	--	--	--	--	--	--	--	--	--	--	--	--	--	--	--	--	0.00143618	#NAME?	down	--	--	--	--	--	--	--	--	--	--	--	--	--	--	--	--	--	--	[V]	Defense mechanisms	--	--
F01.PB106092	--	--	--	--	--	--	--	--	--	0.00355962	3.82043	up	--	--	--	--	--	--	--	--	--	--	--	--	--	--	--	--	--	--	--	--	--	--	--	--	--	--	--	--	--	--	--	--	--	[MG]	--	Biological Process: response to cold (GO:0009409);; Biological Process: lignin biosynthetic process (GO:0009809);; Molecular Function: cinnamoyl-CoA reductase activity (GO:0016621);; Molecular Function: coenzyme binding (GO:0050662);; Biological Process: oxidation-reduction process (GO:0055114);;	K09753|1.58135e-142|mtr:MTR_4g006940|Cinnamoyl CoA reductase; K09753 cinnamoyl-CoA reductase [EC:1.2.1.44] (A)
F01.PB106096	0.00155646	Inf	up	1.85e-05	Inf	up	1.92e-08	Inf	up	0.00515451	Inf	up	5.27e-19	Inf	up	--	--	--	--	--	--	--	--	--	--	--	--	--	--	--	--	--	--	--	--	--	--	--	--	--	--	--	--	--	--	[S]	Function unknown	Molecular Function: cysteine-type endopeptidase inhibitor activity (GO:0004869);; Biological Process: defense response (GO:0006952);; Molecular Function: ADP binding (GO:0043531);;	--
F01.PB106097	--	--	--	--	--	--	--	--	--	0.000832642	4.16174	up	0.000714541	4.19953	up	--	--	--	--	--	--	--	--	--	--	--	--	--	--	--	--	--	--	--	--	--	--	--	--	--	--	--	--	--	--	--	--	Molecular Function: ATP binding (GO:0005524);; Biological Process: defense response (GO:0006952);; Biological Process: signal transduction (GO:0007165);; Molecular Function: nucleoside-triphosphatase activity (GO:0017111);; Molecular Function: ADP binding (GO:0043531);;	--
F01.PB106107	--	--	--	--	--	--	--	--	--	--	--	--	--	--	--	0.00245158	Inf	up	--	--	--	0.000920958	Inf	up	0.0035869	Inf	up	--	--	--	--	--	--	--	--	--	--	--	--	--	--	--	--	--	--	--	--	Cellular Component: cell wall (GO:0005618);; Cellular Component: nucleus (GO:0005634);; Cellular Component: cytosol (GO:0005829);; Biological Process: intracellular protein transport (GO:0006886);; Molecular Function: Ran GTPase binding (GO:0008536);; Biological Process: nucleotide biosynthetic process (GO:0009165);; Biological Process: embryo development ending in seed dormancy (GO:0009793);; Mo…	--
F01.PB106109	--	--	--	0.000942025	Inf	up	0.000237819	Inf	up	--	--	--	--	--	--	--	--	--	--	--	--	--	--	--	--	--	--	--	--	--	--	--	--	--	--	--	--	--	--	--	--	--	--	--	--	--	--	Molecular Function: ATP binding (GO:0005524);; Biological Process: defense response (GO:0006952);; Biological Process: signal transduction (GO:0007165);; Molecular Function: nucleoside-triphosphatase activity (GO:0017111);; Molecular Function: ADP binding (GO:0043531);;	--
F01.PB106118	--	--	--	--	--	--	--	--	--	--	--	--	--	--	--	--	--	--	--	--	--	0.00290526	#NAME?	down	--	--	--	--	--	--	--	--	--	--	--	--	--	--	--	--	--	--	--	--	--	[LKJ]	--	--	K12823|3.14737e-144|cam:101505535|DEAD-box ATP-dependent RNA helicase 30-like; K12823 ATP-dependent RNA helicase DDX5/DBP2 [EC:3.6.4.13] (A)
F01.PB106129	0.00739677	3.92643	up	--	--	--	--	--	--	--	--	--	--	--	--	--	--	--	--	--	--	--	--	--	--	--	--	--	--	--	--	--	--	--	--	--	--	--	--	--	--	--	--	--	--	--	--	--	K11593|0|cam:101513622|protein argonaute 5-like; K11593 eukaryotic translation initiation factor 2C (A)
F01.PB106136	0.00192489	3.46145	up	--	--	--	--	--	--	--	--	--	--	--	--	--	--	--	--	--	--	--	--	--	--	--	--	--	--	--	--	--	--	--	--	--	--	--	--	--	--	--	--	--	--	--	--	--	K10581|0|mtr:MTR_8g060700|hypothetical protein; K10581 ubiquitin-conjugating enzyme E2 O [EC:6.3.2.19] (A)
F01.PB106140	0.0041376	Inf	up	--	--	--	--	--	--	--	--	--	--	--	--	0.00746207	#NAME?	down	--	--	--	--	--	--	--	--	--	--	--	--	--	--	--	--	--	--	--	--	--	--	--	--	--	--	--	--	--	--	--
F01.PB106144	--	--	--	--	--	--	0.00243114	-3.92995	down	--	--	--	--	--	--	--	--	--	--	--	--	--	--	--	--	--	--	--	--	--	--	--	--	--	--	--	--	--	--	--	--	--	--	--	--	[T]	Signal transduction mechanisms	--	K14489|0|mtr:MTR_8g106150|Histidine kinase; K14489 arabidopsis histidine kinase 2/3/4 (cytokinin receptor) [EC:2.7.13.3] (A)
F01.PB106147	--	--	--	0.00127723	5.6748	up	--	--	--	0.00061129	5.74485	up	0.000666523	5.46833	up	--	--	--	--	--	--	--	--	--	--	--	--	--	--	--	--	--	--	--	--	--	--	--	--	--	--	--	--	--	--	--	--	--	--
F01.PB10615	--	--	--	--	--	--	--	--	--	0.00155349	5.52202	up	--	--	--	--	--	--	--	--	--	--	--	--	--	--	--	--	--	--	--	--	--	--	--	--	--	--	--	--	--	--	--	--	--	--	--	--	K13447|6.60791e-94|cam:101511451|respiratory burst oxidase homolog protein A-like; K13447 respiratory burst oxidase [EC:1.6.3.- 1.11.1.-] (A)
F01.PB106152	--	--	--	--	--	--	--	--	--	--	--	--	0.00807204	-2.16589	down	--	--	--	--	--	--	--	--	--	--	--	--	--	--	--	--	--	--	--	--	--	--	--	--	--	--	--	--	--	--	--	--	--	--
F01.PB106154	--	--	--	--	--	--	--	--	--	--	--	--	--	--	--	0.0060969	-3.81572	down	--	--	--	--	--	--	--	--	--	--	--	--	--	--	--	--	--	--	--	--	--	--	--	--	--	--	--	[BK]	--	--	K11723|0|mtr:MTR_5g093070|Bromodomain-containing protein; K11723 bromodomain-containing protein 7/9 (A)
F01.PB106171	1.14e-05	Inf	up	--	--	--	--	--	--	--	--	--	--	--	--	--	--	--	--	--	--	--	--	--	--	--	--	--	--	--	--	--	--	--	--	--	--	--	--	--	--	--	--	--	--	--	--	--	--
F01.PB106176	4.22e-08	4.41422	up	--	--	--	--	--	--	--	--	--	--	--	--	0.00428899	-2.81922	down	--	--	--	--	--	--	4.7e-09	-4.88577	down	--	--	--	--	--	--	--	--	--	--	--	--	--	--	--	--	--	--	[M]	Cell wall/membrane/envelope biogenesis	--	--
F01.PB106179	0.0038555	-2.41724	down	--	--	--	--	--	--	--	--	--	--	--	--	--	--	--	--	--	--	--	--	--	--	--	--	--	--	--	--	--	--	--	--	--	--	--	--	--	--	--	--	--	--	[T]	Signal transduction mechanisms	--	--
F01.PB106184	--	--	--	--	--	--	0.00847304	Inf	up	--	--	--	0.0027121	Inf	up	--	--	--	--	--	--	--	--	--	--	--	--	--	--	--	--	--	--	--	--	--	--	--	--	--	--	--	--	--	--	[J]	Translation, ribosomal structure and biogenesis	--	K03234|0|mtr:MTR_2g069050|Elongation factor EF-2; K03234 elongation factor 2 (A)
F01.PB106197	--	--	--	0.00820661	-5.06775	down	--	--	--	--	--	--	--	--	--	--	--	--	--	--	--	--	--	--	--	--	--	--	--	--	--	--	--	--	--	--	--	--	--	--	--	--	--	--	--	--	--	--	--
F01.PB106198	0.00182722	#NAME?	down	--	--	--	0.00200251	#NAME?	down	--	--	--	--	--	--	--	--	--	--	--	--	--	--	--	--	--	--	--	--	--	--	--	--	--	--	--	--	--	--	--	--	--	--	--	--	--	--	--	--
F01.PB106204	--	--	--	--	--	--	0.00452143	4.07134	up	--	--	--	0.00627626	3.77966	up	--	--	--	--	--	--	--	--	--	--	--	--	--	--	--	--	--	--	--	--	--	--	--	--	--	--	--	--	--	--	--	--	--	--
F01.PB106228	--	--	--	--	--	--	--	--	--	--	--	--	--	--	--	--	--	--	--	--	--	0.000128399	#NAME?	down	--	--	--	--	--	--	--	--	--	--	--	--	0.000140573	#NAME?	down	--	--	--	--	--	--	[RTKL]	--	--	--
F01.PB106233	--	--	--	1.45e-06	#NAME?	down	--	--	--	--	--	--	--	--	--	0.00242111	#NAME?	down	--	--	--	--	--	--	--	--	--	--	--	--	--	--	--	--	--	--	--	--	--	--	--	--	--	--	--	[O]	Posttranslational modification, protein turnover, chaperones	--	K10592|0|cam:101491777|E3 ubiquitin-protein ligase UPL1-like; K10592 E3 ubiquitin-protein ligase HUWE1 [EC:6.3.2.19] (A)
F01.PB106236	--	--	--	--	--	--	--	--	--	--	--	--	--	--	--	--	--	--	--	--	--	0.0095461	4.26617	up	--	--	--	--	--	--	--	--	--	--	--	--	--	--	--	--	--	--	--	--	--	[C]	Energy production and conversion	--	K03040|0|mtr:MetrCp027|rpoA; RNA polymerase alpha subunit; K03040 DNA-directed RNA polymerase subunit alpha [EC:2.7.7.6] (A)
F01.PB106264	--	--	--	--	--	--	--	--	--	--	--	--	0.00345529	2.75767	up	--	--	--	--	--	--	--	--	--	--	--	--	--	--	--	--	--	--	--	--	--	--	--	--	--	--	--	--	--	--	[RTKL]	--	--	--
F01.PB10628	--	--	--	--	--	--	--	--	--	--	--	--	8.68e-05	-5.06225	down	--	--	--	--	--	--	--	--	--	--	--	--	--	--	--	--	--	--	--	--	--	--	--	--	3.52e-05	-5.50283	down	--	--	--	--	--	--	K15687|0|mtr:MTR_3g028170|Makorin RING finger protein; K15687 E3 ubiquitin-protein ligase makorin [EC:6.3.2.19] (A)
F01.PB106287	0.000115043	6.08622	up	--	--	--	0.000143135	6.1724	up	--	--	--	3.25e-06	6.59711	up	--	--	--	--	--	--	--	--	--	--	--	--	--	--	--	--	--	--	--	--	--	--	--	--	--	--	--	--	--	--	--	--	--	K18875|0|mtr:MTR_3g079340|hypothetical protein; K18875 enhanced disease susceptibility 1 protein (A)
F01.PB106291	9.35e-05	6.38677	up	0.0039193	5.6578	up	0.00178007	5.7876	up	0.00181628	5.67352	up	0.000236195	6.06843	up	--	--	--	--	--	--	--	--	--	--	--	--	--	--	--	--	--	--	--	--	--	--	--	--	--	--	--	--	--	--	--	--	--	--
F01.PB106304	--	--	--	--	--	--	--	--	--	--	--	--	0.00480982	2.87729	up	--	--	--	--	--	--	--	--	--	--	--	--	--	--	--	--	--	--	--	--	--	--	--	--	--	--	--	--	--	--	--	--	--	--
F01.PB106311	0.000360312	3.32625	up	--	--	--	0.002141	3.14739	up	--	--	--	--	--	--	--	--	--	--	--	--	--	--	--	--	--	--	--	--	--	--	--	--	--	--	--	--	--	--	--	--	--	--	--	--	[M]	Cell wall/membrane/envelope biogenesis	--	--
F01.PB106318	--	--	--	--	--	--	0.000681964	#NAME?	down	--	--	--	0.000389465	#NAME?	down	--	--	--	1.14e-11	#NAME?	down	0.00321409	-3.56692	down	5.66e-13	#NAME?	down	--	--	--	--	--	--	--	--	--	--	--	--	--	--	--	--	--	--	--	--	--	--
F01.PB106319	--	--	--	--	--	--	0.00852672	5.4616	up	--	--	--	0.00516212	5.34991	up	--	--	--	--	--	--	--	--	--	--	--	--	--	--	--	--	--	--	--	--	--	--	--	--	--	--	--	--	--	--	[M]	Cell wall/membrane/envelope biogenesis	--	--
F01.PB106323	--	--	--	--	--	--	--	--	--	--	--	--	--	--	--	--	--	--	--	--	--	0.00299954	3.06877	up	--	--	--	--	--	--	--	--	--	--	--	--	--	--	--	--	--	--	--	--	--	[Q]	Secondary metabolites biosynthesis, transport and catabolism	--	K00487|0|mtr:MTR_5g075450|Trans-cinnamate 4-monooxygenase; K00487 trans-cinnamate 4-monooxygenase [EC:1.14.13.11] (A)
F01.PB106324	--	--	--	--	--	--	--	--	--	--	--	--	--	--	--	--	--	--	--	--	--	--	--	--	--	--	--	--	--	--	0.00351379	#NAME?	down	--	--	--	--	--	--	--	--	--	--	--	--	--	--	--	K13171|0|mtr:MTR_4g064740|Serine/arginine repetitive matrix protein; K13171 serine/arginine repetitive matrix protein 1 (A)
F01.PB106332	--	--	--	--	--	--	0.000346078	Inf	up	--	--	--	0.000322435	Inf	up	--	--	--	--	--	--	--	--	--	--	--	--	--	--	--	--	--	--	--	--	--	--	--	--	--	--	--	--	--	--	--	--	--	--
F01.PB106333	--	--	--	--	--	--	--	--	--	--	--	--	0.00692567	4.0723	up	--	--	--	--	--	--	--	--	--	--	--	--	--	--	--	--	--	--	--	--	--	--	--	--	--	--	--	--	--	--	--	--	--	--
F01.PB106334	0.00836532	Inf	up	--	--	--	--	--	--	0.000731856	Inf	up	--	--	--	--	--	--	--	--	--	--	--	--	--	--	--	--	--	--	--	--	--	--	--	--	--	--	--	--	--	--	--	--	--	--	--	--	K13464|8.55666e-80|mtr:MTR_2g042900|Protein TIFY 10B; K13464 jasmonate ZIM domain-containing protein (A)
F01.PB106348	--	--	--	--	--	--	--	--	--	--	--	--	0.00130417	Inf	up	--	--	--	--	--	--	--	--	--	0.00558608	Inf	up	--	--	--	--	--	--	--	--	--	--	--	--	--	--	--	--	--	--	--	--	--	--
F01.PB106352	0.00699191	-4.45072	down	--	--	--	--	--	--	--	--	--	--	--	--	0.00251345	5.1736	up	--	--	--	--	--	--	--	--	--	--	--	--	--	--	--	--	--	--	--	--	--	--	--	--	--	--	--	[Z]	Cytoskeleton	--	K10357|0|mtr:MTR_1g114540|Myosin-like protein; K10357 myosin V (A)
F01.PB106377	--	--	--	--	--	--	--	--	--	--	--	--	--	--	--	--	--	--	--	--	--	--	--	--	0.00690647	4.76294	up	--	--	--	--	--	--	--	--	--	--	--	--	--	--	--	--	--	--	--	--	--	K18660|2.13646e-28|gmx:100813324|malonate--CoA ligase-like; K18660 malonyl-CoA/methylmalonyl-CoA synthetase [EC:6.2.1.-] (A)
F01.PB10638	--	--	--	0.00183439	-3.00181	down	--	--	--	--	--	--	0.00393094	-2.37698	down	--	--	--	--	--	--	--	--	--	--	--	--	--	--	--	--	--	--	--	--	--	--	--	--	--	--	--	--	--	--	--	--	--	--
F01.PB106393	--	--	--	--	--	--	--	--	--	0.00348601	3.25332	up	0.00480828	2.81572	up	--	--	--	--	--	--	--	--	--	--	--	--	--	--	--	--	--	--	--	--	--	--	--	--	--	--	--	--	--	--	--	--	--	--
F01.PB106399	0.00726016	2.92497	up	--	--	--	--	--	--	--	--	--	--	--	--	--	--	--	--	--	--	--	--	--	--	--	--	--	--	--	--	--	--	--	--	--	--	--	--	--	--	--	--	--	--	[RTKL]	--	--	--
F01.PB106412	0.00674027	Inf	up	--	--	--	--	--	--	--	--	--	--	--	--	--	--	--	--	--	--	--	--	--	--	--	--	--	--	--	--	--	--	--	--	--	--	--	--	--	--	--	--	--	--	--	--	--	K13447|0|mtr:MTR_1g083290|Respiratory burst oxidase-like protein; K13447 respiratory burst oxidase [EC:1.6.3.- 1.11.1.-] (A)
F01.PB106425	--	--	--	--	--	--	0.00188694	3.538	up	--	--	--	0.000568551	3.54165	up	--	--	--	--	--	--	--	--	--	--	--	--	--	--	--	--	--	--	--	--	--	--	--	--	--	--	--	--	--	--	--	--	--	--
F01.PB106451	--	--	--	--	--	--	--	--	--	--	--	--	0.00173197	Inf	up	--	--	--	--	--	--	--	--	--	--	--	--	--	--	--	--	--	--	--	--	--	--	--	--	0.00736115	Inf	up	--	--	--	--	--	--	--
F01.PB106453	--	--	--	--	--	--	--	--	--	--	--	--	0.00821022	3.47875	up	--	--	--	--	--	--	--	--	--	--	--	--	--	--	--	--	--	--	--	--	--	--	--	--	--	--	--	--	--	--	[G]	Carbohydrate transport and metabolism	--	K00850|1.74568e-62|mtr:MTR_8g102190|6-phosphofructokinase; K00850 6-phosphofructokinase 1 [EC:2.7.1.11] (A)
F01.PB106470	--	--	--	--	--	--	0.003858	2.59786	up	--	--	--	0.00128193	2.57204	up	--	--	--	--	--	--	--	--	--	--	--	--	--	--	--	--	--	--	--	--	--	--	--	--	--	--	--	--	--	--	[V]	Defense mechanisms	--	--
F01.PB106474	0.00236968	-4.8119	down	--	--	--	--	--	--	--	--	--	--	--	--	--	--	--	--	--	--	--	--	--	--	--	--	--	--	--	--	--	--	--	--	--	--	--	--	--	--	--	--	--	--	--	--	--	--
F01.PB106476	2.11e-05	Inf	up	--	--	--	1.69e-06	Inf	up	--	--	--	--	--	--	0.000132726	#NAME?	down	--	--	--	7.11e-05	#NAME?	down	--	--	--	1.24e-05	Inf	up	--	--	--	--	--	--	1.87e-05	#NAME?	down	--	--	--	--	--	--	--	--	--	K12617|0|cam:101500903|uncharacterized LOC101500903; K12617 DNA topoisomerase 2-associated protein PAT1 (A)
F01.PB106483	--	--	--	0.00970082	Inf	up	--	--	--	--	--	--	0.00331652	Inf	up	--	--	--	--	--	--	--	--	--	--	--	--	--	--	--	--	--	--	--	--	--	--	--	--	--	--	--	--	--	--	--	--	--	--
F01.PB106492	--	--	--	--	--	--	--	--	--	--	--	--	0.0017994	4.21751	up	--	--	--	--	--	--	--	--	--	--	--	--	--	--	--	--	--	--	--	--	--	--	--	--	--	--	--	0.00789347	4.56087	up	--	--	--	--
F01.PB106497	--	--	--	--	--	--	5.87e-05	Inf	up	--	--	--	--	--	--	--	--	--	0.000213702	Inf	up	--	--	--	--	--	--	--	--	--	--	--	--	--	--	--	--	--	--	0.00189749	-6.17178	down	--	--	--	--	--	--	--
F01.PB106500	--	--	--	--	--	--	0.00163557	Inf	up	--	--	--	5.43e-05	Inf	up	--	--	--	--	--	--	--	--	--	--	--	--	--	--	--	--	--	--	--	--	--	--	--	--	--	--	--	--	--	--	--	--	--	--
F01.PB106504	--	--	--	9.79e-05	5.26651	up	0.00157672	4.2714	up	--	--	--	--	--	--	--	--	--	--	--	--	--	--	--	--	--	--	--	--	--	--	--	--	--	--	--	--	--	--	--	--	--	--	--	--	--	--	--	--
F01.PB106508	0.00700261	2.85754	up	--	--	--	--	--	--	--	--	--	--	--	--	--	--	--	--	--	--	--	--	--	--	--	--	--	--	--	--	--	--	--	--	--	--	--	--	--	--	--	--	--	--	--	--	--	K05765|2.76524e-41|cam:101513892|actin-depolymerizing factor-like; K05765 cofilin (A)
F01.PB106517	--	--	--	--	--	--	--	--	--	--	--	--	--	--	--	--	--	--	0.000371274	4.70556	up	0.00011266	5.82968	up	7.36e-06	5.01483	up	--	--	--	--	--	--	--	--	--	--	--	--	--	--	--	--	--	--	--	--	--	--
F01.PB106545	0.00173785	2.88241	up	--	--	--	--	--	--	--	--	--	--	--	--	--	--	--	--	--	--	--	--	--	--	--	--	--	--	--	--	--	--	--	--	--	--	--	--	--	--	--	--	--	--	[O]	Posttranslational modification, protein turnover, chaperones	--	K10577|2.50749e-67|mtr:MTR_5g016630|SUMO-conjugating enzyme UBC9; K10577 ubiquitin-conjugating enzyme E2 I [EC:6.3.2.19] (A)
F01.PB106548	--	--	--	--	--	--	0.00111664	-3.48568	down	--	--	--	0.000153423	-3.66137	down	--	--	--	--	--	--	--	--	--	0.00511047	-3.22881	down	--	--	--	--	--	--	--	--	--	--	--	--	--	--	--	--	--	--	--	--	--	K11824|0|cam:101491704|AP-2 complex subunit alpha-1-like; K11824 AP-2 complex subunit alpha (A)
F01.PB106560	--	--	--	0.000574849	6.4165	up	0.000345516	5.49762	up	--	--	--	2.26e-05	5.78617	up	--	--	--	--	--	--	--	--	--	--	--	--	--	--	--	--	--	--	--	--	--	--	--	--	--	--	--	--	--	--	--	--	--	--
F01.PB106571	--	--	--	--	--	--	--	--	--	--	--	--	0.000521655	-3.03338	down	--	--	--	--	--	--	--	--	--	0.0063538	-5.48677	down	--	--	--	--	--	--	--	--	--	--	--	--	--	--	--	--	--	--	--	--	--	--
F01.PB106617	7.73e-06	-6.83778	down	--	--	--	--	--	--	--	--	--	--	--	--	0.000680646	6.40005	up	--	--	--	--	--	--	0.000142145	6.45931	up	--	--	--	--	--	--	--	--	--	--	--	--	--	--	--	--	--	--	--	--	--	K00434|9.11666e-12|gmx:606508|APX2, apx1; L-ascorbate peroxidase 2 (EC:1.11.1.11); K00434 L-ascorbate peroxidase [EC:1.11.1.11] (A)
F01.PB106640	9.6e-05	Inf	up	--	--	--	0.000492091	Inf	up	--	--	--	0.00129117	Inf	up	0.000436707	#NAME?	down	--	--	--	--	--	--	--	--	--	0.00287298	Inf	up	--	--	--	0.00482124	Inf	up	--	--	--	--	--	--	--	--	--	[S]	Function unknown	--	--
F01.PB106648	0.00251762	3.62423	up	--	--	--	--	--	--	--	--	--	--	--	--	--	--	--	--	--	--	--	--	--	--	--	--	--	--	--	--	--	--	--	--	--	--	--	--	--	--	--	--	--	--	--	--	--	--
F01.PB106652	--	--	--	0.00852568	4.12131	up	--	--	--	0.0016387	4.5813	up	--	--	--	--	--	--	--	--	--	--	--	--	--	--	--	--	--	--	--	--	--	--	--	--	--	--	--	--	--	--	--	--	--	--	--	--	--
F01.PB106664	--	--	--	0.00185646	Inf	up	0.000535835	Inf	up	--	--	--	--	--	--	--	--	--	--	--	--	--	--	--	--	--	--	--	--	--	--	--	--	--	--	--	--	--	--	--	--	--	--	--	--	--	--	--	--
F01.PB106669	0.000280898	3.84877	up	--	--	--	--	--	--	--	--	--	--	--	--	--	--	--	--	--	--	--	--	--	--	--	--	--	--	--	--	--	--	--	--	--	--	--	--	--	--	--	--	--	--	[RTKL]	--	--	K13412|0|mtr:MTR_5g022030|Calcium-dependent protein kinase; K13412 calcium-dependent protein kinase [EC:2.7.11.1] (A)
F01.PB106674	--	--	--	--	--	--	--	--	--	--	--	--	9.45e-06	-5.66907	down	--	--	--	--	--	--	--	--	--	0.00335632	-4.78364	down	--	--	--	--	--	--	--	--	--	--	--	--	--	--	--	--	--	--	[G]	Carbohydrate transport and metabolism	--	K00975|1.62957e-50|mtr:MTR_5g097010|Glucose-1-phosphate adenylyltransferase; K00975 glucose-1-phosphate adenylyltransferase [EC:2.7.7.27] (A)
F01.PB10668	--	--	--	--	--	--	--	--	--	0.00249561	3.73875	up	--	--	--	--	--	--	--	--	--	--	--	--	--	--	--	--	--	--	--	--	--	--	--	--	--	--	--	--	--	--	--	--	--	[RTKL]	--	--	K04371|0|mtr:MTR_130s0037|Mitogen-activated protein kinase; K04371 mitogen-activated protein kinase 1/3 [EC:2.7.11.24] (A)
F01.PB106682	0.00479221	2.99648	up	--	--	--	--	--	--	--	--	--	--	--	--	--	--	--	--	--	--	--	--	--	--	--	--	--	--	--	--	--	--	--	--	--	--	--	--	--	--	--	--	--	--	[Q]	Secondary metabolites biosynthesis, transport and catabolism	--	--
F01.PB106696	0.00533686	-2.9749	down	--	--	--	--	--	--	--	--	--	--	--	--	--	--	--	--	--	--	--	--	--	--	--	--	--	--	--	--	--	--	--	--	--	--	--	--	--	--	--	--	--	--	--	--	--	K13457|0|mtr:MTR_3g056380|Disease resistance protein; K13457 disease resistance protein RPM1 (A)
F01.PB106697	--	--	--	--	--	--	--	--	--	--	--	--	0.000746978	Inf	up	--	--	--	--	--	--	--	--	--	0.00306118	Inf	up	--	--	--	--	--	--	--	--	--	--	--	--	--	--	--	--	--	--	--	--	--	--
F01.PB106709	--	--	--	--	--	--	--	--	--	--	--	--	--	--	--	--	--	--	--	--	--	9.82e-13	#NAME?	down	--	--	--	--	--	--	--	--	--	--	--	--	--	--	--	--	--	--	--	--	--	[T]	Signal transduction mechanisms	--	K14509|0|cam:101512933|ethylene receptor 2-like; K14509 ethylene receptor [EC:2.7.13.-] (A)
F01.PB10671	0.00665846	4.94032	up	--	--	--	0.00835213	4.96742	up	--	--	--	--	--	--	--	--	--	--	--	--	--	--	--	--	--	--	--	--	--	--	--	--	--	--	--	--	--	--	--	--	--	--	--	--	--	--	--	--
F01.PB10675	0.000382234	#NAME?	down	--	--	--	--	--	--	0.00352055	-5.62669	down	0.00586293	-4.61423	down	--	--	--	--	--	--	--	--	--	--	--	--	--	--	--	--	--	--	--	--	--	--	--	--	--	--	--	--	--	--	--	--	--	--
F01.PB106755	--	--	--	--	--	--	--	--	--	--	--	--	--	--	--	0.00123624	-3.60781	down	--	--	--	--	--	--	--	--	--	--	--	--	--	--	--	--	--	--	--	--	--	--	--	--	--	--	--	--	--	--	--
F01.PB106773	--	--	--	--	--	--	--	--	--	--	--	--	--	--	--	--	--	--	--	--	--	--	--	--	0.00506267	-2.81628	down	--	--	--	--	--	--	--	--	--	--	--	--	--	--	--	--	--	--	[G]	Carbohydrate transport and metabolism	--	K16055|0|mtr:MTR_8g105740|Alpha,alpha-trehalose-phosphate synthase; K16055 trehalose 6-phosphate synthase/phosphatase [EC:2.4.1.15 3.1.3.12] (A)
F01.PB106774	0.000798657	3.32126	up	0.00382459	3.29455	up	--	--	--	0.00061283	3.71937	up	--	--	--	--	--	--	--	--	--	--	--	--	--	--	--	--	--	--	--	--	--	--	--	--	--	--	--	--	--	--	--	--	--	--	--	--	--
F01.PB106788	--	--	--	--	--	--	--	--	--	--	--	--	0.000853442	-4.32308	down	--	--	--	--	--	--	--	--	--	--	--	--	--	--	--	--	--	--	--	--	--	--	--	--	--	--	--	--	--	--	[RTKL]	--	--	--
F01.PB106791	--	--	--	--	--	--	--	--	--	--	--	--	--	--	--	--	--	--	--	--	--	--	--	--	--	--	--	0.00935179	#NAME?	down	--	--	--	--	--	--	3.99e-05	Inf	up	--	--	--	--	--	--	--	--	--	--
F01.PB106804	2.06e-07	6.28922	up	0.00186794	5.11188	up	--	--	--	0.00224097	4.90091	up	0.00150955	6.7696	up	--	--	--	--	--	--	--	--	--	--	--	--	--	--	--	--	--	--	--	--	--	--	--	--	--	--	--	--	--	--	--	--	--	--
F01.PB106823	2.49e-06	Inf	up	--	--	--	0.00106453	Inf	up	--	--	--	0.000478179	Inf	up	--	--	--	--	--	--	--	--	--	--	--	--	--	--	--	--	--	--	--	--	--	--	--	--	--	--	--	--	--	--	[I]	Lipid transport and metabolism	Biological Process: metabolic process (GO:0008152);; Molecular Function: ligase activity (GO:0016874);;	K01897|0|mtr:MTR_7g109830|Annotation was added to scaffolds in November 2011~Long-chain-fatty-acid-CoA ligase; K01897 long-chain acyl-CoA synthetase [EC:6.2.1.3] (A)
F01.PB106828	0.000798047	Inf	up	--	--	--	--	--	--	--	--	--	--	--	--	--	--	--	--	--	--	--	--	--	0.000893149	#NAME?	down	--	--	--	--	--	--	--	--	--	--	--	--	--	--	--	--	--	--	[M]	Cell wall/membrane/envelope biogenesis	Cellular Component: integral component of membrane (GO:0016021);; Molecular Function: cellulose synthase (UDP-forming) activity (GO:0016760);; Biological Process: cellulose biosynthetic process (GO:0030244);;	--
F01.PB106838	0.000152686	5.05378	up	0.000973657	4.92681	up	0.00419638	4.45767	up	0.0020612	4.66598	up	0.000723979	4.66826	up	--	--	--	--	--	--	--	--	--	--	--	--	--	--	--	--	--	--	--	--	--	--	--	--	--	--	--	--	--	--	--	--	--	--
F01.PB106843	--	--	--	--	--	--	--	--	--	--	--	--	0.0065877	4.49499	up	--	--	--	--	--	--	--	--	--	0.000726096	Inf	up	--	--	--	--	--	--	--	--	--	--	--	--	--	--	--	--	--	--	[RTKL]	--	--	K04733|2.46722e-114|mtr:MTR_051s0023|Cysteine-rich receptor-like protein kinase; K04733 interleukin-1 receptor-associated kinase 4 [EC:2.7.11.1] (A)
F01.PB106845	--	--	--	--	--	--	--	--	--	--	--	--	--	--	--	--	--	--	--	--	--	0.00471255	-3.38524	down	--	--	--	--	--	--	--	--	--	--	--	--	--	--	--	--	--	--	--	--	--	--	--	--	--
F01.PB10685	--	--	--	--	--	--	--	--	--	0.00505446	3.16713	up	--	--	--	--	--	--	--	--	--	--	--	--	--	--	--	--	--	--	--	--	--	--	--	--	--	--	--	--	--	--	--	--	--	--	--	--	K08235|0|mtr:MTR_3g084620|Xyloglucan endotransglycosylase/hydrolase XTH-21; K08235 xyloglucan:xyloglucosyl transferase [EC:2.4.1.207] (A)
F01.PB106863	--	--	--	--	--	--	--	--	--	--	--	--	--	--	--	0.000156306	6.85482	up	--	--	--	--	--	--	0.000505045	6.30351	up	--	--	--	0.000640178	-6.06159	down	--	--	--	--	--	--	--	--	--	0.00260242	5.52853	up	[A]	RNA processing and modification	--	K14376|0|gmx:100802620|poly(A) polymerase-like; K14376 poly(A) polymerase [EC:2.7.7.19] (A)
F01.PB106864	--	--	--	--	--	--	--	--	--	--	--	--	--	--	--	0.000136923	#NAME?	down	0.000108338	#NAME?	down	--	--	--	--	--	--	--	--	--	--	--	--	--	--	--	--	--	--	--	--	--	--	--	--	[D]	Cell cycle control, cell division, chromosome partitioning	--	K06671|0|mtr:MTR_118s0007|Cohesin subunit SA-3; K06671 cohesin complex subunit SA-1/2 (A)
F01.PB106873	0.00152113	Inf	up	0.00028455	Inf	up	--	--	--	0.000600917	Inf	up	0.000735606	Inf	up	--	--	--	--	--	--	--	--	--	--	--	--	--	--	--	--	--	--	--	--	--	--	--	--	--	--	--	--	--	--	--	--	--	--
F01.PB10688	--	--	--	--	--	--	--	--	--	--	--	--	--	--	--	0.00863703	-3.46856	down	--	--	--	--	--	--	--	--	--	--	--	--	--	--	--	--	--	--	--	--	--	--	--	--	--	--	--	--	--	--	--
F01.PB106885	0.00122076	-2.52688	down	--	--	--	--	--	--	--	--	--	--	--	--	--	--	--	--	--	--	--	--	--	--	--	--	--	--	--	--	--	--	--	--	--	--	--	--	--	--	--	--	--	--	--	--	--	--
F01.PB106890	--	--	--	0.00662808	-2.54935	down	--	--	--	0.000109747	-3.69425	down	0.00066186	-2.65293	down	--	--	--	--	--	--	0.00816338	-2.90655	down	--	--	--	--	--	--	--	--	--	--	--	--	--	--	--	--	--	--	--	--	--	--	--	--	--
F01.PB106891	--	--	--	--	--	--	--	--	--	--	--	--	0.00989933	2.84221	up	--	--	--	--	--	--	--	--	--	--	--	--	--	--	--	--	--	--	--	--	--	--	--	--	--	--	--	--	--	--	--	--	--	--
F01.PB106899	--	--	--	--	--	--	--	--	--	--	--	--	0.00470162	3.09112	up	--	--	--	--	--	--	--	--	--	--	--	--	--	--	--	--	--	--	--	--	--	--	--	--	--	--	--	--	--	--	[HI]	--	--	K01662|0|mtr:MTR_4g118640|1-deoxy-D-xylulose 5-phosphate synthase; K01662 1-deoxy-D-xylulose-5-phosphate synthase [EC:2.2.1.7] (A)
F01.PB106902	0.00105241	2.82079	up	--	--	--	--	--	--	--	--	--	--	--	--	--	--	--	--	--	--	--	--	--	--	--	--	--	--	--	--	--	--	--	--	--	--	--	--	--	--	--	--	--	--	--	--	--	--
F01.PB106916	0.00116644	4.09541	up	--	--	--	--	--	--	--	--	--	0.00361527	3.81304	up	--	--	--	--	--	--	--	--	--	--	--	--	--	--	--	--	--	--	--	--	--	--	--	--	--	--	--	--	--	--	--	--	--	--
F01.PB106921	0.000230864	-6.31304	down	--	--	--	--	--	--	--	--	--	--	--	--	--	--	--	--	--	--	--	--	--	--	--	--	--	--	--	--	--	--	--	--	--	--	--	--	--	--	--	--	--	--	--	--	--	--
F01.PB106925	7.52e-07	Inf	up	--	--	--	2.29e-06	Inf	up	9.12e-06	Inf	up	--	--	--	--	--	--	--	--	--	--	--	--	--	--	--	--	--	--	--	--	--	--	--	--	--	--	--	--	--	--	--	--	--	[P]	Inorganic ion transport and metabolism	--	K01537|0|cam:101499463|calcium-transporting ATPase 12, plasma membrane-type-like; K01537 Ca2+-transporting ATPase [EC:3.6.3.8] (A)
F01.PB106930	--	--	--	--	--	--	0.00923258	Inf	up	--	--	--	--	--	--	--	--	--	--	--	--	--	--	--	--	--	--	--	--	--	--	--	--	--	--	--	--	--	--	--	--	--	--	--	--	--	--	--	--
F01.PB106934	--	--	--	0.009186	-3.95509	down	--	--	--	--	--	--	--	--	--	--	--	--	--	--	--	--	--	--	--	--	--	--	--	--	--	--	--	--	--	--	--	--	--	--	--	--	--	--	--	--	--	--	--
F01.PB106940	--	--	--	--	--	--	--	--	--	--	--	--	0.00668464	3.05761	up	--	--	--	--	--	--	--	--	--	--	--	--	--	--	--	--	--	--	--	--	--	--	--	--	--	--	--	--	--	--	--	--	--	K01611|0|cam:101491737|S-adenosylmethionine decarboxylase proenzyme-like; K01611 S-adenosylmethionine decarboxylase [EC:4.1.1.50] (A)
F01.PB106945	0.00654803	-2.29415	down	--	--	--	--	--	--	--	--	--	--	--	--	--	--	--	--	--	--	--	--	--	--	--	--	--	--	--	--	--	--	--	--	--	--	--	--	--	--	--	--	--	--	--	--	--	K00430|2.91366e-168|mtr:MTR_5g074970|Peroxidase; K00430 peroxidase [EC:1.11.1.7] (A)
F01.PB10697	--	--	--	--	--	--	--	--	--	8.16e-07	4.8016	up	--	--	--	--	--	--	--	--	--	--	--	--	--	--	--	--	--	--	--	--	--	--	--	--	--	--	--	--	--	--	0.00162145	-3.30266	down	--	--	--	--
F01.PB106971	--	--	--	--	--	--	--	--	--	0.000746161	-3.28717	down	--	--	--	--	--	--	--	--	--	--	--	--	--	--	--	--	--	--	--	--	--	--	--	--	--	--	--	--	--	--	--	--	--	--	--	--	--
F01.PB106972	--	--	--	--	--	--	--	--	--	--	--	--	0.000111289	3.99921	up	--	--	--	--	--	--	--	--	--	--	--	--	--	--	--	--	--	--	--	--	--	--	--	--	--	--	--	--	--	--	--	--	--	--
F01.PB106975	--	--	--	--	--	--	--	--	--	--	--	--	--	--	--	--	--	--	--	--	--	--	--	--	--	--	--	--	--	--	--	--	--	0.000185173	Inf	up	--	--	--	--	--	--	--	--	--	--	--	--	--
F01.PB106978	--	--	--	--	--	--	--	--	--	4.04e-05	7.5075	up	0.000932866	6.43614	up	--	--	--	--	--	--	0.00406416	4.62724	up	--	--	--	--	--	--	--	--	--	--	--	--	--	--	--	--	--	--	--	--	--	--	--	--	--
F01.PB106987	0.00805369	-4.38785	down	--	--	--	--	--	--	--	--	--	--	--	--	--	--	--	--	--	--	--	--	--	--	--	--	--	--	--	--	--	--	--	--	--	--	--	--	--	--	--	--	--	--	--	--	--	--
F01.PB107010	0.000705161	3.9328	up	--	--	--	--	--	--	--	--	--	--	--	--	--	--	--	--	--	--	--	--	--	--	--	--	--	--	--	--	--	--	--	--	--	--	--	--	--	--	--	--	--	--	[RTKL]	--	--	K13414|0|mtr:MTR_3g073250|Mitogen-activated protein kinase kinase kinase; K13414 mitogen-activated protein kinase kinase kinase 1, plant [EC:2.7.11.25] (A)
F01.PB107022	--	--	--	--	--	--	--	--	--	--	--	--	0.000594446	3.09332	up	--	--	--	--	--	--	--	--	--	--	--	--	--	--	--	--	--	--	--	--	--	--	--	--	--	--	--	--	--	--	[RTKL]	--	--	--
F01.PB107035	--	--	--	--	--	--	--	--	--	--	--	--	--	--	--	0.00787018	-2.69429	down	--	--	--	--	--	--	--	--	--	--	--	--	--	--	--	--	--	--	--	--	--	--	--	--	--	--	--	--	--	--	K17969|5.79797e-76|mtr:MTR_5g090010|Mitochondria fission 1 protein; K17969 mitochondrial fission 1 protein (A)
F01.PB107049	0.00770322	4.32501	up	--	--	--	--	--	--	--	--	--	--	--	--	--	--	--	--	--	--	--	--	--	--	--	--	--	--	--	--	--	--	--	--	--	--	--	--	--	--	--	--	--	--	--	--	--	--
F01.PB107053	--	--	--	--	--	--	--	--	--	--	--	--	0.00186879	2.82889	up	--	--	--	--	--	--	--	--	--	0.000100594	3.84942	up	--	--	--	--	--	--	--	--	--	--	--	--	--	--	--	--	--	--	[M]	Cell wall/membrane/envelope biogenesis	--	K10999|0|mtr:MTR_3g030040|Cellulose synthase; K10999 cellulose synthase A [EC:2.4.1.12] (A)
F01.PB107055	--	--	--	--	--	--	--	--	--	0.0029116	-3.26321	down	3.08e-07	-4.76456	down	--	--	--	--	--	--	--	--	--	--	--	--	--	--	--	--	--	--	--	--	--	--	--	--	0.0023087	-3.954	down	--	--	--	[K]	Transcription	--	K10643|0|mtr:MTR_2g093100|CCR4-NOT transcription complex subunit; K10643 CCR4-NOT transcription complex subunit 4 [EC:6.3.2.19] (A)
F01.PB10706	--	--	--	--	--	--	--	--	--	0.00181426	Inf	up	--	--	--	--	--	--	--	--	--	--	--	--	--	--	--	--	--	--	--	--	--	--	--	--	--	--	--	--	--	--	--	--	--	--	--	--	--
F01.PB107066	--	--	--	--	--	--	--	--	--	--	--	--	--	--	--	--	--	--	--	--	--	--	--	--	0.00596729	Inf	up	--	--	--	--	--	--	--	--	--	--	--	--	--	--	--	--	--	--	--	--	--	--
F01.PB107069	0.000916289	#NAME?	down	--	--	--	--	--	--	--	--	--	--	--	--	--	--	--	--	--	--	--	--	--	0.00258718	Inf	up	--	--	--	--	--	--	--	--	--	--	--	--	--	--	--	--	--	--	[T]	Signal transduction mechanisms	--	--
F01.PB107083	0.000695086	3.74609	up	--	--	--	--	--	--	--	--	--	--	--	--	--	--	--	--	--	--	--	--	--	--	--	--	--	--	--	--	--	--	--	--	--	--	--	--	--	--	--	--	--	--	[R]	General function prediction only	--	--
F01.PB107107	--	--	--	--	--	--	--	--	--	--	--	--	--	--	--	--	--	--	--	--	--	--	--	--	0.00206008	3.80996	up	--	--	--	--	--	--	0.00969995	3.66631	up	--	--	--	0.00421566	3.99507	up	--	--	--	[V]	Defense mechanisms	--	--
F01.PB107118	--	--	--	0.00966545	4.20108	up	0.00563488	3.90896	up	--	--	--	0.000610526	4.852	up	--	--	--	--	--	--	--	--	--	--	--	--	--	--	--	--	--	--	--	--	--	--	--	--	--	--	--	--	--	--	[E]	Amino acid transport and metabolism	--	--
F01.PB107124	--	--	--	--	--	--	--	--	--	--	--	--	5.15e-05	-4.7129	down	--	--	--	--	--	--	--	--	--	--	--	--	--	--	--	--	--	--	--	--	--	--	--	--	--	--	--	--	--	--	[J]	Translation, ribosomal structure and biogenesis	--	K01872|0|mtr:MTR_3g118360|Alanyl-tRNA synthetase; K01872 alanyl-tRNA synthetase [EC:6.1.1.7] (A)
F01.PB107127	--	--	--	--	--	--	--	--	--	--	--	--	0.0091509	2.35658	up	--	--	--	--	--	--	--	--	--	--	--	--	--	--	--	--	--	--	--	--	--	--	--	--	--	--	--	--	--	--	[C]	Energy production and conversion	--	K00029|0|cam:101494618|NADP-dependent malic enzyme 4, chloroplastic-like; K00029 malate dehydrogenase (oxaloacetate-decarboxylating)(NADP+) [EC:1.1.1.40] (A)
F01.PB107131	--	--	--	--	--	--	--	--	--	--	--	--	--	--	--	--	--	--	0.00860841	-3.0286	down	--	--	--	0.000423832	-3.5088	down	--	--	--	--	--	--	--	--	--	--	--	--	--	--	--	--	--	--	--	--	--	--
F01.PB10714	0.000583576	-2.66635	down	2.76e-05	-3.60106	down	0.00137092	-2.62124	down	--	--	--	5.34e-05	-3.08988	down	--	--	--	--	--	--	--	--	--	--	--	--	--	--	--	--	--	--	--	--	--	--	--	--	--	--	--	--	--	--	--	--	--	--
F01.PB107164	--	--	--	--	--	--	--	--	--	--	--	--	--	--	--	--	--	--	--	--	--	0.00165994	3.32799	up	--	--	--	--	--	--	--	--	--	--	--	--	--	--	--	--	--	--	--	--	--	--	--	--	K13457|0|mtr:MTR_3g055720|Cc-nbs resistance protein; K13457 disease resistance protein RPM1 (A)
F01.PB10717	0.00175503	4.12578	up	--	--	--	3.49e-11	6.37992	up	9.42e-08	5.95614	up	1.65e-12	6.38494	up	--	--	--	--	--	--	--	--	--	--	--	--	0.00524546	3.14036	up	--	--	--	0.00171179	3.14254	up	--	--	--	--	--	--	--	--	--	--	--	--	--
F01.PB107170	--	--	--	--	--	--	--	--	--	--	--	--	0.000822277	#NAME?	down	--	--	--	--	--	--	--	--	--	--	--	--	--	--	--	--	--	--	--	--	--	--	--	--	--	--	--	--	--	--	--	--	--	K10798|0|cam:101510349|poly [ADP-ribose] polymerase 1-like; K10798 poly [ADP-ribose] polymerase [EC:2.4.2.30] (A)
F01.PB107172	0.00210729	3.00301	up	--	--	--	--	--	--	--	--	--	--	--	--	--	--	--	--	--	--	--	--	--	--	--	--	--	--	--	--	--	--	--	--	--	--	--	--	--	--	--	--	--	--	--	--	--	--
F01.PB107174	--	--	--	--	--	--	2.24e-05	#NAME?	down	3.66e-05	#NAME?	down	--	--	--	--	--	--	--	--	--	--	--	--	--	--	--	--	--	--	--	--	--	--	--	--	--	--	--	--	--	--	--	--	--	--	--	--	--
F01.PB107176	--	--	--	--	--	--	--	--	--	--	--	--	0.00220344	3.42607	up	--	--	--	--	--	--	--	--	--	0.00596318	3.37042	up	--	--	--	--	--	--	--	--	--	--	--	--	--	--	--	--	--	--	--	--	--	K14709|1.46597e-108|cam:101491996|zinc transporter 5-like; K14709 solute carrier family 39 (zinc transporter), member 1/2/3 (A)
F01.PB107179	3.91e-05	3.80643	up	--	--	--	--	--	--	0.00658954	3.19717	up	0.000174516	3.50881	up	--	--	--	--	--	--	--	--	--	--	--	--	--	--	--	--	--	--	--	--	--	--	--	--	--	--	--	--	--	--	[V]	Defense mechanisms	--	--
F01.PB107180	--	--	--	--	--	--	--	--	--	--	--	--	0.00636888	Inf	up	--	--	--	--	--	--	--	--	--	--	--	--	--	--	--	--	--	--	--	--	--	--	--	--	--	--	--	--	--	--	[Z]	Cytoskeleton	Molecular Function: microtubule motor activity (GO:0003777);; Molecular Function: ATP binding (GO:0005524);; Cellular Component: kinesin complex (GO:0005871);; Cellular Component: microtubule (GO:0005874);; Biological Process: microtubule-based movement (GO:0007018);; Molecular Function: microtubule binding (GO:0008017);;	K11498|0|mtr:MTR_7g093720|Kinesin-like protein; K11498 centromeric protein E (A)
F01.PB107182	--	--	--	--	--	--	--	--	--	--	--	--	0.000667754	Inf	up	--	--	--	--	--	--	--	--	--	--	--	--	--	--	--	--	--	--	--	--	--	--	--	--	--	--	--	--	--	--	[A]	RNA processing and modification	Molecular Function: zinc ion binding (GO:0008270);; Biological Process: wax biosynthetic process (GO:0010025);; Biological Process: cutin biosynthetic process (GO:0010143);; Biological Process: suberin biosynthetic process (GO:0010345);; Molecular Function: ligase activity (GO:0016874);;	K10661|0|mtr:MTR_4g085550|E3 ubiquitin-protein ligase MARCH6; K10661 E3 ubiquitin-protein ligase MARCH6 [EC:6.3.2.19] (A)
F01.PB107186	--	--	--	--	--	--	--	--	--	--	--	--	--	--	--	--	--	--	--	--	--	--	--	--	--	--	--	--	--	--	0.00144513	-4.86351	down	--	--	--	--	--	--	--	--	--	--	--	--	[C]	Energy production and conversion	Molecular Function: phosphoenolpyruvate carboxykinase (ATP) activity (GO:0004612);; Molecular Function: ATP binding (GO:0005524);; Biological Process: gluconeogenesis (GO:0006094);; Molecular Function: kinase activity (GO:0016301);; Biological Process: phosphorylation (GO:0016310);;	K01610|0|mtr:MTR_5g030620|Phosphoenolpyruvate carboxykinase; K01610 phosphoenolpyruvate carboxykinase (ATP) [EC:4.1.1.49] (A)
F01.PB107199	0.0014585	-5.85339	down	--	--	--	--	--	--	--	--	--	--	--	--	--	--	--	--	--	--	0.00930261	5.47103	up	--	--	--	--	--	--	--	--	--	--	--	--	--	--	--	--	--	--	--	--	--	[O]	Posttranslational modification, protein turnover, chaperones	--	--
F01.PB10721	--	--	--	--	--	--	--	--	--	--	--	--	--	--	--	0.00856602	Inf	up	--	--	--	--	--	--	0.00211524	Inf	up	--	--	--	--	--	--	--	--	--	--	--	--	--	--	--	--	--	--	[U]	Intracellular trafficking, secretion, and vesicular transport	--	K03118|5.30907e-174|cam:101502008|sec-independent protein translocase protein TATC, chloroplastic-like; K03118 sec-independent protein translocase protein TatC (A)
F01.PB107220	0.00211604	2.90191	up	--	--	--	--	--	--	--	--	--	--	--	--	--	--	--	--	--	--	--	--	--	--	--	--	--	--	--	--	--	--	--	--	--	--	--	--	--	--	--	--	--	--	--	--	--	--
F01.PB107227	--	--	--	--	--	--	--	--	--	--	--	--	--	--	--	--	--	--	--	--	--	0.00140781	5.16959	up	--	--	--	--	--	--	--	--	--	--	--	--	--	--	--	--	--	--	--	--	--	--	--	--	K12275|7.00733e-104|mtr:MTR_3g061490|Translocation protein sec62; K12275 translocation protein SEC62 (A)
F01.PB107238	0.00295807	3.31943	up	--	--	--	0.00498444	3.34613	up	--	--	--	--	--	--	--	--	--	--	--	--	--	--	--	--	--	--	--	--	--	--	--	--	--	--	--	--	--	--	--	--	--	--	--	--	--	--	--	--
F01.PB107243	0.00102985	5.85908	up	--	--	--	--	--	--	--	--	--	--	--	--	--	--	--	--	--	--	--	--	--	0.000147165	#NAME?	down	--	--	--	--	--	--	--	--	--	--	--	--	--	--	--	--	--	--	[GHR]	--	--	K01568|0|mtr:MTR_4g017200|Pyruvate decarboxylase isozyme; K01568 pyruvate decarboxylase [EC:4.1.1.1] (A)
F01.PB107245	--	--	--	--	--	--	--	--	--	0.000237192	5.37168	up	--	--	--	--	--	--	--	--	--	--	--	--	--	--	--	--	--	--	--	--	--	--	--	--	--	--	--	--	--	--	--	--	--	--	--	--	--
F01.PB107247	0.00828555	2.79667	up	--	--	--	--	--	--	--	--	--	--	--	--	--	--	--	--	--	--	0.00166913	-4.13535	down	--	--	--	--	--	--	--	--	--	--	--	--	--	--	--	--	--	--	--	--	--	[RTKL]	--	--	K13412|5.68326e-56|mtr:MTR_5g022030|Calcium-dependent protein kinase; K13412 calcium-dependent protein kinase [EC:2.7.11.1] (A)
F01.PB107256	0.00374683	2.90433	up	--	--	--	--	--	--	--	--	--	--	--	--	--	--	--	--	--	--	--	--	--	--	--	--	--	--	--	--	--	--	--	--	--	--	--	--	--	--	--	--	--	--	--	--	--	K18211|1.01289e-69|cam:101495011|SNAP25 homologous protein SNAP33-like; K18211 synaptosomal-associated protein 25 (A)
F01.PB107257	--	--	--	--	--	--	--	--	--	--	--	--	--	--	--	--	--	--	--	--	--	0.00251612	Inf	up	--	--	--	--	--	--	--	--	--	--	--	--	--	--	--	--	--	--	--	--	--	[P]	Inorganic ion transport and metabolism	--	K01537|0|mtr:MTR_2g038310|Plasma membrane calcium-transporting ATPase; K01537 Ca2+-transporting ATPase [EC:3.6.3.8] (A)
F01.PB107262	--	--	--	--	--	--	--	--	--	--	--	--	--	--	--	--	--	--	--	--	--	5.12e-05	4.97872	up	--	--	--	--	--	--	--	--	--	--	--	--	0.0010921	4.21413	up	--	--	--	--	--	--	--	--	--	K14638|0|mtr:MTR_2g101560|hypothetical protein; K14638 solute carrier family 15 (peptide/histidine transporter), member 3/4 (A)
F01.PB107272	--	--	--	--	--	--	--	--	--	--	--	--	0.000770661	-4.58991	down	--	--	--	--	--	--	--	--	--	--	--	--	--	--	--	--	--	--	--	--	--	--	--	--	--	--	--	--	--	--	--	--	--	K10727|1.31085e-158|mtr:MTR_6g077680|Mitochondrial protein, putative; K10727 chromatin licensing and DNA replication factor 1 (A)
F01.PB107286	--	--	--	--	--	--	--	--	--	--	--	--	0.000502657	-3.75421	down	--	--	--	--	--	--	--	--	--	--	--	--	--	--	--	--	--	--	--	--	--	--	--	--	--	--	--	--	--	--	--	--	--	--
F01.PB107290	--	--	--	0.000386078	#NAME?	down	--	--	--	--	--	--	--	--	--	--	--	--	--	--	--	--	--	--	--	--	--	--	--	--	--	--	--	4.31e-06	Inf	up	--	--	--	--	--	--	--	--	--	[RTKL]	--	--	--
F01.PB107293	--	--	--	--	--	--	--	--	--	--	--	--	--	--	--	--	--	--	--	--	--	2.54e-08	Inf	up	--	--	--	--	--	--	2.37e-05	6.11543	up	--	--	--	--	--	--	--	--	--	1.28e-08	#NAME?	down	--	--	--	--
F01.PB107296	--	--	--	3.68e-06	#NAME?	down	--	--	--	--	--	--	--	--	--	--	--	--	--	--	--	--	--	--	--	--	--	1.77e-05	Inf	up	--	--	--	--	--	--	--	--	--	--	--	--	--	--	--	[J]	Translation, ribosomal structure and biogenesis	--	--
F01.PB107297	--	--	--	--	--	--	--	--	--	0.00657136	2.98614	up	--	--	--	--	--	--	--	--	--	--	--	--	--	--	--	--	--	--	--	--	--	--	--	--	--	--	--	--	--	--	--	--	--	[RTKL]	--	--	--
F01.PB1073	--	--	--	--	--	--	0.000115829	Inf	up	--	--	--	2.26e-05	Inf	up	--	--	--	--	--	--	--	--	--	--	--	--	--	--	--	--	--	--	--	--	--	--	--	--	--	--	--	--	--	--	--	--	--	--
F01.PB107312	0.0065649	2.36862	up	--	--	--	--	--	--	--	--	--	--	--	--	--	--	--	--	--	--	0.00795866	-2.92198	down	--	--	--	--	--	--	--	--	--	--	--	--	--	--	--	--	--	--	--	--	--	--	--	--	--
F01.PB107313	--	--	--	--	--	--	--	--	--	0.000274919	Inf	up	--	--	--	--	--	--	--	--	--	0.000575253	Inf	up	--	--	--	--	--	--	0.00106727	Inf	up	--	--	--	--	--	--	--	--	--	0.000944654	#NAME?	down	[S]	Function unknown	--	--
F01.PB107319	0.00831306	5.18433	up	--	--	--	--	--	--	--	--	--	--	--	--	--	--	--	--	--	--	--	--	--	--	--	--	--	--	--	--	--	--	--	--	--	--	--	--	--	--	--	--	--	--	--	--	--	K05857|0|mtr:MTR_3g070720|Phosphoinositide phospholipase C; K05857 phosphatidylinositol phospholipase C, delta [EC:3.1.4.11] (A)
F01.PB107326	--	--	--	0.000805467	5.0378	up	--	--	--	0.000235935	5.29602	up	--	--	--	--	--	--	--	--	--	--	--	--	--	--	--	--	--	--	--	--	--	--	--	--	--	--	--	--	--	--	--	--	--	[S]	Function unknown	--	--
F01.PB107333	--	--	--	--	--	--	--	--	--	--	--	--	--	--	--	--	--	--	--	--	--	0.0039491	-3.44991	down	--	--	--	--	--	--	--	--	--	--	--	--	0.00432455	-3.62807	down	--	--	--	--	--	--	--	--	--	K14312|0|mtr:MTR_8g105290|Nuclear pore complex protein Nup155; K14312 nuclear pore complex protein Nup155 (A)
F01.PB107335	7.77e-05	5.12094	up	--	--	--	--	--	--	2.37e-05	5.61301	up	1.98e-05	5.74741	up	--	--	--	--	--	--	--	--	--	--	--	--	--	--	--	--	--	--	--	--	--	--	--	--	--	--	--	--	--	--	--	--	--	K08486|3.6688e-84|mtr:MTR_1g056560|Syntaxin-related protein Nt-syr1; K08486 syntaxin 1B/2/3 (A)
F01.PB107350	--	--	--	--	--	--	--	--	--	--	--	--	--	--	--	--	--	--	--	--	--	7.78e-05	Inf	up	--	--	--	--	--	--	--	--	--	--	--	--	--	--	--	--	--	--	--	--	--	--	--	--	--
F01.PB107360	--	--	--	--	--	--	--	--	--	1.83e-05	4.41763	up	--	--	--	--	--	--	--	--	--	5.04e-05	4.39567	up	--	--	--	--	--	--	0.00957092	3.21453	up	--	--	--	--	--	--	--	--	--	--	--	--	--	--	--	K12275|9.14684e-60|mtr:MTR_3g061490|Translocation protein sec62; K12275 translocation protein SEC62 (A)
F01.PB107373	--	--	--	--	--	--	7.32e-07	Inf	up	--	--	--	--	--	--	--	--	--	2.86e-06	Inf	up	--	--	--	--	--	--	--	--	--	--	--	--	--	--	--	1.03e-05	#NAME?	down	--	--	--	--	--	--	[RTKL]	--	--	--
F01.PB107375	--	--	--	--	--	--	--	--	--	--	--	--	0.00199161	Inf	up	--	--	--	--	--	--	--	--	--	0.00394187	Inf	up	--	--	--	--	--	--	0.00803844	Inf	up	--	--	--	0.00922462	Inf	up	0.00868799	Inf	up	--	--	--	--
F01.PB107385	--	--	--	--	--	--	--	--	--	0.00831935	3.8779	up	--	--	--	--	--	--	--	--	--	0.000337742	5.96987	up	--	--	--	--	--	--	--	--	--	--	--	--	--	--	--	--	--	--	--	--	--	--	--	--	--
F01.PB107387	--	--	--	--	--	--	--	--	--	--	--	--	0.000296376	4.06475	up	--	--	--	--	--	--	--	--	--	--	--	--	--	--	--	--	--	--	--	--	--	--	--	--	--	--	--	--	--	--	[GEPR]	--	--	K08176|0|mtr:MTR_1g074930|Inorganic phosphate transporter 1-4; K08176 MFS transporter, PHS family, inorganic phosphate transporter (A)
F01.PB107388	--	--	--	--	--	--	3.18e-05	5.71913	up	--	--	--	--	--	--	--	--	--	--	--	--	--	--	--	--	--	--	--	--	--	--	--	--	--	--	--	--	--	--	--	--	--	--	--	--	--	--	--	--
F01.PB107394	--	--	--	--	--	--	--	--	--	0.00780614	3.46443	up	--	--	--	--	--	--	--	--	--	--	--	--	--	--	--	--	--	--	--	--	--	--	--	--	--	--	--	--	--	--	--	--	--	--	--	--	--
F01.PB107396	--	--	--	--	--	--	--	--	--	--	--	--	--	--	--	--	--	--	--	--	--	--	--	--	0.000157089	#NAME?	down	--	--	--	--	--	--	--	--	--	--	--	--	--	--	--	--	--	--	--	--	--	K15200|0|cam:101510901|uncharacterized LOC101510901; K15200 general transcription factor 3C polypeptide 2 (A)
F01.PB107398	0.000247226	#NAME?	down	0.000431404	#NAME?	down	--	--	--	0.000291426	#NAME?	down	--	--	--	--	--	--	--	--	--	--	--	--	--	--	--	--	--	--	--	--	--	--	--	--	--	--	--	--	--	--	--	--	--	[K]	Transcription	--	K15172|0|mtr:MTR_3g089910|Global transcription factor group; K15172 transcription elongation factor SPT5 (A)
F01.PB107405	--	--	--	--	--	--	--	--	--	0.00262949	-5.80101	down	--	--	--	--	--	--	--	--	--	--	--	--	--	--	--	--	--	--	--	--	--	--	--	--	--	--	--	--	--	--	--	--	--	--	--	--	K01535|0|csl:COCSUDRAFT_23431|putative plasma membrane-type proton ATPase; K01535 H+-transporting ATPase [EC:3.6.3.6] (A)
F01.PB107411	--	--	--	--	--	--	--	--	--	0.000586063	#NAME?	down	--	--	--	--	--	--	--	--	--	--	--	--	--	--	--	--	--	--	--	--	--	--	--	--	--	--	--	--	--	--	--	--	--	[L]	Replication, recombination and repair	--	--
F01.PB107430	0.00904887	2.7615	up	--	--	--	--	--	--	--	--	--	--	--	--	--	--	--	--	--	--	--	--	--	--	--	--	--	--	--	--	--	--	--	--	--	--	--	--	--	--	--	--	--	--	--	--	--	--
F01.PB107433	--	--	--	--	--	--	0.000415981	Inf	up	--	--	--	--	--	--	--	--	--	0.00176371	Inf	up	--	--	--	--	--	--	--	--	--	--	--	--	--	--	--	0.00134074	#NAME?	down	--	--	--	--	--	--	--	--	--	--
F01.PB107438	--	--	--	--	--	--	--	--	--	--	--	--	3.93e-05	6.21108	up	--	--	--	--	--	--	--	--	--	--	--	--	--	--	--	--	--	--	--	--	--	--	--	--	--	--	--	--	--	--	--	--	--	--
F01.PB107444	0.00304549	-6.39272	down	--	--	--	--	--	--	--	--	--	--	--	--	--	--	--	--	--	--	--	--	--	--	--	--	--	--	--	--	--	--	--	--	--	--	--	--	--	--	--	--	--	--	[RTKL]	--	--	--
F01.PB107452	--	--	--	--	--	--	--	--	--	--	--	--	--	--	--	0.00756727	4.53573	up	--	--	--	--	--	--	--	--	--	--	--	--	--	--	--	--	--	--	--	--	--	--	--	--	--	--	--	[RTKL]	--	--	--
F01.PB107460	0.000649032	5.2792	up	--	--	--	0.000408676	5.48952	up	0.00072291	5.37214	up	0.000110143	5.55405	up	--	--	--	--	--	--	--	--	--	--	--	--	--	--	--	--	--	--	--	--	--	--	--	--	--	--	--	--	--	--	--	--	--	--
F01.PB107465	--	--	--	--	--	--	--	--	--	--	--	--	0.0039315	-3.21595	down	--	--	--	--	--	--	--	--	--	--	--	--	--	--	--	--	--	--	--	--	--	--	--	--	--	--	--	--	--	--	--	--	--	K11699|0|mtr:MTR_3g107390|Rna-dependent RNA polymerase; K11699 RNA-dependent RNA polymerase [EC:2.7.7.48] (A)
F01.PB107485	--	--	--	0.00937781	4.98392	up	0.0017802	5.40467	up	--	--	--	5.08e-05	5.98286	up	--	--	--	--	--	--	--	--	--	--	--	--	--	--	--	--	--	--	--	--	--	--	--	--	--	--	--	--	--	--	[S]	Function unknown	--	--
F01.PB107493	--	--	--	--	--	--	--	--	--	6.3e-05	Inf	up	--	--	--	--	--	--	--	--	--	--	--	--	--	--	--	--	--	--	0.000137847	Inf	up	--	--	--	0.000149248	Inf	up	--	--	--	0.00196143	-6.92381	down	--	--	--	--
F01.PB107494	--	--	--	8.39e-06	#NAME?	down	--	--	--	--	--	--	--	--	--	--	--	--	--	--	--	--	--	--	--	--	--	8.76e-05	Inf	up	--	--	--	--	--	--	--	--	--	--	--	--	--	--	--	[R]	General function prediction only	--	K13462|0|cam:101501224|brefeldin A-inhibited guanine nucleotide-exchange protein 5-like; K13462 guanine nucleotide-exchange factor (A)
F01.PB107499	--	--	--	--	--	--	--	--	--	0.00832352	2.84951	up	--	--	--	--	--	--	--	--	--	--	--	--	--	--	--	--	--	--	--	--	--	--	--	--	--	--	--	--	--	--	--	--	--	[RTKL]	--	--	K14498|2.30474e-39|sita:101772001|serine/threonine-protein kinase SAPK9-like; K14498 serine/threonine-protein kinase SRK2 [EC:2.7.11.1] (A)
F01.PB107501	--	--	--	--	--	--	--	--	--	--	--	--	0.00116711	-2.61929	down	--	--	--	--	--	--	--	--	--	--	--	--	--	--	--	--	--	--	--	--	--	--	--	--	--	--	--	--	--	--	[S]	Function unknown	--	--
F01.PB107510	--	--	--	--	--	--	--	--	--	--	--	--	0.00953475	-2.40408	down	--	--	--	--	--	--	--	--	--	--	--	--	--	--	--	--	--	--	--	--	--	--	--	--	--	--	--	--	--	--	[C]	Energy production and conversion	--	K00001|4.62139e-102|mtr:MTR_7g068320|Alcohol dehydrogenase-like protein; K00001 alcohol dehydrogenase [EC:1.1.1.1] (A)
F01.PB10752	--	--	--	0.00141464	-4.60099	down	--	--	--	0.00666187	-3.80606	down	0.000984207	-4.39035	down	--	--	--	--	--	--	--	--	--	--	--	--	--	--	--	--	--	--	--	--	--	--	--	--	--	--	--	--	--	--	[O]	Posttranslational modification, protein turnover, chaperones	--	K09490|0|cam:101513614|luminal-binding protein-like; K09490 heat shock 70kDa protein 5 (A)
F01.PB107527	--	--	--	--	--	--	--	--	--	--	--	--	--	--	--	0.00491739	5.94197	up	--	--	--	--	--	--	--	--	--	--	--	--	--	--	--	--	--	--	--	--	--	--	--	--	--	--	--	[M]	Cell wall/membrane/envelope biogenesis	--	--
F01.PB107530	--	--	--	--	--	--	--	--	--	--	--	--	0.000949098	-4.51797	down	--	--	--	--	--	--	--	--	--	--	--	--	--	--	--	--	--	--	--	--	--	--	--	--	--	--	--	--	--	--	--	--	--	--
F01.PB107534	--	--	--	--	--	--	--	--	--	--	--	--	0.00471793	-3.25525	down	--	--	--	--	--	--	--	--	--	--	--	--	--	--	--	--	--	--	--	--	--	--	--	--	--	--	--	--	--	--	--	--	--	K13094|0|cam:101488863|RNA-binding protein 5-B-like; K13094 RNA-binding protein 5/10 (A)
F01.PB107535	--	--	--	--	--	--	--	--	--	0.00782725	4.55583	up	--	--	--	--	--	--	--	--	--	--	--	--	--	--	--	--	--	--	--	--	--	--	--	--	--	--	--	--	--	--	--	--	--	--	--	--	K13648|3.01784e-155|cam:101494251|probable galacturonosyltransferase 15-like; K13648 alpha-1,4-galacturonosyltransferase [EC:2.4.1.43] (A)
F01.PB107536	--	--	--	0.000339623	-3.41105	down	--	--	--	0.000253013	-3.73255	down	1.74e-05	-3.4785	down	0.005939	-3.0117	down	--	--	--	0.00308516	-3.35248	down	0.00113919	-3.07509	down	--	--	--	--	--	--	--	--	--	--	--	--	--	--	--	--	--	--	--	--	--	--
F01.PB107544	--	--	--	--	--	--	--	--	--	0.00194479	3.00113	up	--	--	--	--	--	--	--	--	--	4.58e-06	4.57261	up	--	--	--	--	--	--	8e-05	4.2586	up	--	--	--	0.000832501	3.70016	up	--	--	--	0.00409011	-3.18381	down	--	--	--	--
F01.PB107555	7.92e-05	7.2052	up	--	--	--	--	--	--	--	--	--	--	--	--	--	--	--	--	--	--	--	--	--	--	--	--	--	--	--	--	--	--	--	--	--	--	--	--	--	--	--	--	--	--	--	--	--	--
F01.PB107580	--	--	--	--	--	--	0.000378203	#NAME?	down	--	--	--	--	--	--	0.00257042	-4.77662	down	3.2e-06	#NAME?	down	--	--	--	--	--	--	--	--	--	--	--	--	--	--	--	--	--	--	--	--	--	--	--	--	--	--	--	--
F01.PB107581	--	--	--	0.00181817	6.17811	up	--	--	--	--	--	--	--	--	--	--	--	--	--	--	--	--	--	--	--	--	--	--	--	--	--	--	--	--	--	--	--	--	--	--	--	--	--	--	--	[MG]	--	--	--
F01.PB107612	--	--	--	--	--	--	--	--	--	1.08e-07	#NAME?	down	--	--	--	--	--	--	--	--	--	--	--	--	--	--	--	--	--	--	--	--	--	--	--	--	--	--	--	--	--	--	--	--	--	[S]	Function unknown	--	--
F01.PB107614	0.00527108	3.16139	up	--	--	--	--	--	--	0.00371211	3.486	up	--	--	--	--	--	--	--	--	--	--	--	--	--	--	--	--	--	--	--	--	--	--	--	--	--	--	--	--	--	--	--	--	--	--	--	--	--
F01.PB107628	0.00458371	Inf	up	--	--	--	--	--	--	0.00658788	Inf	up	--	--	--	--	--	--	--	--	--	--	--	--	0.00797346	#NAME?	down	--	--	--	--	--	--	--	--	--	--	--	--	--	--	--	--	--	--	--	--	--	--
F01.PB107667	1.64e-05	4.13828	up	--	--	--	--	--	--	--	--	--	0.00309731	3.26499	up	--	--	--	--	--	--	--	--	--	--	--	--	--	--	--	--	--	--	--	--	--	--	--	--	--	--	--	--	--	--	[RTKL]	--	--	K04371|5.21359e-82|gmx:100801339|mitogen-activated protein kinase 3-like; K04371 mitogen-activated protein kinase 1/3 [EC:2.7.11.24] (A)
F01.PB10767	--	--	--	--	--	--	--	--	--	--	--	--	4.21e-08	5.1608	up	--	--	--	--	--	--	--	--	--	--	--	--	--	--	--	--	--	--	--	--	--	--	--	--	--	--	--	--	--	--	--	--	--	K14297|0|cam:101495532|nuclear pore complex protein Nup98-Nup96-like; K14297 nuclear pore complex protein Nup98-Nup96 (A)
F01.PB107675	--	--	--	--	--	--	--	--	--	0.00326114	-3.30467	down	--	--	--	--	--	--	--	--	--	--	--	--	--	--	--	--	--	--	--	--	--	--	--	--	--	--	--	--	--	--	--	--	--	[C]	Energy production and conversion	--	K00001|1.03611e-94|mtr:MTR_3g089970|Alcohol dehydrogenase; K00001 alcohol dehydrogenase [EC:1.1.1.1] (A)
F01.PB107676	0.00436926	2.88307	up	--	--	--	--	--	--	--	--	--	--	--	--	--	--	--	--	--	--	--	--	--	--	--	--	--	--	--	--	--	--	--	--	--	--	--	--	--	--	--	--	--	--	--	--	--	--
F01.PB107683	--	--	--	--	--	--	--	--	--	--	--	--	--	--	--	--	--	--	--	--	--	--	--	--	--	--	--	--	--	--	0.00511967	Inf	up	0.000699499	Inf	up	--	--	--	--	--	--	--	--	--	[O]	Posttranslational modification, protein turnover, chaperones	--	K03798|0|mtr:MTR_5g069780|Cell division protease ftsH-like protein; K03798 cell division protease FtsH [EC:3.4.24.-] (A)
F01.PB107684	0.00983119	-3.24257	down	--	--	--	--	--	--	--	--	--	--	--	--	0.00564881	3.71232	up	--	--	--	--	--	--	0.000175849	4.03979	up	--	--	--	--	--	--	--	--	--	--	--	--	--	--	--	--	--	--	[O]	Posttranslational modification, protein turnover, chaperones	--	K10588|0|cam:101490788|E3 ubiquitin-protein ligase UPL7-like; K10588 ubiquitin-protein ligase E3 B [EC:6.3.2.19] (A)
F01.PB107686	0.000700957	-2.614	down	0.00565899	-2.32152	down	--	--	--	--	--	--	0.00143369	-2.32149	down	--	--	--	--	--	--	--	--	--	--	--	--	--	--	--	--	--	--	--	--	--	--	--	--	--	--	--	--	--	--	[V]	Defense mechanisms	--	--
F01.PB107688	--	--	--	--	--	--	--	--	--	0.0010307	Inf	up	--	--	--	--	--	--	--	--	--	--	--	--	--	--	--	--	--	--	0.00463019	Inf	up	--	--	--	0.00472457	Inf	up	--	--	--	--	--	--	--	--	--	--
F01.PB107699	0.00188586	4.38787	up	--	--	--	--	--	--	--	--	--	--	--	--	--	--	--	--	--	--	--	--	--	--	--	--	--	--	--	--	--	--	--	--	--	--	--	--	--	--	--	--	--	--	--	--	--	--
F01.PB107700	1.52e-10	Inf	up	--	--	--	4.16e-05	Inf	up	2.95e-05	Inf	up	1.59e-07	Inf	up	--	--	--	--	--	--	--	--	--	--	--	--	--	--	--	--	--	--	--	--	--	--	--	--	--	--	--	--	--	--	--	--	--	--
F01.PB107728	--	--	--	--	--	--	--	--	--	--	--	--	--	--	--	--	--	--	--	--	--	0.00173925	#NAME?	down	--	--	--	--	--	--	--	--	--	--	--	--	--	--	--	--	--	--	--	--	--	[RTKL]	--	--	K02206|5.05197e-20|cam:101513831|cell division control protein 2 homolog; K02206 cyclin-dependent kinase 2 [EC:2.7.11.22] (A)
F01.PB107748	--	--	--	--	--	--	--	--	--	--	--	--	--	--	--	--	--	--	--	--	--	--	--	--	--	--	--	--	--	--	2.92e-05	-6.36645	down	--	--	--	--	--	--	--	--	--	0.0068007	4.99413	up	--	--	--	--
F01.PB107769	--	--	--	--	--	--	--	--	--	--	--	--	--	--	--	--	--	--	5.4e-05	#NAME?	down	--	--	--	1.99e-05	#NAME?	down	--	--	--	--	--	--	--	--	--	--	--	--	--	--	--	--	--	--	--	--	--	--
F01.PB107786	--	--	--	--	--	--	0.00838211	2.80452	up	--	--	--	--	--	--	--	--	--	--	--	--	--	--	--	--	--	--	--	--	--	--	--	--	--	--	--	--	--	--	--	--	--	--	--	--	--	--	--	--
F01.PB107789	1.61e-17	Inf	up	4e-09	Inf	up	--	--	--	1.05e-07	Inf	up	--	--	--	--	--	--	--	--	--	--	--	--	2.53e-05	-3.65896	down	--	--	--	--	--	--	--	--	--	--	--	--	--	--	--	--	--	--	[S]	Function unknown	--	--
F01.PB107796	--	--	--	--	--	--	--	--	--	0.000792538	3.82798	up	--	--	--	--	--	--	--	--	--	--	--	--	--	--	--	--	--	--	--	--	--	--	--	--	--	--	--	--	--	--	0.00145201	-3.83771	down	[M]	Cell wall/membrane/envelope biogenesis	--	K00695|0|gmx:100793371|sucrose synthase 2-like; K00695 sucrose synthase [EC:2.4.1.13] (A)
F01.PB10780	--	--	--	--	--	--	--	--	--	--	--	--	--	--	--	--	--	--	--	--	--	0.00272913	-3.17959	down	--	--	--	--	--	--	--	--	--	--	--	--	--	--	--	--	--	--	--	--	--	--	--	--	--
F01.PB107800	--	--	--	--	--	--	--	--	--	--	--	--	0.00401609	3.36219	up	--	--	--	--	--	--	--	--	--	--	--	--	--	--	--	--	--	--	--	--	--	--	--	--	--	--	--	--	--	--	--	--	--	--
F01.PB107803	--	--	--	--	--	--	--	--	--	--	--	--	0.00299854	2.55272	up	--	--	--	--	--	--	--	--	--	--	--	--	--	--	--	--	--	--	--	--	--	--	--	--	--	--	--	--	--	--	--	--	--	--
F01.PB107820	2.02e-05	Inf	up	1.57e-06	Inf	up	1.03e-06	Inf	up	1.5e-09	Inf	up	1.82e-05	Inf	up	--	--	--	--	--	--	--	--	--	--	--	--	--	--	--	--	--	--	--	--	--	--	--	--	--	--	--	--	--	--	--	--	--	--
F01.PB107825	0.00181943	2.45519	up	--	--	--	--	--	--	--	--	--	--	--	--	--	--	--	--	--	--	--	--	--	--	--	--	--	--	--	--	--	--	--	--	--	--	--	--	--	--	--	--	--	--	[B]	Chromatin structure and dynamics	--	K14838|2.46757e-43|zma:100282268|pco082380(357); LOC100282268; K11254 histone H4 (A)
F01.PB107851	--	--	--	--	--	--	--	--	--	0.00427515	4.28886	up	--	--	--	--	--	--	--	--	--	--	--	--	--	--	--	--	--	--	--	--	--	--	--	--	--	--	--	--	--	--	--	--	--	--	--	--	--
F01.PB107868	--	--	--	--	--	--	--	--	--	7.81e-09	Inf	up	--	--	--	--	--	--	--	--	--	--	--	--	--	--	--	--	--	--	0.00010364	5.35838	up	--	--	--	3.73e-08	Inf	up	--	--	--	1.05e-08	#NAME?	down	--	--	--	--
F01.PB107895	2.6e-05	-7.54889	down	--	--	--	7.56e-06	#NAME?	down	1.59e-05	#NAME?	down	2.71e-06	#NAME?	down	--	--	--	--	--	--	--	--	--	--	--	--	--	--	--	--	--	--	--	--	--	--	--	--	--	--	--	--	--	--	[RTKL]	--	--	--
F01.PB107902	--	--	--	--	--	--	--	--	--	--	--	--	0.00948617	2.74132	up	--	--	--	--	--	--	--	--	--	--	--	--	--	--	--	--	--	--	--	--	--	--	--	--	--	--	--	--	--	--	--	--	--	--
F01.PB107903	5.87e-06	Inf	up	--	--	--	5.38e-05	Inf	up	1.42e-05	Inf	up	0.000199384	Inf	up	--	--	--	--	--	--	--	--	--	--	--	--	--	--	--	--	--	--	--	--	--	--	--	--	--	--	--	--	--	--	[RTKL]	--	--	--
F01.PB107911	0.000364315	#NAME?	down	--	--	--	--	--	--	--	--	--	--	--	--	--	--	--	--	--	--	--	--	--	--	--	--	--	--	--	--	--	--	--	--	--	--	--	--	--	--	--	--	--	--	--	--	--	--
F01.PB107923	--	--	--	--	--	--	--	--	--	--	--	--	0.000378053	4.97001	up	--	--	--	--	--	--	--	--	--	--	--	--	--	--	--	--	--	--	--	--	--	--	--	--	--	--	--	--	--	--	--	--	--	--
F01.PB107927	--	--	--	--	--	--	--	--	--	0.00585302	4.07616	up	0.0091509	3.48328	up	--	--	--	--	--	--	0.00473184	4.23069	up	--	--	--	--	--	--	--	--	--	--	--	--	--	--	--	--	--	--	--	--	--	[R]	General function prediction only	--	--
F01.PB107931	--	--	--	--	--	--	1.85e-05	3.4643	up	--	--	--	--	--	--	0.000254868	3.40092	up	2.04e-07	4.41222	up	--	--	--	--	--	--	--	--	--	--	--	--	--	--	--	0.000310295	-3.73667	down	--	--	--	--	--	--	[M]	Cell wall/membrane/envelope biogenesis	--	K00695|0|cam:101509229|sucrose synthase-like; K00695 sucrose synthase [EC:2.4.1.13] (A)
F01.PB10794	3.16e-06	3.49391	up	--	--	--	0.000141611	3.01114	up	--	--	--	0.00194869	2.342	up	0.00569874	-2.60583	down	--	--	--	0.0029244	-2.98577	down	--	--	--	--	--	--	--	--	--	--	--	--	--	--	--	--	--	--	--	--	--	[J]	Translation, ribosomal structure and biogenesis	--	K02355|2.27212e-154|mtr:MTR_101s0027|Elongation factor G; K02355 elongation factor G (A)
F01.PB107941	--	--	--	4.54e-05	4.01258	up	--	--	--	--	--	--	0.000631979	4.64224	up	--	--	--	--	--	--	--	--	--	--	--	--	--	--	--	--	--	--	--	--	--	--	--	--	--	--	--	--	--	--	[O]	Posttranslational modification, protein turnover, chaperones	--	K03283|0|mtr:MTR_2g040350|Heat shock protein; K03283 heat shock 70kDa protein 1/8 (A)
F01.PB107946	--	--	--	--	--	--	3.45e-08	Inf	up	0.000200655	Inf	up	2.68e-11	Inf	up	--	--	--	--	--	--	--	--	--	--	--	--	--	--	--	--	--	--	--	--	--	--	--	--	--	--	--	--	--	--	--	--	--	K11000|0|cam:101496366|callose synthase 2-like; K11000 callose synthase [EC:2.4.1.-] (A)
F01.PB107948	--	--	--	--	--	--	0.00735175	Inf	up	--	--	--	--	--	--	--	--	--	--	--	--	--	--	--	--	--	--	--	--	--	--	--	--	--	--	--	--	--	--	--	--	--	--	--	--	--	--	--	--
F01.PB107949	0.00664926	2.57305	up	--	--	--	--	--	--	--	--	--	--	--	--	--	--	--	--	--	--	--	--	--	--	--	--	--	--	--	--	--	--	--	--	--	--	--	--	--	--	--	--	--	--	--	--	--	K12619|0|mtr:MTR_4g051920|5'-3' exoribonuclease; K12619 5'-3' exoribonuclease 2 [EC:3.1.13.-] (A)
F01.PB107962	--	--	--	--	--	--	--	--	--	--	--	--	2.74e-05	-4.70337	down	--	--	--	--	--	--	--	--	--	--	--	--	--	--	--	--	--	--	--	--	--	--	--	--	--	--	--	--	--	--	[R]	General function prediction only	--	--
F01.PB107977	--	--	--	--	--	--	--	--	--	--	--	--	0.00334742	-2.21046	down	--	--	--	--	--	--	--	--	--	--	--	--	--	--	--	--	--	--	--	--	--	--	--	--	--	--	--	--	--	--	--	--	--	--
F01.PB10799	--	--	--	--	--	--	--	--	--	--	--	--	--	--	--	--	--	--	--	--	--	--	--	--	8.02e-05	4.57159	up	--	--	--	--	--	--	--	--	--	--	--	--	--	--	--	--	--	--	--	--	--	--
F01.PB108003	1.83e-06	6.67466	up	0.00328037	5.44451	up	0.00053585	5.80509	up	--	--	--	0.000391676	5.66682	up	--	--	--	--	--	--	--	--	--	--	--	--	--	--	--	--	--	--	--	--	--	--	--	--	--	--	--	--	--	--	--	--	--	--
F01.PB10801	1.51e-05	3.31978	up	--	--	--	--	--	--	--	--	--	--	--	--	--	--	--	--	--	--	--	--	--	--	--	--	--	--	--	--	--	--	--	--	--	--	--	--	--	--	--	--	--	--	--	--	--	--
F01.PB108025	0.00777527	3.62558	up	--	--	--	--	--	--	--	--	--	--	--	--	--	--	--	--	--	--	--	--	--	--	--	--	--	--	--	--	--	--	--	--	--	--	--	--	--	--	--	--	--	--	[C]	Energy production and conversion	--	K18857|0|mtr:MTR_3g089940|Alcohol dehydrogenase; K18857 alcohol dehydrogenase class-P [EC:1.1.1.1] (A)
F01.PB108047	--	--	--	--	--	--	--	--	--	3.36e-05	Inf	up	3.43e-06	Inf	up	--	--	--	--	--	--	6.27e-05	Inf	up	1.25e-05	Inf	up	--	--	--	--	--	--	--	--	--	--	--	--	--	--	--	--	--	--	[R]	General function prediction only	--	K01528|0|mtr:MTR_4g030140|Dynamin-2B; K01528 dynamin GTPase [EC:3.6.5.5] (A)
F01.PB108054	0.00231441	Inf	up	--	--	--	--	--	--	0.000700911	Inf	up	--	--	--	--	--	--	--	--	--	--	--	--	0.00309793	#NAME?	down	--	--	--	--	--	--	--	--	--	0.0028839	Inf	up	--	--	--	0.00282494	#NAME?	down	--	--	--	--
F01.PB108060	--	--	--	--	--	--	--	--	--	--	--	--	--	--	--	--	--	--	--	--	--	--	--	--	--	--	--	--	--	--	--	--	--	0.00876458	-2.61079	down	--	--	--	--	--	--	--	--	--	[P]	Inorganic ion transport and metabolism	--	K01537|0|cam:101494795|calcium-transporting ATPase 4, plasma membrane-type-like; K01537 Ca2+-transporting ATPase [EC:3.6.3.8] (A)
F01.PB108076	0.00677766	-2.66587	down	--	--	--	--	--	--	--	--	--	--	--	--	--	--	--	--	--	--	--	--	--	--	--	--	--	--	--	--	--	--	--	--	--	--	--	--	--	--	--	--	--	--	--	--	--	--
F01.PB108102	1.79e-06	3.79131	up	--	--	--	--	--	--	--	--	--	--	--	--	--	--	--	7.76e-05	-3.49284	down	--	--	--	--	--	--	--	--	--	--	--	--	--	--	--	--	--	--	--	--	--	--	--	--	--	--	--	--
F01.PB108109	9.97e-05	3.2604	up	--	--	--	--	--	--	--	--	--	--	--	--	--	--	--	--	--	--	--	--	--	--	--	--	--	--	--	--	--	--	--	--	--	--	--	--	--	--	--	--	--	--	--	--	--	K05857|1.24801e-152|mtr:MTR_3g070720|Phosphoinositide phospholipase C; K05857 phosphatidylinositol phospholipase C, delta [EC:3.1.4.11] (A)
F01.PB108117	--	--	--	--	--	--	--	--	--	--	--	--	--	--	--	--	--	--	--	--	--	3.53e-05	5.8835	up	--	--	--	--	--	--	--	--	--	--	--	--	--	--	--	--	--	--	--	--	--	--	--	--	--
F01.PB108120	--	--	--	--	--	--	0.00956812	-2.38684	down	--	--	--	--	--	--	--	--	--	0.00274579	-2.878	down	--	--	--	--	--	--	--	--	--	--	--	--	--	--	--	--	--	--	--	--	--	--	--	--	--	--	--	--
F01.PB10813	--	--	--	--	--	--	--	--	--	--	--	--	--	--	--	0.00148746	-4.31543	down	5.48e-10	#NAME?	down	0.00372724	-3.46253	down	--	--	--	--	--	--	--	--	--	--	--	--	0.0011933	Inf	up	1.63e-07	Inf	up	--	--	--	[M]	Cell wall/membrane/envelope biogenesis	--	K00695|0|mtr:MTR_4g124660|Sucrose synthase; K00695 sucrose synthase [EC:2.4.1.13] (A)
F01.PB108137	--	--	--	--	--	--	--	--	--	--	--	--	--	--	--	0.00384941	Inf	up	--	--	--	--	--	--	--	--	--	--	--	--	--	--	--	--	--	--	--	--	--	--	--	--	--	--	--	[P]	Inorganic ion transport and metabolism	--	K01535|0|mtr:MTR_4g127710|Plasma membrane H+-ATPase; K01535 H+-transporting ATPase [EC:3.6.3.6] (A)
F01.PB108143	--	--	--	--	--	--	--	--	--	--	--	--	0.000667754	Inf	up	--	--	--	--	--	--	--	--	--	--	--	--	--	--	--	--	--	--	--	--	--	--	--	--	--	--	--	--	--	--	[GEPR]	--	--	K08176|0|mtr:MTR_1g074930|Inorganic phosphate transporter 1-4; K08176 MFS transporter, PHS family, inorganic phosphate transporter (A)
F01.PB108146	0.00654255	4.1488	up	--	--	--	--	--	--	--	--	--	--	--	--	--	--	--	--	--	--	--	--	--	--	--	--	--	--	--	--	--	--	--	--	--	--	--	--	--	--	--	--	--	--	--	--	--	--
F01.PB108163	--	--	--	--	--	--	--	--	--	--	--	--	--	--	--	--	--	--	--	--	--	--	--	--	0.00123867	#NAME?	down	--	--	--	--	--	--	0.00319317	#NAME?	down	--	--	--	--	--	--	--	--	--	--	--	--	K14977|3.89668e-25|cam:101499522|uncharacterized LOC101499522; K14977 (S)-ureidoglycine aminohydrolase [EC:3.5.3.26] (A)
F01.PB108167	--	--	--	--	--	--	--	--	--	--	--	--	--	--	--	1.78e-05	#NAME?	down	--	--	--	1.34e-05	#NAME?	down	--	--	--	--	--	--	--	--	--	--	--	--	--	--	--	--	--	--	--	--	--	[M]	Cell wall/membrane/envelope biogenesis	--	K00695|0|mtr:MTR_4g124660|Sucrose synthase; K00695 sucrose synthase [EC:2.4.1.13] (A)
F01.PB108174	--	--	--	0.00791884	3.36042	up	--	--	--	--	--	--	--	--	--	--	--	--	--	--	--	--	--	--	--	--	--	--	--	--	--	--	--	--	--	--	--	--	--	--	--	--	--	--	--	[RTKL]	--	--	--
F01.PB108180	--	--	--	--	--	--	--	--	--	--	--	--	--	--	--	--	--	--	--	--	--	--	--	--	--	--	--	--	--	--	--	--	--	--	--	--	0.000227656	Inf	up	1.69e-05	Inf	up	--	--	--	[R]	General function prediction only	--	--
F01.PB108186	0.000141536	#NAME?	down	0.000262312	#NAME?	down	--	--	--	--	--	--	--	--	--	--	--	--	0.00839802	Inf	up	--	--	--	0.00852145	Inf	up	--	--	--	--	--	--	--	--	--	--	--	--	--	--	--	--	--	--	[RTKL]	--	--	--
F01.PB108189	--	--	--	--	--	--	--	--	--	--	--	--	0.00732461	2.32938	up	--	--	--	--	--	--	--	--	--	--	--	--	--	--	--	--	--	--	--	--	--	--	--	--	--	--	--	--	--	--	--	--	--	--
F01.PB108199	--	--	--	--	--	--	--	--	--	--	--	--	0.000249683	4.04353	up	--	--	--	--	--	--	--	--	--	--	--	--	--	--	--	--	--	--	--	--	--	--	--	--	--	--	--	--	--	--	--	--	--	--
F01.PB108223	--	--	--	3.32e-05	#NAME?	down	--	--	--	2.91e-05	#NAME?	down	--	--	--	--	--	--	--	--	--	--	--	--	--	--	--	--	--	--	--	--	--	--	--	--	--	--	--	--	--	--	--	--	--	[G]	Carbohydrate transport and metabolism	--	--
F01.PB108227	--	--	--	--	--	--	--	--	--	--	--	--	--	--	--	--	--	--	--	--	--	--	--	--	1.76e-09	#NAME?	down	--	--	--	--	--	--	--	--	--	--	--	--	--	--	--	--	--	--	--	--	--	--
F01.PB108238	--	--	--	--	--	--	--	--	--	--	--	--	--	--	--	--	--	--	--	--	--	--	--	--	--	--	--	--	--	--	--	--	--	--	--	--	--	--	--	0.000843114	#NAME?	down	--	--	--	--	--	--	K12124|0|mtr:MTR_1g098160|Protein GIGANTEA; K12124 GIGANTEA (A)
F01.PB108251	--	--	--	5.31e-05	#NAME?	down	--	--	--	--	--	--	--	--	--	--	--	--	--	--	--	--	--	--	--	--	--	--	--	--	0.000318784	Inf	up	--	--	--	--	--	--	--	--	--	--	--	--	--	--	--	--
F01.PB108258	--	--	--	--	--	--	--	--	--	--	--	--	--	--	--	--	--	--	--	--	--	--	--	--	--	--	--	--	--	--	--	--	--	0.0065155	Inf	up	--	--	--	--	--	--	--	--	--	[RTKL]	--	--	--
F01.PB108283	--	--	--	--	--	--	--	--	--	--	--	--	--	--	--	--	--	--	--	--	--	--	--	--	--	--	--	--	--	--	0.00408859	-7.20466	down	0.00128381	#NAME?	down	--	--	--	0.00637096	#NAME?	down	--	--	--	--	--	--	--
F01.PB108288	--	--	--	--	--	--	--	--	--	0.00158898	-5.18208	down	1.24e-05	#NAME?	down	--	--	--	--	--	--	--	--	--	--	--	--	--	--	--	--	--	--	--	--	--	--	--	--	--	--	--	--	--	--	--	--	--	K17263|0|cam:101495236|cullin-associated NEDD8-dissociated protein 1-like; K17263 cullin-associated NEDD8-dissociated protein 1 (A)
F01.PB108291	--	--	--	--	--	--	--	--	--	--	--	--	0.00306612	2.95226	up	--	--	--	--	--	--	--	--	--	--	--	--	--	--	--	--	--	--	--	--	--	--	--	--	--	--	--	--	--	--	--	--	--	--
F01.PB108293	--	--	--	--	--	--	--	--	--	--	--	--	--	--	--	0.0049959	3.78735	up	--	--	--	--	--	--	--	--	--	--	--	--	--	--	--	--	--	--	--	--	--	--	--	--	--	--	--	[RTKL]	--	--	--
F01.PB108317	--	--	--	--	--	--	--	--	--	--	--	--	--	--	--	--	--	--	--	--	--	--	--	--	--	--	--	--	--	--	0.000544663	#NAME?	down	--	--	--	--	--	--	--	--	--	--	--	--	--	--	--	--
F01.PB108326	0.00293802	2.99302	up	--	--	--	--	--	--	--	--	--	--	--	--	--	--	--	--	--	--	--	--	--	--	--	--	--	--	--	--	--	--	--	--	--	--	--	--	--	--	--	--	--	--	--	--	--	--
F01.PB108332	--	--	--	--	--	--	--	--	--	0.00741718	4.04032	up	--	--	--	--	--	--	--	--	--	--	--	--	--	--	--	--	--	--	--	--	--	--	--	--	--	--	--	--	--	--	--	--	--	[S]	Function unknown	--	--
F01.PB108339	--	--	--	0.000111934	7.57363	up	0.0027509	6.53678	up	--	--	--	0.00149384	6.47244	up	--	--	--	--	--	--	--	--	--	--	--	--	--	--	--	--	--	--	--	--	--	--	--	--	--	--	--	--	--	--	[IQ]	--	--	K01904|0|mtr:MTR_4g005750|4-coumarate CoA ligase; K01904 4-coumarate--CoA ligase [EC:6.2.1.12] (A)
F01.PB108348	--	--	--	--	--	--	--	--	--	--	--	--	--	--	--	--	--	--	--	--	--	--	--	--	--	--	--	--	--	--	--	--	--	2.72e-05	Inf	up	--	--	--	--	--	--	--	--	--	[R]	General function prediction only	--	K09527|0|mtr:MTR_7g090940|Chaperone protein dnaJ; K09527 DnaJ homolog subfamily C member 7 (A)
F01.PB10836	--	--	--	--	--	--	--	--	--	--	--	--	--	--	--	--	--	--	--	--	--	--	--	--	0.0084578	3.89489	up	--	--	--	--	--	--	--	--	--	--	--	--	--	--	--	--	--	--	--	--	--	--
F01.PB108368	--	--	--	--	--	--	0.00163455	Inf	up	--	--	--	--	--	--	--	--	--	0.00665207	Inf	up	--	--	--	--	--	--	--	--	--	--	--	--	--	--	--	0.00452987	#NAME?	down	0.00598043	#NAME?	down	--	--	--	--	--	--	--
F01.PB108381	--	--	--	6.25e-05	Inf	up	--	--	--	--	--	--	--	--	--	--	--	--	--	--	--	--	--	--	--	--	--	0.00010881	#NAME?	down	0.000586578	-8.22791	down	0.00248739	-6.62208	down	--	--	--	--	--	--	--	--	--	--	--	--	K12124|0|mtr:MTR_1g098160|Protein GIGANTEA; K12124 GIGANTEA (A)
F01.PB108389	--	--	--	--	--	--	--	--	--	--	--	--	--	--	--	--	--	--	0.00388047	Inf	up	--	--	--	7.63e-06	Inf	up	0.00496456	Inf	up	--	--	--	1.77e-05	Inf	up	--	--	--	--	--	--	--	--	--	--	--	--	--
F01.PB108407	--	--	--	--	--	--	--	--	--	0.00352692	5.47823	up	--	--	--	--	--	--	--	--	--	--	--	--	--	--	--	--	--	--	--	--	--	--	--	--	--	--	--	--	--	--	--	--	--	--	--	--	--
F01.PB108413	--	--	--	--	--	--	--	--	--	--	--	--	--	--	--	--	--	--	--	--	--	0.005339	-4.18332	down	--	--	--	--	--	--	--	--	--	--	--	--	--	--	--	--	--	--	--	--	--	--	--	--	--
F01.PB10842	--	--	--	--	--	--	--	--	--	0.00542505	3.41816	up	--	--	--	--	--	--	--	--	--	--	--	--	--	--	--	--	--	--	--	--	--	--	--	--	--	--	--	--	--	--	--	--	--	[Q]	Secondary metabolites biosynthesis, transport and catabolism	--	--
F01.PB108448	7.23e-08	7.40572	up	0.00645497	7.01856	up	2.14e-08	7.66441	up	0.000359483	6.20325	up	6.22e-06	7.84672	up	--	--	--	--	--	--	--	--	--	--	--	--	--	--	--	--	--	--	--	--	--	--	--	--	--	--	--	--	--	--	--	--	--	--
F01.PB108460	--	--	--	--	--	--	--	--	--	--	--	--	--	--	--	0.00541454	6.50226	up	--	--	--	0.00561682	7.40551	up	--	--	--	--	--	--	--	--	--	--	--	--	--	--	--	--	--	--	--	--	--	--	--	--	--
F01.PB108465	--	--	--	--	--	--	--	--	--	0.00120035	-5.47937	down	--	--	--	--	--	--	--	--	--	--	--	--	--	--	--	--	--	--	--	--	--	--	--	--	--	--	--	--	--	--	--	--	--	[Z]	Cytoskeleton	--	K10357|8.57367e-147|mdm:103453531|myosin-7-like; K10357 myosin V (A)
F01.PB10847	--	--	--	--	--	--	--	--	--	--	--	--	0.000253478	-3.14671	down	--	--	--	--	--	--	--	--	--	--	--	--	--	--	--	--	--	--	--	--	--	--	--	--	--	--	--	--	--	--	--	--	--	--
F01.PB108473	--	--	--	--	--	--	--	--	--	--	--	--	2.69e-05	#NAME?	down	--	--	--	--	--	--	--	--	--	--	--	--	--	--	--	--	--	--	--	--	--	--	--	--	--	--	--	--	--	--	--	--	--	K16573|0|mtr:MTR_023s0007|Gamma-tubulin complex component; K16573 gamma-tubulin complex component 6 (A)
F01.PB108495	--	--	--	--	--	--	--	--	--	0.0006031	3.44454	up	0.00209727	2.77575	up	--	--	--	--	--	--	--	--	--	--	--	--	--	--	--	--	--	--	--	--	--	--	--	--	--	--	--	--	--	--	--	--	--	--
F01.PB108506	--	--	--	--	--	--	--	--	--	--	--	--	--	--	--	6.09e-05	#NAME?	down	4.3e-05	#NAME?	down	--	--	--	--	--	--	--	--	--	--	--	--	0.00231631	Inf	up	--	--	--	0.00300163	Inf	up	--	--	--	--	--	--	--
F01.PB108508	--	--	--	--	--	--	--	--	--	--	--	--	--	--	--	--	--	--	--	--	--	--	--	--	--	--	--	--	--	--	--	--	--	--	--	--	0.000866056	5.25485	up	--	--	--	--	--	--	[LKJ]	--	--	K12811|0|mtr:MTR_2g007000|DEAD box ATP-dependent RNA helicase; K12811 ATP-dependent RNA helicase DDX46/PRP5 [EC:3.6.4.13] (A)
F01.PB108543	--	--	--	--	--	--	--	--	--	--	--	--	2.02e-05	-3.4935	down	--	--	--	--	--	--	--	--	--	--	--	--	--	--	--	--	--	--	--	--	--	--	--	--	--	--	--	--	--	--	--	--	--	--
F01.PB108553	0.000155763	Inf	up	--	--	--	--	--	--	--	--	--	--	--	--	0.000524632	#NAME?	down	--	--	--	--	--	--	--	--	--	--	--	--	--	--	--	--	--	--	--	--	--	--	--	--	--	--	--	[C]	Energy production and conversion	--	--
F01.PB108554	--	--	--	--	--	--	--	--	--	0.000586063	#NAME?	down	--	--	--	--	--	--	--	--	--	--	--	--	--	--	--	--	--	--	--	--	--	--	--	--	--	--	--	--	--	--	--	--	--	[V]	Defense mechanisms	--	K05658|5.50851e-121|ppp:PHYPADRAFT_59717|ppabcb14; ATP-binding cassette transporter, subfamily B, member 14, group MDR/PGP protein PpABCB14; K05658 ATP-binding cassette, subfamily B (MDR/TAP), member 1 [EC:3.6.3.44] (A)
F01.PB108557	--	--	--	--	--	--	--	--	--	--	--	--	--	--	--	--	--	--	--	--	--	--	--	--	9.92e-08	#NAME?	down	--	--	--	--	--	--	--	--	--	--	--	--	--	--	--	--	--	--	[M]	Cell wall/membrane/envelope biogenesis	--	K10999|0|mtr:MTR_8g092590|Cellulose synthase A catalytic subunit; K10999 cellulose synthase A [EC:2.4.1.12] (A)
F01.PB108601	0.00211868	Inf	up	--	--	--	--	--	--	--	--	--	--	--	--	--	--	--	--	--	--	--	--	--	0.00419423	#NAME?	down	--	--	--	--	--	--	--	--	--	--	--	--	--	--	--	--	--	--	[R]	General function prediction only	--	--
F01.PB108619	2.96e-06	4.67899	up	--	--	--	7.45e-05	4.37826	up	--	--	--	0.00216734	3.64369	up	--	--	--	--	--	--	--	--	--	--	--	--	--	--	--	--	--	--	--	--	--	--	--	--	--	--	--	--	--	--	[M]	Cell wall/membrane/envelope biogenesis	--	--
F01.PB108634	--	--	--	--	--	--	--	--	--	--	--	--	--	--	--	--	--	--	--	--	--	0.00985537	4.44294	up	--	--	--	--	--	--	--	--	--	--	--	--	--	--	--	--	--	--	--	--	--	--	--	--	K13457|0|mtr:MTR_3g055720|Cc-nbs resistance protein; K13457 disease resistance protein RPM1 (A)
F01.PB108636	--	--	--	--	--	--	--	--	--	0.00853104	-2.74098	down	0.00235363	-2.55191	down	--	--	--	--	--	--	--	--	--	--	--	--	--	--	--	--	--	--	--	--	--	--	--	--	--	--	--	--	--	--	--	--	--	--
F01.PB108637	--	--	--	0.00567731	#NAME?	down	0.00481019	#NAME?	down	--	--	--	--	--	--	--	--	--	--	--	--	--	--	--	--	--	--	--	--	--	--	--	--	--	--	--	--	--	--	--	--	--	--	--	--	--	--	--	K16578|0|mtr:MTR_7g099480|CLIP-associating protein; K16578 CLIP-associating protein 1/2 (A)
F01.PB108648	0.0044774	3.31248	up	--	--	--	--	--	--	--	--	--	--	--	--	--	--	--	--	--	--	2.72e-07	#NAME?	down	0.0072927	-3.26788	down	--	--	--	--	--	--	--	--	--	0.000253007	#NAME?	down	--	--	--	--	--	--	[RTKL]	--	--	--
F01.PB108658	--	--	--	0.000926089	5.13715	up	--	--	--	--	--	--	--	--	--	--	--	--	--	--	--	--	--	--	--	--	--	--	--	--	--	--	--	0.000885363	-5.31799	down	--	--	--	--	--	--	--	--	--	--	--	--	--
F01.PB108660	1.9e-11	7.43115	up	1.96e-11	7.69961	up	3.8e-07	7.79872	up	7.91e-10	7.55322	up	2.29e-18	8.54304	up	--	--	--	--	--	--	--	--	--	--	--	--	--	--	--	--	--	--	--	--	--	--	--	--	--	--	--	--	--	--	--	--	--	K12133|0|mtr:MTR_7g118330|Circadian clock-associated protein 1a; K12133 MYB-related transcription factor LHY (A)
F01.PB108661	--	--	--	--	--	--	--	--	--	0.000679285	3.62515	up	--	--	--	--	--	--	--	--	--	--	--	--	--	--	--	--	--	--	--	--	--	--	--	--	--	--	--	--	--	--	--	--	--	--	--	--	--
F01.PB108669	0.00767512	Inf	up	--	--	--	--	--	--	--	--	--	--	--	--	--	--	--	--	--	--	--	--	--	--	--	--	--	--	--	--	--	--	--	--	--	--	--	--	--	--	--	--	--	--	--	--	--	--
F01.PB108676	--	--	--	--	--	--	--	--	--	--	--	--	--	--	--	--	--	--	--	--	--	--	--	--	0.00987109	-4.27522	down	--	--	--	--	--	--	--	--	--	--	--	--	--	--	--	--	--	--	--	--	--	K17600|0|cam:101504313|vacuolar protein sorting-associated protein 54-like; K17600 vacuolar protein sorting-associated protein 54 (A)
F01.PB108681	1.57e-05	4.63959	up	--	--	--	--	--	--	--	--	--	0.00860135	3.49921	up	--	--	--	--	--	--	--	--	--	--	--	--	--	--	--	--	--	--	--	--	--	--	--	--	--	--	--	--	--	--	--	--	--	--
F01.PB108684	--	--	--	--	--	--	--	--	--	--	--	--	0.00181357	Inf	up	--	--	--	--	--	--	--	--	--	--	--	--	--	--	--	--	--	--	--	--	--	--	--	--	--	--	--	--	--	--	--	--	--	--
F01.PB108691	--	--	--	--	--	--	--	--	--	--	--	--	--	--	--	--	--	--	--	--	--	--	--	--	--	--	--	--	--	--	0.00657988	3.48186	up	--	--	--	--	--	--	--	--	--	--	--	--	[I]	Lipid transport and metabolism	--	K10527|0|cam:101509552|peroxisomal fatty acid beta-oxidation multifunctional protein MFP2-like; K10527 enoyl-CoA hydratase/3-hydroxyacyl-CoA dehydrogenase [EC:4.2.1.17 1.1.1.35 1.1.1.211] (A)
F01.PB108700	--	--	--	--	--	--	--	--	--	0.00842631	#NAME?	down	--	--	--	--	--	--	--	--	--	0.000115242	#NAME?	down	--	--	--	--	--	--	--	--	--	--	--	--	0.000390361	#NAME?	down	--	--	--	--	--	--	--	--	--	--
F01.PB108714	--	--	--	--	--	--	--	--	--	--	--	--	0.00636932	3.19932	up	--	--	--	--	--	--	--	--	--	--	--	--	--	--	--	--	--	--	--	--	--	--	--	--	--	--	--	--	--	--	--	--	--	K11824|0|cam:101491704|AP-2 complex subunit alpha-1-like; K11824 AP-2 complex subunit alpha (A)
F01.PB108715	--	--	--	--	--	--	--	--	--	--	--	--	--	--	--	0.000483674	#NAME?	down	--	--	--	--	--	--	0.00354751	-5.35659	down	--	--	--	--	--	--	--	--	--	--	--	--	--	--	--	--	--	--	[L]	Replication, recombination and repair	--	K10706|0|mtr:MTR_5g076500|Ubiquitin; K10706 senataxin [EC:3.6.4.-] (A)
F01.PB108722	--	--	--	--	--	--	--	--	--	--	--	--	0.00417748	-6.80673	down	--	--	--	--	--	--	--	--	--	--	--	--	--	--	--	--	--	--	--	--	--	--	--	--	--	--	--	--	--	--	--	--	--	--
F01.PB108733	--	--	--	0.00333524	Inf	up	--	--	--	--	--	--	--	--	--	--	--	--	--	--	--	--	--	--	--	--	--	--	--	--	--	--	--	--	--	--	--	--	--	--	--	--	--	--	--	[S]	Function unknown	--	--
F01.PB108739	--	--	--	--	--	--	--	--	--	0.00760681	3.6375	up	--	--	--	--	--	--	--	--	--	--	--	--	--	--	--	--	--	--	--	--	--	--	--	--	--	--	--	--	--	--	--	--	--	--	--	--	--
F01.PB108750	--	--	--	--	--	--	--	--	--	--	--	--	0.00224652	-3.06878	down	--	--	--	--	--	--	--	--	--	--	--	--	--	--	--	--	--	--	--	--	--	--	--	--	--	--	--	--	--	--	--	--	--	--
F01.PB108761	9.35e-06	3.68275	up	0.00146978	3.15572	up	8.55e-06	3.78456	up	--	--	--	6.03e-09	4.39833	up	--	--	--	--	--	--	--	--	--	--	--	--	--	--	--	--	--	--	--	--	--	--	--	--	--	--	--	--	--	--	--	--	--	--
F01.PB108771	0.00158886	2.61968	up	--	--	--	--	--	--	--	--	--	--	--	--	--	--	--	--	--	--	--	--	--	--	--	--	--	--	--	--	--	--	--	--	--	--	--	--	--	--	--	--	--	--	--	--	--	K14297|3.72327e-179|cam:101495532|nuclear pore complex protein Nup98-Nup96-like; K14297 nuclear pore complex protein Nup98-Nup96 (A)
F01.PB108793	--	--	--	--	--	--	--	--	--	--	--	--	--	--	--	--	--	--	--	--	--	--	--	--	0.00688256	Inf	up	--	--	--	--	--	--	--	--	--	--	--	--	--	--	--	--	--	--	[RTKL]	--	--	--
F01.PB108798	--	--	--	--	--	--	--	--	--	0.000486952	4.74635	up	--	--	--	--	--	--	--	--	--	--	--	--	--	--	--	--	--	--	--	--	--	--	--	--	--	--	--	--	--	--	--	--	--	[S]	Function unknown	--	--
F01.PB108808	0.00128582	2.9023	up	0.0018133	4.09775	up	0.000340942	3.23649	up	1.54e-05	4.10052	up	0.00587975	3.3902	up	--	--	--	--	--	--	--	--	--	--	--	--	--	--	--	--	--	--	--	--	--	--	--	--	--	--	--	--	--	--	--	--	--	K12133|0|mtr:MTR_7g118330|Circadian clock-associated protein 1a; K12133 MYB-related transcription factor LHY (A)
F01.PB10886	--	--	--	--	--	--	--	--	--	--	--	--	--	--	--	--	--	--	--	--	--	--	--	--	6.6e-10	6.00595	up	--	--	--	--	--	--	--	--	--	--	--	--	--	--	--	--	--	--	[S]	Function unknown	--	--
F01.PB108885	1.45e-06	4.13314	up	--	--	--	0.00181029	3.21475	up	--	--	--	--	--	--	--	--	--	--	--	--	--	--	--	--	--	--	--	--	--	--	--	--	--	--	--	--	--	--	--	--	--	--	--	--	[Q]	Secondary metabolites biosynthesis, transport and catabolism	--	K09843|2.40843e-73|mtr:MTR_8g072260|Abscisic acid 8'-hydroxylase; K09843 (+)-abscisic acid 8'-hydroxylase [EC:1.14.13.93] (A)
F01.PB108890	--	--	--	--	--	--	--	--	--	6.9e-06	Inf	up	--	--	--	--	--	--	--	--	--	--	--	--	--	--	--	--	--	--	--	--	--	--	--	--	--	--	--	--	--	--	--	--	--	[R]	General function prediction only	--	--
F01.PB108892	--	--	--	--	--	--	--	--	--	--	--	--	--	--	--	--	--	--	--	--	--	--	--	--	--	--	--	0.00469797	Inf	up	--	--	--	--	--	--	--	--	--	0.00356855	#NAME?	down	--	--	--	--	--	--	--
F01.PB10890	--	--	--	--	--	--	--	--	--	--	--	--	3.2e-12	Inf	up	--	--	--	--	--	--	--	--	--	1.14e-11	Inf	up	--	--	--	--	--	--	8.89e-11	Inf	up	--	--	--	--	--	--	--	--	--	--	--	--	K13447|0|mtr:MTR_7g113130|Respiratory burst oxidase-like protein; K13447 respiratory burst oxidase [EC:1.6.3.- 1.11.1.-] (A)
F01.PB108906	--	--	--	--	--	--	0.000410665	Inf	up	0.00014491	Inf	up	0.000169917	Inf	up	--	--	--	--	--	--	--	--	--	--	--	--	--	--	--	--	--	--	--	--	--	--	--	--	--	--	--	--	--	--	[MG]	--	--	--
F01.PB108908	--	--	--	--	--	--	0.00439284	4.12984	up	0.00145391	4.42896	up	--	--	--	--	--	--	--	--	--	--	--	--	--	--	--	--	--	--	--	--	--	--	--	--	--	--	--	--	--	--	--	--	--	--	--	--	--
F01.PB108916	2.45e-06	Inf	up	0.000588591	Inf	up	6.33e-14	Inf	up	--	--	--	5.93e-15	Inf	up	--	--	--	--	--	--	--	--	--	--	--	--	--	--	--	--	--	--	--	--	--	--	--	--	--	--	--	--	--	--	--	--	--	--
F01.PB108931	--	--	--	--	--	--	--	--	--	--	--	--	--	--	--	--	--	--	--	--	--	0.00845554	-5.55165	down	--	--	--	--	--	--	--	--	--	--	--	--	--	--	--	--	--	--	--	--	--	[ER]	--	--	--
F01.PB108934	2.21e-08	7.70637	up	--	--	--	--	--	--	1.47e-06	7.55869	up	--	--	--	0.000933086	-4.34004	down	--	--	--	--	--	--	--	--	--	--	--	--	0.00488125	4.18871	up	--	--	--	--	--	--	--	--	--	--	--	--	--	--	--	K08486|2.26367e-159|mtr:MTR_1g056550|Syntaxin-121; K08486 syntaxin 1B/2/3 (A)
F01.PB108936	--	--	--	--	--	--	--	--	--	5.17e-08	#NAME?	down	--	--	--	--	--	--	--	--	--	--	--	--	--	--	--	--	--	--	--	--	--	--	--	--	--	--	--	--	--	--	--	--	--	--	--	--	--
F01.PB108938	--	--	--	--	--	--	--	--	--	0.00178987	3.44036	up	--	--	--	--	--	--	--	--	--	0.000192585	4.32304	up	--	--	--	--	--	--	--	--	--	--	--	--	--	--	--	--	--	--	--	--	--	[RTKL]	--	--	K14498|4.12098e-36|mtr:MTR_5g064540|Serine-threonine protein kinase; K14498 serine/threonine-protein kinase SRK2 [EC:2.7.11.1] (A)
F01.PB108950	--	--	--	3.39e-05	Inf	up	--	--	--	--	--	--	--	--	--	--	--	--	--	--	--	--	--	--	--	--	--	--	--	--	0.000120733	#NAME?	down	--	--	--	--	--	--	--	--	--	--	--	--	[S]	Function unknown	--	--
F01.PB108953	0.00072081	6.84058	up	--	--	--	--	--	--	--	--	--	0.00384911	6.15512	up	--	--	--	--	--	--	--	--	--	--	--	--	--	--	--	--	--	--	--	--	--	--	--	--	--	--	--	--	--	--	--	--	--	K09286|1.20543e-13|cam:101497710|ethylene-responsive transcription factor 7-like; K09286 EREBP-like factor (A)
F01.PB108970	--	--	--	--	--	--	--	--	--	--	--	--	0.00662723	-2.66484	down	--	--	--	--	--	--	--	--	--	--	--	--	--	--	--	--	--	--	--	--	--	--	--	--	--	--	--	--	--	--	--	--	--	--
F01.PB108997	--	--	--	0.000902959	5.31348	up	--	--	--	--	--	--	--	--	--	--	--	--	--	--	--	--	--	--	--	--	--	--	--	--	--	--	--	--	--	--	--	--	--	--	--	--	--	--	--	--	--	--	--
F01.PB109006	--	--	--	0.0005027	-3.10747	down	--	--	--	0.00997824	-2.6861	down	--	--	--	--	--	--	--	--	--	--	--	--	--	--	--	--	--	--	--	--	--	--	--	--	--	--	--	--	--	--	--	--	--	--	--	--	K06617|0|cam:101513461|probable galactinol--sucrose galactosyltransferase 2-like; K06617 raffinose synthase [EC:2.4.1.82] (A)
F01.PB109017	0.00405532	Inf	up	--	--	--	0.00393038	Inf	up	--	--	--	0.00022155	Inf	up	--	--	--	--	--	--	--	--	--	--	--	--	--	--	--	--	--	--	--	--	--	--	--	--	--	--	--	--	--	--	[RTKL]	--	--	--
F01.PB10902	0.000644054	Inf	up	0.000328504	Inf	up	2.43e-13	Inf	up	0.000188284	Inf	up	2.39e-15	Inf	up	--	--	--	--	--	--	--	--	--	--	--	--	--	--	--	--	--	--	--	--	--	--	--	--	--	--	--	--	--	--	--	--	--	--
F01.PB109026	--	--	--	--	--	--	--	--	--	9.62e-06	#NAME?	down	1.24e-06	#NAME?	down	--	--	--	--	--	--	--	--	--	--	--	--	--	--	--	--	--	--	--	--	--	--	--	--	--	--	--	--	--	--	--	--	--	K05387|0|mtr:MTR_2g088450|Glutamate receptor 3.4; K05387 glutamate receptor, ionotropic, plant (A)
F01.PB109034	--	--	--	--	--	--	--	--	--	--	--	--	0.00563744	-3.50375	down	--	--	--	--	--	--	--	--	--	--	--	--	--	--	--	--	--	--	--	--	--	--	--	--	--	--	--	--	--	--	--	--	--	--
F01.PB10904	--	--	--	--	--	--	--	--	--	0.00992739	-2.99907	down	--	--	--	--	--	--	--	--	--	--	--	--	--	--	--	--	--	--	--	--	--	--	--	--	--	--	--	--	--	--	--	--	--	--	--	--	K13248|1.68933e-167|mtr:MTR_138s0050|Pyridoxal phosphate phosphatase PHOSPHO2; K13248 pyridoxal phosphate phosphatase PHOSPHO2 [EC:3.1.3.74] (A)
F01.PB109107	--	--	--	--	--	--	--	--	--	0.00213163	5.72015	up	0.00488507	5.27608	up	--	--	--	--	--	--	--	--	--	--	--	--	--	--	--	--	--	--	--	--	--	--	--	--	--	--	--	--	--	--	--	--	--	--
F01.PB10911	0.00462125	2.57892	up	--	--	--	--	--	--	--	--	--	--	--	--	--	--	--	--	--	--	--	--	--	--	--	--	--	--	--	--	--	--	--	--	--	--	--	--	--	--	--	--	--	--	[R]	General function prediction only	--	K05933|0|mtr:MTR_2g025120|1-aminocyclopropane-1-carboxylate oxidase; K05933 aminocyclopropanecarboxylate oxidase [EC:1.14.17.4] (A)
F01.PB109113	0.0019832	-3.99793	down	--	--	--	--	--	--	--	--	--	--	--	--	--	--	--	--	--	--	--	--	--	--	--	--	--	--	--	--	--	--	--	--	--	--	--	--	--	--	--	--	--	--	[RTKL]	--	--	--
F01.PB109147	--	--	--	--	--	--	--	--	--	--	--	--	0.00231057	3.19433	up	--	--	--	--	--	--	--	--	--	--	--	--	--	--	--	--	--	--	--	--	--	--	--	--	--	--	--	--	--	--	--	--	--	--
F01.PB109151	--	--	--	--	--	--	--	--	--	1.32e-05	3.96034	up	--	--	--	--	--	--	--	--	--	--	--	--	--	--	--	--	--	--	--	--	--	--	--	--	--	--	--	--	--	--	0.00113894	-3.34199	down	--	--	--	--
F01.PB109174	--	--	--	--	--	--	0.00879321	-3.26056	down	--	--	--	0.00662922	-3.12643	down	--	--	--	--	--	--	--	--	--	--	--	--	--	--	--	--	--	--	--	--	--	--	--	--	--	--	--	--	--	--	--	--	--	--
F01.PB109182	--	--	--	--	--	--	--	--	--	--	--	--	--	--	--	--	--	--	--	--	--	--	--	--	--	--	--	--	--	--	--	--	--	--	--	--	--	--	--	0.00281687	Inf	up	--	--	--	[P]	Inorganic ion transport and metabolism	--	K01537|0|cam:101501073|calcium-transporting ATPase 1, chloroplastic-like; K01537 Ca2+-transporting ATPase [EC:3.6.3.8] (A)
F01.PB109188	--	--	--	--	--	--	--	--	--	--	--	--	--	--	--	--	--	--	0.000706647	Inf	up	0.000427755	Inf	up	0.000218458	Inf	up	--	--	--	--	--	--	--	--	--	--	--	--	--	--	--	--	--	--	[Z]	Cytoskeleton	--	--
F01.PB109193	--	--	--	--	--	--	--	--	--	0.00533833	3.93662	up	--	--	--	--	--	--	--	--	--	--	--	--	--	--	--	--	--	--	--	--	--	--	--	--	--	--	--	0.00300163	#NAME?	down	3.58e-07	#NAME?	down	[I]	Lipid transport and metabolism	--	K01115|0|mtr:MTR_7g075910|Phospholipase D; K01115 phospholipase D1/2 [EC:3.1.4.4] (A)
F01.PB109194	--	--	--	--	--	--	--	--	--	--	--	--	9.33e-06	4.14667	up	--	--	--	--	--	--	--	--	--	0.0019569	3.1632	up	--	--	--	--	--	--	--	--	--	--	--	--	--	--	--	--	--	--	[O]	Posttranslational modification, protein turnover, chaperones	--	--
F01.PB109198	--	--	--	--	--	--	--	--	--	--	--	--	--	--	--	1.09e-07	#NAME?	down	--	--	--	--	--	--	6.27e-09	#NAME?	down	--	--	--	--	--	--	--	--	--	--	--	--	--	--	--	--	--	--	--	--	--	--
F01.PB109199	--	--	--	--	--	--	--	--	--	6.68e-05	3.99916	up	0.00552067	2.7575	up	--	--	--	--	--	--	7.3e-05	4.22929	up	0.00644726	3.00799	up	--	--	--	--	--	--	--	--	--	0.00459655	3.28529	up	--	--	--	--	--	--	--	--	--	--
F01.PB109226	--	--	--	--	--	--	0.00450553	6.24007	up	0.00547338	5.96348	up	--	--	--	--	--	--	--	--	--	--	--	--	--	--	--	--	--	--	--	--	--	--	--	--	--	--	--	--	--	--	--	--	--	[T]	Signal transduction mechanisms	--	--
F01.PB109230	--	--	--	0.000108635	-5.42509	down	--	--	--	--	--	--	0.00660204	-3.12317	down	--	--	--	--	--	--	--	--	--	--	--	--	0.00575461	5.11886	up	0.00312813	5.0705	up	--	--	--	--	--	--	--	--	--	--	--	--	[R]	General function prediction only	--	--
F01.PB109255	0.000660351	-4.41468	down	--	--	--	--	--	--	--	--	--	--	--	--	--	--	--	--	--	--	--	--	--	--	--	--	--	--	--	--	--	--	--	--	--	--	--	--	--	--	--	--	--	--	[S]	Function unknown	--	--
F01.PB109261	--	--	--	--	--	--	--	--	--	--	--	--	0.000414473	3.54073	up	--	--	--	--	--	--	--	--	--	--	--	--	--	--	--	--	--	--	--	--	--	--	--	--	--	--	--	--	--	--	[DZ]	--	--	--
F01.PB109263	--	--	--	--	--	--	0.00107724	3.28532	up	--	--	--	--	--	--	--	--	--	--	--	--	--	--	--	--	--	--	--	--	--	--	--	--	--	--	--	--	--	--	--	--	--	--	--	--	[M]	Cell wall/membrane/envelope biogenesis	--	K10999|0|mtr:MTR_3g107520|Cellulose synthase; K10999 cellulose synthase A [EC:2.4.1.12] (A)
F01.PB109275	--	--	--	--	--	--	--	--	--	0.000889757	3.13724	up	--	--	--	--	--	--	--	--	--	0.000133625	3.79334	up	--	--	--	--	--	--	0.00247722	3.35533	up	--	--	--	0.000968833	3.54417	up	--	--	--	--	--	--	--	--	--	--
F01.PB109284	--	--	--	0.000537817	Inf	up	--	--	--	7.44e-07	Inf	up	2.38e-09	Inf	up	--	--	--	--	--	--	--	--	--	--	--	--	--	--	--	--	--	--	--	--	--	--	--	--	--	--	--	--	--	--	[S]	Function unknown	--	--
F01.PB109300	--	--	--	--	--	--	--	--	--	--	--	--	--	--	--	--	--	--	0.0010321	Inf	up	0.00301838	Inf	up	--	--	--	--	--	--	--	--	--	--	--	--	--	--	--	--	--	--	--	--	--	[S]	Function unknown	--	--
F01.PB109301	--	--	--	--	--	--	--	--	--	0.00969441	3.55005	up	--	--	--	--	--	--	--	--	--	--	--	--	--	--	--	--	--	--	--	--	--	--	--	--	--	--	--	--	--	--	--	--	--	--	--	--	--
F01.PB109302	--	--	--	--	--	--	--	--	--	--	--	--	0.00435052	4.98487	up	--	--	--	--	--	--	--	--	--	--	--	--	--	--	--	--	--	--	--	--	--	--	--	--	--	--	--	--	--	--	[P]	Inorganic ion transport and metabolism	--	K01537|0|eus:EUTSA_v10016174mg|hypothetical protein; K01537 Ca2+-transporting ATPase [EC:3.6.3.8] (A)
F01.PB109327	0.000732732	2.64827	up	--	--	--	--	--	--	--	--	--	--	--	--	--	--	--	--	--	--	--	--	--	0.000250463	-2.93429	down	--	--	--	--	--	--	--	--	--	--	--	--	--	--	--	--	--	--	--	--	--	--
F01.PB109328	0.00708475	#NAME?	down	0.00866786	#NAME?	down	--	--	--	0.00563488	#NAME?	down	0.00313487	#NAME?	down	--	--	--	--	--	--	--	--	--	--	--	--	--	--	--	--	--	--	--	--	--	--	--	--	--	--	--	--	--	--	[R]	General function prediction only	--	--
F01.PB109330	--	--	--	--	--	--	--	--	--	0.00577725	#NAME?	down	--	--	--	--	--	--	--	--	--	--	--	--	--	--	--	--	--	--	--	--	--	--	--	--	--	--	--	--	--	--	--	--	--	--	--	--	--
F01.PB109338	3.59e-09	4.88439	up	--	--	--	0.000665375	3.44551	up	--	--	--	--	--	--	--	--	--	--	--	--	--	--	--	--	--	--	--	--	--	--	--	--	--	--	--	--	--	--	--	--	--	--	--	--	[M]	Cell wall/membrane/envelope biogenesis	--	--
F01.PB10934	--	--	--	--	--	--	--	--	--	--	--	--	0.0046366	2.64406	up	--	--	--	--	--	--	--	--	--	--	--	--	--	--	--	--	--	--	--	--	--	--	--	--	--	--	--	--	--	--	--	--	--	K12879|3.02543e-120|mtr:MTR_8g106090|THO complex subunit; K12879 THO complex subunit 2 (A)
F01.PB109343	--	--	--	--	--	--	--	--	--	--	--	--	--	--	--	--	--	--	--	--	--	--	--	--	0.00122567	3.86959	up	--	--	--	--	--	--	--	--	--	--	--	--	--	--	--	--	--	--	--	--	--	--
F01.PB109344	--	--	--	0.00299379	#NAME?	down	--	--	--	--	--	--	--	--	--	--	--	--	--	--	--	--	--	--	--	--	--	--	--	--	0.00315741	Inf	up	--	--	--	--	--	--	--	--	--	--	--	--	[C]	Energy production and conversion	--	K03881|7.02639e-115|mtr:MTR_1g005090|NADH-ubiquinone oxidoreductase chain; K03881 NADH-ubiquinone oxidoreductase chain 4 [EC:1.6.5.3] (A)
F01.PB109348	--	--	--	--	--	--	--	--	--	--	--	--	0.000587447	2.95035	up	--	--	--	--	--	--	--	--	--	--	--	--	--	--	--	--	--	--	--	--	--	--	--	--	--	--	--	--	--	--	--	--	--	--
F01.PB109367	0.000117963	Inf	up	--	--	--	--	--	--	--	--	--	--	--	--	--	--	--	--	--	--	--	--	--	--	--	--	--	--	--	--	--	--	--	--	--	--	--	--	--	--	--	--	--	--	[RTKL]	--	--	--
F01.PB109370	--	--	--	--	--	--	--	--	--	--	--	--	8.81e-05	6.4747	up	--	--	--	--	--	--	--	--	--	--	--	--	--	--	--	--	--	--	--	--	--	--	--	--	--	--	--	--	--	--	--	--	--	--
F01.PB109373	--	--	--	--	--	--	0.00921404	-2.7787	down	0.00662792	-3.03177	down	--	--	--	--	--	--	--	--	--	--	--	--	--	--	--	--	--	--	--	--	--	--	--	--	--	--	--	--	--	--	--	--	--	--	--	--	--
F01.PB109375	--	--	--	--	--	--	--	--	--	--	--	--	--	--	--	--	--	--	--	--	--	--	--	--	0.000449703	-3.01657	down	--	--	--	--	--	--	--	--	--	--	--	--	--	--	--	--	--	--	--	--	--	K14156|5.2661e-151|cam:101509598|choline/ethanolamine kinase-like; K14156 choline/ethanolamine kinase [EC:2.7.1.32 2.7.1.82] (A)
F01.PB109376	2.62e-07	4.85763	up	--	--	--	--	--	--	--	--	--	0.00412007	3.40695	up	--	--	--	--	--	--	--	--	--	--	--	--	--	--	--	--	--	--	--	--	--	--	--	--	--	--	--	--	--	--	--	--	--	--
F01.PB109405	--	--	--	--	--	--	--	--	--	--	--	--	--	--	--	--	--	--	--	--	--	0.00442907	-3.49297	down	--	--	--	--	--	--	--	--	--	--	--	--	--	--	--	--	--	--	--	--	--	--	--	--	--
F01.PB10941	--	--	--	--	--	--	--	--	--	--	--	--	4.39e-05	#NAME?	down	--	--	--	--	--	--	--	--	--	--	--	--	--	--	--	--	--	--	--	--	--	--	--	--	1.46e-07	#NAME?	down	--	--	--	[T]	Signal transduction mechanisms	--	K17506|4.27357e-178|gmx:100801722|probable protein phosphatase 2C 10-like; K17506 protein phosphatase 1L [EC:3.1.3.16] (A)
F01.PB109418	0.00742457	4.15389	up	--	--	--	--	--	--	--	--	--	--	--	--	--	--	--	--	--	--	0.00929967	-4.27832	down	--	--	--	--	--	--	--	--	--	--	--	--	--	--	--	--	--	--	--	--	--	--	--	--	--
F01.PB109422	0.00188694	2.95869	up	--	--	--	--	--	--	--	--	--	--	--	--	--	--	--	--	--	--	--	--	--	--	--	--	--	--	--	--	--	--	--	--	--	--	--	--	--	--	--	--	--	--	[LDA]	--	--	K12619|0|mtr:MTR_4g051920|5'-3' exoribonuclease; K12619 5'-3' exoribonuclease 2 [EC:3.1.13.-] (A)
F01.PB109436	--	--	--	--	--	--	--	--	--	0.00119889	-3.51484	down	0.000339054	-3.54474	down	--	--	--	--	--	--	--	--	--	--	--	--	--	--	--	--	--	--	--	--	--	--	--	--	--	--	--	--	--	--	--	--	--	K12446|0|mtr:MTR_1g009190|Galactokinase like protein; K12446 L-arabinokinase [EC:2.7.1.46] (A)
F01.PB109438	--	--	--	--	--	--	--	--	--	--	--	--	0.00372913	-2.53943	down	--	--	--	--	--	--	--	--	--	--	--	--	--	--	--	--	--	--	--	--	--	--	--	--	--	--	--	--	--	--	--	--	--	--
F01.PB109439	0.000495797	Inf	up	2.25e-05	Inf	up	--	--	--	1.47e-05	Inf	up	3.92e-08	Inf	up	--	--	--	--	--	--	--	--	--	--	--	--	--	--	--	--	--	--	--	--	--	--	--	--	--	--	--	--	--	--	--	--	--	--
F01.PB109442	0.00132346	4.44055	up	--	--	--	0.00612379	4.20602	up	--	--	--	0.000387396	4.61088	up	--	--	--	--	--	--	--	--	--	--	--	--	--	--	--	--	--	--	--	--	--	--	--	--	--	--	--	--	--	--	--	--	--	K13424|3.84794e-133|mtr:MTR_7g071120|WRKY transcription factor; K13424 WRKY transcription factor 33 (A)
F01.PB109459	0.000692972	3.53881	up	--	--	--	--	--	--	--	--	--	--	--	--	--	--	--	--	--	--	--	--	--	--	--	--	--	--	--	--	--	--	--	--	--	--	--	--	--	--	--	--	--	--	[R]	General function prediction only	--	--
F01.PB109473	0.00464315	2.96881	up	--	--	--	0.00328567	3.39777	up	0.00366636	3.29881	up	0.00104216	3.17587	up	--	--	--	--	--	--	--	--	--	--	--	--	--	--	--	--	--	--	--	--	--	--	--	--	--	--	--	--	--	--	[DZ]	--	--	--
F01.PB109477	3.3e-07	4.8643	up	0.0033273	3.76553	up	0.0031452	3.67445	up	--	--	--	0.0027066	3.52388	up	--	--	--	--	--	--	--	--	--	--	--	--	--	--	--	--	--	--	--	--	--	--	--	--	--	--	--	--	--	--	--	--	--	K10144|4.97865e-88|mtr:MTR_064s0037|RING finger and CHY zinc finger domain-containing protein; K10144 RING finger and CHY zinc finger domain-containing protein 1 [EC:6.3.2.19] (A)
F01.PB109487	--	--	--	--	--	--	0.00020474	-7.12648	down	--	--	--	--	--	--	--	--	--	--	--	--	--	--	--	--	--	--	--	--	--	--	--	--	--	--	--	--	--	--	--	--	--	--	--	--	[L]	Replication, recombination and repair	--	K03164|0|cam:101495004|DNA topoisomerase 2-like; K03164 DNA topoisomerase II [EC:5.99.1.3] (A)
F01.PB109496	0.000822947	-3.14506	down	--	--	--	--	--	--	--	--	--	--	--	--	--	--	--	--	--	--	--	--	--	--	--	--	--	--	--	--	--	--	--	--	--	--	--	--	--	--	--	--	--	--	[A]	RNA processing and modification	--	--
F01.PB109498	--	--	--	--	--	--	0.000939604	-4.93424	down	--	--	--	--	--	--	--	--	--	--	--	--	--	--	--	--	--	--	0.00891957	-4.85153	down	--	--	--	--	--	--	--	--	--	--	--	--	--	--	--	--	--	--	K10696|0|cam:101500404|E3 ubiquitin-protein ligase BRE1-like 1-like; K10696 E3 ubiquitin-protein ligase BRE1 [EC:6.3.2.19] (A)
F01.PB109499	--	--	--	--	--	--	--	--	--	--	--	--	--	--	--	--	--	--	0.0014219	#NAME?	down	--	--	--	--	--	--	--	--	--	--	--	--	--	--	--	--	--	--	--	--	--	--	--	--	--	--	--	--
F01.PB1095	--	--	--	--	--	--	--	--	--	--	--	--	0.000145768	Inf	up	--	--	--	--	--	--	--	--	--	--	--	--	--	--	--	--	--	--	--	--	--	--	--	--	--	--	--	0.0011316	Inf	up	[R]	General function prediction only	--	K07897|4.87796e-150|mtr:MTR_4g069850|Ras-related protein Rab7; K07897 Ras-related protein Rab-7A (A)
F01.PB10950	--	--	--	--	--	--	--	--	--	--	--	--	0.000858954	2.49739	up	--	--	--	--	--	--	--	--	--	--	--	--	--	--	--	--	--	--	--	--	--	--	--	--	--	--	--	--	--	--	--	--	--	K00660|0|mtr:MTR_1g097900|Chalcone synthase; K00660 chalcone synthase [EC:2.3.1.74] (A)
F01.PB109507	--	--	--	--	--	--	--	--	--	--	--	--	0.00582256	5.82026	up	--	--	--	--	--	--	--	--	--	--	--	--	--	--	--	--	--	--	--	--	--	--	--	--	--	--	--	--	--	--	[S]	Function unknown	--	--
F01.PB109534	1.48e-12	-7.09135	down	--	--	--	--	--	--	--	--	--	--	--	--	6.39e-07	6.19192	up	--	--	--	--	--	--	1.33e-10	6.70952	up	--	--	--	--	--	--	--	--	--	--	--	--	--	--	--	--	--	--	--	--	--	--
F01.PB109541	7.92e-05	3.1961	up	--	--	--	--	--	--	--	--	--	--	--	--	2.99e-05	-4.05841	down	--	--	--	5.59e-05	-4.24845	down	0.00337048	-2.57595	down	--	--	--	--	--	--	--	--	--	--	--	--	--	--	--	--	--	--	[O]	Posttranslational modification, protein turnover, chaperones	--	K03695|0|cam:101489671|chaperone protein ClpB1-like; K03695 ATP-dependent Clp protease ATP-binding subunit ClpB (A)
F01.PB109553	--	--	--	--	--	--	--	--	--	--	--	--	--	--	--	0.000356974	Inf	up	--	--	--	--	--	--	--	--	--	--	--	--	--	--	--	0.000275592	#NAME?	down	--	--	--	--	--	--	--	--	--	--	--	--	--
F01.PB109556	--	--	--	--	--	--	--	--	--	--	--	--	--	--	--	--	--	--	--	--	--	0.00027734	4.03057	up	--	--	--	--	--	--	0.00145981	3.92912	up	--	--	--	0.000968894	4.00776	up	--	--	--	0.000123616	-4.36916	down	[R]	General function prediction only	--	--
F01.PB109557	--	--	--	--	--	--	--	--	--	1.56e-05	Inf	up	1.93e-05	Inf	up	--	--	--	--	--	--	--	--	--	--	--	--	--	--	--	--	--	--	--	--	--	5.71e-05	Inf	up	7.61e-05	Inf	up	--	--	--	[P]	Inorganic ion transport and metabolism	--	K01537|0|mtr:MTR_5g015590|Calcium-transporting ATPase 2, plasma membrane-type; K01537 Ca2+-transporting ATPase [EC:3.6.3.8] (A)
F01.PB109572	--	--	--	3.03e-05	Inf	up	2.56e-10	Inf	up	1.97e-05	Inf	up	0.000161237	Inf	up	--	--	--	--	--	--	--	--	--	--	--	--	--	--	--	--	--	--	--	--	--	--	--	--	--	--	--	--	--	--	[M]	Cell wall/membrane/envelope biogenesis	--	K10999|0|mtr:MTR_8g092590|Cellulose synthase A catalytic subunit; K10999 cellulose synthase A [EC:2.4.1.12] (A)
F01.PB109577	0.00371955	-3.11101	down	--	--	--	--	--	--	--	--	--	--	--	--	--	--	--	--	--	--	--	--	--	--	--	--	--	--	--	--	--	--	--	--	--	--	--	--	--	--	--	--	--	--	[F]	Nucleotide transport and metabolism	--	K00106|0|mtr:MTR_2g098030|Xanthine dehydrogenase/oxidase; K00106 xanthine dehydrogenase/oxidase [EC:1.17.1.4 1.17.3.2] (A)
F01.PB109587	--	--	--	--	--	--	--	--	--	5.72e-05	-4.23297	down	3.1e-07	-4.45553	down	--	--	--	--	--	--	--	--	--	--	--	--	--	--	--	--	--	--	--	--	--	--	--	--	--	--	--	--	--	--	--	--	--	K10144|0|cam:101496966|RING finger and CHY zinc finger domain-containing protein 1-like; K10144 RING finger and CHY zinc finger domain-containing protein 1 [EC:6.3.2.19] (A)
F01.PB10960	--	--	--	0.000206158	#NAME?	down	--	--	--	--	--	--	--	--	--	0.00844441	#NAME?	down	--	--	--	--	--	--	--	--	--	--	--	--	--	--	--	--	--	--	--	--	--	--	--	--	--	--	--	[S]	Function unknown	--	--
F01.PB109600	--	--	--	--	--	--	--	--	--	--	--	--	--	--	--	7.19e-05	Inf	up	--	--	--	0.000369222	Inf	up	--	--	--	--	--	--	--	--	--	--	--	--	--	--	--	--	--	--	--	--	--	--	--	--	--
F01.PB109608	--	--	--	--	--	--	0.00235614	3.41572	up	--	--	--	--	--	--	--	--	--	--	--	--	--	--	--	--	--	--	--	--	--	--	--	--	--	--	--	0.0011225	-4.43778	down	--	--	--	--	--	--	--	--	--	--
F01.PB109610	--	--	--	--	--	--	--	--	--	--	--	--	0.000459936	5.06955	up	--	--	--	--	--	--	--	--	--	--	--	--	--	--	--	--	--	--	--	--	--	--	--	--	--	--	--	--	--	--	--	--	--	--
F01.PB109620	--	--	--	--	--	--	--	--	--	--	--	--	0.000288339	-4.33062	down	--	--	--	--	--	--	--	--	--	--	--	--	--	--	--	--	--	--	--	--	--	--	--	--	--	--	--	--	--	--	--	--	--	K02991|1.82939e-16|pvu:PHAVU_002G229900g|hypothetical protein; K02991 small subunit ribosomal protein S6e (A)
F01.PB109629	0.000129907	4.15232	up	--	--	--	0.00137392	3.89934	up	--	--	--	0.000408853	3.92356	up	--	--	--	--	--	--	--	--	--	--	--	--	--	--	--	--	--	--	--	--	--	--	--	--	--	--	--	--	--	--	[Q]	Secondary metabolites biosynthesis, transport and catabolism	--	K00423|2.51353e-168|mtr:MTR_132s0006|Ascorbate oxidase; K00423 L-ascorbate oxidase [EC:1.10.3.3] (A)
F01.PB109631	--	--	--	--	--	--	--	--	--	--	--	--	0.00199683	2.44759	up	--	--	--	--	--	--	--	--	--	--	--	--	--	--	--	--	--	--	--	--	--	--	--	--	--	--	--	--	--	--	--	--	--	--
F01.PB109641	--	--	--	--	--	--	--	--	--	0.00110742	4.47718	up	--	--	--	--	--	--	--	--	--	--	--	--	--	--	--	--	--	--	--	--	--	--	--	--	--	--	--	--	--	--	0.00136472	-4.84796	down	[K]	Transcription	--	K03046|0|mtr:MTR_4g034840|DNA-directed RNA polymerase subunit beta; K03046 DNA-directed RNA polymerase subunit beta' [EC:2.7.7.6] (A)
F01.PB109659	--	--	--	--	--	--	--	--	--	--	--	--	--	--	--	--	--	--	--	--	--	--	--	--	0.000393282	-3.49117	down	--	--	--	--	--	--	--	--	--	--	--	--	--	--	--	--	--	--	[K]	Transcription	--	K03006|0|mtr:MTR_5g023020|DNA-directed RNA polymerase; K03006 DNA-directed RNA polymerase II subunit RPB1 [EC:2.7.7.6] (A)
F01.PB10966	--	--	--	--	--	--	--	--	--	--	--	--	--	--	--	--	--	--	--	--	--	--	--	--	--	--	--	--	--	--	--	--	--	--	--	--	--	--	--	--	--	--	0.000438134	5.81184	up	--	--	--	--
F01.PB109667	--	--	--	3.29e-12	Inf	up	--	--	--	--	--	--	--	--	--	0.00693518	3.07093	up	--	--	--	--	--	--	--	--	--	1.5e-12	#NAME?	down	--	--	--	0.000510281	-3.79979	down	--	--	--	--	--	--	--	--	--	--	--	--	--
F01.PB109697	--	--	--	--	--	--	--	--	--	0.00976196	3.09767	up	--	--	--	--	--	--	--	--	--	--	--	--	--	--	--	--	--	--	--	--	--	--	--	--	--	--	--	--	--	--	--	--	--	--	--	--	--
F01.PB109703	--	--	--	--	--	--	--	--	--	--	--	--	--	--	--	0.00018962	Inf	up	1.75e-10	Inf	up	0.000329134	Inf	up	4.52e-09	Inf	up	--	--	--	--	--	--	--	--	--	--	--	--	--	--	--	--	--	--	--	--	--	--
F01.PB109706	--	--	--	--	--	--	--	--	--	--	--	--	--	--	--	--	--	--	--	--	--	--	--	--	0.00269487	-4.99492	down	--	--	--	--	--	--	--	--	--	--	--	--	--	--	--	--	--	--	--	--	--	--
F01.PB109709	--	--	--	--	--	--	--	--	--	--	--	--	0.00402875	Inf	up	--	--	--	--	--	--	--	--	--	--	--	--	--	--	--	--	--	--	--	--	--	--	--	--	--	--	--	--	--	--	[P]	Inorganic ion transport and metabolism	--	K01537|0|cam:101499463|calcium-transporting ATPase 12, plasma membrane-type-like; K01537 Ca2+-transporting ATPase [EC:3.6.3.8] (A)
F01.PB109710	--	--	--	--	--	--	--	--	--	--	--	--	--	--	--	--	--	--	--	--	--	5.48e-05	4.39968	up	--	--	--	--	--	--	0.00437878	3.50832	up	--	--	--	0.000981182	3.92136	up	--	--	--	0.00316057	-3.35971	down	--	--	--	--
F01.PB109727	--	--	--	--	--	--	--	--	--	--	--	--	--	--	--	0.000483674	3.96726	up	--	--	--	--	--	--	--	--	--	--	--	--	--	--	--	--	--	--	--	--	--	--	--	--	--	--	--	--	--	--	--
F01.PB10973	--	--	--	--	--	--	--	--	--	--	--	--	--	--	--	--	--	--	--	--	--	0.00028868	-7.10896	down	0.000945536	-5.70283	down	--	--	--	--	--	--	--	--	--	--	--	--	--	--	--	--	--	--	--	--	--	--
F01.PB109739	0.0018186	3.85796	up	--	--	--	0.00845763	3.64143	up	0.00443199	3.88881	up	4.3e-06	4.68425	up	--	--	--	--	--	--	--	--	--	--	--	--	--	--	--	--	--	--	--	--	--	--	--	--	--	--	--	--	--	--	[RTKL]	--	--	--
F01.PB109765	7.31e-09	5.77413	up	--	--	--	0.0018429	4.11402	up	3.92e-07	5.67355	up	0.00297885	3.84585	up	0.00893297	-2.79141	down	--	--	--	--	--	--	--	--	--	--	--	--	--	--	--	--	--	--	--	--	--	--	--	--	--	--	--	--	--	--	--
F01.PB109789	--	--	--	--	--	--	--	--	--	6.44e-06	4.38671	up	--	--	--	--	--	--	--	--	--	0.00534008	2.93203	up	--	--	--	--	--	--	0.000246912	4.03766	up	--	--	--	8.46e-05	4.22305	up	--	--	--	5.89e-05	-4.12646	down	[M]	Cell wall/membrane/envelope biogenesis	--	K00695|0|gmx:100793371|sucrose synthase 2-like; K00695 sucrose synthase [EC:2.4.1.13] (A)
F01.PB10979	--	--	--	--	--	--	--	--	--	--	--	--	--	--	--	--	--	--	--	--	--	--	--	--	--	--	--	--	--	--	0.00639564	-3.86507	down	--	--	--	--	--	--	--	--	--	--	--	--	[V]	Defense mechanisms	--	K03327|0|mtr:MTR_2g088400|Transparent testa 12 protein; K03327 multidrug resistance protein, MATE family (A)
F01.PB109797	--	--	--	--	--	--	--	--	--	--	--	--	0.003351	-3.72695	down	--	--	--	--	--	--	--	--	--	--	--	--	--	--	--	--	--	--	--	--	--	--	--	--	--	--	--	--	--	--	--	--	--	K01535|0|pvu:PHAVU_004G025700g|hypothetical protein; K01535 H+-transporting ATPase [EC:3.6.3.6] (A)
F01.PB109801	--	--	--	--	--	--	--	--	--	4.43e-05	7.69614	up	--	--	--	--	--	--	--	--	--	--	--	--	--	--	--	--	--	--	--	--	--	--	--	--	--	--	--	--	--	--	--	--	--	--	--	--	--
F01.PB109806	--	--	--	--	--	--	--	--	--	--	--	--	--	--	--	0.000524632	Inf	up	7.85e-05	Inf	up	5.19e-06	Inf	up	0.00292796	Inf	up	--	--	--	--	--	--	--	--	--	--	--	--	--	--	--	--	--	--	[K]	Transcription	--	K12585|0|mtr:MTR_8g073170|Exosome complex exonuclease; K12585 exosome complex exonuclease DIS3/RRP44 [EC:3.1.13.-] (A)
F01.PB10983	--	--	--	--	--	--	--	--	--	0.000254216	Inf	up	--	--	--	--	--	--	--	--	--	--	--	--	--	--	--	--	--	--	0.000997668	Inf	up	--	--	--	--	--	--	--	--	--	--	--	--	--	--	--	--
F01.PB109831	--	--	--	--	--	--	--	--	--	--	--	--	--	--	--	--	--	--	--	--	--	--	--	--	--	--	--	0.00544426	#NAME?	down	--	--	--	0.00292464	#NAME?	down	1.53e-06	Inf	up	--	--	--	8.92e-07	#NAME?	down	--	--	--	--
F01.PB109833	0.00320614	4.83766	up	--	--	--	--	--	--	--	--	--	--	--	--	--	--	--	--	--	--	--	--	--	--	--	--	--	--	--	--	--	--	--	--	--	--	--	--	--	--	--	--	--	--	[RTKL]	--	--	--
F01.PB109837	--	--	--	--	--	--	--	--	--	--	--	--	0.00612876	2.70605	up	--	--	--	--	--	--	--	--	--	--	--	--	--	--	--	--	--	--	--	--	--	--	--	--	--	--	--	--	--	--	--	--	--	K14508|4.60785e-158|mtr:MTR_2g028950|NPR1-1 protein; K14508 regulatory protein NPR1 (A)
F01.PB109841	0.00107079	#NAME?	down	--	--	--	0.00117848	#NAME?	down	--	--	--	0.00819612	-4.725	down	--	--	--	--	--	--	0.00397614	Inf	up	--	--	--	--	--	--	--	--	--	--	--	--	0.00767047	Inf	up	--	--	--	--	--	--	--	--	--	--
F01.PB109872	--	--	--	--	--	--	--	--	--	0.00388283	3.05899	up	--	--	--	--	--	--	--	--	--	0.00244835	3.36661	up	--	--	--	--	--	--	--	--	--	--	--	--	9.67e-05	4.65157	up	--	--	--	--	--	--	--	--	--	--
F01.PB109876	--	--	--	--	--	--	--	--	--	--	--	--	0.00692482	2.56329	up	--	--	--	--	--	--	--	--	--	--	--	--	--	--	--	--	--	--	--	--	--	--	--	--	--	--	--	--	--	--	--	--	--	--
F01.PB10988	--	--	--	0.00454511	Inf	up	--	--	--	--	--	--	--	--	--	--	--	--	--	--	--	--	--	--	--	--	--	--	--	--	--	--	--	--	--	--	--	--	--	--	--	--	--	--	--	--	--	--	K13172|2.87159e-41|cam:101493638|protein starmaker-like; K13172 serine/arginine repetitive matrix protein 2 (A)
F01.PB109882	--	--	--	--	--	--	--	--	--	--	--	--	--	--	--	0.00677743	#NAME?	down	--	--	--	--	--	--	--	--	--	--	--	--	--	--	--	--	--	--	--	--	--	--	--	--	--	--	--	[K]	Transcription	--	K09419|0|mtr:MTR_2g100680|Heat stress transcription factor A-5; K09419 heat shock transcription factor, other eukaryote (A)
F01.PB109891	--	--	--	--	--	--	--	--	--	--	--	--	0.000500496	-2.98567	down	--	--	--	--	--	--	--	--	--	0.00162923	-4.29219	down	--	--	--	--	--	--	--	--	--	--	--	--	--	--	--	--	--	--	--	--	--	K09584|3.15974e-25|cam:101508532|probable protein disulfide-isomerase A6-like; K09584 protein disulfide-isomerase A6 [EC:5.3.4.1] (A)
F01.PB109893	--	--	--	--	--	--	--	--	--	--	--	--	--	--	--	0.00143911	-3.20787	down	--	--	--	--	--	--	--	--	--	--	--	--	--	--	--	--	--	--	--	--	--	--	--	--	--	--	--	--	--	--	--
F01.PB109894	--	--	--	--	--	--	--	--	--	0.00274665	#NAME?	down	--	--	--	--	--	--	--	--	--	--	--	--	--	--	--	--	--	--	--	--	--	--	--	--	--	--	--	--	--	--	--	--	--	--	--	--	K03260|1.86336e-47|sita:101756312|eukaryotic translation initiation factor 4G-like; K03260 translation initiation factor 4G (A)
F01.PB109900	--	--	--	--	--	--	--	--	--	0.00432705	-3.33744	down	--	--	--	--	--	--	--	--	--	--	--	--	--	--	--	--	--	--	--	--	--	--	--	--	--	--	--	--	--	--	--	--	--	--	--	--	--
F01.PB109918	--	--	--	0.00966283	2.66611	up	--	--	--	--	--	--	--	--	--	--	--	--	--	--	--	--	--	--	--	--	--	--	--	--	--	--	--	--	--	--	--	--	--	--	--	--	--	--	--	--	--	--	--
F01.PB109928	--	--	--	1.51e-07	Inf	up	2.57e-14	Inf	up	--	--	--	9.1e-08	Inf	up	--	--	--	--	--	--	--	--	--	--	--	--	--	--	--	--	--	--	--	--	--	--	--	--	--	--	--	--	--	--	--	--	--	--
F01.PB109931	--	--	--	--	--	--	--	--	--	--	--	--	--	--	--	6.77e-05	#NAME?	down	--	--	--	--	--	--	--	--	--	--	--	--	--	--	--	--	--	--	--	--	--	--	--	--	--	--	--	--	--	--	--
F01.PB109932	--	--	--	--	--	--	--	--	--	0.000114093	-5.15455	down	--	--	--	--	--	--	--	--	--	3.77e-07	-6.17034	down	0.00225946	-2.93519	down	--	--	--	--	--	--	--	--	--	--	--	--	--	--	--	--	--	--	[C]	Energy production and conversion	--	K18857|1.13289e-116|mtr:MTR_3g089940|Alcohol dehydrogenase; K18857 alcohol dehydrogenase class-P [EC:1.1.1.1] (A)
F01.PB109953	--	--	--	--	--	--	--	--	--	--	--	--	--	--	--	--	--	--	--	--	--	7.3e-05	-5.54028	down	--	--	--	--	--	--	--	--	--	--	--	--	--	--	--	--	--	--	0.00381396	4.60266	up	--	--	--	--
F01.PB109963	0.000344216	6.86714	up	--	--	--	--	--	--	--	--	--	--	--	--	--	--	--	--	--	--	--	--	--	--	--	--	--	--	--	--	--	--	--	--	--	--	--	--	--	--	--	--	--	--	--	--	--	--
F01.PB109964	--	--	--	--	--	--	1.85e-06	Inf	up	--	--	--	--	--	--	--	--	--	--	--	--	--	--	--	--	--	--	--	--	--	--	--	--	--	--	--	2.03e-05	#NAME?	down	--	--	--	--	--	--	--	--	--	--
F01.PB109967	--	--	--	--	--	--	--	--	--	--	--	--	6.94e-05	-6.46408	down	--	--	--	--	--	--	--	--	--	--	--	--	--	--	--	--	--	--	--	--	--	--	--	--	--	--	--	--	--	--	[G]	Carbohydrate transport and metabolism	--	K01006|0|cam:101513536|pyruvate, phosphate dikinase, chloroplastic-like; K01006 pyruvate, orthophosphate dikinase [EC:2.7.9.1] (A)
F01.PB10998	--	--	--	--	--	--	--	--	--	--	--	--	0.00256266	-4.45746	down	--	--	--	--	--	--	--	--	--	--	--	--	--	--	--	--	--	--	--	--	--	--	--	--	0.00795704	-4.69735	down	--	--	--	[DKL]	--	--	--
F01.PB109980	--	--	--	--	--	--	7.51e-05	4.78725	up	--	--	--	--	--	--	--	--	--	--	--	--	--	--	--	--	--	--	--	--	--	--	--	--	--	--	--	--	--	--	--	--	--	--	--	--	--	--	--	--
F01.PB109996	1.21e-06	4.71777	up	0.00468501	3.7427	up	9.68e-09	5.35948	up	--	--	--	2.79e-07	5.78079	up	--	--	--	--	--	--	--	--	--	--	--	--	--	--	--	--	--	--	--	--	--	--	--	--	--	--	--	--	--	--	--	--	--	K12133|0|mtr:MTR_7g118330|Circadian clock-associated protein 1a; K12133 MYB-related transcription factor LHY (A)
F01.PB110009	--	--	--	--	--	--	--	--	--	--	--	--	0.00725463	2.58692	up	--	--	--	--	--	--	--	--	--	--	--	--	--	--	--	--	--	--	--	--	--	--	--	--	--	--	--	--	--	--	[RTKL]	--	--	--
F01.PB110017	4.04e-06	4.43615	up	--	--	--	--	--	--	--	--	--	0.000211014	3.46102	up	0.00329318	-3.05473	down	--	--	--	--	--	--	--	--	--	--	--	--	--	--	--	--	--	--	--	--	--	--	--	--	--	--	--	[P]	Inorganic ion transport and metabolism	--	K01537|0|mtr:MTR_5g015590|Calcium-transporting ATPase 2, plasma membrane-type; K01537 Ca2+-transporting ATPase [EC:3.6.3.8] (A)
F01.PB110021	--	--	--	--	--	--	--	--	--	--	--	--	--	--	--	--	--	--	--	--	--	--	--	--	--	--	--	--	--	--	--	--	--	--	--	--	--	--	--	0.00647145	4.74003	up	--	--	--	[T]	Signal transduction mechanisms	--	--
F01.PB110022	--	--	--	--	--	--	--	--	--	--	--	--	0.00488516	-3.64564	down	--	--	--	--	--	--	--	--	--	--	--	--	--	--	--	--	--	--	--	--	--	--	--	--	--	--	--	--	--	--	[Z]	Cytoskeleton	--	K10357|0|cam:101493262|unconventional myosin-Va-like; K10357 myosin V (A)
F01.PB110031	--	--	--	--	--	--	--	--	--	0.00553566	3.33165	up	--	--	--	--	--	--	--	--	--	--	--	--	--	--	--	--	--	--	--	--	--	--	--	--	--	--	--	--	--	--	--	--	--	--	--	--	--
F01.PB110037	--	--	--	0.0042752	Inf	up	--	--	--	--	--	--	1.15e-06	Inf	up	--	--	--	--	--	--	--	--	--	--	--	--	--	--	--	--	--	--	--	--	--	--	--	--	--	--	--	--	--	--	[S]	Function unknown	--	--
F01.PB110057	--	--	--	--	--	--	--	--	--	--	--	--	0.00218823	-3.75392	down	--	--	--	--	--	--	--	--	--	0.00582965	-3.73917	down	--	--	--	--	--	--	--	--	--	--	--	--	--	--	--	--	--	--	--	--	--	--
F01.PB110081	--	--	--	--	--	--	--	--	--	--	--	--	0.000365476	-3.10039	down	--	--	--	--	--	--	--	--	--	--	--	--	--	--	--	--	--	--	--	--	--	--	--	--	--	--	--	--	--	--	--	--	--	--
F01.PB110082	--	--	--	--	--	--	--	--	--	0.00798269	-3.04114	down	--	--	--	--	--	--	--	--	--	--	--	--	--	--	--	--	--	--	--	--	--	--	--	--	--	--	--	--	--	--	--	--	--	[RTKL]	--	--	--
F01.PB110083	0.00605283	-2.88059	down	--	--	--	--	--	--	--	--	--	--	--	--	--	--	--	--	--	--	--	--	--	--	--	--	--	--	--	--	--	--	--	--	--	--	--	--	--	--	--	--	--	--	--	--	--	--
F01.PB110092	--	--	--	0.00074351	3.50358	up	--	--	--	--	--	--	--	--	--	--	--	--	--	--	--	--	--	--	--	--	--	--	--	--	--	--	--	--	--	--	--	--	--	--	--	--	--	--	--	--	--	--	--
F01.PB110098	--	--	--	--	--	--	--	--	--	--	--	--	--	--	--	--	--	--	--	--	--	--	--	--	--	--	--	--	--	--	0.00150367	#NAME?	down	--	--	--	--	--	--	--	--	--	--	--	--	[GHR]	--	--	K01568|0|mtr:MTR_4g017200|Pyruvate decarboxylase isozyme; K01568 pyruvate decarboxylase [EC:4.1.1.1] (A)
F01.PB1101	--	--	--	--	--	--	--	--	--	0.00682621	-4.17856	down	--	--	--	--	--	--	--	--	--	5.19e-06	-5.84011	down	0.00314385	-3.14625	down	--	--	--	--	--	--	--	--	--	--	--	--	--	--	--	--	--	--	--	--	--	K11275|6.79288e-31|cam:101510135|histone H1-like; K11275 histone H1/5 (A)
F01.PB110115	0.000291263	3.58327	up	1.34e-06	4.6003	up	6.71e-06	4.18828	up	3.97e-05	4.28093	up	1.65e-11	5.34866	up	--	--	--	--	--	--	--	--	--	--	--	--	--	--	--	--	--	--	--	--	--	--	--	--	--	--	--	--	--	--	[E]	Amino acid transport and metabolism	--	K01626|7.49988e-54|mtr:MTR_5g064500|2-dehydro-3-deoxyphosphoheptonate aldolase (3-deoxy-d-arabino-heptulosonate 7-phosphate synthase); K01626 3-deoxy-7-phosphoheptulonate synthase [EC:2.5.1.54] (A)
F01.PB110127	--	--	--	--	--	--	--	--	--	0.00335593	3.42229	up	0.00155915	3.20939	up	--	--	--	--	--	--	--	--	--	--	--	--	--	--	--	--	--	--	--	--	--	--	--	--	--	--	--	--	--	--	--	--	--	--
F01.PB11013	0.0014657	2.59767	up	--	--	--	--	--	--	--	--	--	--	--	--	--	--	--	--	--	--	--	--	--	--	--	--	--	--	--	--	--	--	--	--	--	--	--	--	--	--	--	--	--	--	--	--	--	--
F01.PB110139	--	--	--	--	--	--	--	--	--	--	--	--	0.00940951	3.98043	up	--	--	--	--	--	--	--	--	--	--	--	--	--	--	--	0.00306881	#NAME?	down	--	--	--	--	--	--	--	--	--	0.000522133	Inf	up	[KL]	--	--	--
F01.PB110166	--	--	--	--	--	--	--	--	--	--	--	--	0.00416898	Inf	up	--	--	--	--	--	--	--	--	--	--	--	--	--	--	--	--	--	--	--	--	--	--	--	--	--	--	--	--	--	--	--	--	--	K17263|0|cam:101495236|cullin-associated NEDD8-dissociated protein 1-like; K17263 cullin-associated NEDD8-dissociated protein 1 (A)
F01.PB110168	0.00117963	-5.18445	down	--	--	--	0.0054234	-4.38857	down	5.14e-05	#NAME?	down	0.00035182	-5.66828	down	--	--	--	--	--	--	--	--	--	--	--	--	--	--	--	--	--	--	--	--	--	--	--	--	--	--	--	--	--	--	[M]	Cell wall/membrane/envelope biogenesis	--	K01784|2.60558e-62|cam:101510169|UDP-glucose 4-epimerase-like; K01784 UDP-glucose 4-epimerase [EC:5.1.3.2] (A)
F01.PB110176	8.17e-09	Inf	up	--	--	--	--	--	--	7.37e-06	Inf	up	--	--	--	5.98e-05	-5.2653	down	1.46e-08	#NAME?	down	--	--	--	--	--	--	--	--	--	--	--	--	--	--	--	2.65e-05	Inf	up	--	--	--	--	--	--	[P]	Inorganic ion transport and metabolism	--	K01537|0|mtr:MTR_5g015590|Calcium-transporting ATPase 2, plasma membrane-type; K01537 Ca2+-transporting ATPase [EC:3.6.3.8] (A)
F01.PB110187	1.28e-06	4.07433	up	--	--	--	--	--	--	0.0012579	3.40691	up	--	--	--	0.00809919	-2.73915	down	--	--	--	--	--	--	--	--	--	--	--	--	--	--	--	--	--	--	--	--	--	--	--	--	--	--	--	[T]	Signal transduction mechanisms	--	K17506|0|mtr:MTR_5g071550|Protein phosphatase 2C; K17506 protein phosphatase 1L [EC:3.1.3.16] (A)
F01.PB110195	--	--	--	--	--	--	--	--	--	--	--	--	--	--	--	--	--	--	--	--	--	--	--	--	0.00115705	-5.62664	down	--	--	--	--	--	--	0.00876458	-4.78409	down	--	--	--	--	--	--	--	--	--	--	--	--	K17637|0|cam:101493192|exocyst complex component 2-like; K17637 exocyst complex component 2 (A)
F01.PB110196	0.00484382	Inf	up	--	--	--	--	--	--	--	--	--	0.000189127	Inf	up	--	--	--	--	--	--	--	--	--	--	--	--	--	--	--	--	--	--	--	--	--	--	--	--	--	--	--	--	--	--	[R]	General function prediction only	--	--
F01.PB110203	0.00659911	2.3681	up	--	--	--	--	--	--	--	--	--	--	--	--	--	--	--	--	--	--	--	--	--	2.96e-05	-3.73534	down	--	--	--	--	--	--	--	--	--	--	--	--	--	--	--	--	--	--	--	--	--	--
F01.PB110215	--	--	--	--	--	--	--	--	--	1.95e-05	4.29504	up	--	--	--	--	--	--	--	--	--	0.0064054	3.02713	up	--	--	--	--	--	--	--	--	--	--	--	--	--	--	--	--	--	--	2.74e-07	-5.53063	down	--	--	--	--
F01.PB110219	0.000535046	Inf	up	--	--	--	--	--	--	--	--	--	0.000950951	Inf	up	--	--	--	--	--	--	--	--	--	--	--	--	--	--	--	--	--	--	--	--	--	--	--	--	--	--	--	--	--	--	[C]	Energy production and conversion	--	K01681|0|mtr:MTR_2g088360|Aconitate hydratase; K01681 aconitate hydratase [EC:4.2.1.3] (A)
F01.PB110227	--	--	--	--	--	--	--	--	--	--	--	--	--	--	--	0.00181854	Inf	up	0.00361278	Inf	up	--	--	--	0.00126427	Inf	up	--	--	--	--	--	--	--	--	--	--	--	--	--	--	--	--	--	--	[G]	Carbohydrate transport and metabolism	--	K09422|5.80691e-62|gmx:100782199|transcription factor MYB86-like; K09422 myb proto-oncogene protein, plant (A)
F01.PB11023	--	--	--	--	--	--	--	--	--	--	--	--	--	--	--	0.00735802	-2.64615	down	--	--	--	--	--	--	--	--	--	--	--	--	--	--	--	--	--	--	--	--	--	--	--	--	--	--	--	--	--	--	--
F01.PB110235	0.00120217	-2.53584	down	--	--	--	0.00129925	-2.64052	down	--	--	--	0.00171381	-2.2973	down	--	--	--	--	--	--	--	--	--	--	--	--	--	--	--	--	--	--	--	--	--	--	--	--	--	--	--	--	--	--	[G]	Carbohydrate transport and metabolism	--	K08244|0|cam:101506240|alpha-glucan water dikinase, chloroplastic-like; K08244 alpha-glucan, water dikinase [EC:2.7.9.4] (A)
F01.PB11024	0.00548903	#NAME?	down	--	--	--	--	--	--	--	--	--	--	--	--	--	--	--	--	--	--	--	--	--	--	--	--	--	--	--	--	--	--	--	--	--	--	--	--	--	--	--	--	--	--	[R]	General function prediction only	--	K14298|0|mtr:MTR_2g008410|RNA export; K14298 mRNA export factor (A)
F01.PB110248	--	--	--	--	--	--	--	--	--	--	--	--	--	--	--	7.89e-06	#NAME?	down	--	--	--	--	--	--	--	--	--	--	--	--	--	--	--	2.94e-08	Inf	up	--	--	--	--	--	--	--	--	--	--	--	Molecular Function: DNA binding (GO:0003677);; Molecular Function: protein dimerization activity (GO:0046983);;	--
F01.PB11027	--	--	--	--	--	--	--	--	--	--	--	--	0.00107864	3.88106	up	--	--	--	--	--	--	--	--	--	--	--	--	--	--	--	--	--	--	--	--	--	--	--	--	--	--	--	--	--	--	--	--	--	--
F01.PB110295	--	--	--	--	--	--	0.00493246	#NAME?	down	--	--	--	0.0028664	#NAME?	down	--	--	--	--	--	--	--	--	--	--	--	--	--	--	--	--	--	--	--	--	--	--	--	--	--	--	--	--	--	--	--	--	--	--
F01.PB110296	--	--	--	--	--	--	--	--	--	--	--	--	--	--	--	--	--	--	0.00608257	-2.62519	down	--	--	--	0.00627383	-2.34985	down	--	--	--	--	--	--	--	--	--	--	--	--	--	--	--	--	--	--	--	--	--	--
F01.PB110307	--	--	--	--	--	--	--	--	--	--	--	--	2.42e-14	Inf	up	--	--	--	--	--	--	--	--	--	1.38e-13	Inf	up	--	--	--	--	--	--	--	--	--	--	--	--	--	--	--	5.08e-11	Inf	up	[P]	Inorganic ion transport and metabolism	--	K01535|0|mtr:MTR_4g127710|Plasma membrane H+-ATPase; K01535 H+-transporting ATPase [EC:3.6.3.6] (A)
F01.PB110309	1.1e-06	4.97912	up	0.00137629	4.69881	up	--	--	--	6.74e-06	5.1453	up	0.00817027	3.49615	up	--	--	--	--	--	--	--	--	--	--	--	--	--	--	--	--	--	--	--	--	--	--	--	--	--	--	--	--	--	--	[RTKL]	--	--	K13412|0|cam:101511771|calcium-dependent protein kinase isoform 2-like; K13412 calcium-dependent protein kinase [EC:2.7.11.1] (A)
F01.PB110322	0.00674828	2.54214	up	--	--	--	--	--	--	--	--	--	--	--	--	--	--	--	--	--	--	0.00321308	-3.21416	down	--	--	--	--	--	--	--	--	--	--	--	--	--	--	--	--	--	--	--	--	--	[G]	Carbohydrate transport and metabolism	--	K01623|2.97858e-178|cam:101514784|fructose-bisphosphate aldolase, cytoplasmic isozyme-like; K01623 fructose-bisphosphate aldolase, class I [EC:4.1.2.13] (A)
F01.PB110330	--	--	--	--	--	--	--	--	--	0.000459476	#NAME?	down	--	--	--	--	--	--	--	--	--	--	--	--	--	--	--	--	--	--	--	--	--	--	--	--	--	--	--	--	--	--	--	--	--	[G]	Carbohydrate transport and metabolism	--	K05546|0|mus:103990302|probable glucan 1,3-alpha-glucosidase; K05546 alpha 1,3-glucosidase [EC:3.2.1.84] (A)
F01.PB110349	--	--	--	--	--	--	--	--	--	--	--	--	--	--	--	--	--	--	--	--	--	0.000523533	Inf	up	--	--	--	--	--	--	--	--	--	--	--	--	0.000909742	Inf	up	--	--	--	--	--	--	--	--	--	--
F01.PB110357	--	--	--	--	--	--	--	--	--	0.00480205	Inf	up	8.93e-07	Inf	up	--	--	--	--	--	--	--	--	--	0.00260614	5.68577	up	--	--	--	--	--	--	--	--	--	--	--	--	--	--	--	--	--	--	--	--	--	K12124|0|mtr:MTR_1g098160|Protein GIGANTEA; K12124 GIGANTEA (A)
F01.PB110391	--	--	--	--	--	--	--	--	--	--	--	--	--	--	--	--	--	--	--	--	--	--	--	--	--	--	--	--	--	--	0.00706323	-4.22433	down	--	--	--	--	--	--	--	--	--	--	--	--	--	--	--	--
F01.PB110400	0.000392514	3.23837	up	--	--	--	--	--	--	--	--	--	--	--	--	--	--	--	--	--	--	--	--	--	--	--	--	--	--	--	--	--	--	--	--	--	--	--	--	--	--	--	--	--	--	--	--	--	K14297|1.73466e-170|vvi:100249633|nuclear pore complex protein NUP98A; K14297 nuclear pore complex protein Nup98-Nup96 (A)
F01.PB110405	0.00186679	2.99266	up	0.00916322	2.90263	up	0.00627976	2.88985	up	0.00155155	3.32531	up	0.00673315	2.68327	up	--	--	--	--	--	--	--	--	--	--	--	--	--	--	--	--	--	--	--	--	--	--	--	--	--	--	--	--	--	--	--	--	Cellular Component: nucleoplasm (GO:0005654);; Biological Process: starch metabolic process (GO:0005982);; Biological Process: regulation of transcription, DNA-templated (GO:0006355);; Biological Process: response to cold (GO:0009409);; Biological Process: response to blue light (GO:0009637);; Biological Process: flower development (GO:0009908);; Biological Process: response to far red light (GO:…	K12124|0|mtr:MTR_1g098160|Protein GIGANTEA; K12124 GIGANTEA (A)
F01.PB110406	--	--	--	--	--	--	--	--	--	4.55e-05	4.96295	up	--	--	--	--	--	--	--	--	--	0.00116084	4.00349	up	--	--	--	--	--	--	--	--	--	--	--	--	0.00296202	4.13901	up	--	--	--	--	--	--	[K]	Transcription	--	K09419|5.41627e-76|gmx:100809515|heat stress transcription factor A-6b-like; K09419 heat shock transcription factor, other eukaryote (A)
F01.PB110412	--	--	--	--	--	--	--	--	--	--	--	--	4.19e-11	#NAME?	down	--	--	--	--	--	--	--	--	--	--	--	--	--	--	--	--	--	--	--	--	--	--	--	--	--	--	--	--	--	--	--	--	Molecular Function: metal ion binding (GO:0046872);;	K14400|0|mtr:MTR_7g103840|Pre-mRNA cleavage complex 2 protein Pcf11; K14400 pre-mRNA cleavage complex 2 protein Pcf11 (A)
F01.PB110431	1.55e-07	Inf	up	0.000805864	Inf	up	1.14e-05	Inf	up	3.79e-05	Inf	up	4.3e-08	Inf	up	--	--	--	--	--	--	--	--	--	--	--	--	--	--	--	--	--	--	--	--	--	--	--	--	--	--	--	--	--	--	--	--	Molecular Function: sequence-specific DNA binding transcription factor activity (GO:0003700);; Biological Process: regulation of transcription, DNA-templated (GO:0006355);; Molecular Function: sequence-specific DNA binding (GO:0043565);;	K13424|1.68022e-133|mtr:MTR_7g071120|WRKY transcription factor; K13424 WRKY transcription factor 33 (A)
F01.PB110451	--	--	--	--	--	--	--	--	--	--	--	--	--	--	--	--	--	--	--	--	--	0.00922166	-4.67067	down	--	--	--	--	--	--	--	--	--	--	--	--	0.0098062	-4.92735	down	--	--	--	--	--	--	[RTKL]	--	--	--
F01.PB11046	0.0070377	2.5866	up	--	--	--	--	--	--	--	--	--	--	--	--	--	--	--	--	--	--	--	--	--	--	--	--	--	--	--	--	--	--	--	--	--	--	--	--	--	--	--	--	--	--	--	--	--	K09286|9.97113e-72|cam:101492500|ethylene-responsive transcription factor ERF104-like; K09286 EREBP-like factor (A)
F01.PB11047	0.00120613	-3.44604	down	--	--	--	--	--	--	--	--	--	--	--	--	--	--	--	--	--	--	--	--	--	--	--	--	--	--	--	--	--	--	--	--	--	--	--	--	--	--	--	--	--	--	--	--	--	K00430|0|mtr:MTR_5g017850|Peroxidase; K00430 peroxidase [EC:1.11.1.7] (A)
F01.PB110473	--	--	--	--	--	--	--	--	--	0.00844797	-3.67148	down	--	--	--	--	--	--	--	--	--	--	--	--	--	--	--	--	--	--	--	--	--	--	--	--	--	--	--	--	--	--	--	--	--	[RTKL]	--	--	--
F01.PB110480	--	--	--	--	--	--	--	--	--	--	--	--	0.00029334	3.66086	up	--	--	--	--	--	--	--	--	--	--	--	--	--	--	--	--	--	--	--	--	--	--	--	--	--	--	--	--	--	--	--	--	--	--
F01.PB110481	--	--	--	0.00503015	3.57254	up	--	--	--	--	--	--	--	--	--	--	--	--	--	--	--	--	--	--	--	--	--	--	--	--	--	--	--	--	--	--	--	--	--	--	--	--	--	--	--	--	--	--	K02331|1.56857e-107|mtr:MTR_2g010110|DNA polymerase V; K02331 DNA polymerase phi [EC:2.7.7.7] (A)
F01.PB110484	--	--	--	--	--	--	4.99e-06	Inf	up	0.000299982	Inf	up	--	--	--	--	--	--	1.99e-05	Inf	up	0.000369727	Inf	up	--	--	--	--	--	--	--	--	--	--	--	--	--	--	--	--	--	--	--	--	--	--	--	--	--
F01.PB110489	--	--	--	--	--	--	--	--	--	--	--	--	0.00732672	-3.97211	down	--	--	--	--	--	--	--	--	--	--	--	--	--	--	--	--	--	--	--	--	--	--	--	--	--	--	--	--	--	--	--	--	--	--
F01.PB110491	--	--	--	--	--	--	0.000879075	-5.60787	down	--	--	--	--	--	--	--	--	--	--	--	--	--	--	--	--	--	--	--	--	--	--	--	--	--	--	--	--	--	--	--	--	--	--	--	--	[R]	General function prediction only	--	K15728|0|mtr:MTR_7g100370|Phosphatidate phosphatase LPIN3; K15728 phosphatidate phosphatase LPIN [EC:3.1.3.4] (A)
F01.PB110492	--	--	--	--	--	--	--	--	--	0.00710347	3.10088	up	--	--	--	--	--	--	--	--	--	--	--	--	--	--	--	--	--	--	--	--	--	--	--	--	--	--	--	--	--	--	--	--	--	[RTKL]	--	--	--
F01.PB110493	--	--	--	--	--	--	3.33e-13	Inf	up	0.00622026	Inf	up	1.27e-16	Inf	up	--	--	--	7.26e-13	Inf	up	0.00856761	Inf	up	2.59e-16	Inf	up	--	--	--	--	--	--	--	--	--	--	--	--	--	--	--	--	--	--	[M]	Cell wall/membrane/envelope biogenesis	--	K10999|0|mtr:MTR_8g092590|Cellulose synthase A catalytic subunit; K10999 cellulose synthase A [EC:2.4.1.12] (A)
F01.PB110496	--	--	--	--	--	--	0.000614526	#NAME?	down	--	--	--	--	--	--	--	--	--	--	--	--	--	--	--	--	--	--	--	--	--	--	--	--	--	--	--	--	--	--	--	--	--	--	--	--	--	--	--	K01537|0|cam:101503819|calcium-transporting ATPase 4, endoplasmic reticulum-type-like; K01537 Ca2+-transporting ATPase [EC:3.6.3.8] (A)
F01.PB110498	--	--	--	--	--	--	--	--	--	--	--	--	0.00126622	2.96361	up	--	--	--	--	--	--	--	--	--	0.000724812	3.46976	up	--	--	--	--	--	--	--	--	--	--	--	--	--	--	--	--	--	--	--	--	--	--
F01.PB110512	--	--	--	0.00860056	2.70769	up	--	--	--	0.000833819	3.32245	up	--	--	--	--	--	--	--	--	--	--	--	--	--	--	--	--	--	--	--	--	--	--	--	--	--	--	--	--	--	--	--	--	--	[S]	Function unknown	--	--
F01.PB110519	0.000633107	3.54161	up	--	--	--	--	--	--	--	--	--	--	--	--	--	--	--	--	--	--	--	--	--	--	--	--	--	--	--	--	--	--	--	--	--	--	--	--	--	--	--	--	--	--	--	--	--	--
F01.PB110571	0.00211604	3.82816	up	--	--	--	--	--	--	--	--	--	--	--	--	--	--	--	--	--	--	--	--	--	--	--	--	--	--	--	--	--	--	--	--	--	--	--	--	--	--	--	--	--	--	--	--	--	--
F01.PB110573	--	--	--	--	--	--	--	--	--	6.44e-06	4.39712	up	--	--	--	--	--	--	--	--	--	--	--	--	--	--	--	--	--	--	--	--	--	--	--	--	--	--	--	--	--	--	--	--	--	[P]	Inorganic ion transport and metabolism	--	K01537|0|mtr:MTR_2g038310|Plasma membrane calcium-transporting ATPase; K01537 Ca2+-transporting ATPase [EC:3.6.3.8] (A)
F01.PB110588	--	--	--	--	--	--	--	--	--	--	--	--	0.00159301	-4.40518	down	--	--	--	--	--	--	--	--	--	--	--	--	--	--	--	--	--	--	--	--	--	--	--	--	0.00349628	-4.66206	down	--	--	--	--	--	--	--
F01.PB110592	8.56e-05	3.47633	up	--	--	--	--	--	--	0.00488605	3.28331	up	--	--	--	--	--	--	--	--	--	--	--	--	--	--	--	--	--	--	--	--	--	--	--	--	--	--	--	--	--	--	--	--	--	--	--	--	--
F01.PB110594	0.00963545	5.7932	up	--	--	--	--	--	--	0.00018991	5.20391	up	--	--	--	--	--	--	--	--	--	--	--	--	--	--	--	--	--	--	--	--	--	--	--	--	--	--	--	--	--	--	--	--	--	--	--	--	--
F01.PB110597	--	--	--	--	--	--	--	--	--	--	--	--	--	--	--	--	--	--	--	--	--	--	--	--	0.00551575	-2.92504	down	--	--	--	--	--	--	--	--	--	--	--	--	--	--	--	--	--	--	--	--	--	K10643|0|mtr:MTR_4g061180|CCR4-NOT transcription complex subunit; K10643 CCR4-NOT transcription complex subunit 4 [EC:6.3.2.19] (A)
F01.PB110602	0.0056366	-3.6072	down	--	--	--	--	--	--	--	--	--	--	--	--	--	--	--	--	--	--	--	--	--	--	--	--	--	--	--	--	--	--	--	--	--	--	--	--	--	--	--	--	--	--	--	--	--	K13457|0|mtr:MTR_3g011280|NBS-containing resistance-like protein; K13457 disease resistance protein RPM1 (A)
F01.PB110606	--	--	--	--	--	--	--	--	--	--	--	--	9.38e-08	Inf	up	--	--	--	--	--	--	--	--	--	--	--	--	--	--	--	--	--	--	--	--	--	--	--	--	--	--	--	--	--	--	[R]	General function prediction only	--	--
F01.PB110613	--	--	--	0.000196279	#NAME?	down	0.004163	-4.90343	down	--	--	--	--	--	--	--	--	--	--	--	--	--	--	--	--	--	--	--	--	--	--	--	--	--	--	--	--	--	--	--	--	--	--	--	--	[R]	General function prediction only	--	K13462|0|cam:101501224|brefeldin A-inhibited guanine nucleotide-exchange protein 5-like; K13462 guanine nucleotide-exchange factor (A)
F01.PB110620	--	--	--	--	--	--	--	--	--	--	--	--	--	--	--	--	--	--	--	--	--	--	--	--	0.00342522	#NAME?	down	--	--	--	--	--	--	0.000490175	#NAME?	down	--	--	--	--	--	--	--	--	--	--	--	--	--
F01.PB110629	--	--	--	--	--	--	--	--	--	--	--	--	--	--	--	--	--	--	--	--	--	--	--	--	--	--	--	--	--	--	--	--	--	--	--	--	0.00187988	#NAME?	down	--	--	--	0.000255058	Inf	up	--	--	--	--
F01.PB110638	1.14e-05	Inf	up	--	--	--	--	--	--	--	--	--	1.15e-06	Inf	up	--	--	--	--	--	--	--	--	--	--	--	--	--	--	--	--	--	--	--	--	--	--	--	--	--	--	--	--	--	--	--	--	--	--
F01.PB11067	--	--	--	--	--	--	--	--	--	7.43e-06	4.1825	up	--	--	--	--	--	--	--	--	--	4.84e-07	4.98166	up	--	--	--	--	--	--	0.000170005	4.02415	up	--	--	--	7.97e-07	5.17776	up	--	--	--	7.46e-05	-4.00685	down	--	--	--	--
F01.PB110717	--	--	--	--	--	--	--	--	--	--	--	--	--	--	--	0.00154878	-3.62044	down	--	--	--	--	--	--	8.55e-05	-3.89836	down	--	--	--	--	--	--	--	--	--	--	--	--	--	--	--	--	--	--	--	--	--	--
F01.PB110728	--	--	--	--	--	--	--	--	--	--	--	--	--	--	--	8.79e-09	#NAME?	down	--	--	--	9.13e-06	-6.23024	down	3.56e-10	#NAME?	down	1.01e-06	Inf	up	--	--	--	--	--	--	0.000447925	-5.68933	down	2.14e-07	#NAME?	down	--	--	--	--	--	--	--
F01.PB110744	--	--	--	--	--	--	--	--	--	--	--	--	2.06e-05	#NAME?	down	--	--	--	--	--	--	--	--	--	0.00840485	#NAME?	down	--	--	--	--	--	--	--	--	--	--	--	--	--	--	--	0.00160406	#NAME?	down	[P]	Inorganic ion transport and metabolism	--	K17686|0|cam:101509532|copper-transporting ATPase RAN1-like; K17686 Cu+-exporting ATPase [EC:3.6.3.54] (A)
F01.PB110746	--	--	--	--	--	--	--	--	--	--	--	--	--	--	--	0.0092001	3.04789	up	--	--	--	0.00313852	3.33883	up	0.00828588	2.81358	up	--	--	--	--	--	--	--	--	--	--	--	--	--	--	--	--	--	--	[E]	Amino acid transport and metabolism	--	K00800|7.74844e-45|mtr:MTR_4g024620|3-phosphoshikimate 1-carboxyvinyltransferase; K00800 3-phosphoshikimate 1-carboxyvinyltransferase [EC:2.5.1.19] (A)
F01.PB110778	0.00428567	4.7709	up	--	--	--	0.00806727	3.83226	up	2.1e-05	5.0939	up	--	--	--	--	--	--	--	--	--	--	--	--	--	--	--	--	--	--	--	--	--	--	--	--	--	--	--	--	--	--	--	--	--	--	--	--	--
F01.PB11078	--	--	--	--	--	--	--	--	--	--	--	--	--	--	--	--	--	--	--	--	--	--	--	--	--	--	--	0.00285323	7.58374	up	--	--	--	--	--	--	--	--	--	0.000163962	#NAME?	down	--	--	--	[RTKL]	--	--	K03083|0|mtr:MTR_1g084760|Glycogen synthase kinase; K03083 glycogen synthase kinase 3 beta [EC:2.7.11.26] (A)
F01.PB110812	--	--	--	--	--	--	--	--	--	--	--	--	0.00697784	-3.34851	down	--	--	--	--	--	--	--	--	--	--	--	--	--	--	--	--	--	--	--	--	--	--	--	--	--	--	--	--	--	--	[Z]	Cytoskeleton	--	K10398|0|mtr:MTR_7g105030|125 kDa kinesin-related protein; K10398 kinesin family member 11 (A)
F01.PB110815	--	--	--	1.37e-07	7.78039	up	--	--	--	--	--	--	--	--	--	--	--	--	--	--	--	--	--	--	--	--	--	0.00124254	-4.48663	down	--	--	--	4.64e-10	#NAME?	down	--	--	--	--	--	--	--	--	--	--	--	--	--
F01.PB110821	0.000277588	3.75547	up	--	--	--	--	--	--	--	--	--	0.00368401	3.25854	up	--	--	--	--	--	--	--	--	--	--	--	--	--	--	--	--	--	--	--	--	--	--	--	--	--	--	--	--	--	--	--	--	--	K10632|7.10398e-126|mtr:MTR_4g114970|RING finger protein ETP1-like protein; K10632 BRCA1-associated protein [EC:6.3.2.19] (A)
F01.PB110822	--	--	--	--	--	--	0.00864245	3.71378	up	--	--	--	--	--	--	--	--	--	--	--	--	--	--	--	--	--	--	--	--	--	--	--	--	--	--	--	--	--	--	--	--	--	--	--	--	--	--	--	--
F01.PB11083	--	--	--	--	--	--	--	--	--	0.00988082	2.49071	up	--	--	--	--	--	--	--	--	--	--	--	--	--	--	--	--	--	--	0.00671055	3.09729	up	--	--	--	--	--	--	--	--	--	--	--	--	--	--	--	--
F01.PB110840	0.000736724	5.41573	up	--	--	--	--	--	--	0.00127311	5.41004	up	3.06e-05	5.96199	up	--	--	--	--	--	--	--	--	--	--	--	--	--	--	--	--	--	--	--	--	--	--	--	--	--	--	--	--	--	--	[S]	Function unknown	--	--
F01.PB110871	--	--	--	--	--	--	--	--	--	--	--	--	--	--	--	0.00139252	#NAME?	down	--	--	--	--	--	--	--	--	--	0.000105134	Inf	up	--	--	--	--	--	--	--	--	--	--	--	--	--	--	--	--	--	--	--
F01.PB110904	--	--	--	--	--	--	--	--	--	0.00473327	5.33264	up	--	--	--	--	--	--	--	--	--	0.00130228	Inf	up	--	--	--	--	--	--	--	--	--	--	--	--	--	--	--	--	--	--	--	--	--	[M]	Cell wall/membrane/envelope biogenesis	--	K01114|2.96941e-122|gmx:100778146|non-specific phospholipase C2-like; K01114 phospholipase C [EC:3.1.4.3] (A)
F01.PB110921	3.93e-08	Inf	up	7.76e-08	Inf	up	5.73e-11	Inf	up	0.000342008	Inf	up	6.46e-11	Inf	up	--	--	--	--	--	--	--	--	--	--	--	--	--	--	--	--	--	--	--	--	--	--	--	--	--	--	--	--	--	--	--	--	--	--
F01.PB11094	--	--	--	0.0010769	Inf	up	--	--	--	--	--	--	--	--	--	0.00190533	Inf	up	--	--	--	--	--	--	--	--	--	--	--	--	--	--	--	--	--	--	--	--	--	--	--	--	--	--	--	--	--	--	--
F01.PB110947	--	--	--	--	--	--	--	--	--	--	--	--	0.000565369	Inf	up	--	--	--	--	--	--	--	--	--	--	--	--	--	--	--	--	--	--	--	--	--	--	--	--	--	--	--	--	--	--	--	--	--	--
F01.PB110949	--	--	--	--	--	--	--	--	--	8.43e-06	6.85216	up	--	--	--	--	--	--	--	--	--	--	--	--	--	--	--	--	--	--	0.00306136	4.61006	up	--	--	--	9.75e-07	Inf	up	--	--	--	3.18e-07	#NAME?	down	[M]	Cell wall/membrane/envelope biogenesis	--	K00695|0|gmx:100793371|sucrose synthase 2-like; K00695 sucrose synthase [EC:2.4.1.13] (A)
F01.PB110953	--	--	--	--	--	--	--	--	--	--	--	--	--	--	--	--	--	--	--	--	--	--	--	--	--	--	--	--	--	--	0.00100527	#NAME?	down	--	--	--	--	--	--	--	--	--	--	--	--	[RTKL]	--	--	--
F01.PB110986	6.29e-10	Inf	up	--	--	--	0.00829787	Inf	up	0.000774326	Inf	up	0.000504464	Inf	up	--	--	--	--	--	--	--	--	--	--	--	--	--	--	--	--	--	--	--	--	--	--	--	--	--	--	--	--	--	--	--	--	--	--
F01.PB110992	5.11e-05	4.18852	up	--	--	--	--	--	--	--	--	--	--	--	--	--	--	--	--	--	--	--	--	--	--	--	--	--	--	--	--	--	--	--	--	--	--	--	--	--	--	--	--	--	--	[RTKL]	--	--	--
F01.PB110996	--	--	--	--	--	--	--	--	--	--	--	--	0.00267465	2.77586	up	--	--	--	--	--	--	--	--	--	--	--	--	--	--	--	--	--	--	--	--	--	--	--	--	--	--	--	--	--	--	[K]	Transcription	--	K11592|0|mtr:MTR_2g030490|Endoribonuclease Dicer; K11592 endoribonuclease Dicer [EC:3.1.26.-] (A)
F01.PB111014	0.000901189	5.18183	up	--	--	--	0.00121959	5.24909	up	--	--	--	5.93e-10	7.00394	up	--	--	--	--	--	--	--	--	--	--	--	--	--	--	--	--	--	--	--	--	--	--	--	--	--	--	--	--	--	--	[R]	General function prediction only	--	--
F01.PB111017	--	--	--	0.00470979	-3.14708	down	9.17e-07	-5.3464	down	0.00999992	-2.99885	down	4.75e-08	-5.76841	down	--	--	--	--	--	--	--	--	--	--	--	--	--	--	--	--	--	--	--	--	--	--	--	--	--	--	--	--	--	--	--	--	--	--
F01.PB111018	--	--	--	--	--	--	--	--	--	--	--	--	--	--	--	--	--	--	--	--	--	--	--	--	--	--	--	--	--	--	--	--	--	--	--	--	0.000340637	Inf	up	0.000129544	Inf	up	--	--	--	--	--	--	--
F01.PB111039	--	--	--	--	--	--	--	--	--	0.00499279	Inf	up	--	--	--	--	--	--	--	--	--	--	--	--	--	--	--	--	--	--	--	--	--	--	--	--	--	--	--	--	--	--	--	--	--	--	--	--	K11593|0|cam:101513622|protein argonaute 5-like; K11593 eukaryotic translation initiation factor 2C (A)
F01.PB111041	--	--	--	1.22e-06	7.34015	up	--	--	--	0.00836437	9.10866	up	4.9e-13	8.39503	up	--	--	--	--	--	--	--	--	--	0.00150073	3.11512	up	--	--	--	--	--	--	--	--	--	--	--	--	0.000134015	4.04625	up	--	--	--	--	--	--	--
F01.PB111049	9.56e-09	5.2481	up	--	--	--	0.000794529	3.93514	up	--	--	--	--	--	--	0.000680646	-3.40361	down	--	--	--	0.000414844	-3.75613	down	--	--	--	--	--	--	--	--	--	--	--	--	--	--	--	--	--	--	--	--	--	[C]	Energy production and conversion	--	K01595|2.46492e-81|mtr:MTR_2g092930|Phosphoenolpyruvate carboxylase; K01595 phosphoenolpyruvate carboxylase [EC:4.1.1.31] (A)
F01.PB11106	--	--	--	--	--	--	--	--	--	0.00242398	-3.45539	down	3.22e-06	-4.53039	down	--	--	--	--	--	--	--	--	--	--	--	--	--	--	--	--	--	--	--	--	--	--	--	--	--	--	--	--	--	--	--	--	--	--
F01.PB111062	0.000193792	4.03766	up	--	--	--	0.00161078	3.80248	up	--	--	--	3.96e-05	4.19525	up	--	--	--	--	--	--	--	--	--	--	--	--	--	--	--	--	--	--	--	--	--	--	--	--	--	--	--	--	--	--	--	--	--	--
F01.PB111079	--	--	--	--	--	--	--	--	--	--	--	--	--	--	--	--	--	--	--	--	--	0.00158129	Inf	up	--	--	--	--	--	--	0.00295056	Inf	up	--	--	--	0.0028839	Inf	up	--	--	--	0.00282494	#NAME?	down	[G]	Carbohydrate transport and metabolism	--	K01187|0|mtr:MTR_5g026610|Alpha glucosidase-like protein; K01187 alpha-glucosidase [EC:3.2.1.20] (A)
F01.PB111085	--	--	--	--	--	--	0.00204899	Inf	up	--	--	--	--	--	--	--	--	--	--	--	--	--	--	--	--	--	--	--	--	--	--	--	--	--	--	--	--	--	--	--	--	--	--	--	--	--	--	--	K18875|0|mtr:MTR_3g079340|hypothetical protein; K18875 enhanced disease susceptibility 1 protein (A)
F01.PB111113	--	--	--	--	--	--	--	--	--	--	--	--	1.16e-05	#NAME?	down	--	--	--	--	--	--	--	--	--	0.00073219	#NAME?	down	--	--	--	--	--	--	--	--	--	--	--	--	--	--	--	5.23e-08	#NAME?	down	--	--	--	--
F01.PB111115	--	--	--	--	--	--	--	--	--	--	--	--	0.000921504	4.32841	up	--	--	--	--	--	--	0.000746797	7.00466	up	6.38e-06	7.92027	up	--	--	--	--	--	--	--	--	--	--	--	--	--	--	--	--	--	--	[RTKL]	--	--	--
F01.PB11112	0.0045886	4.0747	up	0.00191263	4.52608	up	0.00201352	4.37569	up	--	--	--	9.45e-06	5.06274	up	--	--	--	--	--	--	--	--	--	--	--	--	--	--	--	--	--	--	--	--	--	--	--	--	--	--	--	--	--	--	--	--	--	--
F01.PB111120	--	--	--	--	--	--	--	--	--	--	--	--	--	--	--	--	--	--	--	--	--	--	--	--	0.000130213	Inf	up	--	--	--	--	--	--	--	--	--	--	--	--	--	--	--	--	--	--	--	--	--	--
F01.PB111121	0.00605905	-3.12364	down	--	--	--	--	--	--	--	--	--	--	--	--	--	--	--	--	--	--	--	--	--	--	--	--	--	--	--	--	--	--	--	--	--	--	--	--	--	--	--	--	--	--	--	--	--	--
F01.PB111131	--	--	--	--	--	--	--	--	--	3.36e-05	#NAME?	down	0.00128826	-5.46442	down	--	--	--	--	--	--	--	--	--	--	--	--	--	--	--	--	--	--	--	--	--	--	--	--	--	--	--	--	--	--	[P]	Inorganic ion transport and metabolism	--	K14951|0|smo:SELMODRAFT_445079|hypothetical protein; K14951 cation-transporting ATPase 13A3/4/5 [EC:3.6.3.-] (A)
F01.PB111132	--	--	--	--	--	--	--	--	--	--	--	--	0.000734548	-3.27114	down	--	--	--	--	--	--	--	--	--	--	--	--	--	--	--	--	--	--	--	--	--	--	--	--	--	--	--	--	--	--	[RTKL]	--	--	--
F01.PB11115	--	--	--	--	--	--	--	--	--	--	--	--	3.21e-05	3.28604	up	--	--	--	--	--	--	--	--	--	--	--	--	--	--	--	--	--	--	0.00153036	3.03759	up	1.73e-06	-7.02633	down	--	--	--	3.08e-12	8.5149	up	--	--	--	K15378|1.65453e-168|cam:101512936|sucrose transport protein SUC2-like; K15378 solute carrier family 45, member 1/2/4 (A)
F01.PB111159	--	--	--	--	--	--	--	--	--	--	--	--	0.00189601	-2.8932	down	--	--	--	--	--	--	--	--	--	--	--	--	--	--	--	--	--	--	--	--	--	--	--	--	--	--	--	--	--	--	--	--	--	--
F01.PB111163	--	--	--	--	--	--	--	--	--	--	--	--	--	--	--	--	--	--	--	--	--	--	--	--	--	--	--	--	--	--	--	--	--	0.0080535	Inf	up	--	--	--	--	--	--	--	--	--	--	--	--	--
F01.PB111173	--	--	--	0.0078607	5.23549	up	0.00134465	5.63803	up	--	--	--	0.000791536	5.6243	up	--	--	--	--	--	--	--	--	--	--	--	--	--	--	--	--	--	--	--	--	--	--	--	--	--	--	--	--	--	--	--	--	--	--
F01.PB111175	0.00385771	3.43297	up	--	--	--	--	--	--	--	--	--	0.00494387	3.32542	up	--	--	--	--	--	--	--	--	--	--	--	--	--	--	--	--	--	--	--	--	--	--	--	--	--	--	--	--	--	--	--	--	--	K01051|0|mtr:MTR_8g023150|Pectinesterase; K01051 pectinesterase [EC:3.1.1.11] (A)
F01.PB111186	--	--	--	--	--	--	--	--	--	--	--	--	0.000105445	-4.2975	down	--	--	--	--	--	--	--	--	--	0.000176975	-4.37186	down	--	--	--	--	--	--	--	--	--	--	--	--	0.00646082	-4.17248	down	--	--	--	--	--	--	K11593|0|pvu:PHAVU_004G142900g|hypothetical protein; K11593 eukaryotic translation initiation factor 2C (A)
F01.PB111195	--	--	--	--	--	--	--	--	--	0.00849579	-2.66412	down	--	--	--	--	--	--	--	--	--	--	--	--	--	--	--	--	--	--	--	--	--	--	--	--	--	--	--	--	--	--	--	--	--	--	--	--	K11593|0|pvu:PHAVU_004G142900g|hypothetical protein; K11593 eukaryotic translation initiation factor 2C (A)
F01.PB111197	0.000247226	3.59005	up	--	--	--	--	--	--	--	--	--	--	--	--	--	--	--	--	--	--	--	--	--	--	--	--	--	--	--	--	--	--	--	--	--	--	--	--	--	--	--	--	--	--	[N]	Cell motility	--	K12191|3.55589e-70|cam:101490025|vacuolar protein sorting-associated protein 2 homolog 1-like; K12191 charged multivesicular body protein 2A (A)
F01.PB111223	2.52e-05	4.95981	up	0.00923966	4.06847	up	0.00808416	4.01631	up	0.00966191	3.94204	up	0.000719767	4.35609	up	--	--	--	--	--	--	--	--	--	--	--	--	--	--	--	--	--	--	--	--	--	--	--	--	--	--	--	--	--	--	[I]	Lipid transport and metabolism	--	--
F01.PB111227	--	--	--	--	--	--	--	--	--	--	--	--	0.0051399	-2.83694	down	--	--	--	--	--	--	--	--	--	--	--	--	--	--	--	--	--	--	--	--	--	--	--	--	--	--	--	--	--	--	--	--	--	--
F01.PB111255	--	--	--	--	--	--	--	--	--	--	--	--	5.95e-07	5.48939	up	--	--	--	--	--	--	--	--	--	--	--	--	--	--	--	--	--	--	--	--	--	--	--	--	--	--	--	--	--	--	--	--	--	--
F01.PB111285	3.14e-07	5.4913	up	3.65e-06	5.468	up	2.46e-07	5.64613	up	--	--	--	3.71e-08	5.63313	up	--	--	--	--	--	--	--	--	--	--	--	--	--	--	--	--	--	--	--	--	--	--	--	--	--	--	--	--	--	--	--	--	--	--
F01.PB111302	--	--	--	--	--	--	--	--	--	--	--	--	--	--	--	--	--	--	--	--	--	--	--	--	--	--	--	--	--	--	0.00456747	-3.5819	down	--	--	--	--	--	--	--	--	--	0.0088971	3.25425	up	[P]	Inorganic ion transport and metabolism	--	K14950|0|cam:101511566|probable cation-transporting ATPase-like; K14950 cation-transporting ATPase 13A1 [EC:3.6.3.-] (A)
F01.PB111303	0.0042559	3.47505	up	--	--	--	--	--	--	--	--	--	0.00545752	3.36193	up	--	--	--	--	--	--	--	--	--	--	--	--	--	--	--	--	--	--	--	--	--	--	--	--	--	--	--	--	--	--	[V]	Defense mechanisms	--	K05658|0|cam:101513128|putative ABC transporter B family member 8-like; K05658 ATP-binding cassette, subfamily B (MDR/TAP), member 1 [EC:3.6.3.44] (A)
F01.PB111309	1.62e-05	3.46784	up	--	--	--	--	--	--	--	--	--	--	--	--	--	--	--	--	--	--	--	--	--	--	--	--	--	--	--	--	--	--	--	--	--	--	--	--	--	--	--	--	--	--	[M]	Cell wall/membrane/envelope biogenesis	--	--
F01.PB111314	--	--	--	--	--	--	--	--	--	--	--	--	--	--	--	0.00414337	2.84877	up	--	--	--	--	--	--	--	--	--	--	--	--	--	--	--	--	--	--	--	--	--	--	--	--	--	--	--	--	--	--	--
F01.PB111328	0.00295951	Inf	up	--	--	--	--	--	--	0.00239175	Inf	up	1.46e-05	Inf	up	--	--	--	--	--	--	--	--	--	--	--	--	--	--	--	--	--	--	--	--	--	--	--	--	--	--	--	--	--	--	--	--	--	--
F01.PB111343	--	--	--	--	--	--	--	--	--	--	--	--	0.00218823	#NAME?	down	--	--	--	--	--	--	--	--	--	0.00161437	#NAME?	down	--	--	--	--	--	--	--	--	--	--	--	--	--	--	--	--	--	--	--	--	--	--
F01.PB111348	--	--	--	--	--	--	0.00968853	4.6155	up	--	--	--	--	--	--	0.00319491	Inf	up	0.0014219	Inf	up	--	--	--	--	--	--	--	--	--	--	--	--	--	--	--	--	--	--	--	--	--	--	--	--	[RTKL]	--	--	--
F01.PB111349	--	--	--	--	--	--	--	--	--	1.46e-05	4.58797	up	--	--	--	--	--	--	--	--	--	1.38e-05	4.63128	up	--	--	--	--	--	--	9.81e-05	4.3815	up	--	--	--	0.00581173	3.13521	up	--	--	--	1.47e-05	-4.93672	down	--	--	--	--
F01.PB111360	--	--	--	--	--	--	--	--	--	--	--	--	--	--	--	--	--	--	--	--	--	--	--	--	0.0028944	3.66567	up	--	--	--	--	--	--	--	--	--	--	--	--	0.00679369	3.60526	up	--	--	--	--	--	--	--
F01.PB111364	--	--	--	--	--	--	--	--	--	--	--	--	--	--	--	--	--	--	0.00131205	-2.95497	down	0.00046918	-3.54302	down	3.4e-05	-3.31286	down	--	--	--	--	--	--	--	--	--	--	--	--	--	--	--	--	--	--	[L]	Replication, recombination and repair	--	--
F01.PB111366	0.000487442	Inf	up	--	--	--	--	--	--	--	--	--	--	--	--	0.00176709	#NAME?	down	--	--	--	--	--	--	0.000872552	#NAME?	down	--	--	--	--	--	--	--	--	--	--	--	--	--	--	--	--	--	--	--	--	--	--
F01.PB111378	--	--	--	--	--	--	--	--	--	6.81e-07	5.23709	up	0.0014211	3.64249	up	--	--	--	--	--	--	--	--	--	--	--	--	--	--	--	--	--	--	--	--	--	--	--	--	--	--	--	--	--	--	--	--	--	K05387|0|mtr:MTR_5g024350|Glutamate receptor 3.6; K05387 glutamate receptor, ionotropic, plant (A)
F01.PB111382	--	--	--	--	--	--	--	--	--	0.00821702	3.95324	up	--	--	--	--	--	--	--	--	--	--	--	--	--	--	--	--	--	--	--	--	--	--	--	--	--	--	--	--	--	--	--	--	--	[E]	Amino acid transport and metabolism	--	K01590|1.03586e-119|mtr:MTR_2g008120|Histidine decarboxylase; K01590 histidine decarboxylase [EC:4.1.1.22] (A)
F01.PB111389	--	--	--	--	--	--	--	--	--	--	--	--	0.00993165	-2.68848	down	--	--	--	--	--	--	--	--	--	--	--	--	--	--	--	--	--	--	--	--	--	--	--	--	--	--	--	--	--	--	[T]	Signal transduction mechanisms	--	K12129|0|mtr:MTR_4g061360|Two-component response regulator-like PRR73; K12129 pseudo-response regulator 7 (A)
F01.PB111406	--	--	--	--	--	--	--	--	--	0.00225891	6.6922	up	--	--	--	--	--	--	--	--	--	0.000314817	Inf	up	--	--	--	--	--	--	0.00059072	Inf	up	--	--	--	0.000602171	Inf	up	--	--	--	--	--	--	--	--	--	--
F01.PB11141	0.000158435	3.08131	up	--	--	--	--	--	--	--	--	--	--	--	--	--	--	--	--	--	--	--	--	--	--	--	--	--	--	--	--	--	--	--	--	--	--	--	--	--	--	--	--	--	--	--	--	--	K08238|0|mtr:MTR_8g058450|Alpha-1 6-xylosyltransferase; K08238 xyloglucan 6-xylosyltransferase [EC:2.4.2.39] (A)
F01.PB111411	0.00283198	3.61835	up	--	--	--	--	--	--	--	--	--	--	--	--	--	--	--	--	--	--	--	--	--	--	--	--	--	--	--	--	--	--	--	--	--	--	--	--	--	--	--	--	--	--	--	--	--	--
F01.PB111423	--	--	--	0.00558228	Inf	up	--	--	--	--	--	--	--	--	--	--	--	--	--	--	--	--	--	--	--	--	--	--	--	--	--	--	--	--	--	--	--	--	--	--	--	--	--	--	--	--	--	--	--
F01.PB111432	--	--	--	--	--	--	--	--	--	0.00037474	#NAME?	down	--	--	--	--	--	--	--	--	--	1.9e-05	#NAME?	down	--	--	--	--	--	--	--	--	--	--	--	--	--	--	--	--	--	--	--	--	--	[L]	Replication, recombination and repair	--	K12813|0|mtr:MTR_6g061840|ATP-dependent RNA helicase dhx8; K12813 pre-mRNA-splicing factor ATP-dependent RNA helicase DHX16 [EC:3.6.4.13] (A)
F01.PB111455	--	--	--	--	--	--	--	--	--	--	--	--	0.00788179	3.29378	up	--	--	--	--	--	--	--	--	--	--	--	--	--	--	--	--	--	--	--	--	--	--	--	--	--	--	--	--	--	--	[R]	General function prediction only	--	K12608|2.06401e-52|cam:101495531|ABC transporter I family member 19-like; K12608 CCR4-NOT complex subunit CAF16 (A)
F01.PB111456	--	--	--	--	--	--	--	--	--	0.000158232	3.61022	up	--	--	--	--	--	--	--	--	--	2.78e-06	4.77297	up	--	--	--	--	--	--	0.000142394	4.19626	up	--	--	--	0.00212247	3.35747	up	--	--	--	6.33e-05	-4.06079	down	[R]	General function prediction only	--	--
F01.PB111457	--	--	--	--	--	--	--	--	--	--	--	--	--	--	--	--	--	--	--	--	--	--	--	--	0.00534946	-2.82083	down	--	--	--	--	--	--	--	--	--	--	--	--	--	--	--	--	--	--	--	--	--	--
F01.PB111459	--	--	--	--	--	--	--	--	--	--	--	--	--	--	--	--	--	--	--	--	--	--	--	--	--	--	--	--	--	--	0.000717404	Inf	up	--	--	--	--	--	--	--	--	--	0.000601255	#NAME?	down	--	--	--	--
F01.PB11147	7.98e-06	-3.6066	down	--	--	--	--	--	--	--	--	--	--	--	--	--	--	--	0.00533661	2.91483	up	--	--	--	0.000319309	3.16522	up	--	--	--	--	--	--	--	--	--	--	--	--	--	--	--	--	--	--	--	--	--	K15191|0|mtr:MTR_2g019620|La-related protein; K15191 La-related protein 7 (A)
F01.PB111478	--	--	--	0.00445102	2.97752	up	--	--	--	--	--	--	--	--	--	--	--	--	--	--	--	--	--	--	--	--	--	--	--	--	--	--	--	--	--	--	--	--	--	--	--	--	--	--	--	[RTKL]	--	--	--
F01.PB111488	--	--	--	0.00902354	4.74858	up	--	--	--	0.00352692	4.887	up	0.000243901	5.39123	up	--	--	--	--	--	--	--	--	--	--	--	--	--	--	--	--	--	--	--	--	--	--	--	--	--	--	--	--	--	--	[TDBLU]	--	--	K00888|0|mtr:MTR_8g093570|Phosphatidylinositol 4-kinase; K00888 phosphatidylinositol 4-kinase [EC:2.7.1.67] (A)
F01.PB111499	1.05e-09	6.27456	up	--	--	--	--	--	--	0.000155098	5.16234	up	3.22e-05	5.0401	up	0.00922625	-2.90378	down	--	--	--	--	--	--	--	--	--	--	--	--	--	--	--	--	--	--	--	--	--	--	--	--	--	--	--	--	--	--	--
F01.PB11152	--	--	--	--	--	--	--	--	--	0.00678913	2.69739	up	--	--	--	--	--	--	--	--	--	0.000143194	3.84461	up	--	--	--	--	--	--	--	--	--	--	--	--	0.0071089	3.09022	up	--	--	--	0.00676262	-2.98191	down	--	--	--	--
F01.PB111557	--	--	--	0.00383113	3.49244	up	0.0034978	3.38386	up	0.00278028	3.56283	up	0.00013166	3.7451	up	--	--	--	--	--	--	--	--	--	--	--	--	--	--	--	--	--	--	--	--	--	--	--	--	--	--	--	--	--	--	[P]	Inorganic ion transport and metabolism	--	K01537|0|cam:101494795|calcium-transporting ATPase 4, plasma membrane-type-like; K01537 Ca2+-transporting ATPase [EC:3.6.3.8] (A)
F01.PB111559	--	--	--	8.33e-05	4.00676	up	--	--	--	0.00477399	3.64264	up	--	--	--	0.00485901	3.23866	up	--	--	--	--	--	--	--	--	--	--	--	--	--	--	--	--	--	--	--	--	--	--	--	--	--	--	--	[K]	Transcription	--	K11592|0|mtr:MTR_2g030490|Endoribonuclease Dicer; K11592 endoribonuclease Dicer [EC:3.1.26.-] (A)
F01.PB111568	0.0026541	Inf	up	--	--	--	--	--	--	--	--	--	0.00137969	Inf	up	--	--	--	--	--	--	--	--	--	--	--	--	--	--	--	--	--	--	--	--	--	--	--	--	--	--	--	--	--	--	--	--	--	K18875|4.39257e-177|mtr:MTR_3g079340|hypothetical protein; K18875 enhanced disease susceptibility 1 protein (A)
F01.PB11157	--	--	--	0.000296033	Inf	up	--	--	--	--	--	--	--	--	--	--	--	--	--	--	--	--	--	--	--	--	--	--	--	--	0.000791473	#NAME?	down	--	--	--	--	--	--	--	--	--	--	--	--	--	--	--	--
F01.PB111570	--	--	--	0.00925966	4.101	up	0.00602028	4.08294	up	--	--	--	1.02e-06	5.27471	up	--	--	--	--	--	--	--	--	--	--	--	--	--	--	--	--	--	--	--	--	--	--	--	--	--	--	--	--	--	--	--	--	--	--
F01.PB111575	--	--	--	--	--	--	--	--	--	--	--	--	--	--	--	--	--	--	--	--	--	--	--	--	4.91e-05	Inf	up	--	--	--	--	--	--	--	--	--	--	--	--	--	--	--	--	--	--	[S]	Function unknown	--	--
F01.PB111580	--	--	--	--	--	--	--	--	--	--	--	--	--	--	--	--	--	--	--	--	--	--	--	--	--	--	--	--	--	--	--	--	--	0.00244925	Inf	up	--	--	--	--	--	--	--	--	--	--	--	--	K12837|0|cam:101493745|serine/arginine repetitive matrix protein 2-like; K12837 splicing factor U2AF 65 kDa subunit (A)
F01.PB111582	--	--	--	--	--	--	--	--	--	--	--	--	--	--	--	--	--	--	--	--	--	0.00930233	4.28648	up	--	--	--	--	--	--	--	--	--	--	--	--	--	--	--	--	--	--	--	--	--	--	--	--	--
F01.PB111591	--	--	--	--	--	--	--	--	--	--	--	--	--	--	--	--	--	--	--	--	--	5.03e-07	#NAME?	down	--	--	--	--	--	--	--	--	--	--	--	--	--	--	--	--	--	--	--	--	--	[T]	Signal transduction mechanisms	--	--
F01.PB111600	--	--	--	--	--	--	--	--	--	--	--	--	--	--	--	--	--	--	0.000625373	#NAME?	down	--	--	--	0.000208251	#NAME?	down	--	--	--	--	--	--	--	--	--	--	--	--	--	--	--	--	--	--	--	--	--	--
F01.PB111609	--	--	--	--	--	--	--	--	--	8.18e-06	Inf	up	--	--	--	--	--	--	--	--	--	--	--	--	--	--	--	--	--	--	--	--	--	--	--	--	--	--	--	--	--	--	--	--	--	--	--	--	--
F01.PB111632	--	--	--	--	--	--	0.0051606	3.80412	up	--	--	--	--	--	--	--	--	--	--	--	--	--	--	--	--	--	--	--	--	--	--	--	--	--	--	--	--	--	--	--	--	--	--	--	--	[S]	Function unknown	--	--
F01.PB111648	--	--	--	0.00449048	Inf	up	0.00606082	Inf	up	0.00484413	Inf	up	0.00078019	Inf	up	--	--	--	--	--	--	--	--	--	--	--	--	--	--	--	--	--	--	--	--	--	--	--	--	--	--	--	--	--	--	[G]	Carbohydrate transport and metabolism	--	K17108|0|mtr:MTR_1g072720|Non-lysosomal glucosylceramidase; K17108 non-lysosomal glucosylceramidase [EC:3.2.1.45] (A)
F01.PB111651	--	--	--	--	--	--	--	--	--	--	--	--	--	--	--	--	--	--	--	--	--	--	--	--	0.000527719	-4.82211	down	--	--	--	--	--	--	--	--	--	--	--	--	--	--	--	--	--	--	--	--	--	--
F01.PB111652	--	--	--	--	--	--	--	--	--	--	--	--	0.009439	2.6907	up	--	--	--	--	--	--	--	--	--	--	--	--	--	--	--	--	--	--	--	--	--	--	--	--	--	--	--	--	--	--	--	--	--	K08232|1.31504e-95|cam:101489296|monodehydroascorbate reductase-like; K08232 monodehydroascorbate reductase (NADH) [EC:1.6.5.4] (A)
F01.PB111656	--	--	--	--	--	--	--	--	--	--	--	--	--	--	--	--	--	--	--	--	--	--	--	--	--	--	--	--	--	--	--	--	--	--	--	--	0.00271499	5.59221	up	--	--	--	--	--	--	[ER]	--	--	K00264|0|cam:101509615|glutamate synthase [NADH], amyloplastic-like; K00264 glutamate synthase (NADPH/NADH) [EC:1.4.1.13 1.4.1.14] (A)
F01.PB111663	0.000768631	3.67687	up	--	--	--	--	--	--	--	--	--	--	--	--	0.00359355	-3.7743	down	--	--	--	--	--	--	0.000945536	-3.74968	down	--	--	--	--	--	--	--	--	--	--	--	--	--	--	--	--	--	--	--	--	--	--
F01.PB11167	--	--	--	--	--	--	--	--	--	0.00641366	-3.34762	down	--	--	--	--	--	--	--	--	--	--	--	--	--	--	--	--	--	--	--	--	--	--	--	--	--	--	--	--	--	--	--	--	--	[IQ]	--	--	--
F01.PB111670	--	--	--	--	--	--	--	--	--	--	--	--	0.000678223	3.60636	up	--	--	--	--	--	--	--	--	--	--	--	--	--	--	--	--	--	--	--	--	--	--	--	--	--	--	--	--	--	--	--	--	--	--
F01.PB111672	0.00828555	4.97695	up	--	--	--	0.000207442	6.10197	up	--	--	--	--	--	--	--	--	--	--	--	--	--	--	--	--	--	--	--	--	--	--	--	--	--	--	--	--	--	--	--	--	--	--	--	--	[M]	Cell wall/membrane/envelope biogenesis	--	K10999|0|mtr:MTR_3g107520|Cellulose synthase; K10999 cellulose synthase A [EC:2.4.1.12] (A)
F01.PB111676	--	--	--	--	--	--	--	--	--	5.29e-05	3.76078	up	--	--	--	--	--	--	--	--	--	--	--	--	--	--	--	--	--	--	0.000112975	4.15355	up	--	--	--	--	--	--	--	--	--	0.000431724	-3.60787	down	[M]	Cell wall/membrane/envelope biogenesis	--	K00695|0|cam:101490898|sucrose synthase 2-like; K00695 sucrose synthase [EC:2.4.1.13] (A)
F01.PB111678	--	--	--	--	--	--	--	--	--	--	--	--	--	--	--	--	--	--	--	--	--	--	--	--	--	--	--	--	--	--	0.00396232	Inf	up	--	--	--	--	--	--	--	--	--	--	--	--	--	--	--	--
F01.PB111680	--	--	--	3.82e-13	Inf	up	--	--	--	--	--	--	1.18e-05	Inf	up	1.92e-12	Inf	up	--	--	--	--	--	--	2.52e-05	Inf	up	--	--	--	0.00344346	-3.63005	down	--	--	--	--	--	--	--	--	--	--	--	--	[S]	Function unknown	--	K13420|0|gmx:100817960|LRR receptor-like serine/threonine-protein kinase FLS2-like; K13420 LRR receptor-like serine/threonine-protein kinase FLS2 [EC:2.7.11.1] (A)
F01.PB111694	--	--	--	--	--	--	--	--	--	2e-05	#NAME?	down	3.71e-06	#NAME?	down	--	--	--	--	--	--	2.98e-06	#NAME?	down	3.14e-07	#NAME?	down	--	--	--	--	--	--	--	--	--	3.82e-06	#NAME?	down	3.22e-07	#NAME?	down	--	--	--	--	--	--	K12391|0|cam:101495931|AP-1 complex subunit gamma-2-like; K12391 AP-1 complex subunit gamma-1 (A)
F01.PB111708	--	--	--	--	--	--	--	--	--	--	--	--	--	--	--	--	--	--	--	--	--	--	--	--	--	--	--	--	--	--	--	--	--	--	--	--	0.00911794	-3.38508	down	--	--	--	--	--	--	--	--	--	K14400|0|mtr:MTR_7g103840|Pre-mRNA cleavage complex 2 protein Pcf11; K14400 pre-mRNA cleavage complex 2 protein Pcf11 (A)
F01.PB111722	--	--	--	--	--	--	--	--	--	--	--	--	--	--	--	0.00531547	-2.90836	down	--	--	--	--	--	--	0.000168975	-3.42174	down	--	--	--	--	--	--	--	--	--	--	--	--	--	--	--	--	--	--	--	--	--	--
F01.PB111730	0.0046138	Inf	up	0.000210765	Inf	up	0.00115443	Inf	up	--	--	--	4.08e-05	Inf	up	--	--	--	--	--	--	--	--	--	--	--	--	--	--	--	--	--	--	--	--	--	--	--	--	--	--	--	--	--	--	[S]	Function unknown	--	--
F01.PB111740	--	--	--	--	--	--	0.000691701	Inf	up	--	--	--	--	--	--	--	--	--	--	--	--	--	--	--	--	--	--	--	--	--	--	--	--	--	--	--	--	--	--	--	--	--	--	--	--	--	--	--	--
F01.PB111768	3.39e-09	6.86693	up	--	--	--	3.57e-06	6.19901	up	1.05e-09	7.48287	up	2.42e-14	7.76943	up	--	--	--	--	--	--	--	--	--	--	--	--	--	--	--	--	--	--	--	--	--	--	--	--	--	--	--	--	--	--	[O]	Posttranslational modification, protein turnover, chaperones	--	K06689|3.28228e-22|csv:101224675|ubiquitin-conjugating enzyme E2 28-like; K06689 ubiquitin-conjugating enzyme E2 D/E [EC:6.3.2.19] (A)
F01.PB111771	--	--	--	--	--	--	0.00657401	-2.3766	down	0.00434486	-2.83399	down	0.000581083	-2.6306	down	--	--	--	--	--	--	--	--	--	--	--	--	--	--	--	--	--	--	--	--	--	--	--	--	--	--	--	--	--	--	[Z]	Cytoskeleton	--	--
F01.PB111773	--	--	--	--	--	--	--	--	--	--	--	--	0.000147526	3.743	up	--	--	--	--	--	--	--	--	--	--	--	--	--	--	--	--	--	--	--	--	--	--	--	--	--	--	--	--	--	--	[RTKL]	--	--	--
F01.PB111775	0.00381287	3.23691	up	--	--	--	--	--	--	--	--	--	--	--	--	--	--	--	--	--	--	--	--	--	--	--	--	--	--	--	--	--	--	--	--	--	--	--	--	--	--	--	--	--	--	--	--	--	--
F01.PB11178	6.59e-07	3.79806	up	--	--	--	--	--	--	--	--	--	0.00320506	2.41152	up	0.00995118	-2.5239	down	--	--	--	--	--	--	--	--	--	--	--	--	--	--	--	--	--	--	--	--	--	--	--	--	--	--	--	--	--	--	--
F01.PB111792	0.000133021	2.97217	up	--	--	--	--	--	--	--	--	--	--	--	--	--	--	--	--	--	--	--	--	--	--	--	--	--	--	--	--	--	--	--	--	--	--	--	--	--	--	--	--	--	--	[M]	Cell wall/membrane/envelope biogenesis	--	--
F01.PB111795	--	--	--	--	--	--	--	--	--	--	--	--	--	--	--	--	--	--	0.00847028	Inf	up	1.79e-05	Inf	up	--	--	--	--	--	--	--	--	--	--	--	--	--	--	--	--	--	--	--	--	--	[O]	Posttranslational modification, protein turnover, chaperones	--	K10575|3.44333e-22|csv:101225267|ubiquitin-conjugating enzyme E2 7-like; K10575 ubiquitin-conjugating enzyme E2 G1 [EC:6.3.2.19] (A)
F01.PB1118	--	--	--	--	--	--	--	--	--	--	--	--	--	--	--	--	--	--	--	--	--	--	--	--	0.00211524	4.43745	up	--	--	--	--	--	--	--	--	--	--	--	--	--	--	--	8.04e-06	Inf	up	[T]	Signal transduction mechanisms	--	K17506|7.83578e-92|mtr:MTR_1g013400|Protein phosphatase 2C; K17506 protein phosphatase 1L [EC:3.1.3.16] (A)
F01.PB111804	0.00218237	3.89077	up	--	--	--	--	--	--	--	--	--	--	--	--	--	--	--	--	--	--	--	--	--	--	--	--	--	--	--	--	--	--	--	--	--	--	--	--	--	--	--	--	--	--	[RTKL]	--	--	--
F01.PB111805	--	--	--	--	--	--	0.00656734	#NAME?	down	--	--	--	--	--	--	--	--	--	--	--	--	--	--	--	--	--	--	--	--	--	--	--	--	--	--	--	2.56e-06	Inf	up	5.16e-06	Inf	up	--	--	--	--	--	--	K14972|0|mtr:MTR_2g104400|hypothetical protein; K14972 PAX-interacting protein 1 (A)
F01.PB111816	--	--	--	0.00119112	#NAME?	down	--	--	--	--	--	--	0.00479795	-6.09029	down	--	--	--	--	--	--	--	--	--	--	--	--	--	--	--	--	--	--	--	--	--	--	--	--	--	--	--	--	--	--	--	--	--	--
F01.PB111825	--	--	--	0.00678852	3.2941	up	--	--	--	0.00306394	3.50291	up	0.00440964	3.07645	up	--	--	--	--	--	--	--	--	--	--	--	--	--	--	--	--	--	--	--	--	--	--	--	--	--	--	--	--	--	--	--	--	--	--
F01.PB111831	--	--	--	0.0077762	Inf	up	--	--	--	--	--	--	--	--	--	--	--	--	--	--	--	--	--	--	--	--	--	--	--	--	--	--	--	--	--	--	--	--	--	--	--	--	--	--	--	[M]	Cell wall/membrane/envelope biogenesis	--	K10999|0|mtr:MTR_3g030040|Cellulose synthase; K10999 cellulose synthase A [EC:2.4.1.12] (A)
F01.PB111835	--	--	--	--	--	--	--	--	--	--	--	--	--	--	--	--	--	--	--	--	--	--	--	--	--	--	--	--	--	--	--	--	--	--	--	--	--	--	--	--	--	--	0.000796662	Inf	up	--	--	--	K12446|0|mtr:MTR_1g009190|Galactokinase like protein; K12446 L-arabinokinase [EC:2.7.1.46] (A)
F01.PB111848	--	--	--	--	--	--	--	--	--	0.00140094	4.47898	up	--	--	--	--	--	--	--	--	--	1.2e-06	Inf	up	--	--	--	--	--	--	--	--	--	--	--	--	--	--	--	--	--	--	--	--	--	[RTKL]	--	--	K13420|0|cam:101509434|LRR receptor-like serine/threonine-protein kinase FLS2-like; K13420 LRR receptor-like serine/threonine-protein kinase FLS2 [EC:2.7.11.1] (A)
F01.PB111856	--	--	--	--	--	--	--	--	--	--	--	--	--	--	--	--	--	--	--	--	--	--	--	--	--	--	--	--	--	--	0.000273316	Inf	up	--	--	--	--	--	--	--	--	--	--	--	--	--	--	--	K12822|0|mtr:MTR_5g034430|RNA-binding protein; K12822 RNA-binding protein 25 (A)
F01.PB11188	--	--	--	--	--	--	--	--	--	--	--	--	--	--	--	--	--	--	--	--	--	--	--	--	--	--	--	0.00297395	5.21415	up	--	--	--	--	--	--	--	--	--	--	--	--	--	--	--	[HC]	--	--	K10534|0|mtr:MTR_3g073180|Nitrate reductase; K10534 nitrate reductase (NAD(P)H) [EC:1.7.1.1 1.7.1.2 1.7.1.3] (A)
F01.PB111907	--	--	--	--	--	--	--	--	--	--	--	--	--	--	--	--	--	--	--	--	--	--	--	--	--	--	--	0.00601711	-4.75023	down	--	--	--	--	--	--	--	--	--	--	--	--	--	--	--	[G]	Carbohydrate transport and metabolism	--	K00134|1.1708e-36|mtr:MTR_2g065470|Glyceraldehyde-3-phosphate dehydrogenase; K00134 glyceraldehyde 3-phosphate dehydrogenase [EC:1.2.1.12] (A)
F01.PB111910	3.62e-05	3.37353	up	--	--	--	--	--	--	--	--	--	--	--	--	--	--	--	--	--	--	--	--	--	--	--	--	--	--	--	--	--	--	--	--	--	--	--	--	--	--	--	--	--	--	--	--	--	--
F01.PB111912	--	--	--	--	--	--	--	--	--	--	--	--	--	--	--	--	--	--	--	--	--	0.000104831	Inf	up	--	--	--	--	--	--	--	--	--	--	--	--	--	--	--	--	--	--	0.000238356	#NAME?	down	--	--	--	--
F01.PB111928	--	--	--	--	--	--	--	--	--	--	--	--	--	--	--	--	--	--	--	--	--	--	--	--	--	--	--	--	--	--	--	--	--	--	--	--	--	--	--	--	--	--	0.00491799	-4.4944	down	--	--	--	--
F01.PB111950	0.000453414	4.75757	up	--	--	--	--	--	--	--	--	--	--	--	--	--	--	--	--	--	--	--	--	--	--	--	--	--	--	--	--	--	--	--	--	--	--	--	--	--	--	--	--	--	--	--	--	--	--
F01.PB111951	--	--	--	6.27e-05	4.01228	up	0.00175112	3.34024	up	0.00992629	3.1456	up	0.00258685	3.0989	up	--	--	--	--	--	--	--	--	--	--	--	--	--	--	--	--	--	--	--	--	--	--	--	--	--	--	--	--	--	--	[RTKL]	--	--	--
F01.PB111965	--	--	--	--	--	--	--	--	--	0.00139089	3.40826	up	--	--	--	--	--	--	--	--	--	--	--	--	--	--	--	--	--	--	--	--	--	--	--	--	--	--	--	--	--	--	--	--	--	[K]	Transcription	--	K11592|0|mtr:MTR_2g030490|Endoribonuclease Dicer; K11592 endoribonuclease Dicer [EC:3.1.26.-] (A)
F01.PB111971	3.48e-06	Inf	up	0.000331957	Inf	up	1.59e-05	Inf	up	--	--	--	0.000112494	Inf	up	--	--	--	--	--	--	--	--	--	--	--	--	--	--	--	--	--	--	--	--	--	--	--	--	--	--	--	--	--	--	--	--	--	--
F01.PB111974	--	--	--	--	--	--	--	--	--	--	--	--	--	--	--	--	--	--	--	--	--	--	--	--	--	--	--	--	--	--	--	--	--	--	--	--	--	--	--	--	--	--	0.00710665	5.60648	up	[RTKL]	--	--	--
F01.PB111992	--	--	--	--	--	--	--	--	--	7.54e-06	Inf	up	--	--	--	--	--	--	--	--	--	1.36e-05	Inf	up	--	--	--	--	--	--	2.79e-05	Inf	up	--	--	--	2.7e-05	Inf	up	--	--	--	1.46e-05	#NAME?	down	--	--	--	--
F01.PB111993	0.000112404	5.10912	up	0.00143134	4.86727	up	--	--	--	--	--	--	--	--	--	--	--	--	--	--	--	0.0010316	-4.84875	down	--	--	--	--	--	--	0.00688653	-4.60111	down	--	--	--	--	--	--	--	--	--	--	--	--	--	--	--	--
F01.PB112	--	--	--	--	--	--	--	--	--	0.00214793	-2.94149	down	--	--	--	--	--	--	--	--	--	0.0029073	-3.05388	down	--	--	--	--	--	--	--	--	--	--	--	--	--	--	--	--	--	--	--	--	--	[T]	Signal transduction mechanisms	--	--
F01.PB112016	--	--	--	--	--	--	--	--	--	0.00522847	4.58527	up	--	--	--	--	--	--	--	--	--	--	--	--	--	--	--	--	--	--	--	--	--	--	--	--	--	--	--	--	--	--	0.000282103	#NAME?	down	--	--	--	--
F01.PB112017	--	--	--	--	--	--	0.000434329	#NAME?	down	--	--	--	--	--	--	--	--	--	--	--	--	--	--	--	--	--	--	--	--	--	--	--	--	--	--	--	1.63e-05	Inf	up	--	--	--	--	--	--	[RTKL]	--	--	K08790|5.45216e-152|mtr:MTR_1g019340|Serine/threonine protein kinase 38-like protein; K08790 serine/threonine kinase 38 [EC:2.7.11.1] (A)
F01.PB112020	--	--	--	--	--	--	--	--	--	0.00181056	3.16522	up	--	--	--	--	--	--	--	--	--	--	--	--	--	--	--	--	--	--	--	--	--	--	--	--	--	--	--	--	--	--	0.00187777	-3.44597	down	[S]	Function unknown	--	--
F01.PB112022	--	--	--	--	--	--	--	--	--	--	--	--	0.00499065	3.86833	up	--	--	--	--	--	--	--	--	--	--	--	--	--	--	--	--	--	--	--	--	--	--	--	--	--	--	--	--	--	--	[P]	Inorganic ion transport and metabolism	--	K03320|0|mtr:MTR_7g069640|Ammonium transporter 3 member; K03320 ammonium transporter, Amt family (A)
F01.PB112026	--	--	--	0.000984862	3.97013	up	--	--	--	--	--	--	--	--	--	--	--	--	--	--	--	--	--	--	--	--	--	--	--	--	--	--	--	--	--	--	--	--	--	--	--	--	--	--	--	--	--	--	--
F01.PB112028	--	--	--	--	--	--	--	--	--	--	--	--	0.0019862	3.31791	up	--	--	--	--	--	--	--	--	--	--	--	--	--	--	--	--	--	--	--	--	--	--	--	--	--	--	--	--	--	--	[O]	Posttranslational modification, protein turnover, chaperones	--	K09503|7.40497e-138|mtr:MTR_4g050420|DnaJ; K09503 DnaJ homolog subfamily A member 2 (A)
F01.PB112036	0.00424824	2.5101	up	--	--	--	--	--	--	0.00781933	2.70582	up	--	--	--	--	--	--	--	--	--	--	--	--	--	--	--	--	--	--	--	--	--	--	--	--	--	--	--	--	--	--	--	--	--	--	--	--	--
F01.PB11204	--	--	--	0.00970082	2.95829	up	0.00366102	3.03464	up	--	--	--	0.000695821	3.1348	up	--	--	--	--	--	--	--	--	--	--	--	--	--	--	--	--	--	--	--	--	--	--	--	--	--	--	--	--	--	--	--	--	--	--
F01.PB112043	--	--	--	--	--	--	0.006218	-4.2372	down	--	--	--	0.00226976	-4.23139	down	--	--	--	--	--	--	--	--	--	--	--	--	--	--	--	--	--	--	--	--	--	--	--	--	--	--	--	--	--	--	[Z]	Cytoskeleton	--	K10406|0|cam:101499500|kinesin-4-like; K10406 kinesin family member C2/C3 (A)
F01.PB112044	--	--	--	--	--	--	--	--	--	--	--	--	0.000170297	Inf	up	--	--	--	--	--	--	--	--	--	--	--	--	--	--	--	--	--	--	--	--	--	--	--	--	--	--	--	--	--	--	--	--	--	--
F01.PB112047	--	--	--	0.00442609	4.161	up	0.00873521	3.86845	up	--	--	--	--	--	--	--	--	--	--	--	--	--	--	--	--	--	--	--	--	--	--	--	--	--	--	--	--	--	--	--	--	--	--	--	--	[S]	Function unknown	--	--
F01.PB112059	--	--	--	--	--	--	--	--	--	--	--	--	--	--	--	--	--	--	--	--	--	0.00291136	#NAME?	down	0.00282563	#NAME?	down	--	--	--	--	--	--	--	--	--	--	--	--	--	--	--	--	--	--	--	--	--	--
F01.PB112062	--	--	--	--	--	--	--	--	--	--	--	--	--	--	--	--	--	--	--	--	--	0.000495008	-3.52968	down	0.00817561	-2.54837	down	--	--	--	--	--	--	--	--	--	--	--	--	--	--	--	--	--	--	[R]	General function prediction only	--	K10251|0|mtr:MTR_3g086210|Short-chain dehydrogenase/reductase; K10251 17beta-estradiol 17-dehydrogenase / very-long-chain 3-oxoacyl-CoA reductase [EC:1.1.1.62 1.1.1.330] (A)
F01.PB112087	--	--	--	--	--	--	--	--	--	--	--	--	--	--	--	--	--	--	--	--	--	--	--	--	--	--	--	--	--	--	--	--	--	--	--	--	--	--	--	0.00366558	-4.85125	down	--	--	--	[R]	General function prediction only	--	K16302|0|cam:101495819|DUF21 domain-containing protein At4g14240-like; K16302 metal transporter CNNM (A)
F01.PB112094	0.00454261	Inf	up	--	--	--	--	--	--	--	--	--	--	--	--	--	--	--	--	--	--	--	--	--	--	--	--	--	--	--	--	--	--	--	--	--	--	--	--	--	--	--	--	--	--	--	--	--	--
F01.PB112097	--	--	--	--	--	--	--	--	--	--	--	--	--	--	--	--	--	--	--	--	--	--	--	--	--	--	--	--	--	--	--	--	--	--	--	--	--	--	--	--	--	--	0.000437575	Inf	up	--	--	--	--
F01.PB112106	0.00120999	#NAME?	down	--	--	--	--	--	--	--	--	--	--	--	--	--	--	--	--	--	--	--	--	--	--	--	--	--	--	--	--	--	--	--	--	--	--	--	--	--	--	--	--	--	--	[S]	Function unknown	--	--
F01.PB112117	0.0033681	2.52961	up	--	--	--	--	--	--	--	--	--	--	--	--	--	--	--	--	--	--	0.00151625	-3.33429	down	--	--	--	--	--	--	--	--	--	--	--	--	--	--	--	--	--	--	--	--	--	[ER]	--	--	K00264|0|cam:101509615|glutamate synthase [NADH], amyloplastic-like; K00264 glutamate synthase (NADPH/NADH) [EC:1.4.1.13 1.4.1.14] (A)
F01.PB112125	--	--	--	--	--	--	0.00159157	Inf	up	--	--	--	--	--	--	--	--	--	--	--	--	--	--	--	--	--	--	--	--	--	--	--	--	--	--	--	--	--	--	--	--	--	--	--	--	--	--	--	K14400|0|mtr:MTR_7g103840|Pre-mRNA cleavage complex 2 protein Pcf11; K14400 pre-mRNA cleavage complex 2 protein Pcf11 (A)
F01.PB112144	0.00201384	3.72251	up	0.0024041	3.98729	up	--	--	--	--	--	--	--	--	--	--	--	--	--	--	--	--	--	--	--	--	--	--	--	--	--	--	--	--	--	--	--	--	--	--	--	--	--	--	--	--	--	--	--
F01.PB11215	9.07e-05	3.45389	up	--	--	--	--	--	--	--	--	--	--	--	--	0.00624296	-2.97407	down	0.00582643	-2.95142	down	--	--	--	0.00496382	-2.66809	down	--	--	--	--	--	--	--	--	--	--	--	--	--	--	--	--	--	--	--	--	--	--
F01.PB112168	2.99e-05	4.43751	up	--	--	--	--	--	--	0.0029822	3.94458	up	--	--	--	--	--	--	--	--	--	--	--	--	--	--	--	--	--	--	--	--	--	--	--	--	--	--	--	--	--	--	--	--	--	--	--	--	--
F01.PB112173	--	--	--	0.00275883	#NAME?	down	--	--	--	--	--	--	--	--	--	--	--	--	--	--	--	--	--	--	--	--	--	--	--	--	--	--	--	--	--	--	--	--	--	--	--	--	--	--	--	--	--	--	K12391|0|mtr:MTR_5g034780|AP-1 complex subunit gamma-1; K12391 AP-1 complex subunit gamma-1 (A)
F01.PB112176	--	--	--	--	--	--	--	--	--	--	--	--	0.00757844	3.74106	up	--	--	--	--	--	--	--	--	--	--	--	--	--	--	--	--	--	--	--	--	--	--	--	--	--	--	--	--	--	--	--	--	--	--
F01.PB112178	--	--	--	--	--	--	--	--	--	--	--	--	--	--	--	--	--	--	3.85e-05	Inf	up	0.00170149	Inf	up	--	--	--	--	--	--	--	--	--	--	--	--	--	--	--	--	--	--	--	--	--	--	--	--	--
F01.PB11218	--	--	--	--	--	--	--	--	--	--	--	--	--	--	--	0.00200253	-3.22809	down	--	--	--	--	--	--	--	--	--	--	--	--	--	--	--	--	--	--	--	--	--	--	--	--	--	--	--	--	--	--	--
F01.PB112181	--	--	--	--	--	--	--	--	--	--	--	--	--	--	--	--	--	--	--	--	--	0.00256435	#NAME?	down	--	--	--	--	--	--	--	--	--	--	--	--	--	--	--	--	--	--	--	--	--	--	--	--	--
F01.PB112183	2.67e-11	Inf	up	--	--	--	5.29e-06	Inf	up	1.77e-06	Inf	up	1.88e-07	Inf	up	--	--	--	--	--	--	--	--	--	--	--	--	--	--	--	--	--	--	--	--	--	--	--	--	--	--	--	--	--	--	--	--	--	--
F01.PB112193	--	--	--	--	--	--	0.00407271	#NAME?	down	--	--	--	--	--	--	--	--	--	--	--	--	--	--	--	--	--	--	--	--	--	--	--	--	--	--	--	--	--	--	--	--	--	--	--	--	--	--	--	--
F01.PB112194	--	--	--	--	--	--	--	--	--	--	--	--	--	--	--	--	--	--	--	--	--	--	--	--	0.00108551	-2.9702	down	--	--	--	--	--	--	--	--	--	--	--	--	--	--	--	--	--	--	--	--	--	--
F01.PB112206	1.54e-06	5.20328	up	--	--	--	0.00302495	4.17974	up	--	--	--	0.000261452	4.44954	up	--	--	--	--	--	--	--	--	--	--	--	--	--	--	--	--	--	--	--	--	--	--	--	--	--	--	--	--	--	--	--	--	--	--
F01.PB112209	4.92e-05	4.03265	up	--	--	--	--	--	--	0.000395562	4.06088	up	4.35e-05	3.9786	up	--	--	--	--	--	--	--	--	--	--	--	--	--	--	--	--	--	--	--	--	--	--	--	--	--	--	--	--	--	--	--	--	--	--
F01.PB112219	--	--	--	--	--	--	--	--	--	--	--	--	0.00372913	4.38416	up	--	--	--	--	--	--	--	--	--	--	--	--	--	--	--	--	--	--	--	--	--	--	--	--	--	--	--	--	--	--	[C]	Energy production and conversion	--	K00130|1.55811e-115|mtr:MTR_4g106510|Betaine-aldehyde dehydrogenase; K00130 betaine-aldehyde dehydrogenase [EC:1.2.1.8] (A)
F01.PB112230	--	--	--	--	--	--	--	--	--	0.00486035	-5.30685	down	--	--	--	--	--	--	--	--	--	0.000111226	-6.60279	down	--	--	--	--	--	--	0.000557343	-6.49373	down	--	--	--	--	--	--	--	--	--	0.00131129	6.10485	up	[G]	Carbohydrate transport and metabolism	--	K09422|6.97713e-63|gmx:100782199|transcription factor MYB86-like; K09422 myb proto-oncogene protein, plant (A)
F01.PB112236	0.00639755	5.30334	up	--	--	--	6.07e-06	4.92866	up	--	--	--	3.15e-06	4.82111	up	--	--	--	--	--	--	--	--	--	--	--	--	--	--	--	--	--	--	--	--	--	--	--	--	--	--	--	--	--	--	[T]	Signal transduction mechanisms	--	K17506|3.31277e-91|mtr:MTR_5g071550|Protein phosphatase 2C; K17506 protein phosphatase 1L [EC:3.1.3.16] (A)
F01.PB112253	--	--	--	0.00088766	Inf	up	--	--	--	0.000809484	Inf	up	--	--	--	--	--	--	--	--	--	--	--	--	--	--	--	--	--	--	--	--	--	--	--	--	--	--	--	--	--	--	--	--	--	[RTKL]	--	--	K07376|0|mtr:MTR_6g087000|Protein phosphatase 2C and cyclic nucleotide-binding/kinase domain-containing protein; K07376 protein kinase, cGMP-dependent [EC:2.7.11.12] (A)
F01.PB112263	0.00975522	-3.17866	down	--	--	--	--	--	--	--	--	--	--	--	--	--	--	--	--	--	--	--	--	--	--	--	--	--	--	--	--	--	--	--	--	--	--	--	--	--	--	--	--	--	--	--	--	--	--
F01.PB112268	--	--	--	--	--	--	--	--	--	--	--	--	--	--	--	--	--	--	--	--	--	--	--	--	4.15e-07	-7.38923	down	--	--	--	--	--	--	--	--	--	--	--	--	--	--	--	--	--	--	--	--	--	--
F01.PB112284	--	--	--	--	--	--	--	--	--	0.000641928	Inf	up	0.00690332	Inf	up	--	--	--	--	--	--	--	--	--	--	--	--	--	--	--	--	--	--	--	--	--	--	--	--	--	--	--	--	--	--	--	--	--	--
F01.PB112287	--	--	--	1.59e-05	#NAME?	down	--	--	--	--	--	--	8.55e-05	-5.99987	down	--	--	--	--	--	--	--	--	--	--	--	--	--	--	--	--	--	--	--	--	--	--	--	--	--	--	--	--	--	--	--	--	--	--
F01.PB112295	9.28e-05	6.61145	up	--	--	--	--	--	--	--	--	--	--	--	--	0.00150496	-5.36418	down	--	--	--	--	--	--	--	--	--	--	--	--	--	--	--	--	--	--	--	--	--	--	--	--	--	--	--	--	--	--	--
F01.PB11230	--	--	--	--	--	--	--	--	--	--	--	--	--	--	--	7.19e-05	-3.71049	down	--	--	--	--	--	--	--	--	--	--	--	--	--	--	--	--	--	--	--	--	--	--	--	--	--	--	--	[R]	General function prediction only	--	K05933|0|mtr:MTR_6g092620|1-aminocyclopropane-1-carboxylate oxidase; K05933 aminocyclopropanecarboxylate oxidase [EC:1.14.17.4] (A)
F01.PB112321	--	--	--	--	--	--	--	--	--	--	--	--	0.000680009	-5.0743	down	--	--	--	--	--	--	--	--	--	--	--	--	--	--	--	--	--	--	--	--	--	--	--	--	--	--	--	--	--	--	[RTKL]	--	--	--
F01.PB112322	--	--	--	--	--	--	--	--	--	--	--	--	--	--	--	--	--	--	--	--	--	1.28e-05	#NAME?	down	--	--	--	--	--	--	--	--	--	--	--	--	--	--	--	--	--	--	--	--	--	--	--	--	K13447|0|mtr:MTR_1g083290|Respiratory burst oxidase-like protein; K13447 respiratory burst oxidase [EC:1.6.3.- 1.11.1.-] (A)
F01.PB112325	0.00265888	Inf	up	--	--	--	--	--	--	--	--	--	--	--	--	--	--	--	0.00861608	#NAME?	down	0.00353082	#NAME?	down	--	--	--	--	--	--	--	--	--	--	--	--	--	--	--	--	--	--	--	--	--	[P]	Inorganic ion transport and metabolism	--	K01537|0|mtr:MTR_2g038310|Plasma membrane calcium-transporting ATPase; K01537 Ca2+-transporting ATPase [EC:3.6.3.8] (A)
F01.PB112343	--	--	--	--	--	--	4.44e-06	3.98723	up	--	--	--	0.000992148	3.02959	up	--	--	--	--	--	--	--	--	--	--	--	--	--	--	--	--	--	--	--	--	--	--	--	--	--	--	--	--	--	--	--	--	--	--
F01.PB112358	--	--	--	4.69e-06	-5.31554	down	0.000328309	-3.82923	down	2.32e-06	-5.38224	down	2.33e-09	-7.12997	down	--	--	--	--	--	--	--	--	--	--	--	--	--	--	--	--	--	--	--	--	--	--	--	--	--	--	--	--	--	--	--	--	--	--
F01.PB112362	--	--	--	--	--	--	--	--	--	--	--	--	0.00384119	3.32604	up	--	--	--	--	--	--	--	--	--	--	--	--	--	--	--	--	--	--	--	--	--	--	--	--	--	--	--	--	--	--	[TZDR]	--	--	K02183|2.12082e-76|sita:101778363|calmodulin-2-like; K02183 calmodulin (A)
F01.PB112363	--	--	--	7.07e-05	Inf	up	--	--	--	--	--	--	--	--	--	--	--	--	--	--	--	--	--	--	--	--	--	--	--	--	--	--	--	--	--	--	--	--	--	--	--	--	--	--	--	--	--	--	--
F01.PB112365	--	--	--	--	--	--	0.00677864	-3.93971	down	--	--	--	--	--	--	--	--	--	--	--	--	--	--	--	--	--	--	--	--	--	--	--	--	--	--	--	--	--	--	--	--	--	--	--	--	[RTKL]	--	--	--
F01.PB112370	--	--	--	3.41e-05	6.82514	up	0.00205635	5.71521	up	0.00474237	7.30516	up	1.13e-11	8.15575	up	--	--	--	--	--	--	--	--	--	--	--	--	--	--	--	--	--	--	--	--	--	--	--	--	--	--	--	--	--	--	--	--	--	--
F01.PB112382	--	--	--	0.000437384	#NAME?	down	--	--	--	--	--	--	--	--	--	0.00972389	#NAME?	down	--	--	--	--	--	--	--	--	--	--	--	--	--	--	--	--	--	--	--	--	--	--	--	--	--	--	--	[E]	Amino acid transport and metabolism	Molecular Function: transporter activity (GO:0005215);; Biological Process: oligopeptide transport (GO:0006857);; Cellular Component: integral component of membrane (GO:0016021);;	K14638|2.13732e-180|cam:101513390|peptide transporter PTR5-like; K14638 solute carrier family 15 (peptide/histidine transporter), member 3/4 (A)
F01.PB112410	--	--	--	--	--	--	--	--	--	--	--	--	--	--	--	0.0015831	#NAME?	down	0.00226423	#NAME?	down	--	--	--	--	--	--	--	--	--	--	--	--	--	--	--	--	--	--	--	--	--	--	--	--	--	--	--	--
F01.PB112412	--	--	--	--	--	--	--	--	--	--	--	--	--	--	--	--	--	--	--	--	--	0.00620113	4.88879	up	0.00626465	4.84883	up	--	--	--	--	--	--	--	--	--	--	--	--	--	--	--	--	--	--	[P]	Inorganic ion transport and metabolism	Molecular Function: calcium-transporting ATPase activity (GO:0005388);; Molecular Function: calmodulin binding (GO:0005516);; Molecular Function: ATP binding (GO:0005524);; Cellular Component: integral component of membrane (GO:0016021);; Molecular Function: metal ion binding (GO:0046872);; Biological Process: calcium ion transmembrane transport (GO:0070588);;	K01537|0|cam:101511899|calcium-transporting ATPase 4, plasma membrane-type-like; K01537 Ca2+-transporting ATPase [EC:3.6.3.8] (A)
F01.PB112418	--	--	--	--	--	--	--	--	--	--	--	--	--	--	--	--	--	--	--	--	--	--	--	--	0.000366081	-3.92408	down	--	--	--	--	--	--	--	--	--	--	--	--	--	--	--	--	--	--	--	--	--	K17398|0|mtr:MTR_7g113180|DNA (cytosine-5)-methyltransferase 3A; K17398 DNA (cytosine-5)-methyltransferase 3A [EC:2.1.1.37] (A)
F01.PB112431	--	--	--	--	--	--	--	--	--	--	--	--	0.00669505	4.15335	up	--	--	--	--	--	--	--	--	--	--	--	--	--	--	--	--	--	--	--	--	--	--	--	--	--	--	--	--	--	--	--	--	--	--
F01.PB112449	--	--	--	--	--	--	--	--	--	--	--	--	0.00331652	-4.80434	down	--	--	--	--	--	--	--	--	--	--	--	--	--	--	--	--	--	--	--	--	--	--	--	--	1.92e-05	-6.89132	down	--	--	--	--	--	--	--
F01.PB112475	--	--	--	--	--	--	--	--	--	0.00160522	3.20128	up	--	--	--	--	--	--	--	--	--	--	--	--	--	--	--	--	--	--	2.09e-05	4.94906	up	--	--	--	0.00013316	4.34541	up	--	--	--	0.00143091	-3.53158	down	[M]	Cell wall/membrane/envelope biogenesis	--	K00695|0|gmx:100793371|sucrose synthase 2-like; K00695 sucrose synthase [EC:2.4.1.13] (A)
F01.PB112491	--	--	--	--	--	--	--	--	--	--	--	--	--	--	--	--	--	--	0.0080183	#NAME?	down	--	--	--	--	--	--	1.88e-06	#NAME?	down	--	--	--	--	--	--	--	--	--	--	--	--	--	--	--	--	--	--	--
F01.PB112494	0.00667957	-2.83222	down	--	--	--	--	--	--	--	--	--	--	--	--	--	--	--	--	--	--	--	--	--	--	--	--	--	--	--	--	--	--	--	--	--	--	--	--	--	--	--	--	--	--	--	--	--	--
F01.PB112500	0.00414918	2.62744	up	--	--	--	--	--	--	--	--	--	--	--	--	--	--	--	--	--	--	--	--	--	--	--	--	--	--	--	--	--	--	--	--	--	--	--	--	--	--	--	--	--	--	[R]	General function prediction only	--	--
F01.PB112505	--	--	--	--	--	--	--	--	--	--	--	--	0.00665135	-2.64509	down	--	--	--	--	--	--	--	--	--	--	--	--	--	--	--	--	--	--	--	--	--	--	--	--	--	--	--	--	--	--	--	--	--	K01191|0|mtr:MTR_7g084030|Lysosomal alpha-mannosidase; K01191 alpha-mannosidase [EC:3.2.1.24] (A)
F01.PB112508	2.79e-07	5.86014	up	0.0050908	4.55038	up	--	--	--	0.000123116	5.34202	up	0.00123114	4.55578	up	--	--	--	--	--	--	--	--	--	--	--	--	--	--	--	--	--	--	--	--	--	--	--	--	--	--	--	--	--	--	--	--	--	--
F01.PB112510	0.00767512	3.54984	up	--	--	--	--	--	--	--	--	--	0.000334773	4.0849	up	--	--	--	--	--	--	--	--	--	--	--	--	--	--	--	--	--	--	--	--	--	--	--	--	--	--	--	--	--	--	--	--	--	--
F01.PB112518	3.14e-07	Inf	up	--	--	--	--	--	--	--	--	--	0.00272547	Inf	up	--	--	--	--	--	--	--	--	--	--	--	--	--	--	--	--	--	--	--	--	--	--	--	--	--	--	--	--	--	--	--	--	--	--
F01.PB112521	--	--	--	--	--	--	--	--	--	1.86e-06	4.9752	up	--	--	--	--	--	--	--	--	--	6.44e-06	4.77394	up	--	--	--	--	--	--	--	--	--	--	--	--	--	--	--	--	--	--	--	--	--	--	--	--	--
F01.PB112543	--	--	--	--	--	--	--	--	--	--	--	--	0.000361555	2.91567	up	--	--	--	--	--	--	--	--	--	--	--	--	--	--	--	--	--	--	--	--	--	--	--	--	--	--	--	--	--	--	[RTKL]	--	--	--
F01.PB112546	0.000118341	5.0602	up	--	--	--	--	--	--	--	--	--	0.00563407	4.13459	up	--	--	--	--	--	--	--	--	--	--	--	--	--	--	--	--	--	--	--	--	--	--	--	--	--	--	--	--	--	--	[O]	Posttranslational modification, protein turnover, chaperones	--	K10581|1.95698e-80|mtr:MTR_8g060700|hypothetical protein; K10581 ubiquitin-conjugating enzyme E2 O [EC:6.3.2.19] (A)
F01.PB112548	--	--	--	--	--	--	--	--	--	0.00277228	Inf	up	--	--	--	--	--	--	--	--	--	--	--	--	--	--	--	--	--	--	--	--	--	--	--	--	--	--	--	--	--	--	--	--	--	--	--	--	--
F01.PB112550	--	--	--	--	--	--	--	--	--	--	--	--	--	--	--	--	--	--	--	--	--	0.0049331	4.16163	up	--	--	--	--	--	--	--	--	--	--	--	--	--	--	--	--	--	--	--	--	--	[O]	Posttranslational modification, protein turnover, chaperones	--	K03032|0|mtr:MTR_8g106120|26S proteasome non-ATPase regulatory subunit; K03032 26S proteasome regulatory subunit N2 (A)
F01.PB112554	--	--	--	0.00247455	5.26027	up	0.00260455	5.13514	up	0.00673651	4.74146	up	4.3e-06	6.15385	up	--	--	--	--	--	--	--	--	--	--	--	--	--	--	--	--	--	--	--	--	--	--	--	--	--	--	--	--	--	--	[G]	Carbohydrate transport and metabolism	--	K01623|5.69568e-50|cam:101503614|probable fructose-bisphosphate aldolase 3, chloroplastic-like; K01623 fructose-bisphosphate aldolase, class I [EC:4.1.2.13] (A)
F01.PB11256	--	--	--	--	--	--	--	--	--	--	--	--	--	--	--	--	--	--	--	--	--	--	--	--	0.00512091	2.92953	up	--	--	--	--	--	--	--	--	--	--	--	--	--	--	--	--	--	--	--	--	--	K09284|1.88085e-169|mtr:MTR_4g061200|Transcription factor APETALA2; K09284 AP2-like factor, euAP2 lineage (A)
F01.PB112564	--	--	--	--	--	--	--	--	--	--	--	--	--	--	--	--	--	--	--	--	--	--	--	--	--	--	--	--	--	--	0.00389281	#NAME?	down	--	--	--	--	--	--	--	--	--	0.00706952	Inf	up	--	--	--	--
F01.PB112565	--	--	--	--	--	--	--	--	--	--	--	--	0.000193722	#NAME?	down	--	--	--	--	--	--	--	--	--	--	--	--	--	--	--	--	--	--	--	--	--	--	--	--	0.000105427	#NAME?	down	--	--	--	[S]	Function unknown	--	--
F01.PB112567	1.3e-05	3.69312	up	--	--	--	--	--	--	--	--	--	--	--	--	--	--	--	--	--	--	0.00148878	-3.40666	down	--	--	--	--	--	--	--	--	--	--	--	--	--	--	--	--	--	--	--	--	--	[M]	Cell wall/membrane/envelope biogenesis	--	K00695|0|cam:101509229|sucrose synthase-like; K00695 sucrose synthase [EC:2.4.1.13] (A)
F01.PB112575	--	--	--	--	--	--	--	--	--	0.0080342	3.4876	up	--	--	--	--	--	--	--	--	--	--	--	--	--	--	--	--	--	--	--	--	--	--	--	--	--	--	--	--	--	--	--	--	--	--	--	--	--
F01.PB112594	0.00112702	3.06675	up	--	--	--	--	--	--	--	--	--	--	--	--	--	--	--	--	--	--	--	--	--	--	--	--	--	--	--	--	--	--	--	--	--	--	--	--	--	--	--	--	--	--	--	--	--	--
F01.PB112595	--	--	--	--	--	--	--	--	--	--	--	--	--	--	--	--	--	--	0.00499207	#NAME?	down	--	--	--	--	--	--	--	--	--	--	--	--	--	--	--	--	--	--	--	--	--	--	--	--	--	--	--	K14297|0|cam:101495532|nuclear pore complex protein Nup98-Nup96-like; K14297 nuclear pore complex protein Nup98-Nup96 (A)
F01.PB112601	--	--	--	--	--	--	0.00601586	-3.61548	down	--	--	--	--	--	--	--	--	--	--	--	--	--	--	--	--	--	--	--	--	--	--	--	--	--	--	--	--	--	--	--	--	--	--	--	--	--	--	--	--
F01.PB11261	--	--	--	--	--	--	--	--	--	--	--	--	--	--	--	--	--	--	--	--	--	--	--	--	--	--	--	--	--	--	--	--	--	--	--	--	0.00532327	-3.17661	down	--	--	--	--	--	--	--	--	--	--
F01.PB112616	--	--	--	1.15e-06	4.84592	up	--	--	--	5.14e-06	4.56495	up	6.89e-05	3.60341	up	--	--	--	--	--	--	--	--	--	--	--	--	--	--	--	--	--	--	--	--	--	--	--	--	--	--	--	--	--	--	[V]	Defense mechanisms	--	--
F01.PB112619	--	--	--	--	--	--	6.24e-06	7.78189	up	--	--	--	5.25e-05	7.17938	up	--	--	--	--	--	--	--	--	--	--	--	--	--	--	--	--	--	--	--	--	--	--	--	--	--	--	--	--	--	--	--	--	--	--
F01.PB112620	--	--	--	2.69e-05	Inf	up	--	--	--	5.52e-12	Inf	up	--	--	--	--	--	--	--	--	--	0.000275974	4.08718	up	--	--	--	--	--	--	--	--	--	--	--	--	0.0010921	3.81651	up	--	--	--	0.00085821	-3.78359	down	[RTKL]	--	--	K13420|0|cam:101509434|LRR receptor-like serine/threonine-protein kinase FLS2-like; K13420 LRR receptor-like serine/threonine-protein kinase FLS2 [EC:2.7.11.1] (A)
F01.PB112631	--	--	--	--	--	--	--	--	--	0.00665375	3.58749	up	0.000481294	3.75964	up	--	--	--	--	--	--	--	--	--	0.00677998	3.04213	up	--	--	--	--	--	--	--	--	--	--	--	--	--	--	--	--	--	--	--	--	--	K05387|0|cam:101495056|glutamate receptor 3.6-like; K05387 glutamate receptor, ionotropic, plant (A)
F01.PB112633	--	--	--	0.00235138	Inf	up	--	--	--	--	--	--	--	--	--	--	--	--	--	--	--	--	--	--	--	--	--	--	--	--	0.00639957	#NAME?	down	--	--	--	--	--	--	--	--	--	--	--	--	[S]	Function unknown	--	--
F01.PB112635	--	--	--	--	--	--	--	--	--	--	--	--	--	--	--	--	--	--	--	--	--	--	--	--	0.00475877	-4.23659	down	--	--	--	--	--	--	--	--	--	--	--	--	--	--	--	--	--	--	--	--	--	--
F01.PB112644	--	--	--	--	--	--	--	--	--	0.00194683	Inf	up	--	--	--	--	--	--	--	--	--	--	--	--	--	--	--	--	--	--	--	--	--	--	--	--	--	--	--	--	--	--	--	--	--	[S]	Function unknown	--	--
F01.PB112647	--	--	--	--	--	--	--	--	--	--	--	--	--	--	--	--	--	--	--	--	--	--	--	--	--	--	--	--	--	--	--	--	--	6.64e-10	#NAME?	down	--	--	--	--	--	--	0.000498817	#NAME?	down	[L]	Replication, recombination and repair	--	K10706|0|cam:101504749|uncharacterized LOC101504749; K10706 senataxin [EC:3.6.4.-] (A)
F01.PB112658	--	--	--	--	--	--	--	--	--	3.61e-11	Inf	up	4.57e-06	Inf	up	--	--	--	--	--	--	--	--	--	--	--	--	--	--	--	2.79e-10	Inf	up	3.71e-05	Inf	up	--	--	--	--	--	--	--	--	--	[P]	Inorganic ion transport and metabolism	--	K01537|0|mtr:MTR_2g038310|Plasma membrane calcium-transporting ATPase; K01537 Ca2+-transporting ATPase [EC:3.6.3.8] (A)
F01.PB112675	--	--	--	--	--	--	--	--	--	--	--	--	--	--	--	--	--	--	0.00149546	Inf	up	--	--	--	--	--	--	--	--	--	--	--	--	--	--	--	--	--	--	--	--	--	--	--	--	--	--	--	--
F01.PB112688	--	--	--	--	--	--	--	--	--	--	--	--	0.00526055	2.63141	up	--	--	--	--	--	--	--	--	--	--	--	--	--	--	--	--	--	--	--	--	--	--	--	--	--	--	--	--	--	--	--	--	--	--
F01.PB112703	5.23e-05	6.67519	up	--	--	--	--	--	--	0.00230661	5.79423	up	--	--	--	--	--	--	--	--	--	--	--	--	--	--	--	--	--	--	--	--	--	--	--	--	--	--	--	--	--	--	--	--	--	[RTKL]	--	--	--
F01.PB112711	--	--	--	0.00367784	3.21149	up	--	--	--	--	--	--	--	--	--	--	--	--	--	--	--	--	--	--	--	--	--	--	--	--	--	--	--	--	--	--	--	--	--	--	--	--	--	--	--	--	--	--	--
F01.PB112712	0.00100395	4.75585	up	--	--	--	--	--	--	--	--	--	0.00701151	4.14568	up	--	--	--	--	--	--	--	--	--	--	--	--	--	--	--	--	--	--	--	--	--	--	--	--	--	--	--	--	--	--	[GHR]	--	--	K01568|0|mtr:MTR_4g017200|Pyruvate decarboxylase isozyme; K01568 pyruvate decarboxylase [EC:4.1.1.1] (A)
F01.PB112720	--	--	--	--	--	--	--	--	--	--	--	--	--	--	--	--	--	--	--	--	--	--	--	--	0.000235869	Inf	up	--	--	--	--	--	--	--	--	--	--	--	--	--	--	--	--	--	--	[RTKL]	--	--	--
F01.PB112735	--	--	--	--	--	--	--	--	--	--	--	--	--	--	--	--	--	--	0.00128434	#NAME?	down	0.000548418	#NAME?	down	0.000409542	#NAME?	down	--	--	--	--	--	--	--	--	--	--	--	--	--	--	--	--	--	--	--	--	--	K13447|0|mtr:MTR_1g083290|Respiratory burst oxidase-like protein; K13447 respiratory burst oxidase [EC:1.6.3.- 1.11.1.-] (A)
F01.PB112744	--	--	--	--	--	--	--	--	--	0.000165674	Inf	up	--	--	--	--	--	--	--	--	--	0.000337883	Inf	up	--	--	--	--	--	--	0.000640178	Inf	up	--	--	--	0.000592806	Inf	up	--	--	--	--	--	--	--	--	--	K01177|1.0889e-174|mtr:MTR_5g013620|Beta-amylase; K01177 beta-amylase [EC:3.2.1.2] (A)
F01.PB112751	--	--	--	--	--	--	0.000198955	-7.32355	down	--	--	--	--	--	--	--	--	--	--	--	--	--	--	--	--	--	--	--	--	--	--	--	--	--	--	--	--	--	--	--	--	--	--	--	--	--	--	--	K01191|0|mtr:MTR_3g098650|Lysosomal alpha-mannosidase; K01191 alpha-mannosidase [EC:3.2.1.24] (A)
F01.PB112757	1.03e-06	3.94988	up	0.00182428	3.09832	up	0.00957846	2.65286	up	--	--	--	0.00676154	2.52588	up	--	--	--	--	--	--	--	--	--	--	--	--	--	--	--	--	--	--	--	--	--	--	--	--	--	--	--	--	--	--	--	--	--	--
F01.PB112761	9.72e-05	Inf	up	--	--	--	--	--	--	0.00525187	Inf	up	--	--	--	--	--	--	--	--	--	--	--	--	--	--	--	--	--	--	--	--	--	--	--	--	--	--	--	--	--	--	--	--	--	[RTKL]	--	--	--
F01.PB112768	--	--	--	--	--	--	--	--	--	0.000204178	-6.16467	down	--	--	--	--	--	--	--	--	--	0.00520193	-5.33846	down	--	--	--	--	--	--	--	--	--	--	--	--	--	--	--	--	--	--	--	--	--	[P]	Inorganic ion transport and metabolism	--	--
F01.PB112773	--	--	--	--	--	--	--	--	--	0.00683919	4.60964	up	--	--	--	--	--	--	--	--	--	--	--	--	--	--	--	--	--	--	--	--	--	--	--	--	--	--	--	--	--	--	--	--	--	[H]	Coenzyme transport and metabolism	--	K00949|3.10908e-116|mtr:MTR_8g058440|Thiamin pyrophosphokinase; K00949 thiamine pyrophosphokinase [EC:2.7.6.2] (A)
F01.PB112793	--	--	--	--	--	--	--	--	--	--	--	--	--	--	--	--	--	--	--	--	--	5.08e-05	6.00692	up	--	--	--	--	--	--	--	--	--	--	--	--	0.00720189	4.12196	up	--	--	--	--	--	--	--	--	--	--
F01.PB112796	--	--	--	--	--	--	--	--	--	--	--	--	--	--	--	0.000920772	-4.48149	down	5.64e-08	#NAME?	down	2.69e-07	#NAME?	down	7.63e-09	#NAME?	down	--	--	--	--	--	--	--	--	--	--	--	--	--	--	--	--	--	--	[A]	RNA processing and modification	--	K13095|0|cam:101506285|branchpoint-bridging protein-like; K13095 splicing factor 1 (A)
F01.PB112807	0.000334727	Inf	up	--	--	--	--	--	--	3.98e-05	Inf	up	0.00017019	Inf	up	--	--	--	--	--	--	--	--	--	--	--	--	--	--	--	--	--	--	--	--	--	--	--	--	--	--	--	--	--	--	--	--	--	K13174|0|mtr:MTR_3g101790|THO complex subunit-like protein; K13174 THO complex subunit 5 (A)
F01.PB112814	0.00490443	Inf	up	--	--	--	--	--	--	--	--	--	--	--	--	--	--	--	--	--	--	--	--	--	--	--	--	--	--	--	--	--	--	--	--	--	--	--	--	--	--	--	--	--	--	--	--	--	--
F01.PB11282	0.00626905	2.54085	up	--	--	--	--	--	--	--	--	--	--	--	--	0.00153901	-3.31364	down	0.00215613	-3.25201	down	6.19e-05	-4.01074	down	0.00317558	-2.7556	down	--	--	--	--	--	--	--	--	--	--	--	--	--	--	--	--	--	--	--	--	--	--
F01.PB112827	--	--	--	4.65e-07	5.69706	up	2.35e-07	5.64942	up	2e-05	5.32973	up	6.41e-11	6.204	up	--	--	--	--	--	--	--	--	--	--	--	--	--	--	--	--	--	--	--	--	--	--	--	--	--	--	--	--	--	--	[J]	Translation, ribosomal structure and biogenesis	--	K17943|0|mtr:MTR_2g036900|Pumilio-like protein; K17943 pumilio RNA-binding family (A)
F01.PB112835	--	--	--	4.59e-05	3.89026	up	0.000232154	3.4984	up	0.000551948	3.98726	up	0.00203473	2.94466	up	--	--	--	--	--	--	--	--	--	--	--	--	--	--	--	--	--	--	--	--	--	--	--	--	--	--	--	--	--	--	[K]	Transcription	--	K11592|0|mtr:MTR_2g030490|Endoribonuclease Dicer; K11592 endoribonuclease Dicer [EC:3.1.26.-] (A)
F01.PB112839	0.00316549	-3.80936	down	--	--	--	4.03e-07	#NAME?	down	1.91e-06	#NAME?	down	--	--	--	--	--	--	--	--	--	--	--	--	--	--	--	0.00317287	#NAME?	down	0.00209399	#NAME?	down	--	--	--	--	--	--	0.000135032	Inf	up	0.000154712	Inf	up	[G]	Carbohydrate transport and metabolism	--	--
F01.PB112843	0.00103334	4.77687	up	--	--	--	--	--	--	--	--	--	--	--	--	--	--	--	--	--	--	--	--	--	0.00403313	-4.19873	down	--	--	--	--	--	--	--	--	--	--	--	--	--	--	--	--	--	--	--	--	--	--
F01.PB112850	--	--	--	--	--	--	--	--	--	0.00146461	3.92854	up	--	--	--	--	--	--	--	--	--	--	--	--	--	--	--	--	--	--	--	--	--	--	--	--	--	--	--	--	--	--	--	--	--	--	--	--	--
F01.PB112853	--	--	--	--	--	--	--	--	--	0.00614203	4.31236	up	--	--	--	--	--	--	--	--	--	--	--	--	--	--	--	--	--	--	--	--	--	--	--	--	--	--	--	--	--	--	--	--	--	--	--	--	--
F01.PB11288	--	--	--	--	--	--	--	--	--	8.97e-11	6.90611	up	--	--	--	--	--	--	--	--	--	4e-11	7.77436	up	0.00673981	4.51393	up	--	--	--	3.2e-05	4.55322	up	--	--	--	7.46e-08	5.93277	up	--	--	--	0.00227378	-3.26893	down	--	--	--	--
F01.PB112884	--	--	--	--	--	--	--	--	--	--	--	--	--	--	--	--	--	--	--	--	--	0.00271567	#NAME?	down	0.002446	#NAME?	down	--	--	--	0.000776406	#NAME?	down	0.000528062	#NAME?	down	--	--	--	--	--	--	--	--	--	--	--	--	K15200|0|cam:101510901|uncharacterized LOC101510901; K15200 general transcription factor 3C polypeptide 2 (A)
F01.PB1129	--	--	--	--	--	--	--	--	--	5.96e-05	-3.94308	down	0.00872496	-2.14655	down	0.00436143	-2.77459	down	--	--	--	8.62e-06	-4.48982	down	0.00143618	-2.673	down	--	--	--	--	--	--	--	--	--	0.00472457	-3.41461	down	--	--	--	--	--	--	[T]	Signal transduction mechanisms	--	--
F01.PB11290	--	--	--	--	--	--	--	--	--	--	--	--	0.000389987	2.61612	up	--	--	--	--	--	--	--	--	--	--	--	--	--	--	--	--	--	--	--	--	--	--	--	--	--	--	--	--	--	--	[HE]	--	--	K00058|0|cam:101513477|d-3-phosphoglycerate dehydrogenase, chloroplastic-like; K00058 D-3-phosphoglycerate dehydrogenase [EC:1.1.1.95] (A)
F01.PB112918	--	--	--	--	--	--	--	--	--	--	--	--	0.000357874	6.71249	up	--	--	--	--	--	--	--	--	--	--	--	--	--	--	--	--	--	--	--	--	--	--	--	--	--	--	--	--	--	--	--	--	--	--
F01.PB112924	--	--	--	0.00428484	5.64454	up	--	--	--	--	--	--	0.00296081	5.358	up	--	--	--	--	--	--	--	--	--	--	--	--	--	--	--	--	--	--	--	--	--	--	--	--	--	--	--	--	--	--	[RTKL]	--	--	--
F01.PB112932	0.00385771	#NAME?	down	--	--	--	--	--	--	--	--	--	--	--	--	2.14e-08	Inf	up	--	--	--	--	--	--	--	--	--	--	--	--	--	--	--	--	--	--	--	--	--	--	--	--	--	--	--	[M]	Cell wall/membrane/envelope biogenesis	--	K10999|0|mtr:MTR_3g107520|Cellulose synthase; K10999 cellulose synthase A [EC:2.4.1.12] (A)
F01.PB11294	--	--	--	--	--	--	--	--	--	--	--	--	--	--	--	--	--	--	--	--	--	8.62e-05	Inf	up	--	--	--	--	--	--	--	--	--	--	--	--	--	--	--	--	--	--	--	--	--	[TDK]	--	--	K03115|1.44576e-90|gmx:100793573|putative casein kinase II subunit beta-4-like; K03115 casein kinase II subunit beta (A)
F01.PB112952	--	--	--	--	--	--	0.00503971	4.20721	up	0.00122561	4.62298	up	0.000169481	4.70064	up	--	--	--	--	--	--	--	--	--	--	--	--	--	--	--	--	--	--	--	--	--	--	--	--	--	--	--	--	--	--	--	--	--	--
F01.PB112961	--	--	--	--	--	--	--	--	--	0.00583041	5.50882	up	1.13e-06	5.4153	up	--	--	--	--	--	--	--	--	--	--	--	--	--	--	--	--	--	--	--	--	--	--	--	--	--	--	--	--	--	--	[S]	Function unknown	--	K13420|0|gmx:100817960|LRR receptor-like serine/threonine-protein kinase FLS2-like; K13420 LRR receptor-like serine/threonine-protein kinase FLS2 [EC:2.7.11.1] (A)
F01.PB112962	--	--	--	--	--	--	0.00153376	3.70099	up	--	--	--	--	--	--	--	--	--	--	--	--	--	--	--	--	--	--	--	--	--	--	--	--	--	--	--	--	--	--	--	--	--	--	--	--	--	--	--	--
F01.PB112967	--	--	--	0.00176557	4.9752	up	--	--	--	--	--	--	8.67e-05	5.25663	up	--	--	--	--	--	--	--	--	--	--	--	--	--	--	--	--	--	--	--	--	--	--	--	--	--	--	--	--	--	--	--	--	--	--
F01.PB112972	4.28e-05	6.27735	up	0.0037766	5.48599	up	0.00670102	5.16368	up	1.29e-10	8.24558	up	3.16e-07	6.88406	up	--	--	--	--	--	--	--	--	--	--	--	--	--	--	--	--	--	--	--	--	--	--	--	--	--	--	--	--	--	--	[S]	Function unknown	--	--
F01.PB112982	--	--	--	--	--	--	0.00343223	3.66772	up	--	--	--	--	--	--	--	--	--	--	--	--	--	--	--	--	--	--	--	--	--	--	--	--	--	--	--	--	--	--	--	--	--	--	--	--	--	--	--	--
F01.PB112984	--	--	--	0.00974233	Inf	up	--	--	--	--	--	--	--	--	--	--	--	--	--	--	--	--	--	--	--	--	--	--	--	--	--	--	--	--	--	--	--	--	--	--	--	--	--	--	--	--	--	--	--
F01.PB112985	0.00526279	2.96293	up	--	--	--	--	--	--	--	--	--	--	--	--	--	--	--	--	--	--	--	--	--	--	--	--	--	--	--	--	--	--	--	--	--	--	--	--	--	--	--	--	--	--	--	--	--	--
F01.PB112987	0.00115093	3.24143	up	--	--	--	--	--	--	--	--	--	--	--	--	--	--	--	--	--	--	--	--	--	--	--	--	--	--	--	--	--	--	--	--	--	--	--	--	--	--	--	--	--	--	--	--	--	--
F01.PB1130	--	--	--	0.000574849	-4.23049	down	0.00732739	-3.18573	down	--	--	--	1.26e-05	-4.78027	down	--	--	--	--	--	--	--	--	--	--	--	--	--	--	--	--	--	--	--	--	--	--	--	--	--	--	--	--	--	--	--	--	--	--
F01.PB113019	0.00206122	#NAME?	down	--	--	--	--	--	--	--	--	--	--	--	--	--	--	--	--	--	--	--	--	--	--	--	--	--	--	--	--	--	--	--	--	--	--	--	--	--	--	--	--	--	--	[Z]	Cytoskeleton	--	K10357|0|mtr:MTR_1g114540|Myosin-like protein; K10357 myosin V (A)
F01.PB113027	0.00496246	3.05184	up	0.000739741	3.63351	up	--	--	--	1.46e-05	5.93141	up	5.54e-08	4.51656	up	--	--	--	--	--	--	--	--	--	--	--	--	--	--	--	--	--	--	--	--	--	--	--	--	--	--	--	--	--	--	--	--	--	K12133|0|mtr:MTR_7g118330|Circadian clock-associated protein 1a; K12133 MYB-related transcription factor LHY (A)
F01.PB113046	--	--	--	--	--	--	--	--	--	--	--	--	0.00877217	Inf	up	--	--	--	--	--	--	--	--	--	--	--	--	--	--	--	--	--	--	--	--	--	--	--	--	--	--	--	--	--	--	[R]	General function prediction only	--	--
F01.PB11306	0.000146841	-4.11197	down	--	--	--	--	--	--	--	--	--	--	--	--	--	--	--	--	--	--	--	--	--	--	--	--	--	--	--	--	--	--	--	--	--	--	--	--	--	--	--	--	--	--	--	--	--	--
F01.PB113068	0.00674744	3.44563	up	--	--	--	--	--	--	--	--	--	9.26e-06	4.4175	up	--	--	--	--	--	--	--	--	--	--	--	--	--	--	--	--	--	--	--	--	--	--	--	--	--	--	--	--	--	--	--	--	--	--
F01.PB113072	--	--	--	--	--	--	--	--	--	--	--	--	--	--	--	--	--	--	--	--	--	0.00186219	3.61502	up	--	--	--	--	--	--	--	--	--	--	--	--	--	--	--	--	--	--	--	--	--	--	--	--	K05387|0|mtr:MTR_2g088450|Glutamate receptor 3.4; K05387 glutamate receptor, ionotropic, plant (A)
F01.PB113073	--	--	--	--	--	--	--	--	--	--	--	--	--	--	--	--	--	--	--	--	--	0.00336328	Inf	up	--	--	--	--	--	--	--	--	--	--	--	--	--	--	--	--	--	--	0.00652273	#NAME?	down	--	--	--	K02690|0|mtr:MTR_3g035600|Photosystem I P700 chlorophyll a apoprotein; K02690 photosystem I P700 chlorophyll a apoprotein A2 (A)
F01.PB113086	4.67e-07	Inf	up	2.09e-05	Inf	up	0.000100578	Inf	up	0.000988942	Inf	up	0.00253332	Inf	up	--	--	--	--	--	--	--	--	--	--	--	--	--	--	--	--	--	--	--	--	--	--	--	--	--	--	--	--	--	--	[R]	General function prediction only	--	--
F01.PB113089	--	--	--	--	--	--	--	--	--	0.000178353	4.31426	up	--	--	--	--	--	--	--	--	--	--	--	--	--	--	--	--	--	--	--	--	--	--	--	--	--	--	--	--	--	--	--	--	--	--	--	--	K01611|0|cam:101491737|S-adenosylmethionine decarboxylase proenzyme-like; K01611 S-adenosylmethionine decarboxylase [EC:4.1.1.50] (A)
F01.PB113092	--	--	--	--	--	--	--	--	--	1.42e-05	#NAME?	down	--	--	--	--	--	--	--	--	--	3.62e-08	#NAME?	down	--	--	--	--	--	--	--	--	--	--	--	--	--	--	--	--	--	--	0.00107686	Inf	up	--	--	--	--
F01.PB113093	--	--	--	--	--	--	--	--	--	--	--	--	--	--	--	--	--	--	--	--	--	--	--	--	0.00687957	Inf	up	--	--	--	--	--	--	--	--	--	--	--	--	--	--	--	--	--	--	--	--	--	--
F01.PB113094	--	--	--	--	--	--	--	--	--	--	--	--	0.00491069	-2.95613	down	--	--	--	--	--	--	--	--	--	--	--	--	--	--	--	--	--	--	--	--	--	--	--	--	--	--	--	--	--	--	[P]	Inorganic ion transport and metabolism	--	K01537|0|cam:101492361|calcium-transporting ATPase 8, plasma membrane-type-like; K01537 Ca2+-transporting ATPase [EC:3.6.3.8] (A)
F01.PB113106	--	--	--	--	--	--	--	--	--	--	--	--	--	--	--	--	--	--	--	--	--	--	--	--	0.000143136	Inf	up	--	--	--	--	--	--	--	--	--	--	--	--	--	--	--	--	--	--	[T]	Signal transduction mechanisms	--	K12120|0|mtr:MTR_1g085160|Phytochrome A; K12120 phytochrome A (A)
F01.PB11312	4.01e-08	5.35283	up	9.49e-05	4.65094	up	1.31e-07	5.32115	up	--	--	--	5.17e-11	5.86129	up	--	--	--	--	--	--	--	--	--	--	--	--	--	--	--	--	--	--	--	--	--	--	--	--	--	--	--	--	--	--	--	--	--	--
F01.PB113134	--	--	--	--	--	--	--	--	--	--	--	--	0.000391239	4.1308	up	--	--	--	--	--	--	--	--	--	--	--	--	--	--	--	--	--	--	--	--	--	--	--	--	--	--	--	--	--	--	--	--	--	--
F01.PB113145	--	--	--	--	--	--	--	--	--	--	--	--	0.000536295	-5.57136	down	--	--	--	--	--	--	--	--	--	--	--	--	--	--	--	--	--	--	--	--	--	--	--	--	--	--	--	--	--	--	--	--	--	K13024|0|mtr:MTR_7g009060|Inositol hexakisphosphate and diphosphoinositol-pentakisphosphate kinase; K13024 inositol hexakisphosphate/diphosphoinositol-pentakisphosphate kinase [EC:2.7.4.21 2.7.4.24] (A)
F01.PB113148	--	--	--	--	--	--	--	--	--	--	--	--	0.00271339	Inf	up	--	--	--	--	--	--	--	--	--	--	--	--	--	--	--	--	--	--	--	--	--	--	--	--	--	--	--	--	--	--	--	--	--	--
F01.PB11315	1.29e-07	6.01501	up	--	--	--	4.07e-08	4.85552	up	0.00296254	5.5824	up	5.87e-06	4.0472	up	0.00661866	-3.23247	down	--	--	--	--	--	--	--	--	--	--	--	--	--	--	--	--	--	--	--	--	--	--	--	--	--	--	--	--	--	--	--
F01.PB113158	--	--	--	--	--	--	--	--	--	--	--	--	--	--	--	0.00911883	Inf	up	--	--	--	--	--	--	--	--	--	--	--	--	--	--	--	--	--	--	--	--	--	--	--	--	--	--	--	--	--	--	K11671|0|mtr:MTR_2g096000|Nuclear factor related to kappa-B-binding protein; K11671 nuclear factor related to kappa-B-binding protein (A)
F01.PB11317	0.000753225	#NAME?	down	--	--	--	--	--	--	--	--	--	--	--	--	--	--	--	--	--	--	--	--	--	--	--	--	--	--	--	--	--	--	--	--	--	--	--	--	--	--	--	--	--	--	--	--	--	--
F01.PB113184	--	--	--	--	--	--	--	--	--	0.00685582	3.08812	up	--	--	--	--	--	--	--	--	--	--	--	--	--	--	--	--	--	--	--	--	--	--	--	--	--	--	--	--	--	--	--	--	--	--	--	--	--
F01.PB113185	--	--	--	--	--	--	--	--	--	--	--	--	--	--	--	--	--	--	--	--	--	--	--	--	--	--	--	--	--	--	0.00410177	-3.40398	down	--	--	--	--	--	--	--	--	--	--	--	--	--	--	--	--
F01.PB113187	0.000225524	Inf	up	--	--	--	--	--	--	--	--	--	0.000341326	Inf	up	--	--	--	--	--	--	--	--	--	--	--	--	--	--	--	--	--	--	--	--	--	--	--	--	--	--	--	--	--	--	[R]	General function prediction only	--	K16240|0|gmx:100778303|protein SPA1-RELATED 2-like; K16240 protein suppressor of PHYA-105 1 (A)
F01.PB113190	--	--	--	--	--	--	--	--	--	0.00255092	Inf	up	--	--	--	--	--	--	--	--	--	--	--	--	--	--	--	--	--	--	--	--	--	--	--	--	--	--	--	--	--	--	--	--	--	--	--	--	--
F01.PB113194	6.5e-06	-3.80623	down	--	--	--	--	--	--	--	--	--	0.00420561	-2.31817	down	0.000414461	3.60661	up	--	--	--	--	--	--	--	--	--	--	--	--	--	--	--	--	--	--	--	--	--	--	--	--	--	--	--	[T]	Signal transduction mechanisms	--	K12129|0|mtr:MTR_4g061360|Two-component response regulator-like PRR73; K12129 pseudo-response regulator 7 (A)
F01.PB113196	--	--	--	--	--	--	--	--	--	--	--	--	--	--	--	--	--	--	--	--	--	--	--	--	--	--	--	--	--	--	0.00586898	4.97249	up	--	--	--	--	--	--	--	--	--	--	--	--	--	--	--	K13447|0|mtr:MTR_1g083290|Respiratory burst oxidase-like protein; K13447 respiratory burst oxidase [EC:1.6.3.- 1.11.1.-] (A)
F01.PB113201	--	--	--	--	--	--	--	--	--	0.00224097	Inf	up	0.000341761	Inf	up	--	--	--	--	--	--	--	--	--	--	--	--	--	--	--	--	--	--	--	--	--	--	--	--	--	--	--	--	--	--	[R]	General function prediction only	--	K13161|0|mtr:MTR_7g104800|RNA-binding protein; K13161 heterogeneous nuclear ribonucleoprotein R (A)
F01.PB113202	0.00180168	-3.47719	down	--	--	--	--	--	--	--	--	--	--	--	--	--	--	--	--	--	--	--	--	--	0.000795678	3.71081	up	--	--	--	--	--	--	--	--	--	--	--	--	--	--	--	--	--	--	--	--	--	--
F01.PB113203	--	--	--	--	--	--	--	--	--	8.72e-11	7.23555	up	0.00235322	4.34264	up	--	--	--	--	--	--	3.92e-07	5.46717	up	--	--	--	--	--	--	--	--	--	--	--	--	0.000499689	3.81651	up	--	--	--	--	--	--	--	--	--	--
F01.PB113204	8.72e-12	Inf	up	--	--	--	--	--	--	0.00196617	Inf	up	--	--	--	--	--	--	0.00474734	-3.49005	down	--	--	--	--	--	--	--	--	--	--	--	--	--	--	--	--	--	--	--	--	--	--	--	--	--	--	--	K13447|0|mtr:MTR_7g113130|Respiratory burst oxidase-like protein; K13447 respiratory burst oxidase [EC:1.6.3.- 1.11.1.-] (A)
F01.PB113206	--	--	--	--	--	--	--	--	--	0.000212429	-5.29642	down	--	--	--	--	--	--	--	--	--	0.000700337	-5.16315	down	--	--	--	--	--	--	--	--	--	--	--	--	--	--	--	--	--	--	--	--	--	--	--	--	--
F01.PB113217	--	--	--	--	--	--	--	--	--	0.00108802	#NAME?	down	--	--	--	--	--	--	--	--	--	--	--	--	--	--	--	--	--	--	--	--	--	--	--	--	--	--	--	--	--	--	--	--	--	--	--	--	K13024|0|mtr:MTR_7g009060|Inositol hexakisphosphate and diphosphoinositol-pentakisphosphate kinase; K13024 inositol hexakisphosphate/diphosphoinositol-pentakisphosphate kinase [EC:2.7.4.21 2.7.4.24] (A)
F01.PB113230	--	--	--	0.00132614	-3.24556	down	--	--	--	--	--	--	0.000591339	-2.95855	down	--	--	--	--	--	--	--	--	--	--	--	--	--	--	--	--	--	--	--	--	--	--	--	--	--	--	--	--	--	--	--	--	--	--
F01.PB113237	--	--	--	--	--	--	--	--	--	0.00133764	3.03439	up	0.00200122	2.51559	up	--	--	--	--	--	--	--	--	--	--	--	--	--	--	--	--	--	--	--	--	--	--	--	--	--	--	--	--	--	--	[P]	Inorganic ion transport and metabolism	--	K01537|0|cam:101499463|calcium-transporting ATPase 12, plasma membrane-type-like; K01537 Ca2+-transporting ATPase [EC:3.6.3.8] (A)
F01.PB113241	--	--	--	--	--	--	--	--	--	--	--	--	0.00162905	5.10119	up	--	--	--	--	--	--	--	--	--	--	--	--	--	--	--	--	--	--	--	--	--	--	--	--	--	--	--	--	--	--	--	--	--	--
F01.PB11325	--	--	--	--	--	--	--	--	--	--	--	--	--	--	--	--	--	--	--	--	--	0.00613097	Inf	up	--	--	--	--	--	--	--	--	--	--	--	--	--	--	--	--	--	--	--	--	--	--	--	--	K01723|0|mtr:MTR_4g068550|Allene oxide synthase; K01723 hydroperoxide dehydratase [EC:4.2.1.92] (A)
F01.PB113254	--	--	--	--	--	--	--	--	--	--	--	--	--	--	--	--	--	--	--	--	--	0.000281088	#NAME?	down	--	--	--	--	--	--	--	--	--	--	--	--	--	--	--	--	--	--	--	--	--	--	--	--	--
F01.PB113257	--	--	--	--	--	--	--	--	--	--	--	--	0.00277502	-3.31571	down	--	--	--	--	--	--	--	--	--	--	--	--	--	--	--	--	--	--	--	--	--	--	--	--	--	--	--	--	--	--	[R]	General function prediction only	--	--
F01.PB113270	--	--	--	--	--	--	--	--	--	0.00540149	3.53991	up	--	--	--	--	--	--	--	--	--	--	--	--	--	--	--	--	--	--	--	--	--	--	--	--	--	--	--	--	--	--	--	--	--	--	--	--	--
F01.PB113273	0.00190506	3.0104	up	--	--	--	--	--	--	--	--	--	--	--	--	--	--	--	--	--	--	--	--	--	--	--	--	--	--	--	--	--	--	--	--	--	--	--	--	--	--	--	--	--	--	[O]	Posttranslational modification, protein turnover, chaperones	--	K06689|4.82634e-22|csv:101224675|ubiquitin-conjugating enzyme E2 28-like; K06689 ubiquitin-conjugating enzyme E2 D/E [EC:6.3.2.19] (A)
F01.PB113289	0.00055905	Inf	up	--	--	--	--	--	--	8.88e-05	Inf	up	0.00138969	Inf	up	--	--	--	--	--	--	--	--	--	--	--	--	--	--	--	--	--	--	--	--	--	--	--	--	--	--	--	--	--	--	--	--	--	K05387|0|mtr:MTR_2g088450|Glutamate receptor 3.4; K05387 glutamate receptor, ionotropic, plant (A)
F01.PB113299	--	--	--	--	--	--	--	--	--	--	--	--	--	--	--	0.00112489	-3.24039	down	--	--	--	1.36e-05	-4.54792	down	0.000426335	-3.18661	down	--	--	--	--	--	--	--	--	--	--	--	--	--	--	--	--	--	--	[C]	Energy production and conversion	--	K00001|1.30923e-87|mtr:MTR_3g089970|Alcohol dehydrogenase; K00001 alcohol dehydrogenase [EC:1.1.1.1] (A)
F01.PB11330	--	--	--	0.00602157	2.90211	up	--	--	--	--	--	--	0.00152886	2.83164	up	--	--	--	--	--	--	--	--	--	--	--	--	--	--	--	--	--	--	--	--	--	--	--	--	--	--	--	--	--	--	--	--	--	K18875|0|mtr:MTR_3g079340|hypothetical protein; K18875 enhanced disease susceptibility 1 protein (A)
F01.PB11331	--	--	--	--	--	--	--	--	--	--	--	--	0.000146533	-2.75266	down	--	--	--	--	--	--	--	--	--	--	--	--	--	--	--	--	--	--	--	--	--	--	--	--	--	--	--	--	--	--	--	--	--	K01723|0|cam:101490167|allene oxide synthase, chloroplastic-like; K01723 hydroperoxide dehydratase [EC:4.2.1.92] (A)
F01.PB113324	--	--	--	--	--	--	--	--	--	0.000401855	4.42333	up	--	--	--	--	--	--	--	--	--	--	--	--	--	--	--	--	--	--	--	--	--	--	--	--	--	--	--	--	--	--	--	--	--	--	--	--	--
F01.PB113327	0.00548903	3.88707	up	--	--	--	--	--	--	--	--	--	--	--	--	--	--	--	--	--	--	--	--	--	--	--	--	--	--	--	--	--	--	--	--	--	--	--	--	--	--	--	--	--	--	--	--	--	--
F01.PB113350	--	--	--	0.00299379	-3.5754	down	0.00376277	-3.2289	down	0.000294398	-4.45325	down	0.00315477	-2.98383	down	--	--	--	--	--	--	--	--	--	--	--	--	--	--	--	--	--	--	--	--	--	--	--	--	--	--	--	--	--	--	[H]	Coenzyme transport and metabolism	--	K01950|0|gmx:100804904|glutamine-dependent NAD(+) synthetase-like; K01950 NAD+ synthase (glutamine-hydrolysing) [EC:6.3.5.1] (A)
F01.PB113352	0.00356977	3.91434	up	--	--	--	--	--	--	--	--	--	--	--	--	--	--	--	--	--	--	--	--	--	--	--	--	--	--	--	--	--	--	--	--	--	--	--	--	--	--	--	--	--	--	--	--	--	--
F01.PB113367	--	--	--	--	--	--	--	--	--	--	--	--	1.24e-06	Inf	up	--	--	--	--	--	--	--	--	--	4.35e-06	Inf	up	--	--	--	--	--	--	--	--	--	--	--	--	8.52e-06	Inf	up	1.74e-05	Inf	up	--	--	--	--
F01.PB113391	--	--	--	--	--	--	--	--	--	0.00889821	3.13174	up	--	--	--	--	--	--	--	--	--	--	--	--	--	--	--	--	--	--	0.00267345	4.10848	up	--	--	--	--	--	--	--	--	--	--	--	--	--	--	--	--
F01.PB113397	--	--	--	--	--	--	--	--	--	--	--	--	--	--	--	--	--	--	--	--	--	1.8e-05	Inf	up	--	--	--	--	--	--	--	--	--	--	--	--	2.67e-05	Inf	up	--	--	--	0.000367691	-6.722	down	--	--	--	K02704|0|mtr:MTR_4g051370|Photosystem II CP47 chlorophyll apoprotein; K02704 photosystem II CP47 chlorophyll apoprotein (A)
F01.PB113401	--	--	--	--	--	--	--	--	--	0.000209733	4.40981	up	0.00933115	3.34149	up	--	--	--	--	--	--	--	--	--	--	--	--	--	--	--	--	--	--	--	--	--	--	--	--	--	--	--	--	--	--	[R]	General function prediction only	--	--
F01.PB113404	--	--	--	--	--	--	--	--	--	--	--	--	0.00406087	2.82458	up	--	--	--	--	--	--	--	--	--	--	--	--	--	--	--	--	--	--	--	--	--	--	--	--	--	--	--	--	--	--	--	--	--	--
F01.PB113421	8.16e-08	Inf	up	--	--	--	--	--	--	0.00763707	Inf	up	3.55e-05	Inf	up	--	--	--	--	--	--	--	--	--	--	--	--	--	--	--	--	--	--	--	--	--	--	--	--	--	--	--	--	--	--	[RTKL]	--	--	K04371|2.3283e-136|gmx:100801339|mitogen-activated protein kinase 3-like; K04371 mitogen-activated protein kinase 1/3 [EC:2.7.11.24] (A)
F01.PB113422	0.00499033	3.73647	up	--	--	--	--	--	--	0.000235935	4.82673	up	--	--	--	--	--	--	--	--	--	--	--	--	--	--	--	--	--	--	--	--	--	--	--	--	--	--	--	--	--	--	--	--	--	[RTKL]	--	--	--
F01.PB113423	0.000286395	Inf	up	--	--	--	--	--	--	--	--	--	--	--	--	--	--	--	--	--	--	0.000377206	#NAME?	down	0.000309246	#NAME?	down	--	--	--	--	--	--	--	--	--	--	--	--	--	--	--	--	--	--	[M]	Cell wall/membrane/envelope biogenesis	--	K10999|0|mtr:MTR_3g107520|Cellulose synthase; K10999 cellulose synthase A [EC:2.4.1.12] (A)
F01.PB113442	--	--	--	--	--	--	0.00117015	-3.45347	down	--	--	--	0.000107	-3.7761	down	--	--	--	--	--	--	--	--	--	--	--	--	--	--	--	--	--	--	--	--	--	--	--	--	--	--	--	--	--	--	--	--	--	--
F01.PB113456	--	--	--	--	--	--	--	--	--	--	--	--	--	--	--	0.000647752	#NAME?	down	--	--	--	--	--	--	--	--	--	--	--	--	--	--	--	0.00177834	Inf	up	--	--	--	--	--	--	--	--	--	[J]	Translation, ribosomal structure and biogenesis	--	K01869|0|cam:101506554|LARS; leucyl-tRNA synthetase; K01869 leucyl-tRNA synthetase [EC:6.1.1.4] (A)
F01.PB113457	--	--	--	--	--	--	--	--	--	--	--	--	--	--	--	--	--	--	--	--	--	--	--	--	3.34e-05	Inf	up	--	--	--	--	--	--	--	--	--	--	--	--	--	--	--	--	--	--	--	--	--	--
F01.PB113466	--	--	--	--	--	--	--	--	--	--	--	--	--	--	--	--	--	--	--	--	--	--	--	--	1.39e-05	#NAME?	down	--	--	--	--	--	--	--	--	--	--	--	--	--	--	--	--	--	--	[RTKL]	--	--	--
F01.PB113467	0.000901189	3.57225	up	--	--	--	--	--	--	--	--	--	--	--	--	--	--	--	--	--	--	--	--	--	--	--	--	--	--	--	--	--	--	--	--	--	--	--	--	--	--	--	--	--	--	[T]	Signal transduction mechanisms	--	K17506|1.70402e-113|cam:101498795|probable protein phosphatase 2C 39-like; K17506 protein phosphatase 1L [EC:3.1.3.16] (A)
F01.PB113468	0.00519241	3.1893	up	--	--	--	--	--	--	--	--	--	0.0012778	3.39967	up	--	--	--	--	--	--	--	--	--	--	--	--	--	--	--	--	--	--	--	--	--	--	--	--	--	--	--	--	--	--	--	--	--	--
F01.PB113484	--	--	--	--	--	--	0.00920811	4.02215	up	0.000989096	4.62968	up	0.00100939	4.32673	up	--	--	--	--	--	--	--	--	--	--	--	--	--	--	--	--	--	--	--	--	--	--	--	--	--	--	--	--	--	--	[O]	Posttranslational modification, protein turnover, chaperones	--	K10573|7.7097e-34|cic:CICLE_v10022669mg|hypothetical protein; K10573 ubiquitin-conjugating enzyme E2 A [EC:6.3.2.19] (A)
F01.PB1135	--	--	--	--	--	--	--	--	--	0.00665375	-4.46439	down	--	--	--	--	--	--	--	--	--	--	--	--	--	--	--	--	--	--	0.00716248	-4.94243	down	--	--	--	--	--	--	--	--	--	--	--	--	--	--	--	K12195|2.23647e-113|mtr:MTR_3g096680|Vacuolar protein sorting-associated protein-like protein; K12195 charged multivesicular body protein 6 (A)
F01.PB113500	--	--	--	--	--	--	--	--	--	0.000284264	4.2302	up	--	--	--	--	--	--	--	--	--	--	--	--	--	--	--	--	--	--	--	--	--	--	--	--	--	--	--	--	--	--	--	--	--	--	--	--	K13648|0|cam:101494251|probable galacturonosyltransferase 15-like; K13648 alpha-1,4-galacturonosyltransferase [EC:2.4.1.43] (A)
F01.PB113506	6.8e-05	7.24827	up	--	--	--	--	--	--	0.000294158	6.96183	up	1.28e-07	8.13489	up	--	--	--	--	--	--	--	--	--	--	--	--	--	--	--	--	--	--	--	--	--	--	--	--	--	--	--	--	--	--	--	--	--	--
F01.PB113513	--	--	--	--	--	--	--	--	--	--	--	--	0.00457375	#NAME?	down	--	--	--	--	--	--	--	--	--	--	--	--	--	--	--	--	--	--	--	--	--	--	--	--	--	--	--	--	--	--	[M]	Cell wall/membrane/envelope biogenesis	--	--
F01.PB113518	--	--	--	8.89e-06	6.05678	up	--	--	--	--	--	--	--	--	--	--	--	--	--	--	--	--	--	--	--	--	--	0.000457422	-4.99334	down	--	--	--	--	--	--	--	--	--	--	--	--	--	--	--	--	--	--	--
F01.PB113531	--	--	--	--	--	--	--	--	--	--	--	--	--	--	--	--	--	--	--	--	--	--	--	--	0.00621399	2.89487	up	--	--	--	--	--	--	--	--	--	--	--	--	--	--	--	--	--	--	--	--	--	K13065|0|cam:101501844|shikimate O-hydroxycinnamoyltransferase-like; K13065 shikimate O-hydroxycinnamoyltransferase [EC:2.3.1.133] (A)
F01.PB113541	--	--	--	--	--	--	--	--	--	--	--	--	5.29e-05	#NAME?	down	--	--	--	--	--	--	--	--	--	--	--	--	--	--	--	--	--	--	--	--	--	--	--	--	--	--	--	--	--	--	--	--	--	K02690|0|mtr:MTR_3g035600|Photosystem I P700 chlorophyll a apoprotein; K02690 photosystem I P700 chlorophyll a apoprotein A2 (A)
F01.PB113545	7.28e-08	4.52127	up	--	--	--	--	--	--	--	--	--	--	--	--	--	--	--	0.000943888	-3.19845	down	0.0077771	-2.88124	down	0.000267363	-3.11291	down	--	--	--	--	--	--	--	--	--	--	--	--	--	--	--	--	--	--	--	--	--	--
F01.PB113550	--	--	--	0.00116858	-3.95111	down	0.00959652	-2.8783	down	--	--	--	--	--	--	--	--	--	--	--	--	--	--	--	--	--	--	--	--	--	--	--	--	--	--	--	--	--	--	--	--	--	--	--	--	[O]	Posttranslational modification, protein turnover, chaperones	--	K08675|0|cam:101510578|lon protease homolog 1, mitochondrial-like; K08675 Lon-like ATP-dependent protease [EC:3.4.21.-] (A)
F01.PB113566	--	--	--	--	--	--	0.00124869	-6.0675	down	--	--	--	0.00114987	-5.34959	down	--	--	--	--	--	--	--	--	--	--	--	--	--	--	--	--	--	--	--	--	--	--	--	--	--	--	--	--	--	--	--	--	--	--
F01.PB113581	--	--	--	--	--	--	--	--	--	0.00413813	3.92394	up	--	--	--	--	--	--	--	--	--	--	--	--	--	--	--	--	--	--	--	--	--	--	--	--	--	--	--	--	--	--	--	--	--	--	--	--	K13648|5.21403e-176|cam:101494251|probable galacturonosyltransferase 15-like; K13648 alpha-1,4-galacturonosyltransferase [EC:2.4.1.43] (A)
F01.PB113585	--	--	--	--	--	--	--	--	--	--	--	--	--	--	--	--	--	--	--	--	--	0.00252166	-5.28831	down	--	--	--	--	--	--	--	--	--	--	--	--	--	--	--	--	--	--	--	--	--	[J]	Translation, ribosomal structure and biogenesis	--	K14832|0|mtr:MTR_5g019130|CCAAT/enhancer-binding protein zeta; K14832 ribosome biogenesis protein MAK21 (A)
F01.PB113586	--	--	--	--	--	--	0.00107062	3.10259	up	--	--	--	0.000260843	3.13211	up	--	--	--	--	--	--	--	--	--	--	--	--	--	--	--	--	--	--	--	--	--	--	--	--	--	--	--	--	--	--	--	--	--	K14297|0|cam:101495532|nuclear pore complex protein Nup98-Nup96-like; K14297 nuclear pore complex protein Nup98-Nup96 (A)
F01.PB113589	0.00983119	2.35518	up	--	--	--	--	--	--	--	--	--	--	--	--	--	--	--	--	--	--	--	--	--	--	--	--	--	--	--	--	--	--	--	--	--	--	--	--	--	--	--	--	--	--	[O]	Posttranslational modification, protein turnover, chaperones	--	--
F01.PB113591	--	--	--	--	--	--	--	--	--	--	--	--	--	--	--	--	--	--	--	--	--	0.000184207	5.98242	up	--	--	--	--	--	--	--	--	--	--	--	--	--	--	--	--	--	--	--	--	--	[V]	Defense mechanisms	--	K03327|5.8612e-100|mtr:MTR_1g108990|Protein TRANSPARENT TESTA; K03327 multidrug resistance protein, MATE family (A)
F01.PB113602	0.000581419	-3.55142	down	--	--	--	--	--	--	--	--	--	0.00479795	-2.79951	down	--	--	--	--	--	--	--	--	--	--	--	--	--	--	--	--	--	--	--	--	--	--	--	--	--	--	--	--	--	--	[G]	Carbohydrate transport and metabolism	--	--
F01.PB113605	--	--	--	--	--	--	--	--	--	0.00760869	3.83672	up	--	--	--	--	--	--	--	--	--	--	--	--	--	--	--	--	--	--	--	--	--	--	--	--	--	--	--	--	--	--	--	--	--	[O]	Posttranslational modification, protein turnover, chaperones	--	--
F01.PB113606	--	--	--	--	--	--	--	--	--	--	--	--	--	--	--	--	--	--	--	--	--	--	--	--	0.00316242	2.75235	up	--	--	--	--	--	--	--	--	--	--	--	--	--	--	--	--	--	--	--	--	--	K13065|0|cam:101501844|shikimate O-hydroxycinnamoyltransferase-like; K13065 shikimate O-hydroxycinnamoyltransferase [EC:2.3.1.133] (A)
F01.PB113633	0.00118075	5.55956	up	--	--	--	0.00591769	5.20607	up	--	--	--	0.00112834	5.45037	up	--	--	--	--	--	--	--	--	--	--	--	--	--	--	--	--	--	--	--	--	--	--	--	--	--	--	--	--	--	--	[S]	Function unknown	--	--
F01.PB113636	--	--	--	--	--	--	--	--	--	0.00463301	#NAME?	down	--	--	--	--	--	--	--	--	--	--	--	--	--	--	--	--	--	--	--	--	--	--	--	--	--	--	--	--	--	--	--	--	--	[G]	Carbohydrate transport and metabolism	--	K00873|0|gmx:100807864|pyruvate kinase, cytosolic isozyme-like; K00873 pyruvate kinase [EC:2.7.1.40] (A)
F01.PB113643	--	--	--	--	--	--	0.00416567	#NAME?	down	--	--	--	0.00169824	#NAME?	down	--	--	--	--	--	--	--	--	--	--	--	--	--	--	--	--	--	--	--	--	--	--	--	--	--	--	--	--	--	--	[R]	General function prediction only	--	--
F01.PB113650	--	--	--	--	--	--	--	--	--	--	--	--	--	--	--	--	--	--	--	--	--	--	--	--	0.00258718	#NAME?	down	--	--	--	--	--	--	2.23e-05	#NAME?	down	--	--	--	--	--	--	--	--	--	--	--	--	--
F01.PB113655	--	--	--	--	--	--	--	--	--	--	--	--	--	--	--	--	--	--	--	--	--	--	--	--	0.0032585	#NAME?	down	--	--	--	--	--	--	--	--	--	--	--	--	--	--	--	--	--	--	--	--	--	--
F01.PB113657	--	--	--	--	--	--	0.00920811	2.5583	up	0.0022039	3.07225	up	--	--	--	--	--	--	--	--	--	--	--	--	--	--	--	--	--	--	--	--	--	--	--	--	--	--	--	--	--	--	--	--	--	[R]	General function prediction only	--	--
F01.PB113664	0.00289517	#NAME?	down	--	--	--	--	--	--	--	--	--	--	--	--	--	--	--	--	--	--	--	--	--	--	--	--	--	--	--	--	--	--	--	--	--	--	--	--	--	--	--	--	--	--	--	--	--	K09338|0|mtr:MTR_2g101190|Homeobox-leucine zipper protein ATHB-15; K09338 homeobox-leucine zipper protein (A)
F01.PB113673	--	--	--	--	--	--	--	--	--	--	--	--	0.000216912	2.91451	up	--	--	--	--	--	--	--	--	--	--	--	--	--	--	--	--	--	--	--	--	--	--	--	--	--	--	--	--	--	--	--	--	--	--
F01.PB113682	0.0098568	2.22379	up	--	--	--	--	--	--	--	--	--	--	--	--	--	--	--	--	--	--	--	--	--	--	--	--	--	--	--	--	--	--	--	--	--	--	--	--	--	--	--	--	--	--	--	--	--	--
F01.PB113697	0.00253784	#NAME?	down	--	--	--	--	--	--	--	--	--	--	--	--	--	--	--	--	--	--	--	--	--	--	--	--	--	--	--	--	--	--	--	--	--	--	--	--	--	--	--	--	--	--	[C]	Energy production and conversion	--	K05575|0|mtr:MTR_7g021720|Photosystem I iron-sulfur center; K05575 NAD(P)H-quinone oxidoreductase subunit 4 [EC:1.6.5.3] (A)
F01.PB11372	--	--	--	--	--	--	--	--	--	--	--	--	0.000568663	2.93988	up	--	--	--	--	--	--	--	--	--	--	--	--	--	--	--	--	--	--	--	--	--	--	--	--	--	--	--	--	--	--	[G]	Carbohydrate transport and metabolism	--	K01807|1.09053e-122|cam:101494582|probable ribose-5-phosphate isomerase-like; K01807 ribose 5-phosphate isomerase A [EC:5.3.1.6] (A)
F01.PB11373	0.000724771	2.77283	up	--	--	--	--	--	--	--	--	--	--	--	--	0.000268649	-3.46948	down	--	--	--	0.00422575	-2.94508	down	0.000768729	-2.78454	down	--	--	--	--	--	--	--	--	--	--	--	--	--	--	--	--	--	--	[G]	Carbohydrate transport and metabolism	--	K00873|0|cam:101509508|pyruvate kinase, cytosolic isozyme-like; K00873 pyruvate kinase [EC:2.7.1.40] (A)
F01.PB113751	--	--	--	--	--	--	--	--	--	--	--	--	--	--	--	--	--	--	--	--	--	0.00454909	Inf	up	--	--	--	--	--	--	--	--	--	--	--	--	--	--	--	--	--	--	--	--	--	--	--	--	--
F01.PB113765	0.00843408	-2.29547	down	--	--	--	--	--	--	--	--	--	--	--	--	--	--	--	--	--	--	--	--	--	--	--	--	--	--	--	--	--	--	--	--	--	--	--	--	--	--	--	--	--	--	[O]	Posttranslational modification, protein turnover, chaperones	--	--
F01.PB11378	0.00301062	3.12769	up	--	--	--	--	--	--	--	--	--	--	--	--	--	--	--	--	--	--	0.00901965	-3.11822	down	--	--	--	--	--	--	--	--	--	--	--	--	--	--	--	--	--	--	--	--	--	--	--	--	--
F01.PB113784	--	--	--	--	--	--	--	--	--	--	--	--	--	--	--	--	--	--	0.00175033	Inf	up	--	--	--	--	--	--	--	--	--	--	--	--	--	--	--	--	--	--	--	--	--	--	--	--	--	--	--	--
F01.PB113785	--	--	--	--	--	--	--	--	--	--	--	--	--	--	--	--	--	--	--	--	--	--	--	--	--	--	--	--	--	--	0.000168336	Inf	up	--	--	--	--	--	--	--	--	--	--	--	--	[I]	Lipid transport and metabolism	--	K01115|0|mtr:MTR_7g075910|Phospholipase D; K01115 phospholipase D1/2 [EC:3.1.4.4] (A)
F01.PB113789	--	--	--	--	--	--	0.000401144	7.10197	up	--	--	--	5.43e-05	7.35114	up	--	--	--	--	--	--	--	--	--	--	--	--	--	--	--	--	--	--	--	--	--	--	--	--	--	--	--	--	--	--	--	--	--	K12130|4.4792e-139|mtr:MTR_7g118260|Two-component response regulator-like PRR37; K12130 pseudo-response regulator 5 (A)
F01.PB11379	--	--	--	--	--	--	--	--	--	--	--	--	--	--	--	0.00456825	#NAME?	down	--	--	--	--	--	--	--	--	--	0.000384659	Inf	up	--	--	--	0.000490175	Inf	up	--	--	--	--	--	--	--	--	--	--	--	--	--
F01.PB113793	--	--	--	--	--	--	1.45e-06	5.81291	up	1.89e-07	6.33328	up	--	--	--	--	--	--	--	--	--	0.00222386	3.64558	up	--	--	--	--	--	--	--	--	--	--	--	--	--	--	--	--	--	--	0.00304906	-3.58526	down	--	--	--	--
F01.PB113818	0.00348062	#NAME?	down	--	--	--	--	--	--	--	--	--	--	--	--	0.00139252	Inf	up	--	--	--	0.000238529	Inf	up	0.00735544	Inf	up	--	--	--	--	--	--	--	--	--	--	--	--	--	--	--	--	--	--	[P]	Inorganic ion transport and metabolism	--	K01530|0|mtr:MTR_6g006910|ATPase; K01530 phospholipid-translocating ATPase [EC:3.6.3.1] (A)
F01.PB113829	--	--	--	0.00113219	Inf	up	--	--	--	--	--	--	--	--	--	--	--	--	--	--	--	--	--	--	--	--	--	0.00380932	#NAME?	down	--	--	--	--	--	--	--	--	--	--	--	--	--	--	--	--	--	--	--
F01.PB113843	--	--	--	--	--	--	--	--	--	--	--	--	--	--	--	--	--	--	--	--	--	0.00420636	#NAME?	down	--	--	--	--	--	--	--	--	--	--	--	--	--	--	--	--	--	--	--	--	--	[V]	Defense mechanisms	--	--
F01.PB113846	--	--	--	--	--	--	--	--	--	--	--	--	--	--	--	--	--	--	--	--	--	--	--	--	0.00329596	-3.36823	down	--	--	--	--	--	--	--	--	--	--	--	--	--	--	--	--	--	--	[E]	Amino acid transport and metabolism	--	K14157|0|mtr:MTR_4g124470|Lysine-ketoglutarate reductase/saccharopine dehydrogenase; K14157 alpha-aminoadipic semialdehyde synthase [EC:1.5.1.8 1.5.1.9] (A)
F01.PB113851	--	--	--	--	--	--	--	--	--	--	--	--	--	--	--	--	--	--	--	--	--	--	--	--	--	--	--	--	--	--	--	--	--	0.00752245	-3.04462	down	--	--	--	--	--	--	--	--	--	[RTKL]	--	Molecular Function: protein serine/threonine kinase activity (GO:0004674);; Molecular Function: ATP binding (GO:0005524);; Biological Process: protein phosphorylation (GO:0006468);;	--
F01.PB113855	0.00440591	5.38685	up	--	--	--	--	--	--	--	--	--	--	--	--	--	--	--	--	--	--	--	--	--	--	--	--	--	--	--	--	--	--	--	--	--	--	--	--	--	--	--	--	--	--	--	--	Molecular Function: ATP binding (GO:0005524);; Biological Process: defense response (GO:0006952);; Biological Process: signal transduction (GO:0007165);; Biological Process: biosynthetic process (GO:0009058);; Molecular Function: nucleoside-triphosphatase activity (GO:0017111);; Molecular Function: ADP binding (GO:0043531);;	--
F01.PB113858	--	--	--	--	--	--	--	--	--	--	--	--	--	--	--	--	--	--	--	--	--	--	--	--	--	--	--	--	--	--	--	--	--	--	--	--	--	--	--	--	--	--	0.0076199	3.08564	up	--	--	--	K13457|0|mtr:MTR_5g027810|Disease resistance protein RPM1; K13457 disease resistance protein RPM1 (A)
F01.PB113865	--	--	--	--	--	--	--	--	--	0.00897761	3.44135	up	--	--	--	--	--	--	--	--	--	--	--	--	--	--	--	--	--	--	--	--	--	--	--	--	--	--	--	--	--	--	--	--	--	--	--	--	K10643|0|mtr:MTR_2g093100|CCR4-NOT transcription complex subunit; K10643 CCR4-NOT transcription complex subunit 4 [EC:6.3.2.19] (A)
F01.PB113872	--	--	--	--	--	--	--	--	--	0.000419269	Inf	up	--	--	--	--	--	--	--	--	--	--	--	--	--	--	--	--	--	--	--	--	--	--	--	--	--	--	--	--	--	--	--	--	--	--	--	--	--
F01.PB113874	--	--	--	--	--	--	--	--	--	0.00281225	-3.50386	down	--	--	--	--	--	--	--	--	--	--	--	--	--	--	--	--	--	--	--	--	--	--	--	--	--	--	--	--	--	--	--	--	--	[J]	Translation, ribosomal structure and biogenesis	--	K16732|7.38817e-152|vvi:100267550|65-kDa microtubule-associated protein 1-like; K16732 protein regulator of cytokinesis 1 (A)
F01.PB113883	--	--	--	--	--	--	--	--	--	--	--	--	0.000289354	3.11263	up	--	--	--	--	--	--	--	--	--	--	--	--	--	--	--	--	--	--	--	--	--	--	--	--	--	--	--	--	--	--	--	--	--	--
F01.PB113884	--	--	--	--	--	--	--	--	--	0.0058771	3.09889	up	--	--	--	--	--	--	0.00137128	-4.90633	down	--	--	--	--	--	--	--	--	--	--	--	--	--	--	--	3.95e-06	6.09695	up	0.000580902	5.01084	up	--	--	--	[R]	General function prediction only	--	--
F01.PB113889	1.68e-05	#NAME?	down	--	--	--	--	--	--	--	--	--	--	--	--	--	--	--	8.16e-13	Inf	up	0.000275516	Inf	up	--	--	--	--	--	--	--	--	--	--	--	--	--	--	--	--	--	--	--	--	--	--	--	--	--
F01.PB113890	0.000536907	4.95895	up	--	--	--	--	--	--	--	--	--	--	--	--	0.00856602	-4.47566	down	--	--	--	1.8e-05	#NAME?	down	--	--	--	--	--	--	--	--	--	--	--	--	0.000504657	#NAME?	down	--	--	--	--	--	--	--	--	--	--
F01.PB113899	--	--	--	--	--	--	--	--	--	--	--	--	1.77e-08	Inf	up	--	--	--	--	--	--	--	--	--	5.2e-08	Inf	up	--	--	--	--	--	--	--	--	--	--	--	--	--	--	--	--	--	--	--	--	--	K04650|0|mtr:MTR_136s0031|Nuclear receptor corepressor; K04650 nuclear receptor co-repressor 1 (A)
F01.PB113903	--	--	--	--	--	--	2.85e-10	7.02902	up	--	--	--	0.00368401	4.89227	up	--	--	--	--	--	--	--	--	--	--	--	--	--	--	--	--	--	--	--	--	--	--	--	--	--	--	--	--	--	--	--	--	--	--
F01.PB113906	0.00017557	-4.02071	down	--	--	--	4.32e-10	#NAME?	down	--	--	--	--	--	--	--	--	--	--	--	--	--	--	--	--	--	--	0.00841683	#NAME?	down	--	--	--	--	--	--	--	--	--	--	--	--	--	--	--	[S]	Function unknown	--	--
F01.PB113911	--	--	--	--	--	--	--	--	--	--	--	--	1.07e-06	3.51596	up	--	--	--	--	--	--	--	--	--	0.0060809	2.25997	up	--	--	--	--	--	--	0.000563343	2.97429	up	--	--	--	--	--	--	--	--	--	[P]	Inorganic ion transport and metabolism	--	K01537|0|cam:101499463|calcium-transporting ATPase 12, plasma membrane-type-like; K01537 Ca2+-transporting ATPase [EC:3.6.3.8] (A)
F01.PB113912	--	--	--	--	--	--	--	--	--	--	--	--	--	--	--	0.00302649	-3.2239	down	--	--	--	0.00917662	-2.97433	down	--	--	--	--	--	--	--	--	--	--	--	--	--	--	--	--	--	--	--	--	--	--	--	--	K15172|0|mtr:MTR_3g089910|Global transcription factor group; K15172 transcription elongation factor SPT5 (A)
F01.PB113930	--	--	--	--	--	--	--	--	--	--	--	--	--	--	--	--	--	--	--	--	--	0.0026712	-3.3166	down	--	--	--	--	--	--	--	--	--	--	--	--	--	--	--	--	--	--	--	--	--	--	--	--	K13447|0|mtr:MTR_1g083290|Respiratory burst oxidase-like protein; K13447 respiratory burst oxidase [EC:1.6.3.- 1.11.1.-] (A)
F01.PB113941	--	--	--	--	--	--	--	--	--	--	--	--	0.000259603	3.06563	up	--	--	--	--	--	--	--	--	--	--	--	--	--	--	--	--	--	--	--	--	--	--	--	--	--	--	--	--	--	--	[O]	Posttranslational modification, protein turnover, chaperones	--	K09667|0|mtr:MTR_1g079510|O-linked GlcNAc transferase like protein; K09667 protein O-GlcNAc transferase [EC:2.4.1.255] (A)
F01.PB113946	--	--	--	0.000428845	-3.41937	down	--	--	--	--	--	--	--	--	--	--	--	--	--	--	--	--	--	--	--	--	--	--	--	--	--	--	--	0.00541979	3.067	up	--	--	--	--	--	--	--	--	--	[V]	Defense mechanisms	--	K05658|0|mtr:MTR_1g086080|ABC transporter B family member; K05658 ATP-binding cassette, subfamily B (MDR/TAP), member 1 [EC:3.6.3.44] (A)
F01.PB113948	--	--	--	0.000207404	4.06749	up	--	--	--	--	--	--	--	--	--	--	--	--	--	--	--	--	--	--	--	--	--	2.61e-10	#NAME?	down	2.22e-09	#NAME?	down	--	--	--	--	--	--	--	--	--	--	--	--	--	--	--	--
F01.PB113951	--	--	--	--	--	--	--	--	--	--	--	--	1.2e-07	#NAME?	down	--	--	--	--	--	--	--	--	--	--	--	--	--	--	--	--	--	--	2.76e-14	#NAME?	down	--	--	--	6.49e-11	#NAME?	down	--	--	--	--	--	--	--
F01.PB113954	--	--	--	--	--	--	--	--	--	--	--	--	0.00493961	#NAME?	down	--	--	--	--	--	--	8.29e-06	Inf	up	--	--	--	--	--	--	--	--	--	--	--	--	--	--	--	--	--	--	7.9e-06	#NAME?	down	[K]	Transcription	--	K03043|0|mtr:MetrCp058|rpoB; RNA polymerase beta subunit; K03043 DNA-directed RNA polymerase subunit beta [EC:2.7.7.6] (A)
F01.PB113958	--	--	--	5.5e-07	#NAME?	down	--	--	--	--	--	--	7.4e-05	-4.97066	down	0.00886628	#NAME?	down	--	--	--	--	--	--	--	--	--	--	--	--	--	--	--	--	--	--	--	--	--	--	--	--	--	--	--	--	--	--	--
F01.PB11397	--	--	--	--	--	--	--	--	--	--	--	--	--	--	--	--	--	--	--	--	--	0.000308142	-3.98551	down	--	--	--	--	--	--	--	--	--	--	--	--	--	--	--	--	--	--	--	--	--	[T]	Signal transduction mechanisms	--	K17499|0|mtr:MTR_3g105880|hypothetical protein; K17499 protein phosphatase 1G [EC:3.1.3.16] (A)
F01.PB113979	0.00884131	2.7724	up	--	--	--	--	--	--	--	--	--	--	--	--	--	--	--	--	--	--	--	--	--	--	--	--	--	--	--	--	--	--	--	--	--	--	--	--	--	--	--	--	--	--	--	--	--	K00873|6.6032e-89|cam:101509508|pyruvate kinase, cytosolic isozyme-like; K00873 pyruvate kinase [EC:2.7.1.40] (A)
F01.PB114019	--	--	--	--	--	--	--	--	--	--	--	--	--	--	--	--	--	--	--	--	--	0.0050844	-4.58734	down	--	--	--	--	--	--	--	--	--	--	--	--	--	--	--	--	--	--	--	--	--	--	--	--	--
F01.PB114030	0.00903326	3.78751	up	--	--	--	--	--	--	0.00268165	4.33399	up	--	--	--	--	--	--	--	--	--	--	--	--	--	--	--	--	--	--	--	--	--	--	--	--	--	--	--	--	--	--	--	--	--	--	--	--	--
F01.PB114036	0.0013707	2.74751	up	--	--	--	--	--	--	--	--	--	--	--	--	--	--	--	--	--	--	0.000936858	-3.61122	down	--	--	--	--	--	--	--	--	--	--	--	--	--	--	--	--	--	--	--	--	--	[O]	Posttranslational modification, protein turnover, chaperones	--	K13993|6.17364e-73|cam:101499292|heat shock 22 kDa protein, mitochondrial-like; K13993 HSP20 family protein (A)
F01.PB114040	0.00194056	3.49657	up	--	--	--	--	--	--	--	--	--	--	--	--	--	--	--	--	--	--	--	--	--	--	--	--	--	--	--	--	--	--	--	--	--	--	--	--	--	--	--	--	--	--	--	--	--	--
F01.PB114068	--	--	--	--	--	--	--	--	--	--	--	--	0.00697414	2.18694	up	--	--	--	--	--	--	--	--	--	--	--	--	--	--	--	--	--	--	--	--	--	--	--	--	--	--	--	--	--	--	--	--	--	K14945|1.78514e-178|mtr:MTR_5g075710|KH domain-containing protein; K14945 protein quaking (A)
F01.PB114077	--	--	--	--	--	--	--	--	--	--	--	--	0.000106667	-2.98212	down	--	--	--	--	--	--	--	--	--	0.000313594	-3.02538	down	--	--	--	--	--	--	--	--	--	--	--	--	--	--	--	--	--	--	--	--	--	--
F01.PB114099	--	--	--	--	--	--	--	--	--	0.000700924	4.72608	up	--	--	--	--	--	--	--	--	--	--	--	--	--	--	--	--	--	--	--	--	--	--	--	--	--	--	--	--	--	--	--	--	--	--	--	--	--
F01.PB1141	--	--	--	--	--	--	--	--	--	--	--	--	--	--	--	--	--	--	--	--	--	--	--	--	0.00272061	-2.44957	down	--	--	--	--	--	--	--	--	--	--	--	--	--	--	--	--	--	--	--	--	--	--
F01.PB114101	--	--	--	--	--	--	--	--	--	0.00231951	-2.99841	down	--	--	--	--	--	--	--	--	--	5.22e-07	-4.9805	down	0.000157115	-2.92128	down	--	--	--	--	--	--	--	--	--	0.000160223	-3.97063	down	--	--	--	--	--	--	--	--	--	K11275|5.66422e-29|cam:101510135|histone H1-like; K11275 histone H1/5 (A)
F01.PB114106	--	--	--	--	--	--	0.00915034	Inf	up	--	--	--	--	--	--	--	--	--	--	--	--	--	--	--	--	--	--	--	--	--	--	--	--	--	--	--	--	--	--	--	--	--	--	--	--	--	--	--	--
F01.PB114138	--	--	--	--	--	--	--	--	--	0.00142751	4.90925	up	0.00294794	4.45237	up	--	--	--	--	--	--	--	--	--	--	--	--	--	--	--	--	--	--	--	--	--	--	--	--	--	--	--	--	--	--	[G]	Carbohydrate transport and metabolism	--	K09872|0|mtr:MTR_2g094270|Aquaporin PIP2-7; K09872 aquaporin PIP (A)
F01.PB114140	--	--	--	--	--	--	--	--	--	--	--	--	--	--	--	--	--	--	--	--	--	0.00451555	3.08657	up	--	--	--	--	--	--	--	--	--	--	--	--	--	--	--	--	--	--	--	--	--	--	--	--	--
F01.PB114143	1.04e-06	3.65872	up	--	--	--	1.78e-06	3.70002	up	--	--	--	--	--	--	--	--	--	--	--	--	--	--	--	0.000287067	-2.87219	down	--	--	--	--	--	--	--	--	--	--	--	--	0.00103133	-2.9227	down	--	--	--	--	--	--	--
F01.PB114152	0.00061776	4.00018	up	--	--	--	--	--	--	--	--	--	--	--	--	0.00327072	-4.15895	down	--	--	--	--	--	--	--	--	--	--	--	--	--	--	--	--	--	--	--	--	--	--	--	--	--	--	--	[C]	Energy production and conversion	--	K18857|1.95966e-172|mtr:MTR_3g089940|Alcohol dehydrogenase; K18857 alcohol dehydrogenase class-P [EC:1.1.1.1] (A)
F01.PB114174	--	--	--	--	--	--	--	--	--	--	--	--	--	--	--	--	--	--	--	--	--	--	--	--	0.00479648	-2.59848	down	--	--	--	--	--	--	--	--	--	--	--	--	--	--	--	--	--	--	[GEPR]	--	--	--
F01.PB114189	--	--	--	--	--	--	--	--	--	0.00206376	4.42147	up	--	--	--	--	--	--	--	--	--	--	--	--	--	--	--	--	--	--	0.00514373	4.64368	up	--	--	--	0.00271132	5.07138	up	--	--	--	--	--	--	--	--	--	--
F01.PB11420	--	--	--	--	--	--	--	--	--	0.000368931	#NAME?	down	0.00015089	#NAME?	down	--	--	--	--	--	--	--	--	--	--	--	--	--	--	--	--	--	--	--	--	--	--	--	--	--	--	--	--	--	--	--	--	--	--
F01.PB114209	0.00637117	2.60742	up	--	--	--	--	--	--	--	--	--	--	--	--	--	--	--	--	--	--	--	--	--	--	--	--	--	--	--	--	--	--	--	--	--	--	--	--	--	--	--	--	--	--	[Q]	Secondary metabolites biosynthesis, transport and catabolism	--	--
F01.PB11423	9.44e-05	5.06325	up	--	--	--	--	--	--	--	--	--	4.37e-08	5.23448	up	--	--	--	--	--	--	1.25e-06	-8.21929	down	--	--	--	--	--	--	--	--	--	--	--	--	--	--	--	--	--	--	3.31e-09	8.38469	up	--	--	--	K17839|0|mtr:MTR_3g064370|Polyamine oxidase; K17839 polyamine oxidase [EC:1.5.3.17 1.5.3.-] (A)
F01.PB114244	--	--	--	--	--	--	--	--	--	0.00222982	3.15957	up	--	--	--	--	--	--	--	--	--	0.00925262	2.89967	up	--	--	--	--	--	--	--	--	--	--	--	--	--	--	--	--	--	--	--	--	--	--	--	--	--
F01.PB114245	0.000175819	2.90722	up	--	--	--	--	--	--	--	--	--	--	--	--	0.000280987	-3.35993	down	--	--	--	0.000157267	-3.83363	down	--	--	--	--	--	--	--	--	--	--	--	--	--	--	--	--	--	--	--	--	--	[G]	Carbohydrate transport and metabolism	--	K01689|5.8525e-113|cam:101497047|enolase-like; K01689 enolase [EC:4.2.1.11] (A)
F01.PB114248	--	--	--	--	--	--	--	--	--	--	--	--	--	--	--	--	--	--	--	--	--	--	--	--	0.00965356	-4.61705	down	--	--	--	--	--	--	--	--	--	--	--	--	--	--	--	--	--	--	--	--	--	--
F01.PB114257	--	--	--	--	--	--	--	--	--	--	--	--	--	--	--	--	--	--	--	--	--	--	--	--	--	--	--	--	--	--	0.000588389	4.03003	up	--	--	--	--	--	--	--	--	--	0.00026895	-3.99035	down	--	--	--	--
F01.PB114266	--	--	--	--	--	--	--	--	--	--	--	--	0.00290518	4.14672	up	--	--	--	--	--	--	--	--	--	--	--	--	--	--	--	--	--	--	--	--	--	--	--	--	--	--	--	--	--	--	--	--	--	--
F01.PB114275	--	--	--	--	--	--	--	--	--	--	--	--	0.00577302	-3.24483	down	--	--	--	--	--	--	--	--	--	0.000638761	-3.78462	down	--	--	--	--	--	--	--	--	--	--	--	--	--	--	--	--	--	--	--	--	--	--
F01.PB11428	0.00775168	2.34723	up	--	--	--	--	--	--	--	--	--	--	--	--	--	--	--	--	--	--	0.0034231	-3.18672	down	--	--	--	--	--	--	--	--	--	--	--	--	--	--	--	--	--	--	--	--	--	[B]	Chromatin structure and dynamics	--	K11253|4.52868e-88|mtr:MTR_7g013610|Histone H3; K11253 histone H3 (A)
F01.PB114298	6.37e-09	4.4629	up	--	--	--	2.49e-06	3.78245	up	--	--	--	7.62e-06	3.38828	up	--	--	--	--	--	--	--	--	--	--	--	--	--	--	--	--	--	--	--	--	--	--	--	--	--	--	--	--	--	--	[C]	Energy production and conversion	--	K18857|1.55605e-65|mtr:MTR_3g089940|Alcohol dehydrogenase; K18857 alcohol dehydrogenase class-P [EC:1.1.1.1] (A)
F01.PB11430	--	--	--	--	--	--	--	--	--	0.000171149	3.39602	up	0.000253351	2.60258	up	--	--	--	--	--	--	--	--	--	--	--	--	--	--	--	--	--	--	--	--	--	--	--	--	--	--	--	--	--	--	--	--	--	--
F01.PB114318	--	--	--	--	--	--	--	--	--	--	--	--	--	--	--	0.00217595	-3.88194	down	0.000912871	-4.12643	down	--	--	--	--	--	--	--	--	--	--	--	--	--	--	--	--	--	--	--	--	--	--	--	--	[P]	Inorganic ion transport and metabolism	--	K00434|3.29626e-121|mtr:MTR_4g061140|Cytosolic ascorbate peroxidase; K00434 L-ascorbate peroxidase [EC:1.11.1.11] (A)
F01.PB114326	0.000832858	3.36376	up	--	--	--	--	--	--	0.00061608	4.49726	up	--	--	--	--	--	--	--	--	--	--	--	--	--	--	--	--	--	--	--	--	--	--	--	--	--	--	--	--	--	--	--	--	--	--	--	--	--
F01.PB114357	0.00399311	2.29917	up	--	--	--	--	--	--	--	--	--	--	--	--	--	--	--	--	--	--	--	--	--	--	--	--	--	--	--	--	--	--	--	--	--	--	--	--	--	--	--	--	--	--	--	--	Molecular Function: carboxylic ester hydrolase activity (GO:0004091);;	--
F01.PB114399	--	--	--	--	--	--	--	--	--	--	--	--	--	--	--	0.0034916	-6.68931	down	--	--	--	0.000634132	#NAME?	down	--	--	--	--	--	--	--	--	--	--	--	--	--	--	--	--	--	--	--	--	--	[C]	Energy production and conversion	--	K18857|0|mtr:MTR_3g089940|Alcohol dehydrogenase; K18857 alcohol dehydrogenase class-P [EC:1.1.1.1] (A)
F01.PB1144	--	--	--	--	--	--	--	--	--	--	--	--	--	--	--	--	--	--	--	--	--	--	--	--	--	--	--	--	--	--	--	--	--	--	--	--	0.00417691	-3.58726	down	--	--	--	--	--	--	--	--	--	--
F01.PB114435	--	--	--	--	--	--	0.00147138	5.34923	up	--	--	--	--	--	--	--	--	--	--	--	--	--	--	--	--	--	--	--	--	--	--	--	--	--	--	--	--	--	--	--	--	--	--	--	--	--	--	--	--
F01.PB114443	0.0021281	3.816	up	--	--	--	--	--	--	--	--	--	--	--	--	--	--	--	--	--	--	--	--	--	--	--	--	--	--	--	--	--	--	--	--	--	--	--	--	--	--	--	--	--	--	[C]	Energy production and conversion	--	K18857|1.51555e-166|mtr:MTR_3g089940|Alcohol dehydrogenase; K18857 alcohol dehydrogenase class-P [EC:1.1.1.1] (A)
F01.PB114469	--	--	--	--	--	--	--	--	--	--	--	--	--	--	--	--	--	--	--	--	--	0.00103618	-3.67805	down	--	--	--	--	--	--	--	--	--	--	--	--	--	--	--	--	--	--	--	--	--	[R]	General function prediction only	--	--
F01.PB1145	--	--	--	--	--	--	0.00057648	5.42186	up	--	--	--	--	--	--	--	--	--	2.47e-06	Inf	up	--	--	--	--	--	--	--	--	--	--	--	--	--	--	--	--	--	--	--	--	--	--	--	--	[T]	Signal transduction mechanisms	--	K17506|4.35926e-165|cam:101497012|probable protein phosphatase 2C 39-like; K17506 protein phosphatase 1L [EC:3.1.3.16] (A)
F01.PB114505	0.00831306	2.52447	up	--	--	--	--	--	--	--	--	--	--	--	--	--	--	--	--	--	--	--	--	--	--	--	--	--	--	--	--	--	--	--	--	--	--	--	--	--	--	--	--	--	--	[MG]	--	--	K08679|0|cam:101501100|UDP-glucuronate 4-epimerase 1-like; K08679 UDP-glucuronate 4-epimerase [EC:5.1.3.6] (A)
F01.PB114518	0.0065241	2.90076	up	--	--	--	--	--	--	--	--	--	--	--	--	--	--	--	--	--	--	--	--	--	--	--	--	--	--	--	--	--	--	--	--	--	--	--	--	--	--	--	--	--	--	[G]	Carbohydrate transport and metabolism	--	K01623|2.2052e-139|mtr:MTR_5g069050|Fructose-bisphosphate aldolase; K01623 fructose-bisphosphate aldolase, class I [EC:4.1.2.13] (A)
F01.PB114522	--	--	--	--	--	--	--	--	--	--	--	--	0.00178684	#NAME?	down	--	--	--	--	--	--	--	--	--	--	--	--	--	--	--	--	--	--	--	--	--	--	--	--	--	--	--	--	--	--	--	--	--	--
F01.PB114542	--	--	--	--	--	--	--	--	--	--	--	--	--	--	--	--	--	--	--	--	--	--	--	--	0.00351649	5.78886	up	--	--	--	--	--	--	--	--	--	--	--	--	--	--	--	--	--	--	--	--	--	K13066|1.21992e-10|mtr:MTR_3g092900|Caffeic acid O-methyltransferase; K13066 caffeic acid 3-O-methyltransferase [EC:2.1.1.68] (A)
F01.PB11456	--	--	--	0.002281	2.61517	up	--	--	--	--	--	--	--	--	--	--	--	--	--	--	--	--	--	--	--	--	--	--	--	--	--	--	--	--	--	--	--	--	--	--	--	--	--	--	--	--	--	--	K00660|0|mtr:MTR_1g098140|Chalcone synthase; K00660 chalcone synthase [EC:2.3.1.74] (A)
F01.PB114567	--	--	--	--	--	--	--	--	--	--	--	--	--	--	--	--	--	--	--	--	--	--	--	--	--	--	--	--	--	--	0.00173872	3.53256	up	--	--	--	--	--	--	--	--	--	--	--	--	--	--	--	--
F01.PB114587	3.54e-06	3.49528	up	--	--	--	0.00105504	2.66038	up	--	--	--	0.000704485	2.8193	up	--	--	--	--	--	--	--	--	--	--	--	--	--	--	--	--	--	--	--	--	--	--	--	--	--	--	--	--	--	--	--	--	--	--
F01.PB114607	--	--	--	--	--	--	0.00265499	-3.16637	down	--	--	--	0.00539673	-2.64417	down	--	--	--	--	--	--	--	--	--	--	--	--	--	--	--	--	--	--	--	--	--	--	--	--	--	--	--	--	--	--	[O]	Posttranslational modification, protein turnover, chaperones	--	--
F01.PB114621	--	--	--	--	--	--	--	--	--	--	--	--	--	--	--	--	--	--	--	--	--	0.00327439	-3.76345	down	--	--	--	--	--	--	--	--	--	--	--	--	--	--	--	--	--	--	--	--	--	--	--	--	--
F01.PB11465	--	--	--	--	--	--	--	--	--	--	--	--	--	--	--	--	--	--	--	--	--	0.000367634	-3.40725	down	--	--	--	--	--	--	--	--	--	--	--	--	--	--	--	--	--	--	0.00508761	2.91536	up	[G]	Carbohydrate transport and metabolism	--	K01689|0|gmx:100811084|enolase-like; K01689 enolase [EC:4.2.1.11] (A)
F01.PB11468	--	--	--	--	--	--	--	--	--	0.00487336	#NAME?	down	--	--	--	--	--	--	--	--	--	--	--	--	--	--	--	--	--	--	--	--	--	--	--	--	0.00278122	#NAME?	down	--	--	--	--	--	--	[O]	Posttranslational modification, protein turnover, chaperones	--	K04078|3.37584e-163|cam:101498320|20 kDa chaperonin, chloroplastic-like; K04078 chaperonin GroES (A)
[truncated: 9,747 more rows]
[truncated: 8 more columns]
