# Supplementary material for: Full-length transcriptome sequencing reveals the low-temperature-tolerance mechanism of Medicago falcata roots
Source: BMC Plant Biol. 2019 Dec 21;19:575. doi: 10.1186/s12870-019-2192-1 (PMC6925873; doi:10.1186/s12870-019-2192-1)
Supplement: Supplementary file 10 — Additional file 10: Table S8. Summary of the 1538 TFs in response to low-temperature stress. [file 12870_2019_2192_MOESM10_ESM.xlsx]

## Sheet: Sheet1
Additional file 10: Table S8. Summary of the 1,538 TFs in response to low-temperature stress.
family	DEGs	#Query_id	Subject_id	%identity	alignment_length	mismatches	gap_openings	q.start	q.end	s.start	s.end	e-value	bit_score
AP2	6	F01.PB65874	Medtr4g097520.1_AP2	76.38	309	34	3	781	1051	348	655	4e-128	408
		F01.PB95555	Medtr4g061200.4_AP2	93.48	184	11	1	167	350	20	202	6e-96	304
		F01.PB95555	Medtr4g061200.2_AP2	95.96	272	11	0	373	644	198	469	6e-177	515
		F01.PB39092	Medtr4g127930.1_AP2	95.98	473	12	2	66	537	46	512	0	799
		F01.PB42648	Medtr4g061200.1_AP2	95.64	436	18	1	168	603	20	454	0	780
		F01.PB51576	Medtr4g061200.1_AP2	95.64	436	18	1	167	602	20	454	0	779
ARF	35	F01.PB103089	Medtr2g018690.1_ARF	97.56	859	21	0	13	871	50	908	0	1559
		F01.PB105608	Medtr2g018690.1_ARF	93.57	948	21	1	188	1135	1	908	0	1635
		F01.PB107286	Medtr4g124900.2_ARF	94.68	639	17	1	139	777	5	626	0	968
		F01.PB108916	Medtr2g018690.1_ARF	96.86	732	23	0	214	945	49	780	0	1289
		F01.PB109439	Medtr2g018690.1_ARF	97.21	752	21	0	333	1084	157	908	0	1336
		F01.PB109534	Medtr2g018690.1_ARF	97.47	908	23	0	38	945	1	908	0	1654
		F01.PB109876	Medtr2g018690.1_ARF	97.36	908	24	0	192	1099	1	908	0	1650
		F01.PB110484	Medtr4g124900.2_ARF	99.15	472	4	0	188	659	1	472	0	919
		F01.PB113068	Medtr2g018690.1_ARF	92.19	730	25	1	336	1065	211	908	0	1193
		F01.PB113793	Medtr2g018690.1_ARF	97.26	804	22	0	322	1125	105	908	0	1441
		F01.PB13011	GSBRNA2T00048919001_ARF	27.22	180	102	6	52	229	447	599	2e-09	62
		F01.PB65121	Medtr8g101360.1_ARF	98.08	1096	20	1	80	1174	1	1096	0	1919
		F01.PB67097	Medtr2g018690.1_ARF	92.78	914	53	3	188	1094	1	908	0	1541
		F01.PB69338	Medtr1g064430.2_ARF	96.45	394	10	2	223	614	1	392	0	714
		F01.PB71390	Medtr2g018690.1_ARF	97.65	894	21	0	362	1255	15	908	0	1632
		F01.PB72145	Medtr3g064050.1_ARF	98.12	850	15	1	164	1013	1	849	0	1595
		F01.PB74436	Medtr2g018690.1_ARF	96.31	325	12	0	801	1125	584	908	0	639
		F01.PB7863	Araha.3284s0025.2.p_ARF	37.38	107	61	2	153	259	323	423	5e-12	69.7
		F01.PB82682	Medtr2g018690.1_ARF	97.53	892	22	0	187	1078	17	908	0	1650
		F01.PB83910	Medtr2g018690.1_ARF	96.34	573	21	0	760	1332	336	908	0	1016
		F01.PB84704	Medtr8g079492.3_ARF	99.57	231	1	0	899	1129	602	832	1e-155	490
		F01.PB84704	Medtr8g079492.2_ARF	93.43	213	14	0	250	462	66	278	3e-122	404
		F01.PB85438	Medtr2g018690.1_ARF	97.58	908	22	0	205	1112	1	908	0	1655
		F01.PB86955	Migut.B01886.1.p_ARF	37.35	83	46	2	146	228	519	595	1e-07	57.8
		F01.PB88556	XP_013595232.1_ARF	39.81	103	56	3	123	225	506	602	2e-10	65.5
		F01.PB88833	Potri.004G078200.3_ARF	28.93	121	66	3	167	287	717	817	2e-08	59.3
		F01.PB16198	Araha.3284s0025.2.p_ARF	37.04	108	62	2	154	261	323	424	5e-12	69.7
		F01.PB19399	AT2G46530.2_ARF	38.82	85	46	2	199	283	391	469	3e-09	62
		F01.PB23001	Araha.3284s0025.2.p_ARF	37.65	85	47	2	228	312	323	401	2e-08	58.9
		F01.PB24199	DCAR_005400_ARF	38.46	91	50	2	155	245	553	637	1e-09	62.4
		F01.PB25615	Araha.3284s0025.2.p_ARF	37.65	85	47	2	156	240	323	401	2e-08	58.9
		F01.PB32156	Medtr4g124900.1_ARF	97.7	391	9	0	135	525	730	1120	0	735
		F01.PB35071	Medtr8g100050.1_ARF	96.07	331	13	0	1	331	503	833	0	658
		F01.PB43460	Medtr4g124900.1_ARF	97.7	391	9	0	315	705	730	1120	0	734
		F01.PB51553	Medtr8g100050.1_ARF	97.5	641	16	0	1	641	193	833	0	1258
ARR-B	54	F01.PB100005	Medtr5g014040.1_ARR-B	95.76	543	23	0	26	568	1	543	0	1083
		F01.PB102750	e_gw1.1.548.1_ARR-B	42.42	132	69	3	628	758	47	172	1e-23	105
		F01.PB102780	e_gw1.1.548.1_ARR-B	42.42	132	69	3	206	336	47	172	2e-23	105
		F01.PB102844	e_gw1.1.548.1_ARR-B	42.42	132	69	3	621	751	47	172	8e-23	103
		F01.PB104668	Tp57577_TGAC_v2_mRNA18189_ARR-B	34.55	110	65	3	1033	1140	20	124	1e-08	61.6
		F01.PB106144	KZV32636.1_ARR-B	30.4	125	68	2	903	1026	7	113	1e-08	62
		F01.PB111389	e_gw1.1.548.1_ARR-B	42.42	132	69	3	212	342	47	172	1e-23	105
		F01.PB113194	e_gw1.1.548.1_ARR-B	42.42	132	69	3	229	359	47	172	2e-23	105
		F01.PB126	Peaxi162Scf00128g00723.1_ARR-B	32.21	149	86	5	71	216	1	137	5e-15	78.2
		F01.PB54205	OPUNC05G13570.1_ARR-B	41.26	143	75	4	67	209	12	145	2e-25	106
		F01.PB55525	OPUNC05G13570.1_ARR-B	41.26	143	75	4	40	182	12	145	3e-25	106
		F01.PB55543	Medtr2g034960.1_ARR-B	92.97	569	33	2	106	674	45	606	0	1063
		F01.PB57742	65512_ARR-B	42.19	128	71	1	73	200	4	128	2e-26	111
		F01.PB58834	e_gw1.1.548.1_ARR-B	43.18	132	70	2	196	327	46	172	2e-24	107
		F01.PB59849	NNU_018275-RA_ARR-B	34.75	141	55	2	2	142	35	138	2e-16	86.3
		F01.PB59856	OPUNC05G13570.1_ARR-B	41.67	84	44	3	119	202	12	90	9e-08	55.8
		F01.PB60956	DCAR_018916_ARR-B	39.06	128	75	1	60	187	25	149	1e-23	108
		F01.PB61269	Medtr4g098870.1_ARR-B	95.2	583	16	2	114	695	23	594	0	1128
		F01.PB65622	e_gw1.1.548.1_ARR-B	42.42	132	69	3	159	289	47	172	9e-24	105
		F01.PB65741	Medtr4g098870.3_ARR-B	94.51	583	20	2	866	1447	4	575	0	1110
		F01.PB65741	Medtr4g098870.3_ARR-B	94.51	583	20	2	875	1456	4	575	0	1110
		F01.PB68655	Medtr4g098870.3_ARR-B	95.56	586	14	2	342	926	1	575	0	1138
		F01.PB69310	EcC053068.40_ARR-B	32.65	98	61	3	54	151	2	94	2e-07	58.9
		F01.PB69436	OPUNC05G13570.1_ARR-B	34.88	172	74	5	42	213	12	145	5e-20	92
		F01.PB70683	e_gw1.1.548.1_ARR-B	42.42	132	69	3	596	726	47	172	8e-24	106
		F01.PB75133	Cucsa.251000.1_ARR-B	36.99	73	44	1	59	131	9	79	1e-06	55.5
		F01.PB75274	e_gw1.1.548.1_ARR-B	42.42	132	69	3	596	726	47	172	8e-24	106
		F01.PB76480	e_gw1.1.548.1_ARR-B	42.42	132	69	3	156	286	47	172	1e-23	105
		F01.PB79650	Medtr4g098870.3_ARR-B	95.39	586	15	2	326	910	1	575	0	1140
		F01.PB81698	Medtr4g121020.3_ARR-B	82.22	180	28	2	305	482	15	192	1e-90	308
		F01.PB85243	Tp57577_TGAC_v2_mRNA18189_ARR-B	34.55	110	65	3	830	937	20	124	9e-09	61.6
		F01.PB2994	Aqcoe4G178500.1.p_ARR-B	35.94	128	70	3	68	195	18	133	1e-15	79.7
		F01.PB32010	Ciclev10006586m_ARR-B	28.85	156	91	3	309	453	11	157	8e-11	68.2
		F01.PB32552	Medtr5g014040.1_ARR-B	95.76	543	23	0	10	552	1	543	0	1081
		F01.PB33366	e_gw1.1.548.1_ARR-B	43.51	131	69	2	42	172	47	172	1e-24	107
		F01.PB35790	e_gw1.1.548.1_ARR-B	47.13	87	40	2	2	88	93	173	9e-16	81.3
		F01.PB9141	Tp57577_TGAC_v2_mRNA18189_ARR-B	34.55	110	65	3	401	508	20	124	3e-09	62
		F01.PB93792	OPUNC05G13570.1_ARR-B	41.26	143	75	4	61	203	12	145	4e-26	108
		F01.PB93923	Medtr4g098870.3_ARR-B	95.88	582	12	2	86	666	5	575	0	1131
		F01.PB95777	OPUNC05G13570.1_ARR-B	41.26	143	75	4	62	204	12	145	4e-25	106
		F01.PB97769	DCAR_018916_ARR-B	39.06	128	75	1	71	198	25	149	2e-23	108
		F01.PB38092	XP_008242947.1_ARR-B	46.15	78	39	1	106	183	82	156	5e-13	75.5
		F01.PB39704	Medtr4g098870.3_ARR-B	95.71	583	13	2	116	697	4	575	0	1132
		F01.PB39982	OPUNC05G13570.1_ARR-B	41.67	84	44	3	40	123	12	90	8e-08	55.8
		F01.PB40578	Medtr4g098870.3_ARR-B	95.64	528	11	2	1	527	59	575	0	1021
		F01.PB40612	e_gw1.1.548.1_ARR-B	42.42	132	69	3	22	152	47	172	1e-23	105
		F01.PB41560	Medtr4g098870.2_ARR-B	95.08	244	11	1	262	504	312	555	1e-159	475
		F01.PB42663	Medtr4g121020.3_ARR-B	98.82	680	8	0	69	748	1	680	0	1328
		F01.PB44261	AA249G00001_ARR-B	34.18	196	120	3	95	289	17	204	3e-26	117
		F01.PB44618	DCAR_018916_ARR-B	39.06	128	75	1	68	195	25	149	1e-23	108
		F01.PB47238	Medtr4g098870.3_ARR-B	95.85	578	12	2	1	577	9	575	0	1120
		F01.PB47738	AA249G00001_ARR-B	34.18	196	120	3	95	289	17	204	6e-26	115
		F01.PB51238	OPUNC05G13570.1_ARR-B	41.26	143	75	4	73	215	12	145	3e-25	106
		F01.PB51555	OPUNC05G13570.1_ARR-B	41.26	143	75	4	41	183	12	145	2e-25	106
B3	20	F01.PB104690	Lus10015266_B3	29.69	357	200	10	714	1060	1259	1574	5e-39	161
		F01.PB67384	Lus10015266_B3	26.64	304	157	11	595	872	1187	1450	2e-22	107
		F01.PB74593	PK26077.1_B3	92.82	209	15	0	382	590	15	223	3e-141	433
		F01.PB89399	Medtr7g050590.1_B3	86.39	294	38	2	39	331	1	293	0	509
		F01.PB55172	CCG018340.1_B3	45.36	291	145	5	312	595	219	502	3e-57	210
		F01.PB58818	CCG018340.1_B3	64.07	501	165	5	232	719	17	515	0	597
		F01.PB60686	CCG018340.1_B3	44.78	230	112	4	453	681	215	430	1e-53	200
		F01.PB69606	CCG018340.1_B3	44.93	296	152	4	626	914	211	502	1e-64	234
		F01.PB82408	CCG018340.1_B3	45.36	291	145	5	708	991	219	502	3e-56	210
		F01.PB82511	CCG018340.1_B3	62.03	237	88	2	334	570	211	445	2e-93	314
		F01.PB102157	CCG018340.1_B3	55.66	106	46	1	406	511	211	315	1e-28	127
		F01.PB109739	CCG018340.1_B3	55.32	47	21	0	511	557	268	314	9e-09	62.8
		F01.PB109739	CCG018340.1_B3	72.45	98	27	0	679	776	348	445	1e-39	160
		F01.PB112253	Vang02g01940.3_B3	82.97	499	84	1	649	1146	689	1187	0	775
		F01.PB16911	CCG018340.1_B3	52.33	300	142	1	136	435	208	506	2e-104	329
		F01.PB38642	CCG018340.1_B3	63.67	501	167	5	252	739	17	515	0	592
		F01.PB40062	CCG018340.1_B3	43.91	353	144	3	217	569	208	506	3e-87	289
		F01.PB44833	CCG018340.1_B3	45.71	175	94	1	548	721	325	499	9e-37	150
		F01.PB45809	CCG018340.1_B3	64.07	501	165	5	269	756	17	515	0	596
		F01.PB50914	CCG018340.1_B3	44.93	296	152	4	414	702	211	502	8e-66	234
BES1	2	F01.PB56661	Medtr5g026210.2_BES1	98.6	358	5	0	19	376	1	358	0	687
		F01.PB92846	Medtr3g111680.1_BES1	98.3	235	4	0	588	822	81	315	2e-128	390
bHLH	131	F01.PB10512	Medtr1g080890.1_bHLH	99.58	236	1	0	1	236	120	355	3e-126	370
		F01.PB112711	Medtr2g039620.1_bHLH	94.67	450	15	4	40	489	82	522	0	689
		F01.PB12203	Medtr3g111290.1_bHLH	94.66	337	17	1	18	353	1	337	0	602
		F01.PB54391	XP_004512525.1_bHLH	74.17	689	122	12	28	686	1	663	0	748
		F01.PB56797	Medtr2g098310.1_bHLH	93.81	420	13	3	162	581	1	407	0	731
		F01.PB57541	Medtr2g039620.2_bHLH	96.1	205	8	0	425	629	213	417	4e-123	374
		F01.PB59908	Medtr2g098310.1_bHLH	93.81	420	13	3	68	487	1	407	0	729
		F01.PB61170	Medtr8g098275.1_bHLH	96.2	606	18	1	84	689	1	601	0	1204
		F01.PB64321	Medtr8g098275.1_bHLH	96.2	606	18	1	109	714	1	601	0	1204
		F01.PB64340	Medtr8g098275.1_bHLH	96.04	606	19	1	56	661	1	601	0	1206
		F01.PB64874	Medtr8g098275.1_bHLH	96.2	606	18	1	85	690	1	601	0	1206
		F01.PB7029	Medtr4g081370.1_bHLH	98.73	237	3	0	38	274	1	237	6e-142	403
		F01.PB87222	Medtr3g111290.1_bHLH	94.66	337	17	1	18	353	1	337	0	603
		F01.PB87884	Medtr4g009110.1_bHLH	80.45	353	42	3	18	345	1	351	7e-148	427
		F01.PB88355	Medtr5g064950.2_bHLH	80.84	308	36	1	71	378	1	285	4e-158	451
		F01.PB14948	Medtr3g028520.1_bHLH	95.38	411	14	1	68	478	1	406	0	710
		F01.PB15937	Medtr4g081370.1_bHLH	98.73	237	3	0	32	268	1	237	7e-142	403
		F01.PB21328	Medtr4g075480.3_bHLH	98.08	261	5	0	76	336	22	282	1e-162	466
		F01.PB22673	Medtr5g064950.1_bHLH	72.73	154	19	1	71	224	1	131	3e-58	197
		F01.PB51873	Achn158001_bHLH	45.41	403	160	13	281	637	208	596	2e-46	181
		F01.PB51873	Achn158001_bHLH	58.11	74	30	1	192	264	120	193	4e-18	92.4
		F01.PB52229	KHN31557.1_bHLH	72.41	58	16	0	492	549	179	236	3e-18	91.3
		F01.PB52897	SMil_00024126-RA_Salv_bHLH	50.94	426	202	2	61	486	18	436	2e-103	342
		F01.PB54185	XP_016443488.1_bHLH	42.32	293	162	2	336	626	469	756	1e-68	245
		F01.PB55561	Csa11g091210.1_bHLH	44.55	422	205	7	148	566	8	403	5e-114	364
		F01.PB56373	SMil_00011498-RA_Salv_bHLH	33.98	362	215	9	213	563	613	961	1e-53	202
		F01.PB57069	312791_bHLH	48.01	477	201	9	224	682	430	877	4e-127	408
		F01.PB58181	312791_bHLH	40.99	644	311	19	67	683	276	877	7e-127	409
		F01.PB62680	312791_bHLH	65.11	321	85	1	469	789	553	846	3e-130	423
		F01.PB63152	SMil_00011498-RA_Salv_bHLH	50.74	473	200	5	400	867	543	987	1e-145	461
		F01.PB63638	SMil_00011498-RA_Salv_bHLH	46.27	322	169	3	293	613	633	951	9e-82	284
		F01.PB64562	312791_bHLH	47.57	639	296	15	67	693	271	882	1e-166	513
		F01.PB64931	mrna09125.1-v1.0-hybrid_bHLH	44.78	297	154	4	672	962	524	816	2e-68	250
		F01.PB66917	312791_bHLH	61.36	264	102	0	560	823	586	849	3e-100	344
		F01.PB68706	Vang07g02170.1_bHLH	33.98	103	63	2	1099	1198	519	619	9e-08	59.7
		F01.PB69717	KHN31557.1_bHLH	72.41	58	16	0	629	686	179	236	5e-18	90.9
		F01.PB70444	SMil_00011498-RA_Salv_bHLH	47.71	262	133	2	762	1019	690	951	1e-62	234
		F01.PB72313	SMil_00011498-RA_Salv_bHLH	52.92	291	135	2	686	975	656	945	3e-78	280
		F01.PB72361	mrna09125.1-v1.0-hybrid_bHLH	41.75	309	163	6	622	919	513	815	7e-67	244
		F01.PB72429	SMil_00011498-RA_Salv_bHLH	45.89	316	167	3	634	948	633	945	3e-77	278
		F01.PB73924	SMil_00011498-RA_Salv_bHLH	46.27	322	169	3	668	988	633	951	8e-80	285
		F01.PB7488	Csa11g091210.1_bHLH	47.45	314	145	6	36	342	9	309	7e-88	291
		F01.PB76382	DCAR_008117_bHLH	33.75	240	141	8	293	524	25	254	8e-27	120
		F01.PB77093	SMil_00011498-RA_Salv_bHLH	47.68	302	154	3	745	1042	662	963	8e-77	277
		F01.PB77900	mrna09125.1-v1.0-hybrid_bHLH	41.78	292	157	4	653	938	531	815	4e-62	231
		F01.PB78048	SMil_00024126-RA_Salv_bHLH	41.98	424	233	4	420	838	18	433	1e-70	254
		F01.PB78859	SMil_00011498-RA_Salv_bHLH	46.27	322	169	3	681	1001	633	951	1e-79	284
		F01.PB30062	Medtr3g111290.1_bHLH	94.36	337	18	1	54	389	1	337	0	601
		F01.PB31331	Medtr4g131160.2_bHLH	95.87	387	10	2	50	430	17	403	0	603
		F01.PB34477	Medtr2g039620.2_bHLH	90.56	413	34	3	10	422	4	411	0	615
		F01.PB35374	Medtr3g028520.1_bHLH	92.08	240	14	1	209	448	172	406	2e-146	427
		F01.PB82270	mrna09125.1-v1.0-hybrid_bHLH	41.78	292	157	4	630	915	531	815	7e-63	233
		F01.PB82299	SMil_00011498-RA_Salv_bHLH	47.36	587	275	6	340	920	429	987	4e-177	545
		F01.PB82905	SMil_00011498-RA_Salv_bHLH	45.89	316	167	3	634	948	633	945	1e-77	278
		F01.PB83019	SMil_00011498-RA_Salv_bHLH	52.92	291	135	2	678	967	656	945	7e-79	282
		F01.PB83234	SMil_00011498-RA_Salv_bHLH	47.68	302	154	3	692	989	662	963	4e-78	280
		F01.PB84045	312791_bHLH	60.79	380	137	4	671	1047	512	882	3e-137	447
		F01.PB84350	312791_bHLH	61.36	264	102	0	251	514	586	849	5e-100	343
		F01.PB84588	SMil_00011498-RA_Salv_bHLH	47.71	262	134	2	587	845	690	951	6e-63	234
		F01.PB85025	KHN31557.1_bHLH	43.96	182	101	1	785	966	248	428	1e-43	167
		F01.PB85063	312791_bHLH	46.73	306	157	3	709	1011	554	856	7e-78	282
		F01.PB85551	SMil_00024126-RA_Salv_bHLH	50.7	426	203	2	330	755	18	436	4e-100	337
		F01.PB8868	Csa11g091210.1_bHLH	36.71	316	175	6	35	340	9	309	1e-52	192
		F01.PB92555	mrna09125.1-v1.0-hybrid_bHLH	41.82	318	162	6	50	366	530	825	5e-66	237
		F01.PB93287	KHN31557.1_bHLH	72.41	58	16	0	541	598	179	236	4e-18	90.9
		F01.PB93818	KHN31557.1_bHLH	72.41	58	16	0	533	590	179	236	4e-18	90.9
		F01.PB97761	312791_bHLH	39.47	451	225	11	219	652	452	871	9e-80	282
		F01.PB97774	SMil_00011498-RA_Salv_bHLH	39.83	703	349	17	47	688	271	960	8e-155	480
		F01.PB97889	SMil_00011498-RA_Salv_bHLH	45.86	676	319	11	4	655	335	987	0	575
		F01.PB98905	312791_bHLH	58.11	296	118	2	502	795	586	877	2e-103	348
		F01.PB98995	Vang07g02170.1_bHLH	95.58	113	5	0	456	568	516	628	4e-55	206
		F01.PB98995	XP_016443488.1_bHLH	92.25	142	10	1	280	421	510	650	2e-80	280
		F01.PB99414	312791_bHLH	44.24	608	285	12	58	643	271	846	5e-137	436
		F01.PB92376	Medtr5g014640.1_bHLH	95.08	183	9	0	42	224	1	183	2e-121	369
		F01.PB99389	Medtr2g039620.1_bHLH	95.32	449	13	3	201	649	82	522	0	680
		F01.PB100105	312791_bHLH	46.73	306	157	3	388	690	554	856	2e-80	284
		F01.PB100796	312791_bHLH	60.53	380	138	4	244	620	512	882	4e-141	444
		F01.PB102705	Achn158001_bHLH	34.82	112	61	4	1050	1152	480	588	2e-07	58.5
		F01.PB103714	DCAR_008117_bHLH	34.99	383	227	9	323	695	56	426	7e-57	211
		F01.PB104018	mrna09125.1-v1.0-hybrid_bHLH	40.07	287	165	3	1025	1311	532	811	6e-57	216
		F01.PB104424	mrna09125.1-v1.0-hybrid_bHLH	45.05	293	151	4	686	972	528	816	1e-67	248
		F01.PB104734	KHN31557.1_bHLH	72.41	58	16	0	550	607	179	236	6e-18	90.5
		F01.PB105003	SMil_00011498-RA_Salv_bHLH	45.65	322	171	3	718	1038	633	951	1e-78	282
		F01.PB105751	XP_016443488.1_bHLH	38.96	77	44	2	854	928	498	573	4e-07	57.8
		F01.PB105833	SMil_00011498-RA_Salv_bHLH	45.89	316	167	3	665	979	633	945	2e-77	278
		F01.PB10585	mrna09125.1-v1.0-hybrid_bHLH	39.76	166	94	2	144	309	532	691	6e-32	132
		F01.PB106399	SMil_00011498-RA_Salv_bHLH	53.85	156	69	2	777	929	690	845	8e-41	166
		F01.PB108174	SMil_00011498-RA_Salv_bHLH	53.27	306	143	0	494	799	657	962	4e-95	323
		F01.PB109017	312791_bHLH	61.51	304	117	0	327	630	546	849	2e-118	397
		F01.PB109833	312791_bHLH	55.16	310	121	2	567	876	586	877	8e-99	346
		F01.PB110009	Genemark1.5361_g_bHLH	38.1	147	85	3	1012	1155	1384	1527	1e-21	105
		F01.PB110992	312791_bHLH	61.51	304	117	0	406	709	546	849	6e-119	399
		F01.PB111049	KHN31557.1_bHLH	72.41	58	16	0	563	620	179	236	7e-18	90.5
		F01.PB111115	DCAR_008117_bHLH	36.7	188	112	4	71	258	56	236	1e-27	122
		F01.PB111348	SMil_00011498-RA_Salv_bHLH	47.68	302	154	3	724	1021	662	963	5e-77	277
		F01.PB111680	Vang07g02170.1_bHLH	33.98	103	63	2	841	940	519	619	6e-08	60.1
		F01.PB45124	mrna00901.1-v1.0-hybrid_bHLH	39.85	133	80	0	582	714	1143	1275	6e-24	111
		F01.PB45842	mrna00901.1-v1.0-hybrid_bHLH	39.85	133	80	0	526	658	1143	1275	5e-24	111
		F01.PB46079	Medtr7g053410.1_bHLH	95.46	529	6	3	74	598	3	517	0	955
		F01.PB47713	mrna00901.1-v1.0-hybrid_bHLH	39.85	133	80	0	653	785	1143	1275	7e-24	111
		F01.PB48165	Medtr7g117670.1_bHLH	97.59	249	6	0	380	628	322	570	5e-155	464
		F01.PB48221	Medtr7g096350.2_bHLH	98.01	503	10	0	97	599	1	503	0	997
		F01.PB53948	KN539457.1_FGP004_bHLH	64.58	192	66	1	303	494	350	539	1e-74	256
		F01.PB112543	SMil_00011498-RA_Salv_bHLH	52.92	291	135	2	664	953	656	945	4e-79	282
		F01.PB21184	Csa11g091210.1_bHLH	31.56	263	170	4	173	435	5	257	3e-31	132
		F01.PB2496	XP_016443488.1_bHLH	35.98	239	142	5	1	236	522	752	2e-37	144
		F01.PB27801	Csa11g091210.1_bHLH	47.3	315	144	7	35	341	9	309	3e-86	287
		F01.PB29001	mrna09125.1-v1.0-hybrid_bHLH	28.16	316	187	8	87	398	531	810	6e-25	112
		F01.PB30515	Csa11g091210.1_bHLH	31.19	109	69	2	74	182	49	151	5e-07	55.8
		F01.PB33856	Csa11g091210.1_bHLH	47.45	314	145	6	35	341	9	309	8e-88	291
		F01.PB34584	Csa11g091210.1_bHLH	31.56	263	170	4	177	439	5	257	9e-32	132
		F01.PB37652	312791_bHLH	46.62	650	287	16	91	718	271	882	2e-163	506
		F01.PB38051	Achn158001_bHLH	49	598	231	18	50	595	41	616	1e-116	381
		F01.PB41043	312791_bHLH	47.57	639	296	16	50	676	271	882	1e-165	510
		F01.PB41289	312791_bHLH	53.07	375	146	4	298	669	530	877	4e-122	394
		F01.PB43713	Achn158001_bHLH	49.16	598	230	18	40	585	41	616	2e-122	395
		F01.PB43733	mrna09125.1-v1.0-hybrid_bHLH	36.74	362	209	9	363	718	510	857	6e-57	213
		F01.PB44080	Csa11g091210.1_bHLH	43.23	421	191	6	149	546	8	403	4e-110	352
		F01.PB44605	SMil_00011498-RA_Salv_bHLH	53.86	414	173	5	413	815	558	964	1e-133	426
		F01.PB46020	SMil_00011498-RA_Salv_bHLH	44.85	747	371	10	118	856	274	987	0	629
		F01.PB46098	XP_016443488.1_bHLH	46.44	295	156	2	198	492	461	753	1e-82	281
		F01.PB47188	SMil_00024126-RA_Salv_bHLH	50.66	304	143	2	1	304	140	436	2e-80	276
		F01.PB47257	312791_bHLH	71.09	294	85	0	398	691	553	846	1e-137	437
		F01.PB47596	Csa11g091210.1_bHLH	31.56	263	170	4	294	556	5	257	7e-31	132
		F01.PB47640	Csa11g091210.1_bHLH	44.55	422	205	7	149	567	8	403	5e-114	363
		F01.PB47676	XP_016443488.1_bHLH	42.32	293	162	2	377	667	469	756	5e-70	249
		F01.PB48746	312791_bHLH	61.51	304	117	0	319	622	546	849	4e-122	395
		F01.PB48770	mrna09125.1-v1.0-hybrid_bHLH	41.78	292	157	4	363	648	531	815	4e-64	233
		F01.PB48883	312791_bHLH	54.64	302	118	3	356	650	556	845	5e-94	319
		F01.PB48940	312791_bHLH	65.27	334	105	3	358	690	553	876	1e-132	425
		F01.PB51540	312791_bHLH	40.99	644	311	19	67	683	276	877	2e-127	409
bZIP	21	F01.PB10561	Medtr7g115120.1_bZIP	96.91	388	10	2	28	415	4	389	0	645
		F01.PB114099	Medtr1g022495.1_bZIP	98.75	160	2	0	2901	3060	1	160	3e-77	255
		F01.PB56248	evm.model.supercontig_92.68_bZIP	37.65	85	40	3	296	373	221	299	3e-06	54.3
		F01.PB6020	Medtr3g103360.1_bZIP	93.23	133	9	0	33	165	1	133	2e-69	215
		F01.PB65262	Medtr7g088890.1_bZIP	96.11	360	9	2	153	512	99	453	2e-165	510
		F01.PB7288	Medtr8g086020.1_bZIP	98.57	140	2	0	173	312	21	160	4e-98	292
		F01.PB7897	Medtr8g086020.1_bZIP	97.86	140	3	0	241	380	21	160	2e-96	288
		F01.PB82777	Medtr7g088890.1_bZIP	96.36	770	23	2	7	776	1	765	0	1264
		F01.PB8715	Medtr1g022495.1_bZIP	98.75	160	2	0	127	286	1	160	2e-82	253
		F01.PB89590	Medtr1g022495.1_bZIP	98.61	144	2	0	204	347	17	160	1e-80	250
		F01.PB14132	Medtr4g085910.1_bZIP	97.34	376	10	0	75	450	1	376	0	693
		F01.PB16103	Medtr1g022495.1_bZIP	98.75	160	2	0	137	296	1	160	1e-82	252
		F01.PB20469	Medtr7g115120.1_bZIP	96.99	366	9	2	21	386	4	367	0	600
		F01.PB21713	Medtr1g022495.1_bZIP	98.75	160	2	0	127	286	1	160	2e-82	251
		F01.PB21887	Medtr1g022495.1_bZIP	99.05	105	1	0	138	242	1	105	4e-56	186
		F01.PB24226	Medtr1g087040.1_bZIP	95.33	150	7	0	134	283	1	150	2e-80	244
		F01.PB32550	Medtr7g115120.1_bZIP	97.58	207	4	1	18	224	184	389	3e-129	377
		F01.PB33980	Medtr8g086020.1_bZIP	97.86	140	3	0	248	387	21	160	2e-95	288
		F01.PB34108	Medtr8g086020.1_bZIP	97.86	140	3	0	180	319	21	160	3e-96	288
		F01.PB36918	Medtr8g086020.1_bZIP	97.86	140	3	0	179	318	21	160	3e-96	288
		F01.PB110473	mrna29546.1-v1.0-hybrid_bZIP	41.49	188	70	5	876	1059	107	258	7e-29	127
C2H2	43	F01.PB104097	evm_27.model.AmTr_v1.0_scaffold00049.175_C2H2	42.74	372	190	7	229	584	3	367	2e-76	280
		F01.PB104132	Bathy16g02080_C2H2	44.44	63	33	1	781	843	67	127	6e-10	62.4
		F01.PB105736	evm_27.model.AmTr_v1.0_scaffold00049.175_C2H2	43.01	372	189	7	227	582	3	367	5e-79	287
		F01.PB10579	GSMUA_Achr10P03980_001_C2H2	50.62	322	147	6	42	351	1168	1489	2e-89	300
		F01.PB10697	Medtr1g106730.1_C2H2	74.11	282	35	7	41	316	2	251	3e-127	369
		F01.PB107238	evm_27.model.AmTr_v1.0_scaffold00049.175_C2H2	42.74	372	190	7	146	501	3	367	2e-77	281
		F01.PB110412	Phvul.001G186700.1_C2H2	62.24	1025	329	19	4	996	28	1026	0	1091
		F01.PB11178	Medtr1g018420.1_C2H2	90.76	238	15	3	21	257	1	232	4e-107	315
		F01.PB112125	Phvul.001G186700.1_C2H2	60.98	692	229	9	72	741	1	673	0	758
		F01.PB113468	ONIVA03G03740.1_C2H2	50	142	63	2	471	610	283	418	3e-34	146
		F01.PB63250	Medtr1g016010.1_C2H2	97.57	452	7	1	267	714	1	452	0	842
		F01.PB67085	Achn195261_C2H2	42.31	130	50	3	380	507	434	540	4e-20	99
		F01.PB78144	ONIVA03G03740.2_C2H2	52.04	196	86	2	396	589	229	418	4e-56	216
		F01.PB79518	Vradi11g05250.1_C2H2	66.98	742	199	7	274	1013	688	1385	0	966
		F01.PB81429	XP_011072922.1_C2H2	38.11	391	210	8	140	506	16	398	3e-66	248
		F01.PB139	Medtr1g018420.1_C2H2	93.64	236	10	3	20	254	1	232	8e-118	340
		F01.PB18571	Tp57577_TGAC_v2_mRNA5313_C2H2	87.5	184	20	3	95	275	14	197	1e-102	307
		F01.PB19454	XP_004492093.1_C2H2	56.57	198	61	5	37	233	1	174	2e-57	186
		F01.PB22100	Medtr1g018420.1_C2H2	93.64	236	10	3	22	256	1	232	1e-117	341
		F01.PB22624	Medtr1g106730.1_C2H2	74.11	282	35	7	41	316	2	251	8e-127	369
		F01.PB64864	GSBRNA2T00025691001_C2H2	78.16	87	19	0	303	389	262	348	4e-28	121
		F01.PB66967	Zmw_sc07319.1.g00010.1_C2H2	39.45	109	57	1	45	144	736	844	3e-12	74.3
		F01.PB69241	Pbr031344.1_C2H2	43.4	371	198	6	574	939	389	752	5e-84	301
		F01.PB78684	Pbr031344.1_C2H2	51.75	286	124	6	900	1185	409	680	5e-72	268
		F01.PB26652	Medtr1g106730.1_C2H2	78.8	283	21	8	36	312	2	251	2e-137	397
		F01.PB91447	Zmw_sc07319.1.g00010.1_C2H2	39.45	109	57	1	45	144	736	844	4e-13	76.3
		F01.PB93720	GSBRNA2T00025691001_C2H2	56.14	114	23	1	207	320	262	348	1e-27	120
		F01.PB95445	GSBRNA2T00025691001_C2H2	75.24	105	25	1	231	335	249	352	1e-41	161
		F01.PB92855	Medtr4g059870.1_C2H2	95.9	317	11	1	466	782	181	495	0	591
		F01.PB99081	Tp57577_TGAC_v2_mRNA1845_C2H2	87.65	502	58	1	299	796	1	502	0	845
		F01.PB100895	GSBRNA2T00025691001_C2H2	75.86	87	21	0	196	282	262	348	1e-33	138
		F01.PB4040	Medtr7g100100.1_C2H2	96.95	164	2	1	32	195	1	161	9e-115	327
		F01.PB42286	Medtr1g016010.1_C2H2	97.57	452	7	1	267	714	1	452	0	845
		F01.PB44176	evm_27.model.AmTr_v1.0_scaffold00049.175_C2H2	49.16	238	110	4	14	246	136	367	3e-62	231
		F01.PB47040	evm_27.model.AmTr_v1.0_scaffold00049.175_C2H2	42.47	372	191	7	53	408	3	367	2e-78	281
		F01.PB52042	KHN44500.1_C2H2	70.34	526	129	11	11	530	3	507	3e-175	513
		F01.PB52447	Tp57577_TGAC_v2_mRNA1845_C2H2	87.65	502	58	1	51	548	1	502	0	844
		F01.PB23753	Zmw_sc07319.1.g00010.1_C2H2	39.45	109	57	1	45	144	736	844	3e-14	78.6
		F01.PB35084	GSBRNA2T00025691001_C2H2	79.31	87	18	0	198	284	262	348	8e-37	147
		F01.PB44180	GSBRNA2T00025691001_C2H2	88.1	42	5	0	212	253	262	303	5e-16	84.3
		F01.PB45349	GSBRNA2T00025691001_C2H2	78.16	87	19	0	291	377	262	348	1e-27	120
		F01.PB45887	GSBRNA2T00025691001_C2H2	73.56	87	23	0	266	352	262	348	1e-32	135
		F01.PB48418	GSBRNA2T00025691001_C2H2	73.56	87	23	0	271	357	262	348	2e-32	134
C3H	60	F01.PB100110	Medtr5g082830.1_C3H	98.24	683	12	0	208	890	1	683	0	1149
		F01.PB103194	Achn262391_C3H	51.58	95	40	2	169	260	1008	1099	2e-16	87.8
		F01.PB103194	Achn262391_C3H	76.21	269	63	1	708	975	1151	1419	2e-125	421
		F01.PB10628	Medtr3g028170.1_C3H	96.47	312	8	2	1	311	152	461	0	571
		F01.PB107580	Medtr3g095960.5_C3H	96.95	755	22	1	48	802	19	772	0	1489
		F01.PB113092	HL.SW.v1.0.G026399.1_C3H	75	36	9	0	75	110	65	100	9e-08	58.2
		F01.PB11616	Vradi06g04450.1_C3H	60	595	148	11	24	538	23	607	0	649
		F01.PB11837	Vradi06g04450.1_C3H	59.52	546	131	11	23	488	23	558	0	582
		F01.PB54058	Medtr5g082830.1_C3H	96.93	683	15	1	46	728	1	677	0	1125
		F01.PB55841	Medtr5g082830.1_C3H	98.1	683	13	0	46	728	1	683	0	1148
		F01.PB55845	Medtr5g082830.1_C3H	98.09	628	11	1	1	627	56	683	0	1063
		F01.PB57558	Vradi06g04450.1_C3H	59.03	598	153	12	23	540	22	607	0	652
		F01.PB60084	Medtr5g082830.1_C3H	97.22	252	7	0	1	252	90	341	2e-165	494
		F01.PB60841	Vradi06g04450.1_C3H	59.63	597	149	14	23	539	23	607	0	651
		F01.PB61157	Medtr5g082830.1_C3H	98.1	683	13	0	47	729	1	683	0	1146
		F01.PB61190	Medtr5g082830.1_C3H	96.93	683	15	1	47	729	1	677	0	1125
		F01.PB61206	Vradi06g04450.1_C3H	59.03	598	153	12	23	540	22	607	0	652
		F01.PB61787	Medtr5g082830.1_C3H	96.48	284	10	0	46	329	1	284	2e-174	523
		F01.PB64113	Medtr5g082830.1_C3H	96.95	689	15	1	48	736	1	683	0	1140
		F01.PB64452	Medtr5g082830.1_C3H	98.24	683	12	0	62	744	1	683	0	1148
		F01.PB66009	Vradi08g20910.1_C3H	84.21	76	12	0	687	762	4	79	1e-39	144
		F01.PB70783	KHN11720.1_C3H	64.93	402	99	12	126	506	1	381	4e-114	370
		F01.PB72677	Sopen03g035340.1_C3H	31.45	372	197	9	196	542	338	676	3e-39	161
		F01.PB81260	Medtr3g095960.5_C3H	97.62	1007	23	1	34	1040	19	1024	0	1973
		F01.PB8298	Medtr3g103960.1_C3H	95.32	278	11	1	17	292	1	278	0	548
		F01.PB84920	Medtr3g095960.5_C3H	97.61	1003	23	1	13	1015	23	1024	0	1964
		F01.PB85552	Medtr3g095960.5_C3H	97.62	1007	23	1	63	1069	19	1024	0	1976
		F01.PB8741	Medtr3g103960.1_C3H	95.32	278	11	1	16	291	1	278	0	547
		F01.PB15454	Medtr8g102100.1_C3H	89.09	385	38	2	19	403	1	381	0	665
		F01.PB18490	Medtr3g103960.1_C3H	95.32	278	11	1	16	291	1	278	0	548
		F01.PB21372	Medtr3g103960.1_C3H	95.32	278	11	1	16	291	1	278	0	549
		F01.PB22556	Glyma.14G016300.2.p_C3H	56.81	433	93	12	1	342	242	671	4e-150	444
		F01.PB25630	Vradi06g04450.1_C3H	60.34	595	146	12	28	542	23	607	0	649
		F01.PB26480	Vradi06g04450.1_C3H	60	595	148	11	24	538	23	607	0	652
		F01.PB59268	Neem_9897_f_1_C3H	91.71	386	31	1	29	414	1	385	0	737
		F01.PB59721	Neem_9897_f_1_C3H	91.95	385	30	1	50	434	1	384	0	736
		F01.PB29288	Medtr3g103960.1_C3H	94.98	259	9	2	1	257	22	278	1e-179	502
		F01.PB33742	Medtr3g103960.1_C3H	95.32	278	11	1	17	292	1	278	0	547
		F01.PB34756	Medtr5g082830.1_C3H	99.09	438	4	0	2	439	154	591	0	708
		F01.PB80393	GSMUA_Achr4P15370_001_C3H	45.83	72	37	1	801	870	381	452	1e-11	71.2
		F01.PB8782	PH01000133G1180_C3H	90.3	330	32	0	1	330	75	404	0	637
		F01.PB94738	Medtr5g082830.1_C3H	98.1	683	13	0	192	874	1	683	0	1145
		F01.PB96514	Medtr5g082830.1_C3H	97.95	683	14	0	2	684	1	683	0	1142
		F01.PB9785	Vradi06g04450.1_C3H	58.86	598	154	12	24	541	22	607	0	654
		F01.PB10249	PH01000133G1180_C3H	86.8	409	52	2	53	461	1	407	0	756
		F01.PB106843	FANhyb_rscf00000373.1.g00002.1_C3H	45.52	145	44	1	387	531	1714	1823	2e-26	120
		F01.PB39348	Achn262391_C3H	76.26	198	46	1	525	721	1222	1419	1e-86	304
		F01.PB40554	maker-scaffold02961-snap-gene-0.26-mRNA-1_C3H	41.87	707	265	24	2	602	915	1581	4e-113	375
		F01.PB40845	Medtr5g082830.1_C3H	96.29	431	16	0	210	640	253	683	0	665
		F01.PB43273	Medtr4g104260.1_C3H	97.04	574	16	1	33	606	1	573	0	928
		F01.PB50524	Vradi06g04450.1_C3H	60.34	595	146	12	22	536	23	607	0	652
		F01.PB50605	Medtr5g071070.2_C3H	95.38	584	24	1	156	739	42	622	0	1008
		F01.PB50765	Vradi06g04450.1_C3H	58.53	598	156	12	23	540	22	607	0	648
		F01.PB51775	Vradi06g04450.1_C3H	61.01	595	142	15	24	538	23	607	0	650
		F01.PB51935	Vradi06g04450.1_C3H	60	595	148	11	23	537	23	607	0	652
		F01.PB21788	PH01000133G1180_C3H	84.22	412	60	3	30	440	1	408	0	739
		F01.PB31428	Neem_9897_f_1_C3H	74.83	151	38	0	48	198	35	185	8e-76	252
		F01.PB31428	PH01000133G1180_C3H	81.12	196	37	0	196	391	182	377	2e-113	353
		F01.PB33269	PH01000133G1180_C3H	86.8	409	52	2	72	480	1	407	0	756
		F01.PB3620	Neem_9897_f_1_C3H	92.23	296	22	1	29	324	1	295	0	563
CAMTA	9	F01.PB66277	Medtr8g090205.1_CAMTA	97.42	427	11	0	668	1094	660	1086	0	835
		F01.PB67402	Medtr8g090205.1_CAMTA	94.55	991	54	0	1	991	96	1086	0	1917
		F01.PB78051	Medtr2g034650.1_CAMTA	96.28	914	33	1	47	959	1	914	0	1761
		F01.PB83166	Medtr8g090205.2_CAMTA	95.19	1082	52	0	48	1129	3	1084	0	2115
		F01.PB55534	ONIVA10G07200.2_CAMTA	41.58	279	146	7	504	768	1695	1970	3e-49	192
		F01.PB56128	ONIVA10G07200.3_CAMTA	35.71	336	173	11	350	671	1625	1931	3e-49	192
		F01.PB84297	ONIVA10G07200.3_CAMTA	41.5	253	129	8	703	940	1674	1922	9e-45	180
		F01.PB96768	ONIVA10G07200.4_CAMTA	41.11	253	130	7	500	737	1535	1783	1e-43	174
		F01.PB105270	ONIVA10G07200.4_CAMTA	41.5	253	129	8	668	905	1545	1793	9e-45	180
CO-like	53	F01.PB57742	Medtr3g105710.1_CO-like	49.23	65	32	1	681	744	219	283	6e-11	67
		F01.PB59856	Manes.01G024100.1.p_CO-like	55.17	58	26	0	681	738	303	360	3e-11	68.9
		F01.PB5991	Medtr4g128930.1_CO-like	95.19	104	5	0	1	104	272	375	1e-54	183
		F01.PB69310	Manes.01G024100.1.p_CO-like	55.17	58	26	0	1074	1131	303	360	3e-11	69.7
		F01.PB87629	Medtr4g128930.1_CO-like	95.98	174	7	0	1	174	202	375	2e-95	293
		F01.PB89998	Medtr4g128930.1_CO-like	95.16	124	6	0	288	411	252	375	4e-66	224
		F01.PB89998	Medtr4g128930.1_CO-like	96.67	240	7	1	3	242	1	239	1e-142	422
		F01.PB15825	Medtr4g128930.1_CO-like	95.21	376	17	1	20	395	1	375	0	634
		F01.PB16535	Medtr4g128930.1_CO-like	94.16	377	20	2	40	416	1	375	0	632
		F01.PB21350	Medtr4g128930.1_CO-like	97.07	376	10	1	40	415	1	375	0	675
		F01.PB22046	Medtr4g128930.1_CO-like	95	120	6	0	1	120	256	375	4e-65	213
		F01.PB22650	Medtr4g128930.1_CO-like	95.16	124	6	0	143	266	252	375	2e-76	247
		F01.PB24470	Manes.01G024100.1.p_CO-like	55.17	58	26	0	238	295	303	360	8e-12	68.9
		F01.PB24693	Medtr4g128930.1_CO-like	93.93	280	15	2	40	319	1	278	7e-160	465
		F01.PB24693	Medtr4g128930.1_CO-like	98.88	89	1	0	327	415	287	375	9e-54	190
		F01.PB58644	Sme2.5_00580.1_g00006.1_CO-like	49.66	596	274	8	55	634	39	624	1e-175	532
		F01.PB58859	Sme2.5_00580.1_g00006.1_CO-like	39.58	144	85	2	264	406	293	435	4e-20	99
		F01.PB63198	Sme2.5_00580.1_g00006.1_CO-like	36.36	330	170	6	463	788	283	576	9e-55	209
		F01.PB63869	Sme2.5_00580.1_g00006.1_CO-like	30.05	579	312	16	307	871	76	575	5e-52	201
		F01.PB64985	Sme2.5_00580.1_g00006.1_CO-like	32	300	178	10	625	915	293	575	1e-31	137
		F01.PB70776	Sme2.5_00580.1_g00006.1_CO-like	40.12	162	89	5	35	191	31	189	1e-20	101
		F01.PB72073	Sme2.5_00580.1_g00006.1_CO-like	32	300	178	10	636	926	293	575	7e-32	137
		F01.PB26862	Medtr7g018170.1_CO-like	90.32	403	31	3	35	436	1	396	0	521
		F01.PB27385	Medtr4g128930.1_CO-like	95.16	124	6	0	128	251	252	375	3e-68	224
		F01.PB27979	Medtr4g128930.1_CO-like	95.48	376	16	1	4	379	1	375	0	633
		F01.PB29781	Medtr4g128930.1_CO-like	96.01	376	14	1	41	416	1	375	0	639
		F01.PB29982	Medtr7g018170.1_CO-like	96.24	213	7	1	10	221	184	396	1e-106	321
		F01.PB31813	Medtr4g128930.1_CO-like	95.89	146	6	0	1	146	230	375	2e-74	237
		F01.PB34825	Medtr4g128930.1_CO-like	95.23	377	16	2	40	416	1	375	0	645
		F01.PB80880	Sme2.5_00580.1_g00006.1_CO-like	30.92	304	180	9	544	838	293	575	7e-31	134
		F01.PB8159	Sme2.5_00580.1_g00006.1_CO-like	40.34	295	157	7	176	460	292	577	3e-50	191
		F01.PB85465	Sme2.5_00580.1_g00006.1_CO-like	41.95	298	153	5	842	1131	289	574	8e-57	217
		F01.PB89940	Sme2.5_00580.1_g00006.1_CO-like	40.34	295	157	7	150	434	292	577	2e-50	191
		F01.PB99028	Sme2.5_00580.1_g00006.1_CO-like	64.31	510	175	4	264	770	120	625	0	626
		F01.PB92862	Medtr4g128930.1_CO-like	96.67	240	7	1	40	279	1	239	5e-143	425
		F01.PB92862	Medtr4g128930.1_CO-like	94.5	109	6	0	362	470	267	375	4e-63	217
		F01.PB93792	Manes.01G024100.1.p_CO-like	55.17	58	26	0	775	832	303	360	1e-11	70.1
		F01.PB10410	Sme2.5_00580.1_g00006.1_CO-like	40.34	295	157	7	126	410	292	577	1e-50	191
		F01.PB104920	Sme2.5_00580.1_g00006.1_CO-like	30.34	567	302	16	349	901	88	575	2e-51	199
		F01.PB108186	Sme2.5_00580.1_g00006.1_CO-like	30.34	567	302	16	326	878	88	575	2e-51	200
		F01.PB111804	Sme2.5_00580.1_g00006.1_CO-like	42.36	288	163	2	868	1152	289	576	1e-60	229
		F01.PB37794	Manes.01G024100.1.p_CO-like	55.17	58	26	0	603	660	303	360	4e-11	68.6
		F01.PB386	Medtr4g128930.1_CO-like	94.85	97	5	0	1	97	279	375	5e-58	194
		F01.PB39982	Manes.01G024100.1.p_CO-like	55.17	58	26	0	589	646	303	360	2e-11	69.3
		F01.PB40274	Medtr4g128930.1_CO-like	98.4	187	3	0	42	228	1	187	2e-116	355
		F01.PB40274	Medtr4g128930.1_CO-like	96.07	178	7	0	239	416	198	375	5e-97	305
		F01.PB47738	Aradu.5RF5F_CO-like	41.18	85	48	2	654	737	237	320	2e-09	63.2
		F01.PB48773	Medtr4g128930.1_CO-like	96.67	240	7	1	52	291	1	239	5e-143	424
		F01.PB48773	Medtr4g128930.1_CO-like	95.16	124	6	0	333	456	252	375	1e-65	223
		F01.PB49482	Medtr4g128930.1_CO-like	98.4	187	3	0	40	226	1	187	1e-115	357
		F01.PB49482	Medtr4g128930.1_CO-like	96.07	178	7	0	237	414	198	375	6e-96	306
		F01.PB51913	Manes.01G024100.1.p_CO-like	55.17	58	26	0	611	668	303	360	3e-11	68.6
		F01.PB44833	Sme2.5_00580.1_g00006.1_CO-like	48.18	110	54	2	437	545	292	399	4e-20	99
DBB	24	F01.PB10465	Vang0026ss00220.2_DBB	97.2	107	3	0	79	185	40	146	1e-69	224
		F01.PB10532	Medtr5g021580.1_DBB	100	185	0	0	92	276	1	185	3e-138	392
		F01.PB1054	Aco008479.1_DBB	59.77	87	31	1	37	123	2	84	1e-27	114
		F01.PB571	Medtr1g023260.3_DBB	92.73	275	18	1	15	289	1	273	1e-170	476
		F01.PB5879	Medtr5g021580.1_DBB	100	185	0	0	40	224	1	185	2e-137	388
		F01.PB7286	Aco008479.1_DBB	59.77	87	31	1	39	125	2	84	5e-27	113
		F01.PB7327	Aco008479.1_DBB	59.77	87	31	1	37	123	2	84	3e-27	114
		F01.PB88707	Aco008479.1_DBB	59.77	87	31	1	39	125	2	84	5e-27	114
		F01.PB89191	Medtr2g099010.1_DBB	97.94	243	5	0	42	284	1	243	5e-170	474
		F01.PB15999	Vang0026ss00220.2_DBB	97.2	107	3	0	90	196	40	146	9e-71	226
		F01.PB18403	Aco008479.1_DBB	59.77	87	31	1	40	126	2	84	1e-26	112
		F01.PB18580	Aco008479.1_DBB	59.77	87	31	1	40	126	2	84	3e-27	113
		F01.PB19763	Medtr2g099010.1_DBB	97.94	243	5	0	73	315	1	243	3e-170	476
		F01.PB2070	Aco008479.1_DBB	59.77	87	31	1	40	126	2	84	2e-27	113
		F01.PB22306	Medtr5g021580.1_DBB	100	185	0	0	87	271	1	185	3e-137	390
		F01.PB30876	Medtr2g099010.1_DBB	97.53	243	6	0	40	282	1	243	2e-169	476
		F01.PB31515	Aco008479.1_DBB	60.92	87	30	1	33	119	2	84	6e-28	115
		F01.PB32164	Aco008479.1_DBB	60.92	87	30	1	32	118	2	84	1e-27	114
		F01.PB33769	Aco008479.1_DBB	59.77	87	31	1	43	129	2	84	1e-26	112
		F01.PB37019	Medtr2g099010.1_DBB	97.94	243	5	0	76	318	1	243	3e-169	474
		F01.PB37221	Medtr2g099010.1_DBB	97.53	243	6	0	76	318	1	243	6e-170	476
		F01.PB37340	Medtr1g023260.3_DBB	95.88	267	10	1	1	267	8	273	1e-149	425
		F01.PB392	Medtr5g021580.1_DBB	100	185	0	0	63	247	1	185	1e-137	389
		F01.PB43327	Vang0026ss00220.2_DBB	98.11	106	2	0	73	178	41	146	6e-71	233
Dof	94	F01.PB101236	Medtr6g012450.1_Dof	93.91	493	30	0	52	544	3	495	0	866
		F01.PB10140	Medtr6g027460.1_Dof	93.82	340	15	2	12	351	1	334	0	629
		F01.PB103589	Medtr3g435480.1_Dof	91.99	387	28	3	590	976	82	465	0	713
		F01.PB104265	Medtr6g012450.1_Dof	96.3	433	16	0	546	978	63	495	0	815
		F01.PB106318	Achn321981_Dof	40.58	446	158	8	5	446	892	1234	2e-88	317
		F01.PB10902	Medtr5g041400.1_Dof	83.47	363	39	2	39	380	1	363	0	533
		F01.PB111173	Medtr3g435480.1_Dof	91.99	387	28	3	676	1062	82	465	0	738
		F01.PB11312	Medtr5g041530.1_Dof	85.31	320	32	2	33	342	67	381	0	540
		F01.PB12748	Medtr5g041380.1_Dof	86.67	375	41	3	33	402	1	371	0	588
		F01.PB54511	Medtr5g041530.1_Dof	85.31	320	32	2	384	693	67	381	0	541
		F01.PB56522	Medtr7g010950.1_Dof	89.34	488	47	5	16	500	1	486	0	803
		F01.PB57154	Medtr4g082060.1_Dof	95.5	467	19	1	114	580	1	465	0	882
		F01.PB58990	Medtr6g012450.1_Dof	95.33	493	23	0	48	540	3	495	0	882
		F01.PB61567	Medtr7g086780.1_Dof	96.93	391	10	1	328	718	32	420	0	736
		F01.PB61630	Medtr3g435480.1_Dof	92.23	386	28	2	247	632	82	465	0	734
		F01.PB64612	Medtr6g012450.1_Dof	94.93	493	25	0	14	506	3	495	0	868
		F01.PB64639	Medtr4g082060.1_Dof	91.54	331	26	1	207	537	137	465	0	623
		F01.PB64639	Medtr4g082060.1_Dof	94	150	9	0	71	220	1	150	2e-80	265
		F01.PB64745	Medtr6g012450.1_Dof	94.93	493	25	0	72	564	3	495	0	870
		F01.PB6539	Medtr3g091820.1_Dof	97.39	306	5	2	17	319	1	306	0	542
		F01.PB73144	Medtr4g082060.1_Dof	95.24	420	18	1	476	895	48	465	0	814
		F01.PB73859	Medtr7g010950.1_Dof	91.12	428	37	1	550	976	59	486	0	745
		F01.PB7395	Medtr5g041380.1_Dof	87.65	81	9	1	150	229	110	190	4e-41	154
		F01.PB77614	Medtr5g041530.1_Dof	85.85	318	30	2	724	1031	69	381	0	544
		F01.PB80803	Medtr3g435480.1_Dof	88.89	360	38	2	636	995	82	439	0	670
		F01.PB81931	Medtr3g435480.1_Dof	92.25	387	27	3	575	961	82	465	0	713
		F01.PB83355	Medtr4g082060.1_Dof	95	420	19	1	485	904	48	465	0	811
		F01.PB87475	Medtr5g041400.1_Dof	89.26	363	38	1	39	400	1	363	0	633
		F01.PB87546	Medtr5g041400.1_Dof	84.76	361	34	2	35	374	3	363	0	534
		F01.PB89311	Medtr5g041380.1_Dof	88.93	244	27	0	1	244	128	371	4e-147	423
		F01.PB8972	Medtr5g041530.1_Dof	85.31	286	37	1	1	286	68	348	1e-170	482
		F01.PB89899	Medtr5g041420.1_Dof	87.09	333	30	3	39	369	1	322	3e-144	417
		F01.PB90008	Medtr5g041380.1_Dof	86.12	317	31	2	229	544	67	371	0	552
		F01.PB90237	Medtr5g041400.1_Dof	85.48	365	50	2	41	404	1	363	0	550
		F01.PB13912	Medtr3g435480.1_Dof	75.05	481	93	5	48	517	1	465	0	632
		F01.PB14323	Medtr5g041380.1_Dof	89.68	252	25	1	1	251	120	371	2e-165	468
		F01.PB14620	Medtr7g086780.1_Dof	96.79	312	10	0	1	312	109	420	0	581
		F01.PB14987	Medtr5g041530.1_Dof	86.27	386	38	2	39	414	1	381	0	613
		F01.PB15330	Medtr5g041400.1_Dof	83.01	312	33	1	179	470	52	363	4e-174	499
		F01.PB16534	Medtr5g041400.1_Dof	82.51	223	23	2	32	254	1	207	1e-106	326
		F01.PB16688	Medtr5g041400.1_Dof	67.8	205	36	4	110	302	75	261	1e-81	259
		F01.PB17844	Medtr4g082060.1_Dof	95.5	467	19	1	43	509	1	465	0	880
		F01.PB18942	Medtr3g435480.1_Dof	74.35	191	45	1	45	235	1	187	7e-81	264
		F01.PB19900	Medtr8g027295.1_Dof	97.77	269	4	1	32	298	1	269	1e-159	455
		F01.PB20558	Medtr7g010950.1_Dof	91.34	358	21	2	137	484	129	486	0	646
		F01.PB21047	Medtr7g086780.1_Dof	96.31	406	13	1	1	406	17	420	0	749
		F01.PB23412	Medtr5g041380.1_Dof	85.12	383	41	2	36	414	1	371	0	606
		F01.PB25431	Medtr5g041400.1_Dof	88.3	282	32	1	40	320	1	282	7e-166	476
		F01.PB51550	Lsa000376_Dof	43.89	303	162	4	279	576	13	312	1e-66	229
		F01.PB51641	Lsa000376_Dof	45.39	304	155	6	311	607	15	314	5e-68	233
		F01.PB71411	Lsa000376_Dof	43.75	304	163	4	722	1020	13	313	1e-64	228
		F01.PB27616	Medtr7g086780.1_Dof	95.58	294	11	1	51	344	1	292	0	597
		F01.PB28121	Medtr3g435480.1_Dof	85.35	471	63	4	51	521	1	465	0	783
		F01.PB29640	Medtr5g041530.1_Dof	86.01	386	39	2	39	414	1	381	0	612
		F01.PB30429	Medtr7g010950.1_Dof	89.55	488	48	3	40	526	1	486	0	810
		F01.PB31042	Medtr5g041400.1_Dof	82.82	262	33	2	38	298	113	363	3e-142	411
		F01.PB31630	Medtr4g082060.1_Dof	94.78	383	18	1	96	478	85	465	0	743
		F01.PB33158	Medtr6g027460.1_Dof	91.47	340	21	3	85	422	1	334	0	585
		F01.PB33334	Medtr3g435480.1_Dof	90.98	266	22	2	1	266	65	328	9e-173	496
		F01.PB33412	TRAES3BF063900020CFD_t1_Dof	58.54	41	17	0	153	193	23	63	7e-08	56.2
		F01.PB33412	Medtr5g041420.1_Dof	84.17	139	22	0	190	328	164	302	9e-73	235
		F01.PB33894	Medtr5g041420.1_Dof	80.95	210	40	0	130	339	93	302	1e-114	342
		F01.PB34347	Medtr7g010950.1_Dof	86.77	431	45	4	15	435	1	429	0	674
		F01.PB34810	Medtr5g041400.1_Dof	81.19	218	25	2	1	218	6	207	6e-102	311
		F01.PB35322	Medtr3g435480.1_Dof	90.85	470	38	3	48	517	1	465	0	773
		F01.PB35472	Medtr6g027460.1_Dof	95.81	191	7	1	13	203	1	190	1e-116	349
		F01.PB35878	Medtr5g041400.1_Dof	73.77	183	28	1	269	431	52	234	9e-84	270
		F01.PB36019	Medtr3g435480.1_Dof	92.93	368	25	1	83	450	99	465	0	716
		F01.PB36230	Medtr3g435480.1_Dof	85.11	470	65	3	47	516	1	465	0	785
		F01.PB36511	Medtr5g041420.1_Dof	77.09	179	41	0	128	306	93	271	1e-80	256
		F01.PB83895	Lsa000376_Dof	43.75	304	163	4	633	931	13	313	7e-65	229
		F01.PB91261	Medtr6g027460.1_Dof	93.75	304	14	1	411	714	36	334	0	565
		F01.PB9169	Medtr3g091820.1_Dof	97.39	306	5	2	58	360	1	306	0	543
		F01.PB95067	Medtr4g082060.1_Dof	93.9	426	24	1	197	622	42	465	0	808
		F01.PB96859	Medtr5g041530.1_Dof	85.53	318	31	2	372	679	69	381	0	537
		F01.PB97113	Medtr5g041380.1_Dof	85.49	317	33	2	230	545	67	371	0	549
		F01.PB97239	Medtr5g041380.1_Dof	85.67	307	42	1	283	589	67	371	3e-168	489
		F01.PB99354	Medtr5g041400.1_Dof	88.78	312	35	0	275	586	52	363	0	579
		F01.PB9999	Medtr7g086780.1_Dof	96.21	422	14	1	63	484	1	420	0	790
		F01.PB38436	Medtr4g082060.1_Dof	95.5	467	19	1	72	538	1	465	0	884
		F01.PB38923	Medtr6g012450.1_Dof	94.75	495	26	0	58	552	1	495	0	877
		F01.PB40362	Medtr6g012450.1_Dof	94.15	171	10	0	114	284	3	173	2e-94	305
		F01.PB45030	Medtr5g041420.1_Dof	86.97	261	24	1	331	591	72	322	5e-111	340
		F01.PB45971	Medtr8g027295.1_Dof	97.77	269	4	1	252	518	1	269	9e-158	458
		F01.PB46521	Medtr3g435480.1_Dof	67.22	241	66	5	47	282	1	233	4e-83	275
		F01.PB46733	Medtr5g041400.1_Dof	82.82	262	33	2	338	598	113	363	2e-138	412
		F01.PB48211	Medtr7g010950.1_Dof	84.21	190	28	2	36	225	1	188	5e-87	283
		F01.PB49214	Medtr5g041400.1_Dof	87.82	312	38	0	280	591	52	363	0	571
		F01.PB51254	Medtr7g010950.1_Dof	88.09	487	47	3	34	510	1	486	0	805
		F01.PB51562	Medtr7g010950.1_Dof	86.64	217	28	1	40	256	1	216	2e-115	358
		F01.PB25764	Lsa000376_Dof	43.89	303	162	4	55	352	13	312	1e-68	228
		F01.PB46702	Lsa000376_Dof	43.75	304	163	4	371	669	13	313	4e-66	229
		F01.PB46728	Lsa000376_Dof	43.75	304	163	4	408	706	13	313	6e-66	228
		F01.PB48709	Lsa000376_Dof	43.95	314	165	6	215	521	12	321	3e-67	231
E2F/DP	1	F01.PB89782	Pbr010427.1_E2F/DP	47.14	70	37	0	345	414	590	659	6e-12	70.9
EIL	6	F01.PB100006	Medtr5g087790.1_EIL	96.16	625	14	1	47	671	1	615	0	1177
		F01.PB13456	Medtr5g087790.1_EIL	94.35	407	13	1	1	407	219	615	0	766
		F01.PB99506	Medtr5g087790.1_EIL	96.16	625	14	1	86	710	1	615	0	1177
		F01.PB40315	Medtr3g078770.1_EIL	98.39	311	5	0	103	413	1	311	0	616
		F01.PB42799	Medtr5g087790.1_EIL	96	625	15	1	97	721	1	615	0	1172
		F01.PB32884	CCG003148.1_EIL	39.34	122	67	2	4	121	348	466	8e-21	97.4
ERF	165	F01.PB101829	Medtr2g078680.1_ERF	95.38	195	5	1	749	943	1	191	2e-74	247
		F01.PB10380	Medtr1g087920.1_ERF	89.34	272	17	3	1	272	46	305	1e-150	429
		F01.PB10480	Medtr5g010940.1_ERF	87.62	202	24	1	48	249	29	229	7e-125	359
		F01.PB10523	Medtr4g078710.1_ERF	88.09	235	11	5	32	266	1	218	1e-86	268
		F01.PB10717	Medtr6g465460.1_ERF	96.71	152	5	0	49	200	25	176	5e-92	278
		F01.PB11046	Medtr1g048610.1_ERF	96	225	9	0	50	274	7	231	6e-106	313
		F01.PB11977	Medtr4g100450.1_ERF	86.46	288	36	2	45	330	1	287	9e-143	411
		F01.PB12165	Medtr8g022820.4_ERF	95.29	382	18	0	37	418	1	382	0	651
		F01.PB12243	Medtr8g092460.1_ERF	92.99	271	12	3	68	335	1	267	1e-167	480
		F01.PB12875	Medtr2g014340.1_ERF	97.27	183	5	0	54	236	16	198	1e-93	281
		F01.PB13289	Medtr3g098580.1_ERF	97.14	245	7	0	89	333	17	261	3e-120	353
		F01.PB1347	Medtr1g040430.1_ERF	99.49	196	1	0	17	212	1	196	5e-115	332
		F01.PB1369	Medtr6g465530.1_ERF	90.58	191	18	0	29	219	8	198	1e-91	273
		F01.PB13719	Medtr2g078680.1_ERF	93.71	143	5	1	29	171	1	139	1e-46	162
		F01.PB5562	Medtr6g466130.1_ERF	92.31	208	16	0	33	240	23	230	7e-110	321
		F01.PB5590	Tp57577_TGAC_v2_mRNA2983_ERF	80.18	227	32	5	24	247	1	217	2e-99	294
		F01.PB56721	Medtr1g048610.1_ERF	93.33	225	8	1	38	255	7	231	5e-107	327
		F01.PB5689	Medtr1g048610.1_ERF	89.04	228	22	2	44	271	7	231	6e-116	336
		F01.PB5698	Medtr6g465460.1_ERF	89.86	138	13	1	96	232	72	209	3e-73	229
		F01.PB5748	Medtr2g014340.1_ERF	97.31	186	5	0	5	190	13	198	1e-96	286
		F01.PB5914	Medtr2g014340.1_ERF	96.72	183	6	0	57	239	16	198	2e-93	278
		F01.PB6197	Medtr6g465450.1_ERF	85.88	85	12	0	24	108	1	85	5e-34	126
		F01.PB7487	Medtr2g014340.1_ERF	96.72	183	6	0	55	237	16	198	8e-94	281
		F01.PB76	Medtr2g435590.1_ERF	89.31	262	23	2	24	283	1	259	8e-111	324
		F01.PB7837	Medtr4g078710.1_ERF	87.71	236	11	5	32	267	1	218	7e-88	268
		F01.PB793	Medtr4g078710.1_ERF	88.84	233	11	5	32	264	1	218	7e-88	263
		F01.PB80244	Medtr8g092460.1_ERF	92.4	171	7	2	22	190	101	267	2e-99	322
		F01.PB8043	Gh_D13G0036_ERF	56.81	382	148	4	1	366	361	741	9e-143	449
		F01.PB8097	Medtr1g087920.1_ERF	90.54	317	18	3	33	349	1	305	0	526
		F01.PB81257	Medtr6g465690.1_ERF	88.85	260	26	1	56	312	1	260	3e-132	410
		F01.PB81257	Medtr1g070000.1_ERF	91.06	123	11	0	1024	1146	35	157	2e-68	232
		F01.PB83451	Medtr3g053690.1_ERF	95.9	122	1	2	135	252	1	122	2e-69	234
		F01.PB848	Medtr6g465530.1_ERF	90	200	18	2	29	228	1	198	3e-107	312
		F01.PB86029	Medtr6g465420.1_ERF	90.16	183	18	0	9	191	28	210	3e-111	324
		F01.PB86192	Medtr6g465450.1_ERF	91.09	202	16	1	80	279	26	227	4e-116	337
		F01.PB86231	Medtr6g466130.1_ERF	92.79	208	15	0	33	240	23	230	8e-110	320
		F01.PB86404	Medtr6g465450.1_ERF	92.15	191	13	1	44	232	21	211	2e-109	320
		F01.PB8687	Medtr1g101600.1_ERF	97.03	202	6	0	42	243	1	202	5e-121	349
		F01.PB87306	Medtr6g465460.1_ERF	90.27	185	17	1	48	231	25	209	1e-106	321
		F01.PB87342	Medtr4g100450.1_ERF	85.42	288	39	2	7	292	1	287	2e-138	397
		F01.PB87536	Medtr5g062700.1_ERF	94.44	216	6	4	262	474	81	293	5e-98	304
		F01.PB89465	Medtr4g100450.1_ERF	86.46	288	36	2	40	325	1	287	4e-141	409
		F01.PB89898	Medtr8g092460.1_ERF	92.62	271	12	4	39	305	1	267	4e-167	473
		F01.PB90026	Medtr5g062700.1_ERF	86.86	274	26	5	267	533	101	371	7e-92	291
		F01.PB14221	Medtr3g072610.1_ERF	95.85	217	6	2	27	240	1	217	5e-102	304
		F01.PB14296	Medtr8g092460.1_ERF	92.99	271	12	3	42	309	1	267	1e-167	478
		F01.PB1460	Medtr2g078680.1_ERF	95.38	195	5	1	37	231	1	191	3e-79	243
		F01.PB14657	Medtr4g100420.1_ERF	88.56	306	14	4	37	338	1	289	4e-131	385
		F01.PB15802	Medtr3g098580.1_ERF	97.55	245	6	0	89	333	17	261	1e-119	351
		F01.PB16090	Medtr3g098580.1_ERF	96.17	261	10	0	79	339	1	261	7e-130	376
		F01.PB16522	Medtr2g078680.1_ERF	95.71	210	5	1	37	246	1	206	2e-78	242
		F01.PB1712	Tp57577_TGAC_v2_mRNA2983_ERF	82.59	224	28	5	23	242	1	217	1e-110	322
		F01.PB17240	Medtr4g078710.1_ERF	91.07	224	13	4	32	254	1	218	6e-94	282
		F01.PB17881	Tp57577_TGAC_v2_mRNA2983_ERF	82.43	222	30	5	31	248	1	217	2e-108	319
		F01.PB1844	Medtr1g040430.1_ERF	95.63	183	3	2	1	183	19	196	4e-107	310
		F01.PB19476	Medtr2g078680.1_ERF	95.71	210	5	1	36	245	1	206	2e-78	243
		F01.PB19600	Medtr2g078680.1_ERF	94.89	176	5	1	37	212	1	172	4e-72	231
		F01.PB1978	Medtr2g435590.1_ERF	88.89	198	19	1	1	198	65	259	3e-76	236
		F01.PB20311	Medtr6g466000.1_ERF	87.27	165	17	2	98	258	62	226	3e-64	212
		F01.PB20646	Medtr1g101600.1_ERF	94.34	159	9	0	49	207	1	159	1e-80	247
		F01.PB20658	Medtr8g022820.4_ERF	95.03	382	19	0	37	418	1	382	0	650
		F01.PB20669	Medtr8g092460.1_ERF	92.88	309	14	4	13	317	1	305	5e-168	477
		F01.PB22069	Medtr2g078680.1_ERF	95.71	210	5	1	30	239	1	206	1e-78	243
		F01.PB23171	Medtr1g040430.1_ERF	96.52	201	2	2	17	217	1	196	4e-122	352
		F01.PB23356	Medtr4g100380.1_ERF	99.63	268	1	0	51	318	1	268	3e-157	444
		F01.PB2341	Medtr4g100420.1_ERF	88.93	253	9	3	36	286	1	236	2e-112	329
		F01.PB23678	Medtr4g100450.1_ERF	86.46	288	36	2	42	327	1	287	8e-140	407
		F01.PB237	Medtr2g014340.1_ERF	95.7	186	5	1	56	241	16	198	2e-92	275
		F01.PB23963	Medtr4g086160.1_ERF	91.08	213	16	2	47	259	16	225	2e-115	338
		F01.PB2464	Medtr4g100450.1_ERF	89.96	229	22	1	23	251	60	287	7e-124	359
		F01.PB25886	Medtr6g465690.1_ERF	86.96	161	18	1	91	248	65	225	3e-80	247
		F01.PB26257	Medtr1g101600.1_ERF	100	86	0	0	43	128	1	86	2e-46	159
		F01.PB53668	Cc01_g03550_ERF	33.41	422	206	15	7	393	392	773	1e-41	165
		F01.PB58029	Cc01_g03550_ERF	33.33	609	339	17	1	581	204	773	2e-66	239
		F01.PB59898	Cc01_g03550_ERF	31.96	657	384	15	4	634	154	773	4e-80	278
		F01.PB63926	Kaladp0839s0004.1.p_ERF	41.69	403	204	7	85	469	104	493	5e-87	293
		F01.PB64184	Rsa1.0_05367.1_g00003.1_ERF	61.83	393	147	2	209	601	259	648	1e-173	524
		F01.PB65166	Cc01_g03550_ERF	32.99	767	417	17	326	1063	75	773	5e-88	307
		F01.PB66781	Cc01_g03550_ERF	33.84	461	257	14	435	885	351	773	9e-45	178
		F01.PB67324	Cc01_g03550_ERF	35.77	738	407	12	251	978	93	773	4e-103	350
		F01.PB70300	Cc01_g03550_ERF	31.5	781	436	13	218	946	40	773	6e-83	293
		F01.PB70344	Cc01_g03550_ERF	43.04	762	390	11	210	964	49	773	5e-171	528
		F01.PB70583	Kaladp0839s0004.1.p_ERF	52.24	245	101	4	751	992	331	562	4e-65	239
		F01.PB70668	Cc01_g03550_ERF	32.73	773	426	18	210	952	65	773	2e-90	313
		F01.PB71834	Cc01_g03550_ERF	28.62	905	452	18	313	1197	43	773	2e-81	290
		F01.PB72484	Cc01_g03550_ERF	28.87	852	449	15	2	846	72	773	2e-79	281
		F01.PB72690	Cc01_g03550_ERF	41.26	761	399	8	100	860	61	773	8e-150	471
		F01.PB73653	Kaladp0839s0004.1.p_ERF	49.28	209	96	5	773	980	344	543	3e-49	191
		F01.PB76382	Kaladp0839s0004.1.p_ERF	60.19	103	41	0	666	768	327	429	1e-30	133
		F01.PB77748	Cc01_g03550_ERF	30.13	458	278	13	375	828	354	773	2e-45	180
		F01.PB78787	Cc01_g03550_ERF	46.28	739	338	7	308	1022	70	773	0	566
		F01.PB27741	Medtr2g078680.1_ERF	95.38	195	5	1	35	229	1	191	5e-79	243
		F01.PB2848	Medtr6g465460.1_ERF	93.22	177	11	1	49	224	25	201	2e-107	316
		F01.PB28906	Medtr3g095190.1_ERF	92.05	352	22	2	22	373	1	346	0	523
		F01.PB29170	Medtr4g100450.1_ERF	86.46	288	36	2	40	325	1	287	1e-139	402
		F01.PB29317	Medtr5g062700.1_ERF	87.71	293	25	5	89	373	82	371	2e-115	346
		F01.PB294	Medtr1g040430.1_ERF	96.52	201	2	2	17	217	1	196	1e-122	351
		F01.PB29458	Medtr4g100450.1_ERF	85.76	288	38	2	85	370	1	287	6e-141	407
		F01.PB30493	Medtr4g078710.1_ERF	85.47	234	15	5	35	268	4	218	7e-83	256
		F01.PB32720	Medtr1g087920.1_ERF	90.54	317	18	3	68	384	1	305	0	526
		F01.PB32834	Medtr6g465690.1_ERF	90.31	227	17	2	78	301	1	225	2e-115	339
		F01.PB3326	Medtr7g096830.1_ERF	89.88	247	18	1	38	284	1	240	7e-110	321
		F01.PB33764	Medtr4g078710.1_ERF	85.71	238	13	6	32	268	1	218	2e-84	256
		F01.PB3393	Medtr3g074130.1_ERF	98.42	190	3	0	1	190	151	340	1e-90	276
		F01.PB34309	Medtr4g035430.1_ERF	85.33	225	25	4	16	235	1	222	3e-113	332
		F01.PB3448	Medtr4g078710.1_ERF	91.96	224	12	3	32	255	1	218	1e-96	286
		F01.PB3475	Medtr6g465450.1_ERF	84.36	211	32	1	24	233	1	211	1e-108	318
		F01.PB35432	Medtr8g092460.1_ERF	93.48	230	9	2	15	242	42	267	3e-147	423
		F01.PB35492	Medtr6g465690.1_ERF	90.31	227	17	2	34	257	1	225	5e-116	339
		F01.PB365	Medtr6g465460.1_ERF	91.89	185	15	0	48	232	25	209	4e-113	330
		F01.PB36925	Medtr2g078680.1_ERF	93.33	210	9	2	35	243	1	206	1e-77	239
		F01.PB80439	Cc01_g03550_ERF	37.07	437	268	4	74	509	38	468	2e-64	239
		F01.PB80439	Cc01_g03550_ERF	31.45	585	338	15	506	1064	226	773	6e-63	235
		F01.PB80441	Cc01_g03550_ERF	30.94	724	389	16	412	1063	89	773	2e-75	272
		F01.PB81259	Kaladp0839s0004.1.p_ERF	47.47	198	97	4	604	799	351	543	9e-44	174
		F01.PB81828	Cc01_g03550_ERF	30.55	527	296	16	362	859	288	773	1e-50	196
		F01.PB82875	Cc01_g03550_ERF	32.35	776	453	17	94	864	65	773	2e-88	306
		F01.PB83739	Cc01_g03550_ERF	32.55	553	330	14	332	880	260	773	2e-61	229
		F01.PB84160	Kaladp0839s0004.1.p_ERF	55.88	102	45	0	657	758	331	432	3e-26	119
		F01.PB85025	Kaladp0839s0004.1.p_ERF	43.7	119	62	3	665	781	319	434	2e-18	94.4
		F01.PB85884	Cc01_g03550_ERF	39.51	453	267	5	1068	1520	75	520	2e-65	243
		F01.PB85884	Cc01_g03550_ERF	33.68	766	413	19	1129	1866	75	773	1e-85	304
		F01.PB91932	Cc01_g03550_ERF	31.81	613	355	15	1	587	198	773	5e-72	254
		F01.PB95226	Kaladp0839s0004.1.p_ERF	54.99	571	244	4	73	633	29	596	0	550
		F01.PB96540	Kaladp0839s0004.1.p_ERF	40.22	358	194	11	252	601	278	623	2e-62	226
		F01.PB97022	Cc01_g03550_ERF	31.65	417	245	15	24	436	393	773	3e-45	176
		F01.PB99682	Cc01_g03550_ERF	31.19	561	323	18	5	539	250	773	2e-60	222
		F01.PB9581	Medtr2g078680.1_ERF	95.38	195	5	1	36	230	1	191	3e-78	243
		F01.PB10119	Kaladp0839s0004.1.p_ERF	68.81	202	63	0	1	202	395	596	5e-94	299
		F01.PB102705	Cc01_g03550_ERF	44.02	736	369	10	220	949	75	773	9e-169	525
		F01.PB105751	EMT28879_ERF	44.16	77	37	1	957	1027	198	274	1e-11	72
		F01.PB105949	Cc01_g03550_ERF	39.33	839	411	9	96	910	9	773	8e-155	484
		F01.PB105990	Cc01_g03550_ERF	33.43	712	383	13	581	1259	134	787	1e-84	300
		F01.PB108332	Cc01_g03550_ERF	38.62	492	251	7	431	917	325	770	2e-84	296
		F01.PB108669	Cc01_g03550_ERF	30.32	597	316	11	443	981	219	773	2e-57	218
		F01.PB108733	Cc01_g03550_ERF	59.39	197	78	1	749	945	579	773	2e-67	248
		F01.PB109801	Cc01_g03550_ERF	28.18	550	321	16	284	797	234	745	2e-28	127
		F01.PB111115	Kaladp0839s0004.1.p_ERF	68.06	72	23	0	845	916	437	508	2e-23	110
		F01.PB111680	Cc01_g03550_ERF	32.73	776	450	17	36	806	65	773	5e-95	324
		F01.PB111773	Kaladp0839s0004.1.p_ERF	60.76	79	31	0	1029	1107	430	508	9e-23	108
		F01.PB111773	Kaladp0839s0004.1.p_ERF	34.53	223	134	6	1	215	26	244	4e-28	125
		F01.PB111951	Cc01_g03550_ERF	28.43	904	454	20	329	1212	43	773	1e-77	279
		F01.PB38577	Medtr5g062700.1_ERF	87.71	293	25	5	208	492	82	371	6e-114	349
		F01.PB4311	Medtr4g086190.1_ERF	85.84	233	25	4	23	249	1	231	5e-113	329
		F01.PB4426	Medtr6g465450.1_ERF	96	125	5	0	44	168	21	145	7e-66	209
		F01.PB46798	Gh_D13G0036_ERF	57.85	522	202	5	213	717	221	741	0	615
		F01.PB4754	Medtr4g035430.1_ERF	88.44	225	18	4	13	232	1	222	8e-112	323
		F01.PB4760	Medtr2g014340.1_ERF	96.72	183	6	0	26	208	16	198	2e-94	280
		F01.PB48240	Medtr4g086160.1_ERF	91.04	212	17	2	47	258	16	225	1e-113	344
		F01.PB4829	Medtr4g086165.1_ERF	81.31	214	17	6	25	227	1	202	7e-79	240
		F01.PB50491	Medtr2g090235.1_ERF	84.54	304	37	3	221	521	57	353	2e-103	325
		F01.PB5082	Medtr6g466130.1_ERF	88.83	206	19	1	33	234	23	228	2e-98	292
		F01.PB5085	Medtr4g078710.1_ERF	87.71	236	11	5	32	267	1	218	1e-87	262
		F01.PB53564	Medtr8g092460.1_ERF	87.17	187	17	3	324	508	86	267	9e-102	316
		F01.PB112321	Cc01_g03550_ERF	45.95	753	359	9	260	1006	63	773	0	574
		F01.PB11783	EMT28879_ERF	47.23	307	130	3	97	394	85	368	3e-83	270
		F01.PB2379	Kaladp0839s0004.1.p_ERF	67.74	155	50	0	1	155	442	596	9e-67	225
		F01.PB38351	Kaladp0839s0004.1.p_ERF	38.46	130	66	2	478	607	330	445	8e-19	94.7
		F01.PB42815	Kaladp0839s0004.1.p_ERF	44.6	565	290	8	23	572	40	596	2e-140	434
		F01.PB45050	Cc01_g03550_ERF	39.29	565	299	10	127	680	242	773	2e-114	370
		F01.PB47298	Kaladp0839s0004.1.p_ERF	54.99	571	243	5	50	609	29	596	0	548
		F01.PB49077	Cc01_g03550_ERF	29.98	537	313	14	20	530	274	773	5e-59	217
		F01.PB50982	Cc01_g03550_ERF	33.66	725	434	15	1	721	92	773	5e-90	308
		F01.PB50986	Kaladp0839s0004.1.p_ERF	70.92	141	41	0	516	656	403	543	8e-59	217
		F01.PB50986	Kaladp0839s0004.1.p_ERF	67.57	111	36	0	415	525	303	413	2e-34	144
FAR1	24	F01.PB107530	Tp57577_TGAC_v2_mRNA28021_FAR1	88.07	830	93	2	59	882	44	873	0	1518
		F01.PB108890	MDP0000300795_FAR1	34.87	152	95	3	960	1110	280	428	2e-19	98.6
		F01.PB61920	Tp57577_TGAC_v2_mRNA38920_FAR1	46.43	687	361	3	74	758	109	790	0	662
		F01.PB80677	Tp57577_TGAC_v2_mRNA28021_FAR1	86.28	853	111	2	53	899	21	873	0	1514
		F01.PB55999	EMT05641_FAR1	36.96	882	505	18	55	909	25	882	5e-168	523
		F01.PB58776	MDP0000318339_FAR1	44.8	125	67	1	106	230	591	713	1e-24	114
		F01.PB73387	EMT05641_FAR1	48.95	239	111	4	703	936	585	817	1e-58	223
		F01.PB74337	MDP0000261185_FAR1	44.08	304	155	6	797	1086	1179	1481	2e-71	264
		F01.PB78332	MDP0000261185_FAR1	46.51	258	124	5	813	1057	1179	1435	2e-64	243
		F01.PB78894	TRIUR3_27758-P1_FAR1	50.43	117	58	0	625	741	395	511	1e-28	127
		F01.PB79982	EMT05641_FAR1	35.63	884	483	23	218	1057	41	882	2e-153	489
		F01.PB80393	EMT05641_FAR1	42.94	170	86	4	893	1057	703	866	3e-34	145
		F01.PB8766	MDP0000318339_FAR1	66.3	276	77	1	1	276	754	1013	2e-118	372
		F01.PB103304	MDP0000318339_FAR1	43.4	106	59	1	374	478	780	885	9e-18	92
		F01.PB106788	EMT05641_FAR1	33.51	373	221	9	29	382	23	387	3e-43	175
		F01.PB40876	Tp57577_TGAC_v2_mRNA38920_FAR1	46.81	675	355	2	155	827	111	783	0	661
		F01.PB42058	Tp57577_TGAC_v2_mRNA38920_FAR1	46.96	724	375	4	150	870	92	809	0	725
		F01.PB43556	Tp57577_TGAC_v2_mRNA38920_FAR1	54.32	440	198	1	149	585	92	531	1e-175	524
		F01.PB16807	EMT05641_FAR1	36.36	473	278	8	103	567	450	907	1e-80	278
		F01.PB46736	MDP0000318339_FAR1	63.38	213	78	0	326	538	807	1019	6e-83	285
		F01.PB47819	EMT05641_FAR1	52.58	213	91	3	573	780	585	792	1e-56	215
		F01.PB48309	EMT05641_FAR1	39.29	140	82	3	520	658	726	863	2e-22	106
		F01.PB48309	EMT05641_FAR1	35.09	530	313	11	2	514	206	721	9e-74	262
		F01.PB48452	EMT05641_FAR1	36.3	697	403	15	37	707	30	711	5e-110	368
G2-like	5	F01.PB68270	Bathy05g04020_G2-like	40	110	57	3	6	107	636	744	2e-11	71.6
		F01.PB16749	PSME_00040545-RA_G2-like	53.82	249	87	4	171	392	192	439	7e-83	271
		F01.PB30049	PSME_00045457-RA_G2-like	32.21	149	89	6	230	369	49	194	7e-10	63.9
		F01.PB98446	PSME_00045457-RA_G2-like	38.46	78	45	1	413	487	49	126	2e-08	60.5
		F01.PB43680	Bathy05g04020_G2-like	40.64	406	211	9	14	391	664	1067	4e-70	258
GATA	17	F01.PB102750	Lj0g3v0196689.1_GATA	45.07	71	37	1	1089	1157	95	165	2e-10	64.7
		F01.PB102780	C.cajan_17917_GATA	44.16	77	41	1	858	932	23	99	2e-10	63.5
		F01.PB102844	XP_004501662.1_GATA	44.87	78	40	2	1241	1315	86	163	9e-10	65.1
		F01.PB103434	Tp57577_TGAC_v2_mRNA26647_GATA	76.84	190	37	2	144	330	1	186	5e-75	262
		F01.PB109376	BGIOSGA033765-PA_GATA	41.82	55	31	1	381	434	529	583	6e-08	60.1
		F01.PB112985	Medtr1g094930.1_GATA	98.85	260	3	0	974	1233	72	331	4e-153	468
		F01.PB69070	BGIOSGA033765-PA_GATA	42.47	186	96	5	212	390	401	582	1e-41	165
		F01.PB73576	BGIOSGA033765-PA_GATA	38.82	85	48	3	326	409	501	582	4e-12	73.2
		F01.PB76086	BGIOSGA033765-PA_GATA	42.47	186	96	5	212	390	401	582	1e-41	165
		F01.PB83857	Medtr4g099410.1_GATA	98.45	129	2	0	352	480	20	148	3e-69	244
		F01.PB85244	BGIOSGA033765-PA_GATA	42.7	185	95	5	226	403	401	581	1e-41	165
		F01.PB26303	Medtr1g094930.1_GATA	99.21	253	2	0	1	253	79	331	3e-151	434
		F01.PB99613	Cc05_g02130_GATA	56.76	37	16	0	554	590	46	82	5e-09	56.6
		F01.PB107903	GRMZM2G396451_P02_GATA	89.83	59	6	0	909	967	270	328	3e-27	123
		F01.PB38092	XP_015893562.1_GATA	58	50	20	1	595	643	44	93	2e-09	60.8
		F01.PB41221	BGIOSGA033765-PA_GATA	46.3	162	82	4	1	161	425	582	2e-40	160
		F01.PB50149	BGIOSGA033765-PA_GATA	38.03	71	42	2	4	73	513	582	4e-09	62.8
GeBP	10	F01.PB56530	PSME_00043208-RA_GeBP	46.34	205	101	3	365	567	619	816	5e-55	206
		F01.PB61070	PSME_00043208-RA_GeBP	46.83	205	98	3	397	597	619	816	2e-54	204
		F01.PB64742	PSME_00043208-RA_GeBP	46.34	205	101	3	357	559	619	816	2e-55	206
		F01.PB80478	PSME_00043208-RA_GeBP	46.34	205	101	3	364	566	619	816	4e-53	203
		F01.PB91164	PSME_00043208-RA_GeBP	46.34	205	101	3	364	566	619	816	2e-55	206
		F01.PB92805	PSME_00043208-RA_GeBP	46.34	205	101	3	399	601	619	816	2e-55	207
		F01.PB15973	PSME_00043208-RA_GeBP	42.66	218	105	4	75	279	601	811	9e-47	175
		F01.PB38125	PSME_00043208-RA_GeBP	42.66	218	105	4	369	573	601	811	8e-45	175
		F01.PB42978	PSME_00043208-RA_GeBP	46.34	205	101	3	323	525	619	816	1e-55	206
		F01.PB43099	PSME_00043208-RA_GeBP	46.77	201	98	3	364	562	619	812	3e-55	205
GRAS	71	F01.PB102476	Medtr4g077760.1_GRAS	97.48	556	13	1	761	1316	1	555	0	816
		F01.PB105357	Medtr2g082090.1_GRAS	99.11	450	4	0	539	988	130	579	0	939
		F01.PB113148	Medtr2g082090.1_GRAS	98.79	579	7	0	407	985	1	579	0	1155
		F01.PB114763	Medtr4g077760.1_GRAS	91.44	327	19	2	1617	1943	206	523	2e-173	548
		F01.PB12172	Medtr2g097473.1_GRAS	97.66	299	6	1	1	298	358	656	0	607
		F01.PB13210	Medtr1g029420.1_GRAS	98.61	216	3	0	1	216	377	592	3e-155	452
		F01.PB54243	Medtr2g082090.1_GRAS	98.62	579	8	0	91	669	1	579	0	1132
		F01.PB54270	Medtr8g020840.1_GRAS	96.93	554	17	0	45	598	1	554	0	959
		F01.PB55075	Medtr3g056110.2_GRAS	96.31	542	20	0	122	663	1	542	0	1093
		F01.PB55453	Medtr3g056110.2_GRAS	96.68	542	18	0	117	658	1	542	0	1098
		F01.PB59504	Medtr2g097467.1_GRAS	95.38	584	27	0	90	673	73	656	0	1154
		F01.PB60312	Medtr2g097390.1_GRAS	86.16	318	36	3	24	336	1	315	3e-141	429
		F01.PB60312	Medtr2g097390.1_GRAS	85.13	343	33	3	331	664	310	643	0	598
		F01.PB61097	Medtr3g056110.2_GRAS	96.13	542	21	0	96	637	1	542	0	1092
		F01.PB62935	Medtr3g056110.2_GRAS	89.23	548	47	2	129	670	1	542	0	1001
		F01.PB62935	Ahy009835_GRAS	57.43	101	39	2	576	674	137	235	2e-23	102
		F01.PB63581	Medtr2g082090.1_GRAS	98.79	579	7	0	350	928	1	579	0	1155
		F01.PB63760	Medtr1g029420.1_GRAS	90.91	55	5	0	319	373	271	325	9e-24	109
		F01.PB63760	Medtr1g029420.1_GRAS	97.54	122	3	0	518	639	471	592	2e-76	261
		F01.PB63760	Medtr1g029420.1_GRAS	75.08	317	58	4	214	519	166	472	3e-135	416
		F01.PB64212	Medtr4g133660.1_GRAS	94.49	544	28	1	81	622	1	544	0	1051
		F01.PB64572	Medtr2g097463.1_GRAS	95.89	657	27	0	79	735	1	657	0	1303
		F01.PB64775	Medtr2g097463.1_GRAS	95.59	657	29	0	87	743	1	657	0	1296
		F01.PB65800	Medtr3g056110.2_GRAS	96.49	542	19	0	761	1302	1	542	0	1098
		F01.PB65800	Medtr3g056110.2_GRAS	96.49	542	19	0	748	1289	1	542	0	1096
		F01.PB66284	Medtr2g097410.1_GRAS	88.33	120	13	1	495	613	323	442	2e-47	185
		F01.PB67489	Medtr3g056110.2_GRAS	96.31	542	20	0	413	954	1	542	0	1093
		F01.PB6765	Medtr3g056110.2_GRAS	95.76	236	10	0	1	236	307	542	1e-168	481
		F01.PB69720	Medtr3g056110.2_GRAS	96.31	542	20	0	429	970	1	542	0	1095
		F01.PB72202	Medtr3g056110.2_GRAS	96.1	333	13	0	454	786	1	333	0	667
		F01.PB72202	Medtr3g056110.2_GRAS	95.43	197	9	0	798	994	346	542	3e-127	400
		F01.PB72906	Medtr3g056110.2_GRAS	96.31	542	20	0	414	955	1	542	0	1095
		F01.PB75349	Medtr2g097467.1_GRAS	98.04	255	5	0	1061	1315	402	656	1e-172	533
		F01.PB75349	Medtr2g097463.1_GRAS	96.3	378	14	0	367	744	280	657	0	778
		F01.PB81833	PDK_30s711191g007_GRAS	37.7	122	74	2	1012	1133	1335	1454	1e-18	95.5
		F01.PB84863	Medtr3g056110.2_GRAS	96.04	227	9	0	432	658	1	227	3e-146	449
		F01.PB84863	Medtr3g056110.2_GRAS	94.42	269	15	0	651	919	220	488	3e-179	535
		F01.PB84863	Medtr3g056110.2_GRAS	96.36	55	2	0	919	973	488	542	2e-27	121
		F01.PB85039	Medtr4g064150.1_GRAS	93.9	426	26	0	237	662	169	594	0	784
		F01.PB85039	Medtr4g064150.1_GRAS	96.55	145	5	0	658	802	591	735	1e-89	305
		F01.PB17300	Medtr2g097473.1_GRAS	97.05	475	13	1	1	474	182	656	0	957
		F01.PB17990	Medtr8g077940.1_GRAS	99.49	392	2	0	1	392	151	542	0	768
		F01.PB1894	Medtr4g133660.1_GRAS	97.27	220	6	0	1	220	325	544	2e-157	452
		F01.PB25010	Medtr4g133660.1_GRAS	97.48	278	7	0	1	278	267	544	0	571
		F01.PB26533	Medtr2g082090.1_GRAS	98.85	262	3	0	1	262	318	579	0	548
		F01.PB27303	Medtr4g133660.1_GRAS	97.02	336	10	0	1	336	209	544	0	686
		F01.PB36008	Medtr1g029420.1_GRAS	99.3	427	3	0	4	430	166	592	0	833
		F01.PB37476	Medtr3g056110.2_GRAS	96.31	542	20	0	123	664	1	542	0	1093
		F01.PB37493	Medtr3g056110.2_GRAS	96.49	542	19	0	123	664	1	542	0	1095
		F01.PB91898	Medtr4g133660.1_GRAS	95.96	544	20	1	98	639	1	544	0	1060
		F01.PB95195	Medtr4g133660.1_GRAS	94.49	544	28	1	363	904	1	544	0	1053
		F01.PB96246	Medtr4g133660.1_GRAS	94.49	544	28	1	106	647	1	544	0	1054
		F01.PB98400	Medtr4g133660.1_GRAS	94.12	544	30	1	54	595	1	544	0	1048
		F01.PB37497	Medtr3g056110.2_GRAS	96.68	542	18	0	134	675	1	542	0	1098
		F01.PB38060	Medtr4g133660.1_GRAS	96.14	544	19	1	124	665	1	544	0	1062
		F01.PB40350	Medtr3g056110.2_GRAS	96.31	542	20	0	126	667	1	542	0	1094
		F01.PB40563	Medtr2g097410.1_GRAS	96.9	743	23	0	20	762	1	743	0	1430
		F01.PB41064	Medtr2g082090.1_GRAS	99.14	579	5	0	92	670	1	579	0	1160
		F01.PB43123	Medtr1g029420.1_GRAS	98.57	421	6	0	79	499	1	421	0	790
		F01.PB43123	Medtr1g029420.1_GRAS	98.27	173	3	0	497	669	420	592	7e-116	363
		F01.PB43570	Medtr2g097463.1_GRAS	96.31	542	20	0	87	628	116	657	0	1105
		F01.PB44305	Medtr2g097473.1_GRAS	96.34	656	23	1	128	782	1	656	0	1277
		F01.PB44810	Medtr8g077940.1_GRAS	99.4	500	3	0	85	584	43	542	0	972
		F01.PB45333	Medtr4g133660.1_GRAS	94.49	544	28	1	267	808	1	544	0	1052
		F01.PB45606	Medtr3g056110.2_GRAS	95.73	234	10	0	427	660	309	542	5e-160	476
		F01.PB45606	Medtr3g056110.2_GRAS	97.03	303	9	0	119	421	1	303	0	610
		F01.PB48722	Medtr4g133660.1_GRAS	94.67	544	27	1	105	646	1	544	0	1055
		F01.PB50994	Medtr2g082090.1_GRAS	94.63	410	18	1	195	604	174	579	0	807
		F01.PB51476	Medtr1g029420.1_GRAS	99.16	592	5	0	77	668	1	592	0	1139
		F01.PB51687	Medtr2g097473.1_GRAS	96.49	656	22	1	118	772	1	656	0	1280
		F01.PB53901	Medtr4g133660.1_GRAS	97.03	337	10	0	311	647	208	544	0	687
HB-other	24	F01.PB71288	Medtr2g014490.1_HB-other	96.39	1192	32	3	1	1182	544	1734	0	2066
		F01.PB59816	OGLUM05G28390.1_HB-other	74.38	203	40	1	3	205	91	281	2e-103	328
		F01.PB59816	OGLUM05G28390.1_HB-other	64.73	207	73	0	226	432	275	481	2e-84	279
		F01.PB62896	OGLUM05G28390.1_HB-other	61.97	71	23	1	617	683	197	267	3e-20	99
		F01.PB67966	OGLUM05G28390.1_HB-other	50	234	108	4	679	904	197	429	1e-67	239
		F01.PB91078	GRMZM2G021475_P01_HB-other	54.22	249	60	4	266	514	552	746	2e-71	253
		F01.PB91942	OGLUM05G28390.1_HB-other	70.97	403	105	1	85	487	91	481	0	575
		F01.PB96975	OGLUM05G28390.1_HB-other	61.02	118	41	2	419	531	197	314	6e-38	152
		F01.PB99515	OGLUM05G28390.1_HB-other	80.4	403	66	2	101	503	92	481	0	660
		F01.PB102674	OGLUM05G28390.1_HB-other	61.02	118	41	2	771	883	197	314	1e-37	152
		F01.PB10668	OGLUM05G28390.1_HB-other	69.79	288	87	0	1	288	194	481	6e-147	436
		F01.PB107667	OGLUM05G28390.1_HB-other	61.02	118	41	2	777	889	197	314	3e-37	151
		F01.PB113421	OGLUM05G28390.1_HB-other	42.5	200	63	4	700	894	156	308	3e-39	157
		F01.PB12268	OGLUM05G28390.1_HB-other	47.59	332	153	5	47	370	111	429	7e-102	317
		F01.PB12947	OGLUM05G28390.1_HB-other	50	232	107	4	1	224	199	429	3e-71	234
		F01.PB16695	OGLUM05G28390.1_HB-other	69.76	334	89	1	1	334	160	481	7e-158	464
		F01.PB18488	OGLUM05G28390.1_HB-other	48.74	318	142	5	1	310	125	429	2e-99	311
		F01.PB20222	OGLUM05G28390.1_HB-other	47.99	323	147	5	117	431	120	429	3e-98	312
		F01.PB37207	OGLUM05G28390.1_HB-other	48.49	332	150	5	82	405	111	429	7e-105	328
		F01.PB38364	GRMZM2G021475_P01_HB-other	46.2	303	113	5	434	736	551	803	2e-71	253
		F01.PB43411	GRMZM2G021475_P01_HB-other	46.2	303	113	5	316	618	551	803	6e-72	253
		F01.PB43860	GRMZM2G021475_P01_HB-other	45.72	304	113	6	276	578	551	803	2e-70	248
		F01.PB45754	OGLUM05G28390.1_HB-other	76.43	403	83	1	154	556	89	479	0	630
		F01.PB50559	OGLUM05G28390.1_HB-other	79.52	415	69	3	127	541	83	481	0	668
HD-ZIP	31	F01.PB113664	Medtr2g101190.1_HD-ZIP	99.35	459	3	0	72	530	1	459	0	951
		F01.PB11582	Medtr3g086790.1_HD-ZIP	99.29	280	2	0	72	351	23	302	2e-171	486
		F01.PB67239	Medtr4g058970.1_HD-ZIP	91.4	372	3	1	217	588	1	343	0	684
		F01.PB7339	Medtr4g107650.1_HD-ZIP	94.07	337	16	2	124	456	1	337	0	539
		F01.PB15580	Medtr8g468210.1_HD-ZIP	100	282	0	0	105	386	1	282	0	539
		F01.PB15790	Medtr3g103590.1_HD-ZIP	78.98	314	44	7	28	331	3	304	3e-140	405
		F01.PB19229	Medtr8g468210.1_HD-ZIP	99.65	282	1	0	96	377	1	282	0	536
		F01.PB25160	Medtr8g026960.1_HD-ZIP	97.06	204	6	0	81	284	38	241	5e-145	412
		F01.PB66967	Tp57577_TGAC_v2_mRNA19483_HD-ZIP	33.64	110	57	4	863	960	395	500	2e-07	58.5
		F01.PB33446	Medtr8g089895.1_HD-ZIP	96.79	312	9	1	159	470	1	311	0	577
		F01.PB83625	mrna28322.1-v1.0-hybrid_HD-ZIP	73.33	45	12	0	616	660	524	568	1e-11	72.4
		F01.PB91447	Tp57577_TGAC_v2_mRNA19483_HD-ZIP	33.64	110	57	4	460	557	395	500	2e-07	57.8
		F01.PB91499	mrna28322.1-v1.0-hybrid_HD-ZIP	54.13	303	115	4	189	487	454	736	2e-91	307
		F01.PB93637	mrna28322.1-v1.0-hybrid_HD-ZIP	40.91	154	74	4	209	348	389	539	3e-19	95.9
		F01.PB98704	mrna28322.1-v1.0-hybrid_HD-ZIP	54.13	303	115	4	198	496	454	736	1e-91	308
		F01.PB99977	Medtr8g089895.1_HD-ZIP	96.79	312	9	1	159	470	1	311	0	577
		F01.PB100347	mrna28322.1-v1.0-hybrid_HD-ZIP	68.89	45	14	0	403	447	524	568	6e-11	69.7
		F01.PB105586	mrna28322.1-v1.0-hybrid_HD-ZIP	54.43	79	36	0	106	184	449	527	8e-22	105
		F01.PB107083	Tp57577_TGAC_v2_mRNA19483_HD-ZIP	33.64	110	57	4	777	874	395	500	2e-07	58.2
		F01.PB41520	Medtr8g089895.1_HD-ZIP	96.79	312	9	1	159	470	1	311	0	580
		F01.PB43042	Medtr3g086790.1_HD-ZIP	99.21	127	1	0	138	264	23	149	2e-84	272
		F01.PB23753	Tp57577_TGAC_v2_mRNA19483_HD-ZIP	33.64	110	57	4	299	396	395	500	3e-08	58.9
		F01.PB27316	mrna28322.1-v1.0-hybrid_HD-ZIP	64.1	78	25	1	1	78	518	592	2e-23	104
		F01.PB32009	mrna28322.1-v1.0-hybrid_HD-ZIP	57.47	87	26	3	1	81	479	560	1e-17	87.8
		F01.PB32009	mrna28322.1-v1.0-hybrid_HD-ZIP	48.51	134	69	0	144	277	608	741	1e-35	140
		F01.PB39531	mrna28322.1-v1.0-hybrid_HD-ZIP	48.18	110	57	0	604	713	631	740	9e-26	117
		F01.PB42183	Do000506.1_HD-ZIP	50.98	204	95	2	279	477	1	204	1e-59	221
		F01.PB42542	mrna28322.1-v1.0-hybrid_HD-ZIP	64	50	18	0	401	450	519	568	2e-11	70.9
		F01.PB45344	Do000506.1_HD-ZIP	53.33	180	77	4	402	578	29	204	4e-49	191
		F01.PB49901	mrna28322.1-v1.0-hybrid_HD-ZIP	64	50	18	0	315	364	519	568	4e-11	70.1
		F01.PB51501	676743386_HD-ZIP	71.12	502	107	3	84	551	954	1451	0	709
HSF	10	F01.PB102849	Medtr7g095680.1_HSF	95.26	253	9	2	436	685	109	361	4e-103	331
		F01.PB110406	Medtr1g102860.1_HSF	98.99	99	1	0	465	563	1	99	1e-51	187
		F01.PB57318	Medtr5g017470.1_HSF	98.53	68	1	0	120	187	1	68	3e-39	150
		F01.PB85176	KHN02256.1_HSF	69.4	317	87	6	826	1139	807	1116	4e-105	360
		F01.PB91060	Medtr1g071360.1_HSF	79.6	402	33	3	13	413	19	372	0	588
		F01.PB14879	Medtr7g095680.1_HSF	93.83	324	17	2	1	321	38	361	4e-169	482
		F01.PB15508	Medtr5g017470.1_HSF	94.44	288	15	1	14	300	1	288	9e-178	498
		F01.PB2184	Medtr7g091370.1_HSF	98.58	212	3	0	1	212	22	233	1e-135	385
		F01.PB27358	Medtr1g102860.1_HSF	93.94	330	16	1	72	397	1	330	0	586
		F01.PB91642	Medtr3g104550.2_HSF	96.06	381	12	1	57	437	1	378	0	686
LBD	23	F01.PB104128	Medtr7g007010.1_LBD	97.34	301	8	0	918	1218	1	301	0	553
		F01.PB12134	GSBRNA2T00122110001_LBD	58.75	80	29	1	9	88	1	76	3e-11	68.9
		F01.PB90318	Medtr6g018270.1_LBD	92.09	215	17	0	357	571	64	278	1e-127	380
		F01.PB14326	Medtr7g007010.1_LBD	97.67	301	7	0	31	331	1	301	0	533
		F01.PB15459	Medtr6g018270.1_LBD	93.17	278	19	0	22	299	1	278	0	511
		F01.PB16658	Medtr7g007010.1_LBD	96.92	260	8	0	1	260	42	301	3e-157	444
		F01.PB22084	Ahy003673_LBD	98.1	105	2	0	86	190	15	119	3e-68	223
		F01.PB22705	XP_012568012.1_LBD	80.99	121	14	1	59	170	29	149	9e-60	198
		F01.PB26141	Medtr7g007010.1_LBD	89.37	301	8	1	31	307	1	301	2e-167	472
		F01.PB55798	GSMUA_Achr5P10740_001_LBD	35.29	340	199	6	365	689	294	627	2e-57	213
		F01.PB66071	Aradu.Z2UCJ_LBD	79.71	69	8	2	36	98	1	69	2e-24	110
		F01.PB27860	Medtr6g018270.1_LBD	95.41	109	5	0	1	109	16	124	5e-71	224
		F01.PB83804	Aradu.863B0_LBD	82	50	9	0	519	568	102	151	1e-19	97.1
		F01.PB107499	Aradu.863B0_LBD	45.26	95	22	1	684	778	102	166	2e-15	84
		F01.PB107499	Aradu.863B0_LBD	73.85	65	17	0	64	128	5	69	6e-24	111
		F01.PB108938	Aradu.863B0_LBD	51.25	80	9	1	499	578	102	151	1e-14	81.3
		F01.PB4816	Medtr7g007010.1_LBD	100	142	0	0	31	172	1	142	6e-101	300
		F01.PB112017	Aradu.Z2UCJ_LBD	79.71	69	8	2	17	79	1	69	1e-24	111
		F01.PB19686	Aradu.863B0_LBD	74.69	162	41	0	46	207	5	166	1e-81	266
		F01.PB22886	Aradu.863B0_LBD	74.69	162	41	0	67	228	5	166	2e-81	266
		F01.PB24908	Aradu.863B0_LBD	86.29	124	17	0	1	124	43	166	3e-69	229
		F01.PB37215	Aradu.863B0_LBD	74.69	162	41	0	48	209	5	166	2e-82	266
		F01.PB70874	Gh_A10G0045_LSD	60.75	558	217	2	178	734	184	740	0	645
MADS	10	F01.PB113468	Itr_sc003031.1_g00001.1_M-type_MADS	62.71	118	41	1	314	428	2	119	1e-44	162
		F01.PB74871	Gh_D13G0605_MIKC_MADS	49.66	149	66	3	822	970	62	201	5e-32	134
		F01.PB77153	Gh_D13G0605_MIKC_MADS	50.7	142	61	3	880	1021	69	201	7e-32	134
		F01.PB81076	Gh_D13G0605_MIKC_MADS	59.74	77	26	1	1055	1131	130	201	4e-20	98.6
		F01.PB159	Medtr8g036130.1_M-type_MADS	69.73	185	47	3	30	206	1	184	4e-75	233
		F01.PB74348	Vang0913s00010.1_M-type_MADS	57.48	127	53	1	589	715	4	129	3e-36	139
		F01.PB34540	Csa02g037810.1_M-type_MADS	83.65	104	17	0	215	318	239	342	4e-56	190
		F01.PB94487	GSVIVT01019630001_MIKC_MADS	72.61	230	63	0	7	236	149	378	1e-111	355
		F01.PB105586	PSME_00040474-RA_M-type_MADS	58.72	109	45	0	761	869	384	492	9e-31	131
		F01.PB27078	PSME_00040474-RA_M-type_MADS	55.81	129	56	1	1	128	389	517	3e-38	145
MYB	143	F01.PB100971	Medtr7g118330.2_MYB_related	97.48	755	8	2	120	864	1	754	0	1271
		F01.PB106804	Medtr6g477860.1_MYB_related	93.78	209	13	0	954	1162	259	467	5e-134	420
		F01.PB108448	Medtr6g477860.1_MYB_related	95.29	467	18	2	582	1048	5	467	0	827
		F01.PB108601	KN539456.1_FGP007_MYB_related	41.79	402	215	9	809	1194	1716	2114	2e-71	267
		F01.PB108808	Medtr7g118330.2_MYB_related	94	783	8	3	169	941	1	754	0	1252
		F01.PB109996	Medtr7g118330.2_MYB_related	93.89	769	9	2	213	971	14	754	0	1228
		F01.PB111062	Medtr6g477860.1_MYB_related	95.29	467	18	2	715	1181	5	467	0	831
		F01.PB111285	29451_MYB_related	58.7	92	6	1	476	567	1	60	3e-27	108
		F01.PB112230	Medtr5g070020.1_MYB	92.86	42	3	0	170	211	131	172	4e-19	93.2
		F01.PB112230	Gh_A11G0958_MYB	82.91	117	19	1	613	728	30	146	6e-59	208
		F01.PB113027	Medtr7g118330.2_MYB_related	97.44	741	9	1	216	946	14	754	0	1243
		F01.PB113899	Medtr1g095570.1_MYB	95.67	1341	53	4	3	1340	317	1655	0	2497
		F01.PB11496	Medtr4g107230.1_MYB_related	91.07	280	18	3	53	328	11	287	1e-150	434
		F01.PB12601	Medtr6g477860.1_MYB_related	94.76	229	9	1	68	296	1	226	2e-128	387
		F01.PB12833	Medtr6g477860.1_MYB_related	93.43	426	24	2	55	480	46	467	0	754
		MYB	Medtr6g477860.1_MYB_related	95.85	241	6	2	78	318	7	243	2e-123	382					NA
		F01.PB54430	Medtr5g076960.1_MYB_related	97.38	191	4	1	51	241	1	190	1e-107	334
		F01.PB56770	Medtr1g085640.1_MYB	93.58	109	6	1	533	640	30	138	2e-62	217
		F01.PB59676	Medtr5g076960.1_MYB_related	96.43	420	15	0	68	487	1	420	0	689
		F01.PB61432	Medtr7g118330.2_MYB_related	91.02	757	39	5	163	893	1	754	0	1180
		F01.PB63082	Medtr7g118330.2_MYB_related	86	250	25	1	670	909	502	751	1e-113	369
		F01.PB63564	Medtr7g118330.2_MYB_related	97.44	741	9	1	156	886	14	754	0	1244
		F01.PB63821	Csa11g027640.1_MYB	63.74	535	177	8	325	849	33	560	0	663
		F01.PB64215	Medtr8g020330.8_MYB_related	97.15	666	16	1	89	754	1	663	0	1315
		F01.PB64386	Medtr7g118330.2_MYB_related	97.48	755	8	2	131	875	1	754	0	1269
		F01.PB66048	Medtr7g118330.2_MYB_related	98.06	206	3	1	172	377	1	205	4e-104	346
		F01.PB69191	MA_102992g0010_MYB_related	73.67	281	56	4	828	1090	15	295	5e-128	397
		F01.PB71856	Medtr7g118330.2_MYB_related	98.29	644	10	1	250	893	1	643	0	1060
		F01.PB71921	Medtr7g115550.1_MYB	95.82	1004	21	2	110	1092	1	1004	0	1753
		F01.PB78485	Medtr7g118330.2_MYB_related	93.88	784	8	3	168	941	1	754	0	1257
		F01.PB79715	Medtr6g033350.1_MYB	83.88	583	84	5	480	1057	165	742	0	882
		F01.PB80727	MA_102992g0010_MYB_related	73.67	281	56	4	680	942	15	295	1e-129	398
		F01.PB80961	Medtr7g118330.2_MYB_related	97.21	752	10	2	154	895	1	751	0	1262
		F01.PB81720	Medtr7g118330.2_MYB_related	99.11	112	1	0	233	344	24	135	3e-51	196
		F01.PB82551	Phvul.009G259600.1_MYB_related	66.67	105	6	1	137	241	3	78	1e-37	138
		F01.PB82860	Medtr7g118330.2_MYB_related	97.43	738	9	1	203	930	14	751	0	1243
		F01.PB85181	Medtr6g477860.1_MYB_related	93.19	191	13	0	744	934	277	467	5e-122	383
		F01.PB85599	Medtr7g118330.2_MYB_related	97.47	752	8	2	189	930	1	751	0	1264
		F01.PB86025	Medtr8g101650.1_MYB_related	85.86	191	16	3	30	209	90	280	3e-101	299
		F01.PB88297	Medtr6g477860.1_MYB_related	93.05	446	27	2	1	446	26	467	0	789
		F01.PB88991	Medtr5g076960.1_MYB_related	94.05	420	14	1	53	461	1	420	0	697
		F01.PB90413	Medtr5g076960.1_MYB_related	96.43	420	15	0	55	474	1	420	0	685
		F01.PB14195	Medtr6g477860.1_MYB_related	93.84	471	25	2	21	491	1	467	0	814
		F01.PB15571	Medtr7g096930.1_MYB	92.94	269	17	1	11	277	1	269	5e-165	464
		F01.PB19333	Medtr4g100630.1_MYB_related	84.54	291	34	2	29	313	13	298	3e-138	399
		F01.PB20334	Medtr7g096930.1_MYB	100	45	0	0	13	57	1	45	4e-26	108
		F01.PB20397	Medtr6g477860.1_MYB_related	93.32	404	23	2	1	404	68	467	0	689
		F01.PB21194	Medtr4g094982.1_MYB	91.04	279	16	3	25	302	1	271	2e-153	439
		F01.PB21235	Medtr1g086530.1_MYB	93.68	174	11	0	131	304	105	278	3e-115	338
		F01.PB21235	Medtr1g086530.1_MYB	96.15	104	3	1	28	130	1	104	4e-65	210
		F01.PB23551	Medtr6g477860.1_MYB_related	92.05	88	7	0	68	155	1	88	6e-48	171
		F01.PB24544	Medtr1g067000.1_MYB_related	93.15	146	9	1	1	145	1	146	4e-79	248
		F01.PB53287	Itr_sc000748.1_g00024.1_MYB_related	61.54	247	91	2	348	594	578	820	8e-91	308
		F01.PB53293	Aan015255_MYB	45.09	326	156	5	341	653	326	641	3e-74	261
		F01.PB53435	Itr_sc000748.1_g00024.1_MYB_related	53.85	195	88	2	402	596	696	888	2e-57	213
		F01.PB53608	Itr_sc000748.1_g00024.1_MYB_related	42.86	315	170	4	350	657	561	872	1e-74	263
		F01.PB56000	Itr_sc000748.1_g00024.1_MYB_related	52.49	442	186	7	457	897	502	920	1e-130	419
		F01.PB58007	GSBRNA2T00114990001_MYB_related	69.77	86	26	0	500	585	411	496	2e-32	137
		F01.PB58859	OPUNC05G25400.1_MYB_related	46.67	150	75	2	395	540	511	659	4e-32	137
		F01.PB62514	Itr_sc000748.1_g00024.1_MYB_related	51.37	329	155	3	597	925	576	899	6e-99	335
		F01.PB63926	Itr_sc000748.1_g00024.1_MYB_related	50.29	171	82	3	470	639	752	920	6e-42	167
		F01.PB64663	Itr_sc000748.1_g00024.1_MYB_related	58.6	314	125	3	348	661	578	886	3e-115	374
		F01.PB65806	Itr_sc000748.1_g00024.1_MYB_related	42.5	800	415	18	46	822	119	896	0	574
		F01.PB69619	Itr_sc000748.1_g00024.1_MYB_related	46.44	323	160	6	637	950	561	879	1e-77	278
		F01.PB70776	OPUNC05G25400.1_MYB_related	46.15	104	56	0	633	736	373	476	7e-21	102
		F01.PB71840	Itr_sc000748.1_g00024.1_MYB_related	65.22	207	63	3	541	747	619	816	5e-74	266
		F01.PB72276	Itr_sc000748.1_g00024.1_MYB_related	42.12	800	418	18	129	905	119	896	0	569
		F01.PB73193	Itr_sc000748.1_g00024.1_MYB_related	41.99	693	359	17	69	738	119	791	1e-153	482
		F01.PB74371	Itr_sc000748.1_g00024.1_MYB_related	67.94	209	65	2	505	713	610	816	1e-82	290
		F01.PB79378	Itr_sc000748.1_g00024.1_MYB_related	46.44	323	160	6	614	927	561	879	9e-78	278
		F01.PB26564	Medtr8g101650.1_MYB_related	91.81	281	15	4	22	295	1	280	4e-146	416
		F01.PB27138	Medtr1g067000.1_MYB_related	96.64	298	9	1	41	337	1	298	0	566
		F01.PB28249	Medtr8g101650.1_MYB_related	91.81	281	15	4	24	297	1	280	3e-145	415
		F01.PB28353	Medtr7g096930.1_MYB	91.15	226	18	1	43	266	44	269	9e-128	369
		F01.PB30513	Medtr8g101650.1_MYB_related	91.81	281	15	4	23	296	1	280	1e-145	414
		F01.PB30604	Medtr5g076960.1_MYB_related	92.14	420	22	1	50	458	1	420	0	659
		F01.PB30740	Medtr5g076960.1_MYB_related	92.62	420	20	1	56	464	1	420	0	684
		F01.PB30940	Medtr5g076960.1_MYB_related	96.43	420	15	0	57	476	1	420	0	686
		F01.PB31265	Medtr4g111975.1_MYB	97.35	302	4	1	35	332	1	302	1e-155	447
		F01.PB31318	Medtr3g101290.1_MYB	82.2	236	21	3	43	278	1	215	3e-115	335
		F01.PB31823	Medtr1g076150.1_MYB	96.24	186	5	2	1	186	75	258	3e-105	312
		F01.PB33723	Medtr4g094982.1_MYB	91.04	279	16	3	25	302	1	271	2e-154	438
		F01.PB33908	Medtr4g107230.1_MYB_related	91.07	280	18	3	52	327	11	287	4e-151	433
		F01.PB34099	Medtr6g477860.1_MYB_related	95.11	225	8	1	115	339	5	226	4e-125	381
		F01.PB3474	Medtr4g107230.1_MYB_related	92.42	211	10	2	1	207	79	287	1e-114	333
		F01.PB34937	Medtr6g477860.1_MYB_related	96.94	98	3	0	136	233	5	102	4e-58	205
		F01.PB35665	Medtr6g477860.1_MYB_related	96.14	285	7	2	68	352	1	281	9e-159	464
		F01.PB36294	Medtr5g076960.1_MYB_related	96.43	420	15	0	71	490	1	420	0	686
		F01.PB36631	Medtr6g477860.1_MYB_related	96.77	93	3	0	1	93	10	102	2e-54	195
		F01.PB36720	Medtr5g076960.1_MYB_related	91.77	389	21	1	71	448	32	420	0	615
		F01.PB79985	Itr_sc000748.1_g00024.1_MYB_related	44.68	282	149	3	756	1036	579	854	3e-68	250
		F01.PB80480	Itr_sc000748.1_g00024.1_MYB_related	46.3	324	161	6	705	1019	561	880	8e-78	278
		F01.PB81035	Itr_sc000748.1_g00024.1_MYB_related	69.4	134	37	3	784	916	686	816	2e-45	181
		F01.PB81035	Itr_sc000748.1_g00024.1_MYB_related	37.01	581	324	16	61	618	123	684	2e-96	332
		F01.PB81563	Itr_sc000748.1_g00024.1_MYB_related	60.69	290	111	3	689	978	610	896	4e-107	359
		F01.PB81614	Itr_sc000748.1_g00024.1_MYB_related	49.32	294	146	3	672	964	590	881	2e-81	288
		F01.PB84086	Itr_sc000748.1_g00024.1_MYB_related	46.44	323	160	6	639	952	561	879	2e-77	276
		F01.PB8973	Itr_sc000748.1_g00024.1_MYB_related	60.35	227	87	3	1	227	673	896	3e-85	279
		MYB	Medtr5g076960.1_MYB_related	92.86	420	19	1	66	474	1	420	0	687					NA
		F01.PB94597	Medtr1g076150.1_MYB	98.88	89	1	0	42	130	1	89	7e-59	204
		F01.PB96582	Medtr6g477860.1_MYB_related	92.34	209	16	0	471	679	259	467	5e-136	411
		F01.PB97316	Medtr8g020330.6_MYB_related	92.77	692	16	2	48	739	1	658	0	1286
		F01.PB99683	Glyma.11G118900.2.p_MYB_related	68.6	777	212	5	1	773	37	785	0	931
		F01.PB100574	Itr_sc000748.1_g00024.1_MYB_related	52.7	315	147	2	436	750	578	890	1e-105	348
		F01.PB102043	OPUNC05G25400.1_MYB_related	44.93	296	153	4	121	414	382	669	2e-62	233
		F01.PB103714	Itr_sc000748.1_g00024.1_MYB_related	51.66	211	96	4	723	930	683	890	2e-54	208
		F01.PB104034	Itr_sc000748.1_g00024.1_MYB_related	42.28	719	371	17	68	763	119	816	5e-159	498
		F01.PB104754	Itr_sc000748.1_g00024.1_MYB_related	46.08	319	160	6	676	987	578	891	3e-77	276
		F01.PB104973	Oropetium_20150105_15333A_MYB	51.32	76	36	1	234	308	477	552	8e-11	69.3
		F01.PB105926	OPUNC05G25400.1_MYB_related	42.81	320	173	4	771	1088	378	689	4e-76	275
		F01.PB106264	Itr_sc000748.1_g00024.1_MYB_related	69.39	49	14	1	761	809	769	816	5e-12	73.6
		F01.PB106264	Itr_sc000748.1_g00024.1_MYB_related	40.75	665	351	17	80	721	123	767	8e-137	439
		F01.PB106843	Itr_sc000748.1_g00024.1_MYB_related	61.4	57	21	1	709	765	765	820	6e-11	69.7
		F01.PB111132	Itr_sc000748.1_g00024.1_MYB_related	46.44	323	160	6	729	1042	561	879	7e-77	276
		F01.PB39306	Tp57577_TGAC_v2_mRNA24904_MYB_related	77.62	210	12	2	235	444	45	219	9e-78	263
		F01.PB39335	29451_MYB_related	58.7	92	6	1	89	180	1	60	2e-27	108
		F01.PB42899	PK20866.1_MYB_related	91.67	60	5	0	1	60	23	82	2e-30	120
		F01.PB45541	Medtr7g118330.2_MYB_related	97.47	752	8	2	120	861	1	751	0	1269
		F01.PB45742	Medtr8g020330.6_MYB_related	97.13	661	16	1	76	736	1	658	0	1303
		F01.PB46779	Medtr6g477860.1_MYB_related	96.08	102	4	0	71	172	1	102	7e-60	211
		F01.PB46830	Medtr5g076960.1_MYB_related	98.84	86	1	0	53	138	1	86	8e-51	185
		F01.PB47769	Medtr7g118330.2_MYB_related	87.38	206	25	1	104	309	1	205	1e-86	295
		F01.PB48909	Medtr7g118330.2_MYB_related	97.58	745	8	1	1	735	10	754	0	1254
		F01.PB51059	Medtr6g477860.1_MYB_related	93.21	368	21	2	258	625	104	467	0	640
		F01.PB52976	Medtr6g477860.1_MYB_related	70.8	113	1	1	1	113	19	99	7e-42	161
		F01.PB112703	Itr_sc000748.1_g00024.1_MYB_related	46.44	323	160	6	720	1033	561	879	3e-77	277
		F01.PB112761	Itr_sc000748.1_g00024.1_MYB_related	45.52	279	145	3	540	817	582	854	1e-68	250
		F01.PB112924	Itr_sc000748.1_g00024.1_MYB_related	45.04	282	148	3	749	1029	579	854	2e-68	251
		F01.PB113422	Itr_sc000748.1_g00024.1_MYB_related	67.82	202	61	3	489	689	618	816	2e-76	273
		F01.PB12850	OPUNC05G25400.1_MYB_related	41.98	243	129	5	13	251	426	660	2e-54	196
		F01.PB13340	OPUNC05G25400.1_MYB_related	42.47	292	157	6	177	462	375	661	3e-64	228
		F01.PB15893	OPUNC05G25400.1_MYB_related	42.96	291	156	4	137	425	382	664	2e-62	223
		F01.PB18247	GSMUA_Achr7P11320_001_MYB	34.62	208	106	5	122	328	1096	1274	1e-21	101
		F01.PB18933	OPUNC05G25400.1_MYB_related	44.93	296	153	4	126	419	382	669	7e-66	233
		F01.PB21899	Itr_sc000748.1_g00024.1_MYB_related	58.13	246	100	3	1	245	677	920	4e-89	291
		F01.PB24436	Itr_sc000748.1_g00024.1_MYB_related	58.6	314	125	3	16	329	578	886	3e-120	375
		F01.PB30048	OPUNC05G25400.1_MYB_related	45.75	212	106	3	3	213	454	657	4e-46	171
		F01.PB31289	Itr_sc000748.1_g00024.1_MYB_related	55.93	59	26	0	1	59	625	683	5e-13	73.9
		F01.PB34878	Itr_sc000748.1_g00024.1_MYB_related	60.32	310	120	3	68	377	590	896	5e-123	384
		F01.PB35100	Itr_sc000748.1_g00024.1_MYB_related	42.86	315	170	4	179	486	561	872	4e-76	263
		F01.PB42284	Itr_sc000748.1_g00024.1_MYB_related	32.04	593	341	20	10	566	313	879	9e-74	259
		F01.PB43754	Itr_sc000748.1_g00024.1_MYB_related	46.44	323	160	6	380	693	561	879	5e-79	277
		F01.PB45183	Itr_sc000748.1_g00024.1_MYB_related	48.39	341	148	3	436	776	578	890	9e-99	330
NAC	111	F01.PB102580	Medtr3g093050.1_NAC	98.48	594	8	1	619	1212	1	593	0	1182
		F01.PB104033	Medtr3g093050.1_NAC	86.12	425	2	2	87	511	1	368	0	745
		F01.PB105776	Medtr3g093040.1_NAC	96.26	214	8	0	980	1193	99	312	1e-143	439
		F01.PB10675	Medtr4g081870.1_NAC	98.16	272	3	2	2	272	1	271	0	553
		F01.PB58804	Medtr3g093050.1_NAC	100	105	0	0	1	105	58	162	4e-69	238
		F01.PB5919	Tp57577_TGAC_v2_mRNA14116_NAC	95	180	9	0	1	180	2907	3086	4e-116	371
		F01.PB60804	Medtr1g097300.1_NAC	97.16	529	15	0	117	645	1	529	0	1042
		F01.PB7802	Medtr7g085220.1_NAC	98.82	340	4	0	41	380	1	340	0	677
		F01.PB78144	PSME_00016918-RA_NAC	33.19	226	94	7	169	379	123	306	1e-21	102
		F01.PB8332	XP_004502479.1_NAC	92.1	291	20	1	58	345	1	291	0	577
		F01.PB89724	Medtr2g064470.1_NAC	99.02	307	2	1	28	334	1	306	0	583
		F01.PB13947	Medtr7g085220.1_NAC	98.75	320	4	0	1	320	21	340	0	630
		F01.PB16717	Medtr4g081870.1_NAC	98.16	272	3	2	46	316	1	271	0	554
		F01.PB18754	Medtr1g008740.1_NAC	96.67	360	11	1	104	462	1	360	0	706
		F01.PB22033	XP_004502479.1_NAC	92.1	291	18	2	45	330	1	291	0	569
		F01.PB52017	Achn335281_NAC	32.83	527	251	17	130	632	434	881	1e-59	222
		F01.PB52632	Zjn_sc00028.1.g03130.1.am.mk_NAC	55.53	443	196	1	113	555	456	897	2e-168	512
		F01.PB53668	Achn335281_NAC	46.09	128	58	3	419	546	764	880	4e-25	114
		F01.PB55335	Achn335281_NAC	32.29	641	341	11	1	605	265	848	6e-81	284
		F01.PB58776	Zjn_sc00028.1.g03130.1.am.mk_NAC	50.89	224	109	1	259	482	573	795	8e-65	236
		F01.PB60103	Zjn_sc00028.1.g03130.1.am.mk_NAC	66.16	461	148	2	174	633	432	885	0	649
		F01.PB60851	mrna27940.1-v1.0-hybrid_NAC	39.13	276	145	8	344	602	13	282	2e-55	207
		F01.PB61254	mrna27940.1-v1.0-hybrid_NAC	39.18	291	163	5	346	627	2	287	1e-64	235
		F01.PB63749	Achn335281_NAC	32.39	602	277	14	1	582	390	881	4e-75	266
		F01.PB63856	mrna27940.1-v1.0-hybrid_NAC	39.19	273	149	7	306	564	13	282	9e-55	206
		F01.PB64045	Zjn_sc00028.1.g03130.1.am.mk_NAC	55.7	307	99	1	120	426	456	725	3e-106	348
		F01.PB64360	mrna27940.1-v1.0-hybrid_NAC	39.18	291	163	5	333	614	2	287	8e-65	236
		F01.PB64613	mrna27940.1-v1.0-hybrid_NAC	39.13	276	145	8	367	625	13	282	3e-55	208
		F01.PB65020	Achn335281_NAC	31.52	990	516	23	105	1060	25	886	1e-123	413
		F01.PB65049	Achn335281_NAC	34.43	976	497	22	64	1011	21	881	1e-141	461
		F01.PB65152	Achn335281_NAC	34.89	794	429	15	93	875	35	751	2e-115	391
		F01.PB65152	Achn335281_NAC	39.81	108	53	4	962	1064	781	881	9e-16	85.9
		F01.PB65162	Achn335281_NAC	33.47	986	498	18	212	1160	39	903	4e-148	482
		F01.PB65352	Achn335281_NAC	32.17	914	503	21	172	1069	69	881	2e-112	384
		F01.PB65620	Achn335281_NAC	32.06	995	477	24	60	1010	40	879	6e-124	413
		F01.PB66071	Gh_D11G0701_NAC	30.09	226	115	7	431	617	503	724	7e-20	99.4
		F01.PB67319	Achn335281_NAC	31.1	926	516	25	128	1023	45	878	6e-108	368
		F01.PB68763	Gh_D11G0701_NAC	44.99	409	178	5	704	1066	352	759	3e-101	350
		F01.PB70053	Zjn_sc00028.1.g03130.1.am.mk_NAC	66.3	460	147	2	176	634	433	885	0	650
		F01.PB71132	Achn335281_NAC	31.49	759	419	15	235	975	205	880	3e-76	277
		F01.PB71278	Achn335281_NAC	31.75	992	511	23	75	1030	25	886	1e-118	398
		F01.PB72041	Achn335281_NAC	34.53	530	309	12	78	577	45	566	3e-52	203
		F01.PB72086	Achn335281_NAC	33.88	974	490	23	93	1039	35	881	4e-142	465
		F01.PB72119	Achn335281_NAC	34.08	977	499	23	104	1051	21	881	9e-139	454
		F01.PB72540	Achn335281_NAC	34.43	973	501	20	37	984	21	881	9e-141	459
		F01.PB72690	Achn335281_NAC	38.32	107	55	3	906	1005	777	879	5e-11	70.1
		F01.PB72692	Achn335281_NAC	33.19	949	466	26	198	1093	45	878	3e-127	423
		F01.PB73701	Achn335281_NAC	33.19	949	466	26	211	1106	45	878	3e-127	422
		F01.PB75640	Achn335281_NAC	36.23	632	294	16	617	1209	333	894	7e-83	299
		F01.PB77132	Gh_D11G0701_NAC	52.2	159	73	3	1213	1371	351	506	2e-37	157
		F01.PB78112	Achn335281_NAC	33.37	986	498	19	15	962	39	903	1e-147	476
		F01.PB78148	Achn335281_NAC	34.7	977	493	23	38	985	21	881	5e-142	463
		F01.PB78585	Achn335281_NAC	33.19	949	466	26	219	1114	45	878	1e-126	421
		F01.PB29954	HL.SW.v1.0.G025856.1_NAC	30.28	142	74	5	24	152	7	136	2e-07	55.1
		F01.PB32280	XP_004502479.1_NAC	88.6	193	19	1	8	197	99	291	2e-126	369
		F01.PB33190	XP_004502479.1_NAC	91.75	291	21	1	58	345	1	291	0	577
		F01.PB79921	Achn335281_NAC	33.19	949	466	26	66	961	45	878	4e-128	422
		F01.PB80445	Achn335281_NAC	35.08	898	448	18	416	1249	68	894	8e-114	390
		F01.PB80700	Achn335281_NAC	33.61	967	485	17	2	932	58	903	9e-147	473
		F01.PB82186	Achn335281_NAC	34.57	943	470	16	28	930	45	880	3e-145	469
		F01.PB82476	Achn335281_NAC	34.6	977	494	23	38	985	21	881	1e-141	460
		F01.PB8319	Zjn_sc00028.1.g03130.1.am.mk_NAC	46.56	247	131	1	2	248	652	897	1e-66	229
		F01.PB84799	Achn335281_NAC	34.08	977	499	23	38	985	21	881	1e-138	452
		F01.PB85741	Achn335281_NAC	33.98	977	500	23	8	955	21	881	9e-133	437
		F01.PB85779	Achn335281_NAC	34.03	914	462	20	1	889	84	881	4e-123	409
		F01.PB86874	Gh_D11G0701_NAC	79.38	388	75	3	103	488	350	734	0	645
		F01.PB90984	Zjn_sc00028.1.g03130.1.am.mk_NAC	56.28	414	180	1	75	488	456	868	6e-160	490
		F01.PB94401	Achn335281_NAC	32.77	891	474	20	54	875	45	879	7e-106	359
		F01.PB95394	mrna27940.1-v1.0-hybrid_NAC	40.1	202	98	4	156	356	13	192	7e-32	136
		F01.PB95867	Gh_D11G0701_NAC	75.64	431	96	4	23	447	307	734	0	649
		F01.PB96057	mrna27940.1-v1.0-hybrid_NAC	39.18	291	163	5	321	602	2	287	5e-64	234
		F01.PB98100	mrna27940.1-v1.0-hybrid_NAC	40.43	230	124	4	297	513	13	242	1e-46	182
		F01.PB98608	Gh_D11G0701_NAC	29.74	390	227	10	132	478	365	750	3e-42	171
		F01.PB99008	mrna27940.1-v1.0-hybrid_NAC	38.82	85	49	1	303	384	13	97	1e-11	71.2
		F01.PB99008	mrna27940.1-v1.0-hybrid_NAC	44.22	147	66	4	387	523	116	256	2e-26	118
		F01.PB91518	Medtr3g093050.1_NAC	98.64	368	5	0	27	394	1	368	0	770
		F01.PB93245	Medtr8g063550.1_NAC	78.66	492	56	7	163	653	1	444	0	728
		F01.PB94914	Medtr3g093050.2_NAC	98.39	621	9	1	80	700	1	620	0	1238
		F01.PB100011	Gh_D11G0701_NAC	31.56	377	205	13	183	515	365	732	3e-41	165
		F01.PB100417	Zjn_sc00028.1.g03130.1.am.mk_NAC	41.58	505	234	4	104	603	440	888	3e-125	398
		F01.PB100949	Zjn_sc00028.1.g03130.1.am.mk_NAC	60.29	340	135	0	114	453	456	795	3e-135	427
		F01.PB100949	Zjn_sc00028.1.g03130.1.am.mk_NAC	46.25	253	135	1	451	703	646	897	2e-64	234
		F01.PB103304	Zjn_sc00028.1.g03130.1.am.mk_NAC	51.82	220	104	1	105	324	440	657	4e-64	237
		F01.PB103780	Zjn_sc00028.1.g03130.1.am.mk_NAC	59	100	41	0	9	108	599	698	5e-29	128
		F01.PB103893	Achn335281_NAC	33.69	926	451	15	169	1043	70	883	3e-133	439
		F01.PB106640	Achn335281_NAC	34.08	977	499	23	89	1036	21	881	2e-138	456
		F01.PB106669	Zjn_sc00028.1.g03130.1.am.mk_NAC	46.4	375	187	4	592	961	523	888	4e-102	345
		F01.PB107247	Zjn_sc00028.1.g03130.1.am.mk_NAC	59	100	41	0	158	257	599	698	6e-29	128
		F01.PB107247	Zjn_sc00028.1.g03130.1.am.mk_NAC	52.11	71	32	1	1	71	533	601	8e-13	76.3
		F01.PB109113	Achn335281_NAC	29.88	1051	521	24	119	1144	21	880	3e-92	327
		F01.PB109367	Gh_D11G0701_NAC	35.01	357	180	9	665	971	367	721	5e-50	196
		F01.PB110082	Gh_D11G0701_NAC	34.42	369	190	9	927	1245	367	733	8e-50	197
		F01.PB110309	Zjn_sc00028.1.g03130.1.am.mk_NAC	66.16	461	148	2	141	600	432	885	0	650
		F01.PB112017	Gh_D11G0701_NAC	28.97	252	134	8	413	623	503	750	7e-20	99.4
		F01.PB38196	Medtr3g093050.2_NAC	98.39	621	9	1	39	659	1	620	0	1237
		F01.PB41687	Medtr8g023860.1_NAC	87.8	254	25	1	137	384	57	310	2e-145	432
		F01.PB41687	Medtr8g023860.1_NAC	87.72	57	7	0	81	137	1	57	7e-26	113
		F01.PB45210	Medtr3g093050.1_NAC	98.04	306	6	0	141	446	63	368	0	639
		F01.PB48658	Medtr5g069030.1_NAC	83.86	638	84	6	29	655	1	630	0	1044
		F01.PB49102	Medtr1g097300.1_NAC	98.25	571	10	0	103	673	1	571	0	1144
		F01.PB112219	Gh_D11G0701_NAC	32.61	92	60	1	1148	1237	412	503	5e-07	57.8
		F01.PB24701	mrna27940.1-v1.0-hybrid_NAC	36.77	291	152	6	48	329	13	280	8e-49	182
		F01.PB28876	Gh_D11G0701_NAC	39.69	388	173	14	21	371	370	733	3e-74	253
		F01.PB34277	Zjn_sc00028.1.g03130.1.am.mk_NAC	65.55	299	103	0	1	299	588	886	2e-142	430
		F01.PB35014	Zjn_sc00028.1.g03130.1.am.mk_NAC	46.44	407	204	4	1	402	491	888	6e-121	380
		F01.PB40238	Zjn_sc00028.1.g03130.1.am.mk_NAC	56.33	474	205	2	87	560	426	897	0	550
		F01.PB41279	Achn335281_NAC	33.29	799	368	16	2	747	207	893	1e-114	380
		F01.PB42065	mrna27940.1-v1.0-hybrid_NAC	39.18	291	163	5	321	602	2	287	1e-64	234
		F01.PB42118	Achn335281_NAC	32.94	589	305	15	1	565	359	881	8e-72	256
		F01.PB46736	Zjn_sc00028.1.g03130.1.am.mk_NAC	65.18	112	39	0	203	314	587	698	3e-42	167
		F01.PB47477	mrna27940.1-v1.0-hybrid_NAC	39.13	276	145	8	351	609	13	282	3e-55	207
NF-X1	3	F01.PB67368	Medtr6g071140.1_NF-X1	96.93	847	21	2	106	952	332	1173	0	1602
		F01.PB79661	Medtr6g071140.1_NF-X1	79.26	1027	133	9	1	955	155	1173	0	1514
		F01.PB79661	Medtr6g071140.1_NF-X1	96.72	61	2	0	138	198	362	422	1e-29	130
NF-YA	8	F01.PB72135	Cotton_A_02277_BGI-A2_v1.0_NF-YA	59.08	672	271	3	121	791	319	987	0	702
		F01.PB82935	Cotton_A_02277_BGI-A2_v1.0_NF-YA	59.23	672	270	3	161	831	319	987	0	715
		F01.PB83469	Cotton_A_02277_BGI-A2_v1.0_NF-YA	59.38	672	269	3	137	807	319	987	0	707
		F01.PB84457	Cotton_A_02277_BGI-A2_v1.0_NF-YA	60.68	590	231	1	1	590	399	987	0	627
		F01.PB85457	Cotton_A_02277_BGI-A2_v1.0_NF-YA	58.58	239	98	1	520	758	750	987	3e-81	291
		F01.PB85470	Cotton_A_02277_BGI-A2_v1.0_NF-YA	59.23	672	270	3	25	695	319	987	0	716
		F01.PB107022	Cotton_A_02277_BGI-A2_v1.0_NF-YA	59.23	672	270	3	76	746	319	987	0	715
		F01.PB50451	Cotton_A_02277_BGI-A2_v1.0_NF-YA	61.88	362	138	0	2	363	626	987	2e-139	442
NF-YB	2	F01.PB5947	Medtr5g095740.1_NF-YB	94.62	186	3	3	43	223	1	184	8e-105	306
		F01.PB68975	GRMZM5G866699_P02_NF-YB	38.89	108	43	4	877	968	649	749	2e-13	77.8
NF-YC	24	F01.PB21741	Medtr1g082660.1_NF-YC	98.83	256	2	1	40	294	1	256	5e-155	443
		F01.PB53396	Achn296391_NF-YC	40.07	302	148	10	520	792	936	1233	3e-46	183
		F01.PB61079	RrC264_p4_NF-YC	34.75	259	155	5	249	496	295	550	3e-41	166
		F01.PB61283	Achn296391_NF-YC	58.36	718	256	15	155	858	527	1215	0	721
		F01.PB64962	Achn296391_NF-YC	38.93	298	156	9	745	1020	929	1222	1e-45	182
		F01.PB66220	Achn296391_NF-YC	41.55	284	134	9	1033	1288	954	1233	1e-43	177
		F01.PB67600	Achn296391_NF-YC	40.55	291	147	9	827	1095	936	1222	1e-45	183
		F01.PB71700	Achn296391_NF-YC	40.07	302	148	10	820	1092	936	1233	2e-46	186
		F01.PB72193	Achn296391_NF-YC	42.51	207	102	7	817	1010	936	1138	2e-32	140
		F01.PB78600	Achn296391_NF-YC	52.39	1132	467	27	1	1094	56	1153	0	951
		F01.PB78600	Achn296391_NF-YC	90.14	71	7	0	1086	1156	1146	1216	5e-35	149
		F01.PB80828	Achn296391_NF-YC	40.07	302	148	10	883	1155	936	1233	6e-45	181
		F01.PB85519	Achn296391_NF-YC	40.07	302	148	10	816	1088	936	1233	8e-47	187
		F01.PB85626	RrC264_p4_NF-YC	30.38	260	167	6	56	304	295	551	2e-30	132
		F01.PB95394	Achn296391_NF-YC	35.11	94	59	1	558	649	1125	1218	2e-12	73.9
		F01.PB103627	Achn296391_NF-YC	41.51	212	100	7	908	1099	1026	1233	1e-28	128
		F01.PB103627	Achn296391_NF-YC	38.27	81	43	2	827	900	936	1016	5e-08	60.8
		F01.PB107297	Achn296391_NF-YC	40.07	302	148	10	814	1086	936	1233	1e-46	186
		F01.PB107903	Achn296391_NF-YC	39.78	186	97	5	675	847	929	1112	3e-26	120
		F01.PB110009	Achn296391_NF-YC	43.12	109	54	2	887	987	954	1062	7e-16	86.7
		F01.PB22627	Achn296391_NF-YC	72.1	448	114	4	1	445	777	1216	0	623
		F01.PB42337	RrC264_p4_NF-YC	34.75	259	155	5	219	466	295	550	4e-41	166
		F01.PB43569	Achn296391_NF-YC	40.07	302	148	10	357	629	936	1233	1e-47	186
		F01.PB48290	Achn296391_NF-YC	38.6	272	150	6	395	652	943	1211	2e-45	178
Nin-like	11	F01.PB104571	Medtr3g115400.2_Nin-like	97.24	615	17	0	429	1043	295	909	0	1160
		F01.PB105046	Medtr0022s0430.1_Nin-like	97.36	265	7	0	70	334	1	265	1e-180	556
		F01.PB110081	Medtr4g068000.1_Nin-like	96.72	916	26	2	195	1110	1	912	0	1760
		F01.PB113134	Medtr3g115400.2_Nin-like	88.54	349	12	1	408	756	295	615	0	629
		F01.PB79158	Medtr5g099060.1_Nin-like	94.44	144	8	0	597	740	522	665	3e-56	214
		F01.PB82808	Medtr5g099060.1_Nin-like	93.93	577	23	6	392	961	354	925	0	952
		F01.PB89412	Zjn_sc00023.1.g00150.1.am.mk_Nin-like	58.33	108	43	1	337	444	367	472	2e-31	130
		F01.PB100347	Zjn_sc00023.1.g00150.1.am.mk_Nin-like	58.33	108	43	1	750	857	367	472	3e-31	132
		F01.PB43325	Medtr1g100970.3_Nin-like	97.14	768	22	0	1	768	132	899	0	1543
		F01.PB45232	Medtr3g115400.2_Nin-like	97.35	604	16	0	94	697	306	909	0	1143
		F01.PB52821	Medtr1g100970.3_Nin-like	97.37	836	22	0	1	836	64	899	0	1688
RAV	2	F01.PB270	Medtr1g093600.1_RAV	94.49	236	12	1	1	235	149	384	9e-150	428
		F01.PB31856	Medtr1g093600.1_RAV	95.84	361	14	1	49	408	1	361	0	680
S1Fa-like	10	F01.PB58730	C.cajan_44612_S1Fa-like	33.64	535	302	21	205	708	146	658	1e-62	224
		F01.PB78901	676731736_S1Fa-like	44.44	207	111	3	589	792	266	471	8e-41	164
		F01.PB7908	GSBRNA2T00046376001_S1Fa-like	40.98	327	172	9	119	438	299	611	1e-61	218
		F01.PB81204	C.cajan_44612_S1Fa-like	26.77	635	362	14	425	1008	72	654	7e-44	173
		F01.PB91194	GSBRNA2T00126537001_S1Fa-like	38.83	309	173	7	512	812	324	624	1e-53	202
		F01.PB2909	GSBRNA2T00046376001_S1Fa-like	39.88	163	86	5	1	152	447	608	3e-30	122
		F01.PB34856	Gh_D07G0033_S1Fa-like	34.55	495	275	14	5	474	124	594	1e-68	236
		F01.PB39183	GSBRNA2T00126537001_S1Fa-like	39.93	606	327	11	23	610	27	613	3e-111	356
		F01.PB45788	GSBRNA2T00046376001_S1Fa-like	40.91	594	312	9	21	590	27	605	3e-125	393
		F01.PB50909	GSBRNA2T00046376001_S1Fa-like	45.74	282	145	1	373	646	308	589	1e-77	268
SBP	4	F01.PB66479	Medtr1g035010.1_SBP	96.47	283	7	1	54	336	1	280	5e-160	509
		F01.PB83074	Medtr1g035010.1_SBP	97.71	1005	21	1	13	1017	1	1003	0	1908
		F01.PB85353	Medtr1g086250.1_SBP	97.91	1003	21	0	152	1154	1	1003	0	1838
		F01.PB49456	Medtr1g086250.1_SBP	97.67	645	15	0	159	803	1	645	0	1146
STAT	15	F01.PB54538	Sme2.5_01196.1_g00006.1_STAT	47.02	285	147	3	298	581	915	1196	6e-73	260
		F01.PB59386	mrna27137.1-v1.0-hybrid_STAT	38.54	301	166	6	351	651	793	1074	3e-50	194
		F01.PB60992	mrna27137.1-v1.0-hybrid_STAT	38.54	301	166	6	363	663	793	1074	1e-50	194
		F01.PB78048	AA31G00726_STAT	52.46	122	58	0	1063	1184	1867	1988	1e-31	138
		F01.PB8523	mrna27137.1-v1.0-hybrid_STAT	31.21	282	146	8	65	343	841	1077	5e-29	122
		F01.PB91668	KZV29721.1_STAT	37.36	364	193	9	167	512	786	1132	1e-59	220
		F01.PB9572	Sme2.5_01196.1_g00006.1_STAT	49.14	232	114	3	1	231	968	1196	8e-64	222
		F01.PB13463	KZV29721.1_STAT	43.46	283	136	9	22	292	862	1132	1e-60	214
		F01.PB13551	KZV29721.1_STAT	37.36	364	193	9	20	365	786	1132	7e-62	219
		F01.PB19374	mrna27137.1-v1.0-hybrid_STAT	44.81	154	79	3	1	151	924	1074	2e-29	122
		F01.PB25958	KZV29721.1_STAT	43.8	242	122	4	17	255	902	1132	6e-52	190
		F01.PB31289	mrna27137.1-v1.0-hybrid_STAT	47.85	186	84	5	71	250	895	1073	9e-41	156
		F01.PB3452	mrna27137.1-v1.0-hybrid_STAT	41.67	228	118	5	7	226	853	1073	2e-49	178
		F01.PB43070	mrna27137.1-v1.0-hybrid_STAT	38.54	301	166	6	320	620	793	1074	3e-51	195
		F01.PB44383	Sme2.5_01196.1_g00006.1_STAT	47.02	285	147	3	318	601	915	1196	9e-73	260
TALE	15	F01.PB109348	Medtr1g057790.1_TALE	99.5	403	2	0	631	1033	247	649	0	803
		F01.PB57571	Medtr1g023050.1_TALE	98.83	599	7	0	1	599	29	627	0	1153
		F01.PB58247	Medtr1g023050.1_TALE	98.72	627	8	0	95	721	1	627	0	1211
		F01.PB68316	Medtr1g023050.1_TALE	97.04	372	11	0	545	916	256	627	0	714
		F01.PB36655	Medtr1g012960.1_TALE	93.45	443	19	3	23	459	1	439	0	752
		F01.PB84160	mrna32207.1-v1.0-hybrid_TALE	50.99	151	72	1	822	972	651	799	1e-35	149
		F01.PB94011	mrna32207.1-v1.0-hybrid_TALE	40.39	515	256	11	123	633	335	802	7e-102	338
		F01.PB91872	Medtr1g023050.1_TALE	98.72	627	8	0	94	720	1	627	0	1211
		F01.PB92095	Medtr1g057790.1_TALE	94.31	650	12	3	89	714	1	649	0	1129
		F01.PB95025	Medtr7g106320.2_TALE	96.4	667	17	1	45	711	1	660	0	1124
		F01.PB41116	Medtr1g057790.1_TALE	98.25	573	8	2	173	744	78	649	0	1042
		F01.PB43575	Medtr1g057790.1_TALE	97.69	650	13	2	110	758	1	649	0	1183
		F01.PB43866	Medtr1g057790.1_TALE	98.15	650	10	2	120	768	1	649	0	1177
		F01.PB45446	Medtr4g019450.1_TALE	92.8	500	28	4	222	720	109	601	0	769
		F01.PB48369	Medtr2g024390.1_TALE	96.7	364	10	2	257	620	12	373	0	588
TCP	3	F01.PB34751	676792470_TCP	39.19	74	40	1	183	251	1518	1591	2e-06	54.7
		F01.PB44644	Medtr4g108370.1_TCP	99.5	199	1	0	122	320	1	199	1e-101	322
		F01.PB50487	676792470_TCP	39.19	74	40	1	298	366	1518	1591	2e-06	54.7
Trihelix	24	F01.PB101464	Tp57577_TGAC_v2_mRNA3016_Trihelix	43	100	51	2	714	807	80	179	2e-17	84.7
		F01.PB101464	Tp57577_TGAC_v2_mRNA3016_Trihelix	43	100	51	2	735	828	80	179	3e-17	84
		F01.PB104604	Tp57577_TGAC_v2_mRNA37856_Trihelix	78.91	313	61	2	91	402	51	359	6e-91	298
		F01.PB86746	Medtr3g014280.1_Trihelix	90.21	337	12	7	70	397	1	325	0	548
		F01.PB90562	Medtr1g061640.1_Trihelix	90.53	486	45	1	60	545	1	485	0	634
		F01.PB18511	Tp57577_TGAC_v2_mRNA3016_Trihelix	43	100	51	2	161	254	80	179	6e-18	85.1
		F01.PB19173	Medtr7g103390.1_Trihelix	98.8	167	2	0	1	167	80	246	6e-117	351
		F01.PB20810	Medtr1g061640.1_Trihelix	88.55	454	40	4	58	506	1	447	0	570
		F01.PB26352	Tp57577_TGAC_v2_mRNA10584_Trihelix	79.92	478	64	14	57	523	40	496	0	585
		F01.PB66540	XP_015897327.1_Trihelix	44.44	171	79	3	767	937	236	390	1e-32	137
		F01.PB70776	XP_015897327.1_Trihelix	35.96	114	63	3	904	1012	386	494	1e-12	74.7
		F01.PB78894	XP_015897327.1_Trihelix	38.95	190	105	6	739	924	308	490	2e-27	120
		F01.PB26869	Medtr1g061640.1_Trihelix	89.02	501	50	4	61	561	1	496	0	591
		F01.PB30682	Medtr7g103390.1_Trihelix	89.59	461	41	4	118	577	1	455	0	676
		F01.PB82394	XP_015897327.1_Trihelix	37.43	350	182	10	698	1035	175	499	2e-54	201
		F01.PB8894	XP_015897327.1_Trihelix	42.18	275	148	6	7	279	226	491	5e-66	219
		F01.PB9460	KZV24601.1_Trihelix	73.74	358	82	3	70	420	77	429	6e-178	527
		F01.PB95024	Medtr7g103390.1_Trihelix	89.34	441	39	3	140	578	21	455	0	651
		F01.PB96508	Medtr1g061640.1_Trihelix	88.69	504	44	5	116	614	1	496	0	620
		F01.PB98417	Tp57577_TGAC_v2_mRNA3016_Trihelix	43.96	91	45	2	128	212	80	170	3e-16	80.5
		F01.PB4899	Pp3c14_18250V3.2.p_Trihelix	31.63	98	63	2	173	269	103	197	8e-07	53.5
		F01.PB49011	Medtr1g061640.1_Trihelix	89.09	495	40	5	60	550	1	485	0	626
		F01.PB31458	XP_015897327.1_Trihelix	40	285	147	9	9	292	228	489	3e-52	184
		F01.PB48452	XP_015897327.1_Trihelix	47.5	80	40	2	706	784	336	414	2e-15	83.6
VOZ	7	F01.PB101228	Medtr4g088125.1_VOZ	99.16	475	4	0	75	549	1	475	0	930
		F01.PB64138	Medtr4g088125.1_VOZ	99.16	475	4	0	23	497	1	475	0	931
		F01.PB8868	GRMZM2G062651_P01_VOZ	68.97	58	17	1	138	194	135	192	2e-16	84.7
		F01.PB93690	Medtr4g088125.1_VOZ	99.32	292	2	0	43	334	1	292	0	551
		F01.PB93690	Medtr4g088125.1_VOZ	97.86	187	3	1	369	554	289	475	2e-127	389
		F01.PB40625	Medtr4g088125.1_VOZ	98.95	475	5	0	82	556	1	475	0	929
		F01.PB23603	GRMZM2G062651_P01_VOZ	59.15	71	29	0	2	72	61	131	2e-21	100
WRKY	186	F01.PB100351	AT4G12020.3_WRKY	61.73	81	30	1	243	323	304	383	2e-21	103
		F01.PB10079	Medtr3g090860.1_WRKY	97.53	283	7	0	1	283	48	330	0	551
		F01.PB101200	Medtr5g074400.1_WRKY	94.76	553	22	5	104	653	33	581	0	818
		F01.PB102584	Medtr5g074400.1_WRKY	87.65	502	34	5	877	1377	107	581	0	707
		F01.PB102584	Medtr5g074400.1_WRKY	95.71	560	19	3	810	1368	26	581	0	823
		F01.PB10336	Medtr8g027860.1_WRKY	93.54	294	15	2	1	290	55	348	1e-176	500
		F01.PB104038	Medtr7g109800.1_WRKY	96.62	296	9	1	44	339	1	295	4e-167	497
		F01.PB106179	MDP0000215349_WRKY	65.65	329	60	4	633	953	328	611	3e-137	428
		F01.PB109442	Medtr7g071120.1_WRKY	96.52	201	7	0	424	624	90	290	2e-124	390
		F01.PB109442	Medtr7g071120.1_WRKY	94.77	153	8	0	791	943	343	495	8e-88	293
		F01.PB109442	Medtr7g071120.1_WRKY	98.15	54	1	0	660	713	291	344	5e-27	119
		F01.PB110139	LPERR07G23280.1_WRKY	26.59	346	189	8	576	894	479	786	2e-22	108
		F01.PB110431	Medtr7g071120.1_WRKY	94.12	153	9	0	800	952	343	495	9e-87	291
		F01.PB110431	Medtr7g071120.1_WRKY	98.15	54	1	0	669	722	291	344	4e-27	119
		F01.PB110431	Medtr7g071120.1_WRKY	97.01	201	6	0	432	632	90	290	1e-124	392
		F01.PB11306	Medtr2g016770.1_WRKY	91.86	221	10	2	95	313	1	215	4e-130	374
		F01.PB114030	Medtr8g099350.1_WRKY	96.96	362	10	1	2509	2870	1	361	0	741
		F01.PB114030	Medtr8g099350.1_WRKY	96.96	362	10	1	632	993	1	361	0	714
		F01.PB11897	Medtr2g023930.1_WRKY	98.21	279	3	1	1	279	195	471	8e-157	454
		F01.PB13366	Medtr2g016770.1_WRKY	86.71	173	15	2	261	431	50	216	5e-86	266
		F01.PB13807	Medtr4g007060.3_WRKY	96.84	158	2	1	191	345	126	283	1e-97	295
		F01.PB55742	Medtr7g071120.1_WRKY	95.72	467	19	1	134	600	30	495	0	890
		F01.PB58722	Csa02g015920.1_WRKY	60.53	38	15	0	632	669	104	141	1e-06	55.5
		F01.PB59962	Medtr7g071120.1_WRKY	96.36	467	16	1	109	575	30	495	0	895
		F01.PB6516	Medtr7g109800.1_WRKY	95.68	162	6	1	1	162	135	295	2e-101	299
		F01.PB72308	Medtr7g071120.1_WRKY	98.15	54	1	0	695	748	291	344	3e-27	120
		F01.PB72308	Medtr7g071120.1_WRKY	96.3	162	6	0	497	658	129	290	7e-102	332
		F01.PB72308	Medtr7g071120.1_WRKY	94.77	153	8	0	825	977	343	495	4e-87	292
		F01.PB74736	Medtr7g071120.1_WRKY	94.77	153	8	0	870	1022	343	495	5e-87	292
		F01.PB74736	Medtr7g071120.1_WRKY	95.65	115	5	0	432	546	90	204	2e-59	215
		F01.PB75848	LPERR07G23280.1_WRKY	23.29	584	271	17	377	822	242	786	1e-27	125
		F01.PB831	Medtr2g016770.1_WRKY	91.89	222	10	2	75	294	1	216	7e-132	376
		F01.PB8393	Medtr2g105060.1_WRKY	94.39	321	9	5	30	346	1	316	0	561
		F01.PB86692	Medtr7g071120.1_WRKY	96.45	366	13	0	1	366	130	495	0	705
		F01.PB88286	Medtr3g090860.1_WRKY	97.35	340	9	0	43	382	1	340	0	635
		F01.PB88368	Medtr7g071120.1_WRKY	99.44	178	1	0	1	178	167	344	1e-125	377
		F01.PB89936	Medtr8g027860.1_WRKY	91.4	349	25	3	54	398	1	348	0	550
		F01.PB15235	Medtr3g106060.1_WRKY	90.82	294	26	1	27	319	1	294	0	525
		F01.PB15935	Medtr8g027860.1_WRKY	93.2	250	13	2	151	396	99	348	8e-145	421
		F01.PB16254	Potri.018G139300.2_WRKY	93.48	46	3	0	274	319	199	244	1e-20	94.4
		F01.PB16254	Medtr4g127040.1_WRKY	96.08	51	2	0	340	390	267	317	2e-26	111
		F01.PB17784	Medtr4g013260.1_WRKY	94.75	305	15	1	1	305	190	493	0	578
		F01.PB1914	Medtr4g007060.3_WRKY	96.77	186	3	1	33	215	98	283	2e-120	349
		F01.PB22375	Medtr8g099350.1_WRKY	96.96	362	10	1	72	433	1	361	0	706
		F01.PB24344	Medtr2g023930.1_WRKY	96.74	491	10	2	1	491	37	521	0	838
		F01.PB25199	Medtr3g090860.1_WRKY	97.27	330	9	0	37	366	1	330	0	642
		F01.PB26221	Medtr2g023930.1_WRKY	98.26	287	3	1	1	287	187	471	5e-164	472
		F01.PB2652	Medtr4g094588.1_WRKY	98.29	175	3	0	16	190	164	338	9e-96	289
		F01.PB51896	Aco009877.1_WRKY	47.76	691	344	7	1	679	619	1304	0	605
		F01.PB5506	FANhyb_rscf00000217.1.g00006.1_WRKY	58.52	176	73	0	1	176	189	364	2e-69	228
		F01.PB55984	AA10G00404_WRKY	32.2	674	360	20	20	610	1058	1717	2e-80	282
		F01.PB57414	Pahal.H01961.1_WRKY	66.67	264	86	2	344	605	971	1234	9e-109	369
		F01.PB57531	Aco009877.1_WRKY	48.6	607	295	7	3	597	703	1304	3e-175	539
		F01.PB59141	mrna01596.1-v1.0-hybrid_WRKY	54.75	305	130	4	95	398	48	345	3e-101	327
		F01.PB59378	mrna01596.1-v1.0-hybrid_WRKY	53.57	308	139	3	200	505	48	353	3e-103	331
		F01.PB59763	Aco009877.1_WRKY	43.41	463	223	5	370	825	874	1304	3e-106	360
		F01.PB61030	AA10G00404_WRKY	32.28	666	355	19	67	650	1066	1717	8e-80	282
		F01.PB61156	mrna01596.1-v1.0-hybrid_WRKY	63.75	320	115	1	79	397	31	350	3e-137	419
		F01.PB62308	Pahal.H01961.1_WRKY	37.3	126	57	2	319	423	960	1084	1e-17	91.3
		F01.PB62308	Pahal.H01961.1_WRKY	47.66	107	48	2	432	536	1120	1220	1e-22	107
		F01.PB62373	Aco009877.1_WRKY	45.21	794	414	10	1	781	523	1308	0	625
		F01.PB64657	DCAR_014957_WRKY	60.19	324	64	3	160	482	474	733	7e-117	371
		F01.PB64940	Aco009877.1_WRKY	36.36	781	423	13	50	802	177	911	2e-108	374
		F01.PB65032	Aco009877.1_WRKY	35.45	787	422	13	50	802	177	911	2e-102	358
		F01.PB65189	Aco009877.1_WRKY	32.06	1204	635	31	234	1304	147	1300	3e-125	425
		F01.PB66009	DCAR_014957_WRKY	58.1	105	44	0	95	199	508	612	6e-29	127
		F01.PB66226	Aco009877.1_WRKY	29.5	949	545	20	222	1063	284	1215	9e-78	285
		F01.PB66673	Aco009877.1_WRKY	35.3	1170	639	28	159	1238	155	1296	4e-118	402
		F01.PB67952	Aco009877.1_WRKY	35.85	516	282	10	133	606	389	897	6e-49	193
		F01.PB68706	Aco009877.1_WRKY	35.88	786	420	11	49	801	177	911	1e-107	373
		F01.PB69379	Aco009877.1_WRKY	36.6	1112	629	20	89	1160	228	1303	1e-180	568
		F01.PB69457	Aco009877.1_WRKY	44.92	826	440	7	100	915	360	1180	0	581
		F01.PB69724	Aco009877.1_WRKY	50.46	329	159	3	596	920	976	1304	2e-96	335
		F01.PB72083	mrna01596.1-v1.0-hybrid_WRKY	57.67	326	130	4	115	435	29	351	2e-114	369
		F01.PB72828	Aco009877.1_WRKY	30.42	960	509	22	56	901	386	1300	1e-78	284
		F01.PB74348	Aco009877.1_WRKY	50.79	443	204	5	134	567	717	1154	1e-118	401
		F01.PB74735	Aco009877.1_WRKY	29.65	1157	602	26	184	1177	193	1300	1e-86	311
		F01.PB75080	Aco009877.1_WRKY	43.95	951	514	9	104	1041	360	1304	0	711
		F01.PB75226	Aco009877.1_WRKY	45.45	825	433	9	104	917	362	1180	0	587
		F01.PB75679	Aco009877.1_WRKY	43.45	718	386	6	189	894	471	1180	6e-154	497
		F01.PB76616	Aco009877.1_WRKY	44.23	918	490	8	95	992	389	1304	0	667
		F01.PB76749	Aco009877.1_WRKY	35.45	787	422	13	50	802	177	911	3e-103	358
		F01.PB77452	Aco009877.1_WRKY	35.4	1178	644	29	95	1182	146	1296	2e-120	408
		F01.PB79412	FANhyb_rscf00000217.1.g00006.1_WRKY	42.47	292	157	5	626	909	63	351	2e-50	192
		F01.PB27241	Medtr7g109800.1_WRKY	95.51	178	7	1	135	312	119	295	3e-111	329
		F01.PB27949	Medtr7g071120.1_WRKY	96.14	233	9	0	342	574	263	495	5e-156	461
		F01.PB27949	Medtr7g071120.1_WRKY	94.9	196	9	1	108	303	30	224	8e-119	366
		F01.PB28747	Medtr7g071120.1_WRKY	96.35	466	17	0	109	574	30	495	0	868
		F01.PB30818	Medtr3g090860.1_WRKY	97.35	340	9	0	38	377	1	340	0	635
		F01.PB30838	Medtr4g007060.1_WRKY	97.16	317	6	1	37	350	1	317	1e-179	507
		F01.PB31662	Medtr8g099350.1_WRKY	97.47	277	6	1	1	277	86	361	0	539
		F01.PB32509	Medtr4g007060.2_WRKY	78.75	80	10	1	35	107	160	239	5e-35	131
		F01.PB32829	Medtr7g071120.1_WRKY	96.37	248	9	0	327	574	248	495	5e-165	484
		F01.PB32829	Medtr7g071120.1_WRKY	95.43	219	9	1	108	326	30	247	4e-138	415
		F01.PB3319	Medtr3g090860.1_WRKY	97.5	240	6	0	1	240	101	340	2e-155	441
		F01.PB33348	Medtr4g127040.1_WRKY	98.67	75	1	0	1	75	243	317	3e-49	169
		F01.PB33408	Medtr7g071120.1_WRKY	94.9	471	19	2	109	579	30	495	0	865
		F01.PB33973	Medtr4g007060.1_WRKY	97.16	317	6	1	46	359	1	317	3e-180	508
		F01.PB35991	Medtr7g073380.1_WRKY	86.76	219	29	0	23	241	1	219	2e-136	396
		F01.PB37113	Medtr8g099350.1_WRKY	96.96	362	10	1	72	433	1	361	0	705
		F01.PB79967	Pahal.H01961.1_WRKY	63.87	119	42	1	297	414	1116	1234	6e-43	174
		F01.PB82750	Aco009877.1_WRKY	43.85	951	515	9	52	989	360	1304	0	711
		F01.PB84321	Csa13g050240.1_WRKY	34	150	70	4	899	1048	1510	1630	2e-12	75.9
		F01.PB84936	Aco009877.1_WRKY	41.64	963	509	14	99	1025	360	1305	0	610
		F01.PB85113	Aco009877.1_WRKY	36.19	782	413	13	1	748	182	911	1e-108	374
		F01.PB85884	Aco009877.1_WRKY	45.16	186	90	5	1685	1861	980	1162	3e-26	121
		F01.PB88913	mrna01596.1-v1.0-hybrid_WRKY	48.61	323	156	7	44	362	31	347	9e-94	296
		F01.PB89412	mrna01596.1-v1.0-hybrid_WRKY	57.84	204	80	3	95	297	48	246	5e-66	228
		F01.PB90072	mrna01596.1-v1.0-hybrid_WRKY	54.58	306	131	4	94	398	48	346	1e-103	326
		F01.PB93637	mrna01596.1-v1.0-hybrid_WRKY	57.6	217	88	2	349	563	132	346	8e-65	228
		F01.PB94275	Csa13g050240.1_WRKY	66.54	260	81	3	331	587	1431	1687	2e-97	335
		F01.PB94443	mrna01596.1-v1.0-hybrid_WRKY	66.37	223	74	1	107	328	26	248	1e-90	298
		F01.PB95936	AA10G00404_WRKY	32.43	666	354	19	46	629	1066	1717	4e-80	283
		F01.PB95958	FANhyb_rscf00000217.1.g00006.1_WRKY	51.4	358	156	7	186	540	17	359	9e-99	318
		F01.PB96694	Csa13g050240.1_WRKY	66.15	260	82	3	231	487	1431	1687	1e-97	332
		F01.PB99262	Aco009877.1_WRKY	47.17	477	235	7	174	638	833	1304	4e-131	422
		F01.PB9195	Medtr7g071120.1_WRKY	96.62	296	10	0	1	296	200	495	0	581
		F01.PB92470	Medtr4g094588.1_WRKY	96.5	143	5	0	420	562	196	338	3e-63	217
		F01.PB93049	Medtr4g007060.3_WRKY	71.58	380	8	3	292	668	1	283	8e-129	386
		F01.PB94568	Medtr7g071120.1_WRKY	86.36	352	11	2	108	459	30	344	0	594
		F01.PB95019	Medtr5g094430.1_WRKY	95.26	548	23	1	60	607	1	545	0	1046
		F01.PB97804	Medtr4g013260.1_WRKY	93.62	423	26	1	197	619	72	493	0	794
		F01.PB98735	Medtr8g027860.1_WRKY	91.19	193	13	2	499	687	156	348	4e-105	328
		F01.PB98735	Medtr8g027860.1_WRKY	96.3	27	1	0	1	27	130	156	3e-09	62.8
		F01.PB100841	676731426_WRKY	38.46	286	168	6	164	442	458	742	4e-48	186
		F01.PB102699	Pahal.H01961.1_WRKY	69.93	143	42	1	278	419	971	1113	1e-50	199
		F01.PB102699	Pahal.H01961.1_WRKY	63.85	130	46	1	475	603	1105	1234	5e-47	187
		F01.PB104250	Aco009877.1_WRKY	29.46	1178	615	27	229	1240	173	1300	2e-86	312
		F01.PB104829	Aco009877.1_WRKY	29.46	1178	615	27	150	1161	173	1300	1e-87	314
		F01.PB104849	Aco009877.1_WRKY	44.16	951	512	10	105	1042	360	1304	0	712
		F01.PB105632	Aco009877.1_WRKY	32.92	1197	666	29	21	1108	138	1306	8e-130	432
		F01.PB10585	FANhyb_rscf00000217.1.g00006.1_WRKY	50	94	46	1	326	418	264	357	2e-16	84.7
		F01.PB107010	Csa13g050240.1_WRKY	52.73	330	123	8	192	517	1339	1639	4e-76	278
		F01.PB107290	Aco009877.1_WRKY	31.45	865	486	21	248	1036	467	1300	2e-84	304
		F01.PB107373	Aco009877.1_WRKY	45.45	825	433	9	104	917	362	1180	0	586
		F01.PB107444	Aco009877.1_WRKY	43.72	940	511	8	87	1011	362	1298	0	640
		F01.PB107895	Aco009877.1_WRKY	29.48	1177	616	27	206	1217	173	1300	2e-87	313
		F01.PB108648	Aco009877.1_WRKY	29.48	1177	616	27	47	1058	173	1300	4e-88	314
		F01.PB110492	Aco009877.1_WRKY	41.66	917	483	16	116	990	398	1304	0	591
		F01.PB111478	Aco009877.1_WRKY	29.48	1177	616	27	344	1355	173	1300	5e-87	315
		F01.PB111848	Aco009877.1_WRKY	37.05	826	461	15	623	1402	491	1303	8e-140	466
		F01.PB3835	Medtr8g099350.1_WRKY	97.93	193	4	0	1	193	169	361	4e-125	362
		F01.PB40673	Medtr2g023930.1_WRKY	97.75	488	9	1	41	528	1	486	0	871
		F01.PB41299	Medtr4g013260.1_WRKY	93.25	474	29	3	40	513	23	493	0	818
		F01.PB42356	Medtr3g031220.1_WRKY	90.84	513	40	2	54	564	1	508	0	788
		F01.PB44062	Medtr2g023930.1_WRKY	97.83	276	2	1	341	616	250	521	1e-149	449
		F01.PB45094	AT4G12020.1_WRKY	61.73	81	30	1	190	270	304	383	2e-21	103
		F01.PB45133	Medtr5g074400.1_WRKY	92.6	554	32	6	48	597	33	581	0	845
		F01.PB46939	Medtr8g099350.1_WRKY	97.16	211	5	1	299	509	152	361	1e-135	405
		F01.PB46939	Medtr8g099350.1_WRKY	77.89	190	4	1	71	260	1	152	2e-93	296
		F01.PB52966	Medtr7g071120.1_WRKY	96.15	467	17	1	109	575	30	495	0	893
		F01.PB112620	Aco009877.1_WRKY	35.53	1216	654	23	42	1216	177	1303	0	578
		F01.PB112961	Aco009877.1_WRKY	35.45	787	422	13	150	902	177	911	2e-102	358
		F01.PB14174	mrna01596.1-v1.0-hybrid_WRKY	45.4	359	179	9	14	368	2	347	4e-92	293
		F01.PB1600	mrna01596.1-v1.0-hybrid_WRKY	52.85	123	56	1	1	121	224	346	1e-34	133
		F01.PB18220	AA10G00404_WRKY	37.29	303	171	6	61	357	2177	2466	2e-44	169
		F01.PB19637	mrna01596.1-v1.0-hybrid_WRKY	68.75	96	30	0	205	300	146	241	2e-36	145
		F01.PB22612	Csa13g050240.1_WRKY	66.02	256	81	3	1	253	1435	1687	5e-98	325
		F01.PB2309	mrna01596.1-v1.0-hybrid_WRKY	54.46	112	50	1	163	273	31	142	6e-28	116
		F01.PB27262	mrna01596.1-v1.0-hybrid_WRKY	54.88	297	124	4	106	395	51	344	3e-100	315
		F01.PB27316	mrna01596.1-v1.0-hybrid_WRKY	56.25	144	61	1	87	228	205	348	4e-46	168
		F01.PB28644	mrna01596.1-v1.0-hybrid_WRKY	54.58	306	131	4	95	399	48	346	5e-106	328
		F01.PB29270	mrna01596.1-v1.0-hybrid_WRKY	63.75	320	115	1	79	397	31	350	5e-138	419
		F01.PB32006	FANhyb_rscf00000217.1.g00006.1_WRKY	69.62	237	72	0	53	289	127	363	5e-113	351
		F01.PB32009	mrna01596.1-v1.0-hybrid_WRKY	45.63	103	41	2	61	149	116	217	2e-17	87
		F01.PB32463	FANhyb_rscf00000217.1.g00006.1_WRKY	58.1	253	102	3	10	261	108	357	1e-91	293
		F01.PB33048	Pahal.H01961.1_WRKY	54.63	227	80	4	1	204	1060	1286	4e-69	239
		F01.PB33772	mrna01596.1-v1.0-hybrid_WRKY	54.58	306	131	4	92	396	48	346	7e-105	328
		F01.PB3417	Pahal.H01961.1_WRKY	63.64	88	31	1	1	87	1147	1234	6e-32	129
		F01.PB36248	mrna01596.1-v1.0-hybrid_WRKY	54.58	306	131	4	94	398	48	346	8e-103	328
		F01.PB36285	CCG018256.1_WRKY	60.78	102	40	0	337	438	612	713	1e-31	133
		F01.PB36285	mrna01596.1-v1.0-hybrid_WRKY	59.2	201	78	3	108	306	48	246	4e-59	210
		F01.PB37514	AA10G00404_WRKY	32.2	674	360	20	48	638	1058	1717	6e-80	282
		F01.PB38351	FANhyb_rscf00000217.1.g00006.1_WRKY	42.29	175	97	3	605	778	184	355	2e-29	127
		F01.PB38772	Aco009877.1_WRKY	36.99	665	379	12	107	734	642	1303	1e-117	387
		F01.PB38892	AA10G00404_WRKY	38.44	718	351	20	34	696	1049	1730	2e-121	406
		F01.PB39428	FANhyb_rscf00000217.1.g00006.1_WRKY	39.39	297	168	5	444	731	61	354	4e-55	203
		F01.PB41342	mrna01596.1-v1.0-hybrid_WRKY	63.75	320	115	1	112	430	31	350	1e-137	419
		F01.PB41651	FANhyb_rscf00000217.1.g00006.1_WRKY	60.58	241	85	4	177	410	63	300	4e-80	272
		F01.PB42859	Aco009877.1_WRKY	42.46	504	240	11	297	765	817	1305	1e-108	365
		F01.PB43263	FANhyb_rscf00000217.1.g00006.1_WRKY	69.62	237	72	0	264	500	127	363	7e-111	352
		F01.PB44953	Pahal.H01961.1_WRKY	62.6	123	45	1	438	559	1112	1234	2e-43	173
		F01.PB44953	Pahal.H01961.1_WRKY	66.06	165	55	1	261	424	946	1110	2e-51	198
		F01.PB47623	FANhyb_rscf00000217.1.g00006.1_WRKY	60	185	72	1	150	334	176	358	7e-66	230
		F01.PB48317	Aco009877.1_WRKY	31.44	722	394	16	7	687	640	1301	4e-78	278
		F01.PB49901	FANhyb_rscf00000217.1.g00006.1_WRKY	56.67	150	63	1	579	728	211	358	7e-45	174
YABBY	20	F01.PB63009	Lus10043264_YABBY	60.16	369	137	4	232	592	191	557	1e-149	450
		F01.PB88978	Lus10043264_YABBY	34.86	218	135	3	14	229	191	403	2e-37	144
		F01.PB93034	Lus10043264_YABBY	64.44	464	106	4	167	621	173	586	0	602
		F01.PB94717	Lus10043264_YABBY	47.01	385	186	8	225	598	194	571	2e-100	322
		F01.PB96227	Lus10043264_YABBY	46.95	377	191	4	269	638	194	568	2e-112	355
		F01.PB96270	Lus10043264_YABBY	46.7	379	160	8	100	467	193	540	2e-97	314
		F01.PB100045	Lus10043264_YABBY	46.67	375	185	6	409	775	194	561	5e-102	333
		F01.PB15234	Lus10043264_YABBY	59.06	342	130	4	1	334	233	572	8e-138	409
		F01.PB15966	Lus10043264_YABBY	44.76	315	153	6	152	462	194	491	9e-69	236
		F01.PB18627	Lus10043264_YABBY	39	300	162	7	1	294	287	571	8e-49	176
		F01.PB21500	Lus10043264_YABBY	72.63	285	73	2	2	282	303	586	1e-151	443
		F01.PB23603	Lus10043264_YABBY	45.62	331	163	7	74	394	248	571	2e-64	222
		F01.PB30515	Lus10043264_YABBY	46.77	263	120	5	131	374	242	503	6e-65	225
		F01.PB30528	Lus10043264_YABBY	42.93	396	201	8	153	541	194	571	3e-79	264
		F01.PB31334	Lus10043264_YABBY	40.06	342	175	7	1	314	217	556	5e-63	214
		F01.PB33397	Lus10043264_YABBY	41.3	368	186	7	119	458	191	556	1e-71	242
		F01.PB38249	Lus10043264_YABBY	47.01	385	186	8	200	573	194	571	1e-100	322
		F01.PB40434	Lus10043264_YABBY	34.86	218	135	3	272	487	191	403	1e-35	145
		F01.PB45589	Lus10043264_YABBY	46.75	385	187	8	203	576	194	571	3e-87	287
		F01.PB48795	Lus10043264_YABBY	55.18	386	164	4	219	599	192	573	1e-148	447
ZF-HD	1	F01.PB79126	Medtr1g077020.1_ZF-HD	92.67	191	10	1	1179	1365	1	191	5e-117	367
