# Supplementary material for: Full-length transcriptome sequencing reveals the low-temperature-tolerance mechanism of Medicago falcata roots
Source: BMC Plant Biol. 2019 Dec 21;19:575. doi: 10.1186/s12870-019-2192-1 (PMC6925873; doi:10.1186/s12870-019-2192-1)
Supplement: Supplementary file 12 — Additional file 12: Table S9. Summary of coexpressed genes between low-temperature-treated samples and control samples. [file 12870_2019_2192_MOESM12_ESM.xlsx]

## Sheet: Sheet1
Additional file 12: Table S9. Summary of coexpressed genes between low-temperature-treated samples and control samples.
#ID	4 ℃/CK FDR	4 ℃/CK log2FC	4 ℃/CK regulated	0 ℃/CK FDR	0 ℃/CK log2FC	0 ℃/CK regulated	-5 ℃/CK FDR	-5 ℃/CK log2FC	-5 ℃/CK regulated	-10 ℃/CK FDR	-10 ℃/CK log2FC	-10 ℃/CKregulated	-15 ℃/CK FDR	-15 ℃/CK log2FC	-15 ℃/CK regulated	COG_class	COG_class_annotation	GO_annotation	KEGG_annotation	KEGG_pathway	KOG_class	KOG_class_annotation	Pfam_annotation	Swissprot_annotation	eggNOG_class	eggNOG_class_annotation	nr_annotation
F01.PB101018	2.27e-06	4.15411	up	0.00126178	3.47683	up	2.37e-05	3.95188	up	9.65e-06	5.17217	up	7.41e-09	4.65328	up	--	--	--	--	--	--	--	Plastocyanin-like domain	Early nodulin-like protein 2 (Precursor) GN=At4g27520 OS=Arabidopsis thaliana (Mouse-ear cress) PE=1 SV=1	S	Function unknown	MATE subfamily protein [Medicago truncatula]
F01.PB101818	0.00046299	2.91593	up	0.000181458	3.31683	up	0.004371	2.96728	up	8.19e-07	4.59095	up	5.47e-05	3.10998	up	--	--	--	--	--	[T]	Signal transduction mechanisms	Protein of unknown function (DUF568);; Eukaryotic cytochrome b561	Cytochrome b561 and DOMON domain-containing protein At5g47530 (Precursor) GN=At5g47530 OS=Arabidopsis thaliana (Mouse-ear cress) PE=2 SV=1	S	Function unknown	unknown [Medicago truncatula]
F01.PB103051	0.000862091	5.63277	up	4.34e-06	6.88176	up	0.000949759	5.73297	up	0.000125928	7.29111	up	4.22e-05	6.19615	up	--	--	--	--	--	--	--	Cricket paralysis virus, VP4;; picornavirus capsid protein;; CRPV capsid protein like	--	--	--	--
F01.PB103089	0.000277846	Inf	up	5.05e-05	Inf	up	4.09e-05	Inf	up	0.000381235	Inf	up	2.28e-06	Inf	up	--	--	--	--	--	--	--	Auxin response factor;; B3 DNA binding domain;; AUX/IAA family	Auxin response factor 6 GN=ARF6 OS=Arabidopsis thaliana (Mouse-ear cress) PE=1 SV=2	K	Transcription	Auxin response factor [Medicago truncatula]
F01.PB103589	5.46e-08	4.72155	up	0.000938782	4.47675	up	8.11e-10	5.2646	up	2.37e-05	4.38375	up	1.36e-10	5.16766	up	--	--	--	--	--	--	--	--	Cyclic dof factor 3 GN=F1P2.50 OS=Arabidopsis thaliana (Mouse-ear cress) PE=1 SV=2	S	Function unknown	DOF-type zinc finger DNA-binding family protein [Medicago truncatula]
F01.PB103697	3.29e-17	Inf	up	6.21e-08	Inf	up	3.75e-05	Inf	up	1.34e-05	Inf	up	8.7e-10	Inf	up	--	--	--	--	--	[S]	Function unknown	IPT/TIG domain;; IQ calmodulin-binding motif	Calmodulin-binding transcription activator 3 GN=T26C19.4 OS=Arabidopsis thaliana (Mouse-ear cress) PE=1 SV=1	K	Transcription	calmodulin-binding transcription activator [Medicago truncatula]
F01.PB104520	0.00197289	Inf	up	3.05e-06	Inf	up	3.39e-06	Inf	up	1.65e-05	Inf	up	0.000272876	Inf	up	--	--	--	--	--	[S]	Function unknown	Ankyrin repeats (3 copies);; Ankyrin repeat;; IQ calmodulin-binding motif;; Ankyrin repeats (many copies);; IPT/TIG domain;; Ankyrin repeat	Calmodulin-binding transcription activator 3 GN=T26C19.4 OS=Arabidopsis thaliana (Mouse-ear cress) PE=1 SV=1	K	Transcription	calmodulin-binding transcription activator [Medicago truncatula]
F01.PB10465	0.000119701	3.82979	up	2.48e-06	4.6282	up	1.98e-07	4.7594	up	0.00441601	4.58607	up	2.4e-11	5.41194	up	--	--	--	--	--	--	--	B-box zinc finger	B-box zinc finger protein 19 {ECO:0000303|PubMed:19920209} OS=Arabidopsis thaliana (Mouse-ear cress) PE=2 SV=1	S	Function unknown	PREDICTED: probable salt tolerance-like protein At1g78600-like isoform X3 [Cicer arietinum]
F01.PB106096	0.00155646	Inf	up	1.85e-05	Inf	up	1.92e-08	Inf	up	0.00515451	Inf	up	5.27e-19	Inf	up	[S]	Function unknown	Molecular Function: cysteine-type endopeptidase inhibitor activity (GO:0004869);; Biological Process: defense response (GO:0006952);; Molecular Function: ADP binding (GO:0043531);;	--	--	--	--	NB-ARC domain;; AAA domain;; Leucine Rich repeats (2 copies);; Leucine rich repeat;; Leucine Rich Repeat	Probable disease resistance protein At5g66900 GN=At5g66900 OS=Arabidopsis thaliana (Mouse-ear cress) PE=3 SV=1	S	Function unknown	Disease resistance protein [Medicago truncatula]
F01.PB106291	9.35e-05	6.38677	up	0.0039193	5.6578	up	0.00178007	5.7876	up	0.00181628	5.67352	up	0.000236195	6.06843	up	--	--	--	--	--	--	--	MAC/Perforin domain	MACPF domain-containing protein CAD1 GN=CAD1 OS=Arabidopsis thaliana (Mouse-ear cress) PE=2 SV=1	S	Function unknown	MAC/Perforin domain containing protein [Medicago truncatula]
F01.PB106838	0.000152686	5.05378	up	0.000973657	4.92681	up	0.00419638	4.45767	up	0.0020612	4.66598	up	0.000723979	4.66826	up	--	--	--	--	--	--	--	--	--	S	Function unknown	hypothetical protein MTR_8g040640 [Medicago truncatula]
F01.PB107820	2.02e-05	Inf	up	1.57e-06	Inf	up	1.03e-06	Inf	up	1.5e-09	Inf	up	1.82e-05	Inf	up	--	--	--	--	--	--	--	--	--	S	Function unknown	hypothetical protein MTR_6g077740 [Medicago truncatula]
F01.PB108448	7.23e-08	7.40572	up	0.00645497	7.01856	up	2.14e-08	7.66441	up	0.000359483	6.20325	up	6.22e-06	7.84672	up	--	--	--	--	--	[O]	Posttranslational modification, protein turnover, chaperones	--	Protein REVEILLE 7 GN=F15H18.16 OS=Arabidopsis thaliana (Mouse-ear cress) PE=2 SV=1	K	Transcription	myb transcription factor [Medicago truncatula]
F01.PB108660	1.9e-11	7.43115	up	1.96e-11	7.69961	up	3.8e-07	7.79872	up	7.91e-10	7.55322	up	2.29e-18	8.54304	up	--	--	--	K12133|0|mtr:MTR_7g118330|Circadian clock-associated protein 1a; K12133 MYB-related transcription factor LHY (A)	ko04712:Circadian rhythm - plant	[O]	Posttranslational modification, protein turnover, chaperones	--	Protein LHY GN=LHY OS=Arabidopsis thaliana (Mouse-ear cress) PE=1 SV=2	K	Transcription	late elongated hypocotyl-like protein [Medicago truncatula]
F01.PB108808	0.00128582	2.9023	up	0.0018133	4.09775	up	0.000340942	3.23649	up	1.54e-05	4.10052	up	0.00587975	3.3902	up	--	--	--	K12133|0|mtr:MTR_7g118330|Circadian clock-associated protein 1a; K12133 MYB-related transcription factor LHY (A)	ko04712:Circadian rhythm - plant	[O]	Posttranslational modification, protein turnover, chaperones	Myb-like DNA-binding domain	Protein LHY GN=LHY OS=Arabidopsis thaliana (Mouse-ear cress) PE=1 SV=2	K	Transcription	late elongated hypocotyl-like protein [Medicago truncatula]
F01.PB10902	0.000644054	Inf	up	0.000328504	Inf	up	2.43e-13	Inf	up	0.000188284	Inf	up	2.39e-15	Inf	up	--	--	--	--	--	--	--	Dof domain, zinc finger	Cyclic dof factor 1 OS=Arabidopsis thaliana (Mouse-ear cress) PE=1 SV=2	S	Function unknown	Dof zinc finger protein [Medicago truncatula]
F01.PB110115	0.000291263	3.58327	up	1.34e-06	4.6003	up	6.71e-06	4.18828	up	3.97e-05	4.28093	up	1.65e-11	5.34866	up	[E]	Amino acid transport and metabolism	--	K01626|7.49988e-54|mtr:MTR_5g064500|2-dehydro-3-deoxyphosphoheptonate aldolase (3-deoxy-d-arabino-heptulosonate 7-phosphate synthase); K01626 3-deoxy-7-phosphoheptulonate synthase [EC:2.5.1.54] (A)	ko00400:Phenylalanine, tyrosine and tryptophan biosynthesis;ko01230:Biosynthesis of amino acids	--	--	Class-II DAHP synthetase family;; Class-II DAHP synthetase family;; Class-II DAHP synthetase family;; Class-II DAHP synthetase family	Phospho-2-dehydro-3-deoxyheptonate aldolase 1, chloroplastic (Precursor) GN=DHAPS-1 OS=Nicotiana tabacum (Common tobacco) PE=1 SV=1	E	Amino acid transport and metabolism	Phospho-2-dehydro-3-deoxyheptonate aldolase 2 [Morus notabilis]
F01.PB110405	0.00186679	2.99266	up	0.00916322	2.90263	up	0.00627976	2.88985	up	0.00155155	3.32531	up	0.00673315	2.68327	up	--	--	Cellular Component: nucleoplasm (GO:0005654);; Biological Process: starch metabolic process (GO:0005982);; Biological Process: regulation of transcription, DNA-templated (GO:0006355);; Biological Process: response to cold (GO:0009409);; Biological Process: response to blue light (GO:0009637);; Biological Process: flower development (GO:0009908);; Biological Process: response to far red light (GO:…	K12124|0|mtr:MTR_1g098160|Protein GIGANTEA; K12124 GIGANTEA (A)	ko04712:Circadian rhythm - plant	--	--	--	Protein GIGANTEA GN=GI OS=Arabidopsis thaliana (Mouse-ear cress) PE=1 SV=2	S	Function unknown	Protein GIGANTEA [Medicago truncatula]
F01.PB110431	1.55e-07	Inf	up	0.000805864	Inf	up	1.14e-05	Inf	up	3.79e-05	Inf	up	4.3e-08	Inf	up	--	--	Molecular Function: sequence-specific DNA binding transcription factor activity (GO:0003700);; Biological Process: regulation of transcription, DNA-templated (GO:0006355);; Molecular Function: sequence-specific DNA binding (GO:0043565);;	K13424|1.68022e-133|mtr:MTR_7g071120|WRKY transcription factor; K13424 WRKY transcription factor 33 (A)	ko04626:Plant-pathogen interaction	--	--	WRKY DNA -binding domain	Probable WRKY transcription factor 33 GN=WRKY33 OS=Arabidopsis thaliana (Mouse-ear cress) PE=1 SV=2	--	--	WRKY transcription factor WRKY108715 [Medicago truncatula]
F01.PB110921	3.93e-08	Inf	up	7.76e-08	Inf	up	5.73e-11	Inf	up	0.000342008	Inf	up	6.46e-11	Inf	up	--	--	--	--	--	--	--	--	--	S	Function unknown	unknown [Medicago truncatula]
F01.PB111223	2.52e-05	4.95981	up	0.00923966	4.06847	up	0.00808416	4.01631	up	0.00966191	3.94204	up	0.000719767	4.35609	up	[I]	Lipid transport and metabolism	--	--	--	[I]	Lipid transport and metabolism	Putative lysophospholipase;; Alpha/beta hydrolase family	Caffeoylshikimate esterase GN=CSE OS=Arabidopsis thaliana (Mouse-ear cress) PE=1 SV=1	I	Lipid transport and metabolism	Monoglyceride lipase [Medicago truncatula]
F01.PB112972	4.28e-05	6.27735	up	0.0037766	5.48599	up	0.00670102	5.16368	up	1.29e-10	8.24558	up	3.16e-07	6.88406	up	[S]	Function unknown	--	--	--	--	--	Leucine Rich repeats (2 copies);; Leucine rich repeat;; Leucine Rich Repeat;; Arabidopsis broad-spectrum mildew resistance protein RPW8	Probable disease resistance protein At5g66900 GN=At5g66900 OS=Arabidopsis thaliana (Mouse-ear cress) PE=3 SV=1	S	Function unknown	Disease resistance protein [Medicago truncatula]
F01.PB113086	4.67e-07	Inf	up	2.09e-05	Inf	up	0.000100578	Inf	up	0.000988942	Inf	up	0.00253332	Inf	up	[R]	General function prediction only	--	--	--	[R]	General function prediction only	RNA recognition motif. (a.k.a. RRM, RBD, or RNP domain);; RNA recognition motif (a.k.a. RRM, RBD, or RNP domain);; RNA recognition motif. (a.k.a. RRM, RBD, or RNP domain)	Polyadenylate-binding protein RBP45 GN=RBP45 OS=Nicotiana plumbaginifolia (Leadwort-leaved tobacco) PE=1 SV=1	S	Function unknown	polyadenylate-binding protein RBP47B [Medicago truncatula]
F01.PB11934	2.44e-09	4.66704	up	0.000204158	3.0644	up	2.4e-07	4.08555	up	1.22e-05	4.03829	up	3.09e-06	3.27697	up	--	--	--	--	--	--	--	Phosphate-induced protein 1 conserved region	Protein EXORDIUM (Precursor) GN=EXO OS=Arabidopsis thaliana (Mouse-ear cress) PE=2 SV=1	--	--	phosphate-responsive 1 family protein [Medicago truncatula]
F01.PB15288	0.00039122	Inf	up	0.000275905	Inf	up	0.00163449	Inf	up	5.76e-09	Inf	up	0.00301915	Inf	up	--	--	--	--	--	[L]	Replication, recombination and repair	DDE superfamily endonuclease;; Plant transposon protein	--	S	Function unknown	PREDICTED: putative nuclease HARBI1-like [Cicer arietinum]
F01.PB16534	8.94e-14	8.84932	up	3.09e-10	8.40635	up	2.58e-14	9.08797	up	4.69e-07	7.73484	up	1.06e-15	9.65887	up	--	--	--	--	--	--	--	Dof domain, zinc finger	Cyclic dof factor 2 GN=MIJ24.16 OS=Arabidopsis thaliana (Mouse-ear cress) PE=1 SV=2	S	Function unknown	Dof zinc finger protein [Medicago truncatula]
F01.PB16688	1.87e-07	5.66384	up	1.33e-06	5.82782	up	4.33e-11	6.59618	up	0.000920337	4.75067	up	2.42e-14	7.16905	up	--	--	--	--	--	--	--	Dof domain, zinc finger	Cyclic dof factor 5 OS=Arabidopsis thaliana (Mouse-ear cress) PE=2 SV=1	S	Function unknown	Dof zinc finger protein [Medicago truncatula]
F01.PB16836	0.00212272	2.97282	up	8.47e-05	3.75438	up	7.44e-07	4.21645	up	8.57e-06	4.343	up	3.36e-08	4.31681	up	--	--	--	K01611|0|cam:101491737|S-adenosylmethionine decarboxylase proenzyme-like; K01611 S-adenosylmethionine decarboxylase [EC:4.1.1.50] (A)	ko00270:Cysteine and methionine metabolism;ko00330:Arginine and proline metabolism	[T]	Signal transduction mechanisms	Adenosylmethionine decarboxylase	S-adenosylmethionine decarboxylase beta chain (Precursor) GN=SAMDC OS=Ipomoea nil (Japanese morning glory) PE=3 SV=1	E	Amino acid transport and metabolism	S-adenosylmethionine decarboxylase proenzyme [Medicago truncatula]
F01.PB17427	0.00531437	2.38321	up	6.35e-05	3.36282	up	7.55e-05	3.22971	up	3.21e-05	3.89965	up	2.26e-09	4.32664	up	--	--	--	K01611|0|cam:101491737|S-adenosylmethionine decarboxylase proenzyme-like; K01611 S-adenosylmethionine decarboxylase [EC:4.1.1.50] (A)	ko00270:Cysteine and methionine metabolism;ko00330:Arginine and proline metabolism	[T]	Signal transduction mechanisms	Adenosylmethionine decarboxylase;; S-adenosyl-l-methionine decarboxylase leader peptide	S-adenosylmethionine decarboxylase beta chain (Precursor) GN=SAMDC OS=Ipomoea nil (Japanese morning glory) PE=3 SV=1	E	Amino acid transport and metabolism	S-adenosylmethionine decarboxylase proenzyme [Medicago truncatula]
F01.PB17846	1.61e-11	5.29781	up	0.00990444	2.53363	up	1.92e-08	4.4391	up	1.09e-08	5.46051	up	3.33e-06	3.42289	up	--	--	--	--	--	--	--	Phosphate-induced protein 1 conserved region	Protein EXORDIUM (Precursor) GN=EXO OS=Arabidopsis thaliana (Mouse-ear cress) PE=2 SV=1	--	--	hypothetical protein MTR_5g064340 [Medicago truncatula]
F01.PB18206	0.00968334	2.23765	up	0.00498413	2.60907	up	0.00847304	2.37743	up	0.0034614	2.87442	up	2.53e-05	3.10107	up	--	--	--	--	--	--	--	--	--	--	--	leguminosin proline-rich group669 secreted peptide [Medicago truncatula]
F01.PB18272	0.000157953	2.88521	up	9.6e-05	3.14802	up	0.00272831	3.36538	up	0.00136617	2.97292	up	6.35e-06	3.19189	up	--	--	--	K01611|0|cam:101491737|S-adenosylmethionine decarboxylase proenzyme-like; K01611 S-adenosylmethionine decarboxylase [EC:4.1.1.50] (A)	ko00270:Cysteine and methionine metabolism;ko00330:Arginine and proline metabolism	[T]	Signal transduction mechanisms	Adenosylmethionine decarboxylase;; S-adenosyl-l-methionine decarboxylase leader peptide	S-adenosylmethionine decarboxylase beta chain (Precursor) GN=SAMDC OS=Ipomoea nil (Japanese morning glory) PE=3 SV=1	E	Amino acid transport and metabolism	S-adenosylmethionine decarboxylase proenzyme [Medicago truncatula]
F01.PB19763	0.000115043	3.30817	up	0.00152342	3.12493	up	3.36e-09	4.80103	up	3.79e-05	3.98669	up	1.3e-11	5.04536	up	--	--	--	--	--	--	--	B-box zinc finger	B-box zinc finger protein 24 {ECO:0000303|PubMed:19920209} GN=At1g06040 OS=Arabidopsis thaliana (Mouse-ear cress) PE=1 SV=1	S	Function unknown	Salt-tolerance protein [Medicago truncatula]
F01.PB222	8.26e-11	6.26897	up	0.00124189	4.48762	up	3.28e-09	6.00502	up	3.48e-09	6.46539	up	4.7e-10	5.94896	up	--	--	--	--	--	--	--	Cotton fibre expressed protein	--	S	Function unknown	hypothetical protein MTR_1g087710 [Medicago truncatula]
F01.PB22306	0.00109613	Inf	up	5.58e-06	Inf	up	0.000269493	Inf	up	4.57e-06	Inf	up	3.61e-06	Inf	up	--	--	--	--	--	--	--	B-box zinc finger	B-box zinc finger protein 19 {ECO:0000303|PubMed:19920209} OS=Arabidopsis thaliana (Mouse-ear cress) PE=2 SV=1	S	Function unknown	Zinc finger protein CONSTANS-like protein [Medicago truncatula]
F01.PB23412	2.04e-10	6.73363	up	2.32e-06	6.50754	up	0.000467897	6.34816	up	2.01e-06	5.20082	up	4.01e-17	6.92982	up	--	--	--	--	--	--	--	Dof domain, zinc finger	Cyclic dof factor 1 OS=Arabidopsis thaliana (Mouse-ear cress) PE=1 SV=2	--	--	Dof zinc finger protein [Medicago truncatula]
F01.PB23611	1.21e-05	6.42065	up	0.00526394	5.29019	up	0.00272831	5.39794	up	2.89e-05	6.55371	up	0.000996122	5.42081	up	--	--	--	--	--	--	--	Xyloglucan endo-transglycosylase (XET) C-terminus;; Glycosyl hydrolases family 16;; Glycosyl hydrolases family 16	Probable xyloglucan endotransglucosylase/hydrolase protein 23 (Precursor) GN=F14M19.90 OS=Arabidopsis thaliana (Mouse-ear cress) PE=2 SV=1	G	Carbohydrate transport and metabolism	PREDICTED: probable xyloglucan endotransglucosylase/hydrolase protein 23-like [Cicer arietinum]
F01.PB27309	1.93e-07	4.00169	up	0.00844498	2.57848	up	5.94e-06	3.62767	up	0.00433826	3.81427	up	3.87e-06	3.41896	up	[J]	Translation, ribosomal structure and biogenesis	Molecular Function: translation initiation factor activity (GO:0003743);; Biological Process: translational initiation (GO:0006413);;	K03113|2.06692e-72|gmx:100787664|protein translation factor SUI1 homolog 2-like; K03113 translation initiation factor 1 (A)	ko03013:RNA transport	[J]	Translation, ribosomal structure and biogenesis	Translation initiation factor SUI1	Protein translation factor SUI1 homolog 1 GN=At4g27130 OS=Arabidopsis thaliana (Mouse-ear cress) PE=1 SV=2	J	Translation, ribosomal structure and biogenesis	PREDICTED: protein translation factor SUI1 homolog 2 [Glycine max]
F01.PB27379	0.000605827	3.49471	up	0.0018348	3.53989	up	0.00828447	3.15544	up	0.00590593	3.3252	up	0.00664338	2.99942	up	[H]	Coenzyme transport and metabolism	--	K00789|0|gmx:100787994|S-adenosylmethionine synthase-like; K00789 S-adenosylmethionine synthetase [EC:2.5.1.6] (A)	ko00270:Cysteine and methionine metabolism;ko01230:Biosynthesis of amino acids	[H]	Coenzyme transport and metabolism	S-adenosylmethionine synthetase, C-terminal domain;; S-adenosylmethionine synthetase, central domain;; S-adenosylmethionine synthetase, N-terminal domain	S-adenosylmethionine synthase GN=SAMS OS=Medicago sativa subsp. falcata (Sickle medic) PE=2 SV=1	H	Coenzyme transport and metabolism	RecName: Full=S-adenosylmethionine synthase; Short=AdoMet synthase; AltName: Full=Methionine adenosyltransferase; Short=MAT [Medicago falcata]
F01.PB28958	1.42e-18	9.0189	up	2.21e-07	6.93441	up	4.35e-09	7.20864	up	1.6e-05	6.42411	up	6.16e-17	8.46978	up	--	--	--	--	--	[P]	Inorganic ion transport and metabolism	Heavy-metal-associated domain	--	S	Function unknown	hypothetical protein MTR_1g099800 [Medicago truncatula]
F01.PB29300	0.00033661	2.92264	up	0.00078551	3.73807	up	1.31e-06	3.85004	up	0.000419961	3.38063	up	3.2e-07	3.72544	up	--	--	--	K01611|0|cam:101491737|S-adenosylmethionine decarboxylase proenzyme-like; K01611 S-adenosylmethionine decarboxylase [EC:4.1.1.50] (A)	ko00270:Cysteine and methionine metabolism;ko00330:Arginine and proline metabolism	[T]	Signal transduction mechanisms	Adenosylmethionine decarboxylase;; Adenosylmethionine decarboxylase;; S-adenosyl-l-methionine decarboxylase leader peptide	S-adenosylmethionine decarboxylase beta chain (Precursor) GN=SAMDC OS=Ipomoea nil (Japanese morning glory) PE=3 SV=1	E	Amino acid transport and metabolism	S-adenosylmethionine decarboxylase proenzyme [Medicago truncatula]
F01.PB30429	1.73e-06	4.65844	up	5.7e-06	4.76714	up	4.3e-05	5.425	up	4.15e-05	4.61264	up	2.05e-08	5.2611	up	--	--	--	--	--	--	--	Dof domain, zinc finger	Cyclic dof factor 2 GN=MIJ24.16 OS=Arabidopsis thaliana (Mouse-ear cress) PE=1 SV=2	S	Function unknown	Dof zinc finger protein [Medicago truncatula]
F01.PB30450	1.46e-07	4.41533	up	1.87e-05	4.07165	up	8.3e-07	4.30031	up	4.96e-08	5.23609	up	0.00218362	4.86654	up	--	--	--	--	--	--	--	--	--	S	Function unknown	hypothetical protein MTR_8g040640 [Medicago truncatula]
F01.PB30876	7.69e-06	5.20652	up	9.13e-05	6.04487	up	2.1e-14	7.09808	up	5.03e-08	6.34209	up	2.67e-19	7.65673	up	--	--	--	--	--	--	--	B-box zinc finger	B-box zinc finger protein 24 {ECO:0000303|PubMed:19920209} GN=At1g06040 OS=Arabidopsis thaliana (Mouse-ear cress) PE=1 SV=1	S	Function unknown	Salt-tolerance protein [Medicago truncatula]
F01.PB33334	3.94e-05	3.85848	up	0.00134783	3.93004	up	2.47e-05	3.95407	up	0.0083529	3.18178	up	2.83e-07	4.29431	up	--	--	--	--	--	--	--	Dof domain, zinc finger	Cyclic dof factor 3 GN=F1P2.50 OS=Arabidopsis thaliana (Mouse-ear cress) PE=1 SV=2	S	Function unknown	DOF-type zinc finger DNA-binding family protein [Medicago truncatula]
F01.PB34099	1.01e-05	4.40107	up	0.00131044	3.93709	up	4.77e-06	4.60577	up	0.00443199	3.69046	up	2.08e-05	4.49467	up	--	--	--	--	--	[O]	Posttranslational modification, protein turnover, chaperones	--	Protein REVEILLE 7 GN=F15H18.16 OS=Arabidopsis thaliana (Mouse-ear cress) PE=2 SV=1	K	Transcription	myb transcription factor [Medicago truncatula]
F01.PB34893	0.0035674	10.0356	up	1.12e-14	10.0256	up	3.87e-08	10.6836	up	1.26e-15	10.7633	up	4.06e-13	9.28767	up	--	--	--	--	--	--	--	--	--	--	--	hypothetical protein MTR_5g020080 [Medicago truncatula]
F01.PB35492	0.00168252	Inf	up	4.88e-09	Inf	up	2.32e-19	Inf	up	4.99e-11	Inf	up	2.13e-21	Inf	up	--	--	--	--	--	--	--	AP2 domain	Dehydration-responsive element-binding protein 1C GN=M7J2.161 OS=Arabidopsis thaliana (Mouse-ear cress) PE=2 SV=2	K	Transcription	C-repeat binding factor 2 [Medicago truncatula]
F01.PB36230	0.000174467	4.41873	up	0.000243467	4.89296	up	1.43e-07	5.44312	up	0.0022039	4.18115	up	8.62e-09	5.50442	up	--	--	--	--	--	--	--	Dof domain, zinc finger	Cyclic dof factor 3 GN=F1P2.50 OS=Arabidopsis thaliana (Mouse-ear cress) PE=1 SV=2	S	Function unknown	DOF-type zinc finger DNA-binding family protein [Medicago truncatula]
F01.PB36902	0.00334249	2.54094	up	7.14e-05	3.42679	up	0.00177453	2.75438	up	0.000156054	3.58625	up	1.1e-05	3.30425	up	[MG]	--	--	K09753|0|mtr:MTR_4g006940|Cinnamoyl CoA reductase; K09753 cinnamoyl-CoA reductase [EC:1.2.1.44] (A)	ko00940:Phenylpropanoid biosynthesis	[V]	Defense mechanisms	NAD dependent epimerase/dehydratase family;; 3-beta hydroxysteroid dehydrogenase/isomerase family;; NADH(P)-binding;; Male sterility protein;; NmrA-like family;; short chain dehydrogenase;; Polysaccharide biosynthesis protein;; KR domain	Cinnamoyl-CoA reductase 2 GN=CCR2 OS=Arabidopsis thaliana (Mouse-ear cress) PE=1 SV=1	M	Cell wall/membrane/envelope biogenesis	Cinnamoyl CoA reductase [Medicago truncatula]
F01.PB38283	1.68e-10	Inf	up	5.7e-06	Inf	up	6.92e-06	Inf	up	7.24e-09	Inf	up	1.36e-08	Inf	up	[V]	Defense mechanisms	--	K03327|0|mtr:MTR_5g010830|Multidrug and toxin extrusion protein; K03327 multidrug resistance protein, MATE family (A)	--	[R]	General function prediction only	MatE	MATE efflux family protein 6 GN=F3L12.10 OS=Arabidopsis thaliana (Mouse-ear cress) PE=3 SV=2	V	Defense mechanisms	Multidrug and toxin extrusion protein [Medicago truncatula]
F01.PB3830	9.83e-06	Inf	up	3.05e-07	Inf	up	4.04e-05	Inf	up	0.00919335	Inf	up	0.00041556	Inf	up	--	--	--	--	--	--	--	--	--	--	--	hypothetical protein AALP_AAs72841U000200 [Arabis alpina]
F01.PB38436	1.99e-10	6.47871	up	6.69e-09	6.3714	up	7.84e-11	6.64025	up	4.8e-05	5.39563	up	1.41e-12	6.75858	up	--	--	--	--	--	--	--	Dof domain, zinc finger	Cyclic dof factor 3 GN=F1P2.50 OS=Arabidopsis thaliana (Mouse-ear cress) PE=1 SV=2	S	Function unknown	Dof zinc finger protein DOF1.10 [Medicago truncatula]
F01.PB39730	6.32e-18	Inf	up	0.000236319	Inf	up	6.59e-09	Inf	up	0.00182589	Inf	up	6e-11	Inf	up	--	--	--	--	--	--	--	--	GPI-anchored protein LORELEI (Precursor) GN=LRE OS=Arabidopsis thaliana (Mouse-ear cress) PE=2 SV=1	S	Function unknown	GPI-anchored protein LORELEI [Medicago truncatula]
F01.PB39789	5.13e-17	Inf	up	0.00412833	Inf	up	2.43e-13	Inf	up	3.16e-16	Inf	up	3.95e-07	Inf	up	[T]	Signal transduction mechanisms	--	K17506|6.77101e-92|mtr:MTR_5g071550|Protein phosphatase 2C; K17506 protein phosphatase 1L [EC:3.1.3.16] (A)	--	[T]	Signal transduction mechanisms	Protein phosphatase 2C	Probable protein phosphatase 2C 25 GN=At2g30020 OS=Arabidopsis thaliana (Mouse-ear cress) PE=1 SV=1	T	Signal transduction mechanisms	serine/threonine phosphatase family, 2C domain protein [Medicago truncatula]
F01.PB4046	0.000270561	3.06645	up	0.000894489	3.11488	up	0.000716302	2.99844	up	0.00506511	3.15961	up	0.000778201	2.77749	up	--	--	--	--	--	--	--	AT hook motif	--	--	--	unknown [Medicago truncatula]
F01.PB40804	6.51e-05	5.85359	up	0.00149053	5.31281	up	0.00176435	5.11342	up	0.000708833	5.39971	up	1.75e-05	5.82486	up	[E]	Amino acid transport and metabolism	Cellular Component: cytoplasm (GO:0005737);; Biological Process: L-phenylalanine catabolic process (GO:0006559);; Biological Process: cinnamic acid biosynthetic process (GO:0009800);; Molecular Function: phenylalanine ammonia-lyase activity (GO:0045548);;	K10775|0|cam:101496077|phenylalanine ammonia-lyase-like; K10775 phenylalanine ammonia-lyase [EC:4.3.1.24] (A)	ko00360:Phenylalanine metabolism;ko00940:Phenylpropanoid biosynthesis	[Q]	Secondary metabolites biosynthesis, transport and catabolism	Aromatic amino acid lyase	Phenylalanine ammonia-lyase OS=Medicago sativa (Alfalfa) PE=2 SV=1	E	Amino acid transport and metabolism	RecName: Full=Phenylalanine ammonia-lyase [Medicago sativa]
F01.PB48909	4.18e-05	3.26207	up	1.93e-07	4.72841	up	1.76e-06	3.80419	up	1.98e-08	5.41103	up	0.000293089	4.76557	up	--	--	Molecular Function: DNA binding (GO:0003677);; Molecular Function: chromatin binding (GO:0003682);;	K12133|0|mtr:MTR_7g118330|Circadian clock-associated protein 1a; K12133 MYB-related transcription factor LHY (A)	ko04712:Circadian rhythm - plant	[O]	Posttranslational modification, protein turnover, chaperones	Myb-like DNA-binding domain	Protein LHY GN=LHY OS=Arabidopsis thaliana (Mouse-ear cress) PE=1 SV=2	K	Transcription	late elongated hypocotyl-like protein [Medicago truncatula]
F01.PB50048	1.05e-09	Inf	up	0.00275883	Inf	up	0.0029228	Inf	up	2.92e-07	Inf	up	7.45e-08	Inf	up	--	--	--	--	--	--	--	--	--	--	--	--
F01.PB53513	0.000186708	Inf	up	0.00193088	Inf	up	0.00042817	Inf	up	0.000876391	Inf	up	1.52e-05	Inf	up	--	--	--	--	--	--	--	Tubby C 2	Protein LURP-one-related 15 GN=At5g01750 OS=Arabidopsis thaliana (Mouse-ear cress) PE=1 SV=1	S	Function unknown	hypothetical protein MTR_7g072120 [Medicago truncatula]
F01.PB56283	3.18e-08	4.57138	up	0.000583097	3.51604	up	8.73e-05	3.66162	up	0.00404494	3.21648	up	3.19e-06	3.87887	up	--	--	--	--	--	[O]	Posttranslational modification, protein turnover, chaperones	Xylanase inhibitor N-terminal;; Xylanase inhibitor C-terminal;; Eukaryotic aspartyl protease	Protein ASPARTIC PROTEASE IN GUARD CELL 1 (Precursor) GN=ASPG1 OS=Arabidopsis thaliana (Mouse-ear cress) PE=1 SV=1	O	Posttranslational modification, protein turnover, chaperones	eukaryotic aspartyl protease family protein [Medicago truncatula]
F01.PB56522	0.004449	4.99643	up	0.000557918	5.82512	up	0.00128384	5.4622	up	0.00282272	5.17286	up	0.00127072	5.23549	up	--	--	--	--	--	--	--	--	Cyclic dof factor 2 GN=MIJ24.16 OS=Arabidopsis thaliana (Mouse-ear cress) PE=1 SV=2	S	Function unknown	Dof zinc finger protein [Medicago truncatula]
F01.PB59588	2.35e-05	Inf	up	0.00609582	Inf	up	6.82e-07	Inf	up	6.83e-10	Inf	up	8.81e-05	Inf	up	[U]	Intracellular trafficking, secretion, and vesicular transport	--	--	--	--	--	WD40-like Beta Propeller Repeat;; Dipeptidyl peptidase IV (DPP IV) N-terminal region;; WD40-like Beta Propeller Repeat	--	U	Intracellular trafficking, secretion, and vesicular transport	Protein tolB [Medicago truncatula]
F01.PB63856	5.72e-19	Inf	up	8.89e-10	Inf	up	4e-09	Inf	up	0.000149872	Inf	up	1.17e-08	Inf	up	[RTKL]	--	--	--	--	[T]	Signal transduction mechanisms	Protein tyrosine kinase;; Protein kinase domain;; ACT domain	Serine/threonine-protein kinase HT1 GN=HT1 OS=Arabidopsis thaliana (Mouse-ear cress) PE=1 SV=1	T	Signal transduction mechanisms	ACT-like tyrosine kinase family protein [Medicago truncatula]
F01.PB63969	6.99e-05	Inf	up	0.000723291	Inf	up	2.48e-08	Inf	up	0.00827748	Inf	up	1.96e-11	Inf	up	[Z]	Cytoskeleton	--	K10393|0|mtr:MTR_4g119980|Kinesin-like protein KIF2A; K10393 kinesin family member 2/24 (A)	--	[Z]	Cytoskeleton	Kinesin motor domain	Kinesin-13A GN=KINESIN-13A OS=Arabidopsis thaliana (Mouse-ear cress) PE=1 SV=1	Z	Cytoskeleton	Kinesin-like protein KIF2A [Medicago truncatula]
F01.PB65032	0.000260703	3.68609	up	4.61e-05	4.81819	up	0.00108493	3.5811	up	0.000105944	4.16892	up	7.18e-11	5.29085	up	[S]	Function unknown	--	K13420|0|gmx:100817960|LRR receptor-like serine/threonine-protein kinase FLS2-like; K13420 LRR receptor-like serine/threonine-protein kinase FLS2 [EC:2.7.11.1] (A)	ko04626:Plant-pathogen interaction	--	--	Leucine Rich repeats (2 copies);; Leucine rich repeat;; Leucine Rich Repeat;; Protein kinase domain;; Protein tyrosine kinase;; Leucine Rich repeat;; Leucine rich repeat N-terminal domain;; Protein tyrosine kinase;; Protein kinase domain	LRR receptor-like serine/threonine-protein kinase FLS2 (Precursor) GN=FLS2 OS=Arabidopsis thaliana (Mouse-ear cress) PE=1 SV=1	S	Function unknown	LRR receptor-like kinase family protein [Medicago truncatula]
F01.PB66277	1.1e-07	6.01605	up	0.000938782	4.68626	up	0.000779598	4.58859	up	0.00232349	4.42194	up	0.00941691	3.80615	up	--	--	--	--	--	[S]	Function unknown	Ankyrin repeats (3 copies);; Ankyrin repeat;; IQ calmodulin-binding motif;; Ankyrin repeats (many copies);; Ankyrin repeat;; CG-1 domain;; IPT/TIG domain	Calmodulin-binding transcription activator 3 GN=T26C19.4 OS=Arabidopsis thaliana (Mouse-ear cress) PE=1 SV=1	K	Transcription	calmodulin-binding transcription activator [Medicago truncatula]
F01.PB67675	0.000496792	Inf	up	0.000972652	Inf	up	2.64e-05	Inf	up	9.62e-06	Inf	up	0.00492451	Inf	up	[K]	Transcription	--	K03006|0|mtr:MTR_5g023020|DNA-directed RNA polymerase; K03006 DNA-directed RNA polymerase II subunit RPB1 [EC:2.7.7.6] (A)	ko00230:Purine metabolism;ko00240:Pyrimidine metabolism;ko03020:RNA polymerase	[K]	Transcription	RNA polymerase Rpb1, domain 2;; RNA polymerase Rpb1, domain 1;; RNA polymerase Rpb1, domain 3;; RNA polymerase Rpb1, domain 4;; RNA polymerase Rpb1, domain 5;; RNA polymerase Rpb1, domain 1	DNA-directed RNA polymerase II subunit 1 GN=F4B14.70 OS=Arabidopsis thaliana (Mouse-ear cress) PE=1 SV=3	K	Transcription	DNA-directed RNA polymerase [Medicago truncatula]
F01.PB69995	0.00717181	5.26433	up	1.29e-05	6.17731	up	1.97e-05	7.16299	up	1.36e-11	8.03397	up	2.22e-14	7.77903	up	--	--	--	--	--	--	--	--	Outer envelope pore protein 16, chloroplastic GN=OEP16 OS=Pisum sativum (Garden pea) PE=1 SV=1	O	Posttranslational modification, protein turnover, chaperones	unknown [Medicago truncatula]
F01.PB71289	0.000116058	4.38994	up	0.00253296	4.10205	up	6.12e-05	4.59527	up	0.00106476	4.2747	up	1.02e-06	4.93323	up	--	--	--	--	--	--	--	--	--	S	Function unknown	unknown [Medicago truncatula]
F01.PB72012	0.00048605	Inf	up	1.95e-05	Inf	up	4.26e-07	Inf	up	2.14e-08	Inf	up	1.04e-05	Inf	up	--	--	--	--	--	--	--	Zein-binding	--	S	Function unknown	PREDICTED: trichohyalin-like [Cicer arietinum]
F01.PB72083	1.46e-12	8.61909	up	0.000190634	6.67471	up	0.000133249	6.58576	up	6.42e-07	7.68655	up	3.74e-05	6.64564	up	[RTKL]	--	--	K04733|0|mtr:MTR_5g038870|Protein kinase 2B; K04733 interleukin-1 receptor-associated kinase 4 [EC:2.7.11.1] (A)	--	[T]	Signal transduction mechanisms	Protein tyrosine kinase;; Protein kinase domain	Protein kinase 2B, chloroplastic (Precursor) GN=APK2B OS=Arabidopsis thaliana (Mouse-ear cress) PE=2 SV=1	T	Signal transduction mechanisms	Protein kinase 2B [Medicago truncatula]
F01.PB75011	3.88e-17	Inf	up	1.36e-15	Inf	up	5.28e-07	Inf	up	0.000324025	Inf	up	5.6e-16	Inf	up	[MG]	--	Molecular Function: nucleotide binding (GO:0000166);; Molecular Function: 3-beta-hydroxy-delta5-steroid dehydrogenase activity (GO:0003854);; Cellular Component: endoplasmic reticulum (GO:0005783);; Biological Process: steroid biosynthetic process (GO:0006694);; Molecular Function: sterol-4-alpha-carboxylate 3-dehydrogenase (decarboxylating) activity (GO:0047012);; Biological Process: oxidation-r…	--	--	[IE]	--	3-beta hydroxysteroid dehydrogenase/isomerase family;; NAD dependent epimerase/dehydratase family;; Domain of unknown function (DUF4499);; 3-beta hydroxysteroid dehydrogenase/isomerase family;; NAD dependent epimerase/dehydratase family;; Male sterility protein;; RmlD substrate binding domain;; 3-beta hydroxysteroid dehydrogenase/isomerase family	3beta-hydroxysteroid-dehydrogenase/decarboxylase isoform 1 GN=T3F24.9 OS=Arabidopsis thaliana (Mouse-ear cress) PE=2 SV=1	M	Cell wall/membrane/envelope biogenesis	unknown [Medicago truncatula]
F01.PB76226	2.41e-10	6.28513	up	2.58e-11	6.81181	up	2.45e-12	6.80718	up	4.05e-09	6.52283	up	1.51e-17	7.5195	up	--	--	--	--	--	--	--	--	--	K	Transcription	hypothetical protein MtrDRAFT_AC150443g34v2 [Medicago truncatula]
F01.PB7720	6.54e-09	4.61524	up	0.00028455	3.48102	up	4.63e-07	4.23481	up	1.22e-05	4.22007	up	2.46e-06	3.76314	up	--	--	--	--	--	--	--	Glycosyl hydrolases family 16;; Xyloglucan endo-transglycosylase (XET) C-terminus	Probable xyloglucan endotransglucosylase/hydrolase protein 23 (Precursor) GN=F14M19.90 OS=Arabidopsis thaliana (Mouse-ear cress) PE=2 SV=1	G	Carbohydrate transport and metabolism	PREDICTED: probable xyloglucan endotransglucosylase/hydrolase protein 23-like [Cicer arietinum]
F01.PB78439	8.41e-05	Inf	up	0.0070765	Inf	up	0.00838897	Inf	up	0.00795351	Inf	up	0.00184301	Inf	up	--	--	--	--	--	--	--	--	TMV resistance protein N GN=N OS=Nicotiana glutinosa (Tobacco) PE=1 SV=1	--	--	TMV resistance protein N [Medicago truncatula]
F01.PB80961	0.000930599	3.6519	up	0.00970082	3.43128	up	9.21e-05	4.13278	up	2.68e-06	4.98649	up	0.000466158	4.02968	up	--	--	--	K12133|0|mtr:MTR_7g118330|Circadian clock-associated protein 1a; K12133 MYB-related transcription factor LHY (A)	ko04712:Circadian rhythm - plant	[O]	Posttranslational modification, protein turnover, chaperones	Myb-like DNA-binding domain	Protein LHY GN=LHY OS=Arabidopsis thaliana (Mouse-ear cress) PE=1 SV=2	K	Transcription	late elongated hypocotyl-like protein [Medicago truncatula]
F01.PB81849	0.00186679	Inf	up	0.0016426	Inf	up	0.000362704	Inf	up	0.00493115	Inf	up	0.000746979	Inf	up	--	--	--	--	--	--	--	--	--	--	--	--
F01.PB82551	0.00231441	4.08011	up	5.91e-05	4.9645	up	7.12e-05	4.79079	up	0.0011483	4.44286	up	2.9e-07	5.29359	up	--	--	--	K12133|9.73318e-44|mtr:MTR_7g118330|Circadian clock-associated protein 1a; K12133 MYB-related transcription factor LHY (A)	ko04712:Circadian rhythm - plant	[O]	Posttranslational modification, protein turnover, chaperones	--	Protein REVEILLE 2 GN=MNJ8.4 OS=Arabidopsis thaliana (Mouse-ear cress) PE=2 SV=1	K	Transcription	Homeodomain-related [Medicago truncatula]
F01.PB8381	5.81e-06	3.85005	up	0.000977234	3.32604	up	0.000226573	3.44352	up	0.00988082	2.93984	up	0.000406973	3.14193	up	--	--	--	--	--	[R]	General function prediction only	Leucine Rich repeats (2 copies);; Leucine rich repeat;; Leucine rich repeat N-terminal domain;; Leucine Rich Repeat;; Leucine Rich repeat;; Leucine rich repeat	DNA-damage-repair/toleration protein DRT100 (Precursor) OS=Arabidopsis thaliana (Mouse-ear cress) PE=2 SV=2	S	Function unknown	unknown [Medicago truncatula]
F01.PB83910	3.7e-05	Inf	up	0.000277737	Inf	up	1.16e-07	Inf	up	0.000907954	Inf	up	2.27e-08	Inf	up	--	--	--	--	--	--	--	AUX/IAA family;; Auxin response factor	Auxin response factor 6 OS=Oryza sativa subsp. japonica (Rice) PE=1 SV=1	K	Transcription	Auxin response factor [Medicago truncatula]
F01.PB84922	8.87e-09	6.51432	up	0.000431814	5.35748	up	0.0029205	6.74457	up	0.00113788	7.42743	up	3.04e-12	7.13013	up	--	--	--	--	--	--	--	NB-ARC domain	Probable disease resistance protein At5g66900 GN=At5g66900 OS=Arabidopsis thaliana (Mouse-ear cress) PE=3 SV=1	S	Function unknown	Disease resistance protein [Medicago truncatula]
F01.PB87085	0.000675143	3.21386	up	0.000666506	3.45468	up	0.00365041	3.73639	up	4.36e-06	5.10806	up	1.55e-08	4.44211	up	--	--	--	K08237|0|mtr:MTR_7g047060|Hydroquinone glucosyltransferase; K08237 hydroquinone glucosyltransferase [EC:2.4.1.218] (A)	--	[GC]	--	UDP-glucoronosyl and UDP-glucosyl transferase	Hydroquinone glucosyltransferase GN=AS OS=Rauvolfia serpentina (Serpentine wood) PE=1 SV=1	S	Function unknown	UDP-glucosyltransferase family protein [Medicago truncatula]
F01.PB88329	5.89e-07	3.83978	up	2.34e-08	4.51419	up	1.12e-08	4.52291	up	8.66e-05	5.11539	up	1.87e-10	4.59619	up	--	--	--	--	--	--	--	--	--	S	Function unknown	hypothetical protein MTR_8g040640 [Medicago truncatula]
F01.PB89191	5.79e-08	4.64632	up	2.52e-07	4.09262	up	3.09e-09	4.83068	up	1.29e-05	4.02011	up	2.68e-11	4.92502	up	--	--	--	--	--	--	--	B-box zinc finger	B-box zinc finger protein 24 {ECO:0000303|PubMed:19920209} GN=At1g06040 OS=Arabidopsis thaliana (Mouse-ear cress) PE=1 SV=1	S	Function unknown	Salt-tolerance protein [Medicago truncatula]
F01.PB89412	0.000162184	5.22057	up	0.00911675	4.53384	up	0.00191162	4.8463	up	9.37e-05	5.58335	up	0.000586274	4.89791	up	[RTKL]	--	--	--	--	[T]	Signal transduction mechanisms	Protein kinase domain;; Protein tyrosine kinase;; Protein kinase domain;; Protein tyrosine kinase	Probable serine/threonine-protein kinase Cx32, chloroplastic (Precursor) GN=At4g35600 OS=Arabidopsis thaliana (Mouse-ear cress) PE=1 SV=2	T	Signal transduction mechanisms	Serine/threonine protein kinase [Medicago truncatula]
F01.PB90008	1.31e-09	6.78336	up	3.29e-06	6.18168	up	3.07e-12	7.43605	up	0.00273099	4.8673	up	9.66e-17	8.01303	up	--	--	--	--	--	--	--	Dof domain, zinc finger	Cyclic dof factor 1 OS=Arabidopsis thaliana (Mouse-ear cress) PE=1 SV=2	--	--	Dof zinc finger protein [Medicago truncatula]
F01.PB9048	8.53e-05	5.71083	up	3.96e-05	3.70161	up	2.56e-07	4.81417	up	0.000591174	5.01274	up	7.14e-14	5.63929	up	--	--	--	--	--	--	--	Phosphate-induced protein 1 conserved region;; Phosphate-induced protein 1 conserved region	Protein EXORDIUM (Precursor) GN=EXO OS=Arabidopsis thaliana (Mouse-ear cress) PE=2 SV=1	--	--	phosphate-responsive 1 family protein [Medicago truncatula]
F01.PB91373	9.75e-16	8.03644	up	1.73e-05	6.62691	up	6.33e-07	6.26627	up	2.25e-07	6.63538	up	6.16e-17	8.05353	up	[P]	Inorganic ion transport and metabolism	--	K01537|0|mtr:MTR_5g015590|Calcium-transporting ATPase 2, plasma membrane-type; K01537 Ca2+-transporting ATPase [EC:3.6.3.8] (A)	--	[P]	Inorganic ion transport and metabolism	haloacid dehalogenase-like hydrolase;; Cation transporting ATPase, C-terminus;; E1-E2 ATPase;; haloacid dehalogenase-like hydrolase;; Putative hydrolase of sodium-potassium ATPase alpha subunit;; haloacid dehalogenase-like hydrolase;; Cation transporting ATPase, C-terminus	Calcium-transporting ATPase 2, plasma membrane-type GN=ACA2 OS=Arabidopsis thaliana (Mouse-ear cress) PE=1 SV=1	P	Inorganic ion transport and metabolism	calcium-transporting ATPase 2, plasma membrane-type protein [Medicago truncatula]
F01.PB9191	5.6e-08	Inf	up	1.7e-06	Inf	up	5.71e-08	Inf	up	5.97e-12	Inf	up	4.25e-06	Inf	up	--	--	--	--	--	--	--	--	--	--	--	--
F01.PB92178	1.21e-05	4.02078	up	0.00516807	3.30614	up	1.77e-06	4.34558	up	0.00478468	4.01309	up	3.87e-11	5.25327	up	--	--	--	--	--	[O]	Posttranslational modification, protein turnover, chaperones	--	Protein REVEILLE 7 GN=F15H18.16 OS=Arabidopsis thaliana (Mouse-ear cress) PE=2 SV=1	K	Transcription	myb transcription factor [Medicago truncatula]
F01.PB92331	0.000595068	3.77081	up	0.00617712	3.57259	up	0.00110783	3.79402	up	0.000586063	4.09877	up	1.95e-07	4.72254	up	--	--	--	K09753|1.16255e-56|mtr:MTR_4g006940|Cinnamoyl CoA reductase; K09753 cinnamoyl-CoA reductase [EC:1.2.1.44] (A)	ko00940:Phenylpropanoid biosynthesis	[V]	Defense mechanisms	3-beta hydroxysteroid dehydrogenase/isomerase family	Cinnamoyl-CoA reductase 2 GN=CCR2 OS=Arabidopsis thaliana (Mouse-ear cress) PE=1 SV=1	M	Cell wall/membrane/envelope biogenesis	Cinnamoyl CoA reductase [Medicago truncatula]
F01.PB92890	2.23e-06	Inf	up	4.53e-07	Inf	up	7.74e-07	Inf	up	1.37e-05	Inf	up	3.22e-10	Inf	up	--	--	--	--	--	--	--	--	--	S	Function unknown	calmodulin-binding family protein [Medicago truncatula]
F01.PB93416	3.62e-25	Inf	up	4.3e-05	Inf	up	1.68e-05	Inf	up	0.00612253	Inf	up	0.000539469	Inf	up	[GHR]	--	--	K01568|0|mtr:MTR_4g017200|Pyruvate decarboxylase isozyme; K01568 pyruvate decarboxylase [EC:4.1.1.1] (A)	ko00010:Glycolysis / Gluconeogenesis	[EH]	--	Thiamine pyrophosphate enzyme, N-terminal TPP binding domain;; Thiamine pyrophosphate enzyme, central domain;; Thiamine pyrophosphate enzyme, C-terminal TPP binding domain	Pyruvate decarboxylase 4 GN=PDC4 OS=Arabidopsis thaliana (Mouse-ear cress) PE=2 SV=1	GH	--	Pyruvate decarboxylase isozyme [Medicago truncatula]
F01.PB95152	6.07e-10	6.36743	up	6.32e-08	6.15369	up	5.09e-10	6.4681	up	4.89e-10	6.98258	up	4.19e-14	7.04557	up	--	--	--	--	--	--	--	--	--	S	Function unknown	hypothetical protein MTR_8g040640 [Medicago truncatula]
F01.PB97113	8.49e-08	5.6214	up	2.27e-08	5.90935	up	1.68e-13	6.91244	up	1.45e-05	5.24807	up	2.39e-20	7.89561	up	--	--	--	--	--	--	--	Dof domain, zinc finger	Cyclic dof factor 1 OS=Arabidopsis thaliana (Mouse-ear cress) PE=1 SV=2	--	--	Dof zinc finger protein [Medicago truncatula]
F01.PB97357	0.000116525	5.27689	up	4.29e-05	5.67562	up	0.000838716	5.88215	up	4.52e-05	5.72458	up	3.9e-05	5.38003	up	--	--	--	--	--	--	--	Remorin, C-terminal region	Uncharacterized protein At3g61260 GN=At3g61260 OS=Arabidopsis thaliana (Mouse-ear cress) PE=1 SV=1	S	Function unknown	unknown [Medicago truncatula]
F01.PB98363	7.67e-06	5.52465	up	2.47e-06	5.94488	up	2.39e-06	6.17906	up	6.68e-05	5.52086	up	8.51e-11	6.62162	up	--	--	--	K12133|6.91933e-51|mtr:MTR_7g118330|Circadian clock-associated protein 1a; K12133 MYB-related transcription factor LHY (A)	ko04712:Circadian rhythm - plant	[O]	Posttranslational modification, protein turnover, chaperones	--	Protein CCA1 GN=CCA1 OS=Arabidopsis thaliana (Mouse-ear cress) PE=1 SV=1	K	Transcription	Homeodomain-related [Medicago truncatula]
F01.PB98626	0.00540669	Inf	up	0.00707752	Inf	up	0.000378203	Inf	up	6.04e-11	Inf	up	1.15e-24	Inf	up	--	--	--	K12133|0|mtr:MTR_7g118330|Circadian clock-associated protein 1a; K12133 MYB-related transcription factor LHY (A)	ko04712:Circadian rhythm - plant	[O]	Posttranslational modification, protein turnover, chaperones	--	Protein LHY GN=LHY OS=Arabidopsis thaliana (Mouse-ear cress) PE=1 SV=2	K	Transcription	late elongated hypocotyl-like protein [Medicago truncatula]
F01.PB99081	0.00213904	5.61941	up	0.00436097	5.62557	up	0.00225373	5.70662	up	0.00098959	5.86496	up	9.79e-06	7.83713	up	--	--	--	--	--	[R]	General function prediction only	Zinc finger, C2H2 type	Protein SENSITIVE TO PROTON RHIZOTOXICITY 1 GN=STOP1 OS=Arabidopsis thaliana (Mouse-ear cress) PE=2 SV=1	S	Function unknown	PREDICTED: protein SENSITIVE TO PROTON RHIZOTOXICITY 1-like [Cicer arietinum]
F01.PB99553	2.6e-05	5.44602	up	0.00172259	4.67947	up	8.83e-08	5.96518	up	0.000459224	4.93306	up	5.14e-10	6.24738	up	--	--	--	--	--	--	--	--	--	S	Function unknown	hypothetical protein MTR_8g040640 [Medicago truncatula]
F01.PB104829	0.000609426	#NAME?	down	0.000942025	#NAME?	down	0.000674808	#NAME?	down	0.00061913	#NAME?	down	0.000276787	#NAME?	down	[RTKL]	--	--	--	--	--	--	Protein kinase domain;; Leucine Rich repeats (2 copies);; Protein tyrosine kinase;; Leucine rich repeat;; Leucine Rich Repeat;; Leucine Rich repeat;; Leucine rich repeat;; Leucine rich repeat N-terminal domain	Phytosulfokine receptor 2 (Precursor) GN=PSKR2 OS=Arabidopsis thaliana (Mouse-ear cress) PE=2 SV=1	S	Function unknown	LRR receptor-like kinase [Medicago truncatula]
F01.PB11496	0.00221935	-2.4544	down	3.42e-06	-4.05082	down	0.00109451	-2.76232	down	7.31e-05	-3.90479	down	0.000243057	-2.7759	down	--	--	--	--	--	--	--	Myb-like DNA-binding domain	Transcription factor MYB1R1 OS=Solanum tuberosum (Potato) PE=2 SV=1	K	Transcription	MYB-like transcription factor family protein [Medicago truncatula]
F01.PB123	0.00732549	-2.16255	down	3.89e-05	-3.31365	down	0.00213379	-2.56008	down	8.43e-05	-3.64102	down	2.64e-08	-3.96988	down	--	--	--	--	--	--	--	Plant invertase/pectin methylesterase inhibitor	21 kDa protein (Precursor) OS=Daucus carota (Wild carrot) PE=2 SV=1	S	Function unknown	unknown [Medicago truncatula]
F01.PB1263	5.92e-09	-4.43755	down	3.85e-10	-5.13281	down	9.12e-09	-4.58587	down	0.00055457	-3.12844	down	3.87e-10	-4.51154	down	--	--	--	--	--	--	--	Dormancy/auxin associated protein	Auxin-repressed 12.5 kDa protein OS=Fragaria ananassa (Strawberry) PE=2 SV=1	S	Function unknown	Auxin-repressed protein [Medicago truncatula]
F01.PB14515	7.76e-07	-8.02055	down	6.71e-07	#NAME?	down	2.56e-07	#NAME?	down	1.38e-06	#NAME?	down	6.4e-08	#NAME?	down	--	--	--	--	--	--	--	--	--	--	--	--
F01.PB15459	0.00405331	-2.32719	down	5.18e-09	-4.67898	down	1.52e-06	-3.83996	down	1.35e-10	-6.26068	down	8.13e-11	-4.72356	down	--	--	--	--	--	--	--	Protein of unknown function DUF260	LOB domain-containing protein 41 GN=F16B3.18 OS=Arabidopsis thaliana (Mouse-ear cress) PE=2 SV=1	S	Function unknown	LOB domain-containing protein [Medicago truncatula]
F01.PB16658	0.000170136	-3.42936	down	2.95e-06	-4.78164	down	0.000189365	-3.56247	down	1.75e-06	-4.91517	down	9.26e-08	-5.35317	down	--	--	--	--	--	--	--	Protein of unknown function DUF260	LOB domain-containing protein 41 GN=F16B3.18 OS=Arabidopsis thaliana (Mouse-ear cress) PE=2 SV=1	S	Function unknown	seed specific protein Bn15D17A [Medicago truncatula]
F01.PB22613	8.99e-06	-5.09112	down	5.27e-05	-4.99383	down	7.22e-05	-4.59274	down	9.54e-06	-5.96974	down	2.16e-08	-7.10361	down	--	--	--	--	--	--	--	--	--	S	Function unknown	hypothetical protein A1O9_12594 [Exophiala aquamarina CBS 119918]
F01.PB23034	0.000764063	-2.6588	down	1.66e-07	-4.49493	down	1.2e-06	-3.96273	down	2.88e-06	-4.47261	down	6.83e-08	-4.06364	down	--	--	--	--	--	--	--	Wound-induced protein	--	S	Function unknown	wound-responsive family protein [Medicago truncatula]
F01.PB25153	0.000583576	-2.79583	down	0.0054273	-2.64459	down	0.000448153	-2.96396	down	0.000475705	-3.48935	down	1.4e-06	-3.69162	down	--	--	--	--	--	--	--	--	--	--	--	ORF 2
F01.PB29280	0.00593233	-3.96567	down	1.6e-05	#NAME?	down	7.57e-06	#NAME?	down	1.59e-05	#NAME?	down	1.27e-05	-7.579	down	--	--	--	--	--	--	--	--	--	--	--	hypothetical protein EURHEDRAFT_448983 [Aspergillus ruber CBS 135680]
F01.PB30832	2.19e-18	#NAME?	down	4.21e-17	#NAME?	down	8.22e-18	#NAME?	down	1.06e-14	#NAME?	down	9.29e-20	#NAME?	down	[M]	Cell wall/membrane/envelope biogenesis	--	K00695|0|mtr:MTR_4g124660|Sucrose synthase; K00695 sucrose synthase [EC:2.4.1.13] (A)	ko00500:Starch and sucrose metabolism	[M]	Cell wall/membrane/envelope biogenesis	Glycosyl transferases group 1;; Sucrose synthase;; Glycosyl transferases group 1	Sucrose synthase OS=Medicago sativa (Alfalfa) PE=2 SV=1	M	Cell wall/membrane/envelope biogenesis	sucrose synthase [Medicago falcata]
F01.PB3175	2.94e-05	-3.25617	down	3.67e-06	-3.92406	down	1.36e-10	-5.23025	down	4.21e-06	-4.38625	down	1.94e-10	-4.77604	down	--	--	--	--	--	--	--	Plant invertase/pectin methylesterase inhibitor	21 kDa protein (Precursor) OS=Daucus carota (Wild carrot) PE=2 SV=1	S	Function unknown	unknown [Medicago truncatula]
F01.PB36719	0.00570116	-3.40467	down	0.00182435	-4.31485	down	0.00168455	-4.18009	down	1.36e-05	-7.15959	down	6.74e-05	-4.98746	down	--	--	--	K03263|2.45885e-06|sly:543668|eIF-5A2, eIF-5A-2; eukaryotic translation initiation factor 5A-2; K03263 translation initiation factor 5A (A)	--	--	--	Eukaryotic elongation factor 5A hypusine, DNA-binding OB fold	Eukaryotic translation initiation factor 5A-2 OS=Solanum lycopersicum (Tomato) PE=2 SV=1	S	Function unknown	putative woronin body major protein [Togninia minima UCRPA7]
F01.PB37491	0.000462477	-2.79822	down	0.000876669	-2.77036	down	8.77e-05	-3.19661	down	5.95e-05	-3.84699	down	7.34e-08	-3.88117	down	--	--	--	K06617|0|mtr:MTR_5g096820|Alkaline alpha galactosidase I; K06617 raffinose synthase [EC:2.4.1.82] (A)	ko00052:Galactose metabolism	--	--	Raffinose synthase or seed imbibition protein Sip1	Probable galactinol--sucrose galactosyltransferase 1 OS=Arabidopsis thaliana (Mouse-ear cress) PE=2 SV=1	S	Function unknown	Alkaline alpha galactosidase I [Medicago truncatula]
F01.PB40307	0.00911018	-3.46691	down	2.7e-06	#NAME?	down	0.000810985	-5.0608	down	1.79e-06	#NAME?	down	8.82e-06	-7.27001	down	[L]	Replication, recombination and repair	--	--	--	[R]	General function prediction only	Reverse transcriptase (RNA-dependent DNA polymerase);; Zinc knuckle	RNA-directed DNA polymerase homolog OS=Oenothera berteroana (Bertero&apos;s evening primrose) PE=4 SV=1	L	Replication, recombination and repair	Probable transposable element [Penicillium roqueforti FM164]
F01.PB41288	3.36e-07	-5.73711	down	0.00147958	-3.61626	down	1.64e-10	#NAME?	down	5.36e-06	-5.71698	down	0.000377456	-3.53376	down	--	--	--	K15718|0|mtr:MTR_8g018550|Lipoxygenase; K15718 linoleate 9S-lipoxygenase [EC:1.13.11.58] (A)	ko00591:Linoleic acid metabolism	--	--	Lipoxygenase	Linoleate 9S-lipoxygenase GN=LOX1.1 OS=Lens culinaris (Lentil) PE=2 SV=1	S	Function unknown	Lipoxygenase [Medicago truncatula]
F01.PB449	0.00917334	-2.12768	down	8.44e-06	-3.78135	down	0.000116214	-3.12319	down	7.54e-07	-4.73939	down	3.29e-06	-3.44149	down	--	--	--	--	--	--	--	Wound-induced protein	--	S	Function unknown	wound-responsive family protein [Medicago truncatula]
F01.PB48414	0.000467491	#NAME?	down	0.000741322	#NAME?	down	0.000519489	#NAME?	down	0.00049775	#NAME?	down	0.000213642	#NAME?	down	--	--	--	--	--	--	--	Nucleotide-diphospho-sugar transferase	--	S	Function unknown	nucleotide-diphospho-sugar transferase family protein [Medicago truncatula]
F01.PB48826	0.00114418	#NAME?	down	0.00164487	#NAME?	down	0.0012439	#NAME?	down	0.00361541	-6.30204	down	0.00189831	-6.30144	down	[GEPR]	--	--	--	--	[R]	General function prediction only	Sugar (and other) transporter;; Major Facilitator Superfamily;; Fungal trichothecene efflux pump (TRI12)	Sugar transporter ERD6-like 18 GN=SFP2 OS=Arabidopsis thaliana (Mouse-ear cress) PE=2 SV=1	G	Carbohydrate transport and metabolism	hexose transporter protein [Verticillium dahliae VdLs.17]
F01.PB5385	0.00288026	#NAME?	down	0.00392377	#NAME?	down	0.00315343	#NAME?	down	0.00237585	#NAME?	down	0.0012778	#NAME?	down	--	--	--	--	--	--	--	--	--	--	--	--
F01.PB56998	0.000251595	-5.81267	down	2.43e-05	#NAME?	down	0.000331602	-5.9644	down	0.000942471	-5.48517	down	0.000258908	-5.47785	down	[GEPR]	--	--	--	--	[G]	Carbohydrate transport and metabolism	Major Facilitator Superfamily	--	G	Carbohydrate transport and metabolism	hypothetical protein FOC1_g10010255 [Fusarium oxysporum f. sp. cubense race 1]
F01.PB60574	0.000159779	-3.08869	down	0.00322806	-2.68457	down	0.00345152	-2.56688	down	2.67e-07	-5.05877	down	0.000169734	-2.88083	down	--	--	--	K06617|0|mtr:MTR_5g096820|Alkaline alpha galactosidase I; K06617 raffinose synthase [EC:2.4.1.82] (A)	ko00052:Galactose metabolism	--	--	Raffinose synthase or seed imbibition protein Sip1;; Raffinose synthase or seed imbibition protein Sip1;; Raffinose synthase or seed imbibition protein Sip1	Probable galactinol--sucrose galactosyltransferase 1 OS=Arabidopsis thaliana (Mouse-ear cress) PE=2 SV=1	S	Function unknown	Alkaline alpha galactosidase I [Medicago truncatula]
F01.PB67588	0.00635263	-2.18513	down	4.42e-05	-3.43472	down	1.08e-06	-3.92101	down	9.31e-05	-3.62678	down	2.58e-09	-4.41773	down	--	--	--	--	--	--	--	Wound-induced protein;; Wound-induced protein	DEAD-box ATP-dependent RNA helicase 38 GN=T4D2.40 OS=Arabidopsis thaliana (Mouse-ear cress) PE=1 SV=2	S	Function unknown	wound-responsive family protein [Medicago truncatula]
F01.PB72755	6.77e-05	-3.23696	down	6.65e-06	-4.0113	down	1.76e-06	-4.01128	down	0.000515694	-3.35469	down	1.51e-05	-3.31619	down	--	--	--	--	--	--	--	--	--	S	Function unknown	disease resistance protein (CC-NBS-LRR class) family protein [Medicago truncatula]
F01.PB73290	0.000840613	-3.24563	down	0.000107177	-4.09158	down	3.19e-05	-4.29123	down	0.00279269	-3.32279	down	8.07e-07	-5.23951	down	--	--	--	--	--	--	--	RNA dependent RNA polymerase	--	--	--	--
F01.PB77766	1.02e-05	-3.72373	down	8.04e-11	-6.8134	down	3.52e-08	-5.08046	down	8.8e-14	#NAME?	down	1.01e-08	-4.80806	down	[G]	Carbohydrate transport and metabolism	--	--	--	[G]	Carbohydrate transport and metabolism	Glycosyl hydrolases family 35;; Beta-galactosidase;; Galactose binding lectin domain	Beta-galactosidase 1 (Precursor) GN=BGAL1 OS=Arabidopsis thaliana (Mouse-ear cress) PE=1 SV=1	G	Carbohydrate transport and metabolism	beta-galactosidase [Medicago truncatula]
F01.PB80174	7.97e-07	-4.06216	down	0.00152579	-2.92767	down	2.48e-06	-3.97351	down	3.73e-05	-4.0884	down	2.64e-08	-4.39881	down	--	--	--	--	--	--	--	Pollen allergen	Expansin-like B1 (Precursor) GN=dl4545c OS=Arabidopsis thaliana (Mouse-ear cress) PE=2 SV=2	G	Carbohydrate transport and metabolism	unknown [Medicago truncatula]
F01.PB80393	0.00421	-2.85058	down	0.00802415	-2.96982	down	0.00162878	-3.27346	down	1.79e-05	-5.1272	down	3.5e-05	-3.98384	down	[RTKL]	--	--	--	--	--	--	Protein kinase domain;; Protein tyrosine kinase;; Protein tyrosine kinase;; Carbohydrate-binding protein of the ER;; Carbohydrate-binding protein of the ER;; Protein tyrosine kinase;; Protein kinase domain;; Leucine Rich repeats (2 copies);; Leucine rich repeat;; Leucine Rich Repeat	Probable LRR receptor-like serine/threonine-protein kinase At1g05700 (Precursor) GN=At1g05700 OS=Arabidopsis thaliana (Mouse-ear cress) PE=2 SV=1	T	Signal transduction mechanisms	Receptor-like protein kinase [Medicago truncatula]
F01.PB835	0.00074817	-2.60246	down	1.08e-05	-3.54189	down	9.09e-09	-4.54335	down	6.97e-08	-5.02464	down	7.07e-08	-3.82397	down	--	--	--	--	--	--	--	Wound-induced protein;; Wound-induced protein	--	S	Function unknown	wound-responsive family protein [Medicago truncatula]
F01.PB86138	0.0059705	-3.15046	down	6.96e-06	-6.27288	down	0.000365457	-4.52109	down	5.68e-07	-7.01924	down	7.28e-06	-5.73272	down	--	--	--	--	--	--	--	--	Early nodulin-93 OS=Glycine max (Soybean) PE=2 SV=1	S	Function unknown	Early nodulin 93 protein [Medicago truncatula]
F01.PB89518	0.000220624	-3.17453	down	1.97e-06	-4.56169	down	2.76e-11	-6.7697	down	0.000417785	-3.64418	down	1.75e-11	-6.18844	down	--	--	--	--	--	--	--	Viral coat protein (S domain)	--	--	--	--
F01.PB91732	0.0015389	#NAME?	down	0.0024041	#NAME?	down	0.00201352	#NAME?	down	0.00161659	#NAME?	down	0.00100778	#NAME?	down	--	--	--	K06617|0|ath:AT5G20250|DIN10; putative galactinol--sucrose galactosyltransferase 6; K06617 raffinose synthase [EC:2.4.1.82] (A)	ko00052:Galactose metabolism	--	--	Raffinose synthase or seed imbibition protein Sip1	Probable galactinol--sucrose galactosyltransferase 6 GN=F5O24.140 OS=Arabidopsis thaliana (Mouse-ear cress) PE=2 SV=2	S	Function unknown	putative galactinol--sucrose galactosyltransferase 6 [Arabidopsis thaliana]
